# Supplementary material for: Staphylococcus aureus vWF-binding protein triggers a strong interaction between clumping factor A and host vWF
Source: Commun Biol. 2021 Apr 12;4:453. doi: 10.1038/s42003-021-01986-6 (PMC8041789; doi:10.1038/s42003-021-01986-6)
Supplement: Supplementary file 3 — Supplementary Data 1 [file 42003_2021_1986_MOESM3_ESM.zip]

Archive with 92 entries (91 files):
- Supplementary Data 1/
- Supplementary Data 1/Fig 2a curve_1.tsv
- Supplementary Data 1/Fig 2a curve_2.tsv
- Supplementary Data 1/Fig 2a curve_3.tsv
- Supplementary Data 1/Fig 2a.R
- Supplementary Data 1/Fig 2b curve_1.tsv
- Supplementary Data 1/Fig 2b curve_2.tsv
- Supplementary Data 1/Fig 2b curve_3.tsv
- Supplementary Data 1/Fig 2b.R
- Supplementary Data 1/Fig 2c curve_1.tsv
- Supplementary Data 1/Fig 2c curve_2.tsv
- Supplementary Data 1/Fig 2c curve_3.tsv
- Supplementary Data 1/Fig 2c.R
- Supplementary Data 1/Fig 2d curve_1.tsv
- Supplementary Data 1/Fig 2d curve_2.tsv
- Supplementary Data 1/Fig 2d curve_3.tsv
- Supplementary Data 1/Fig 2d.R
- Supplementary Data 1/Fig 3, Fig S2 data table.tsv
- Supplementary Data 1/Fig 3.R
- Supplementary Data 1/Fig 4a curve_1.tsv
- Supplementary Data 1/Fig 4a curve_2.tsv
- Supplementary Data 1/Fig 4a curve_3.tsv
- Supplementary Data 1/Fig 4a.R
- Supplementary Data 1/Fig 4b curve_1.tsv
- Supplementary Data 1/Fig 4b curve_2.tsv
- Supplementary Data 1/Fig 4b curve_3.tsv
- Supplementary Data 1/Fig 4b.R
- Supplementary Data 1/Fig 4c curve_1.tsv
- Supplementary Data 1/Fig 4c curve_2.tsv
- Supplementary Data 1/Fig 4c curve_3.tsv
- Supplementary Data 1/Fig 4c.R
- Supplementary Data 1/Fig 5 curve_1.tsv
- Supplementary Data 1/Fig 5 curve_2.tsv
- Supplementary Data 1/Fig 5 curve_3.tsv
- Supplementary Data 1/Fig 5.R
- Supplementary Data 1/Fig 6a curve_1.tsv
- Supplementary Data 1/Fig 6a curve_2.tsv
- Supplementary Data 1/Fig 6a curve_3.tsv
- Supplementary Data 1/Fig 6a.R
- Supplementary Data 1/Fig 6b curve_1.tsv
- Supplementary Data 1/Fig 6b curve_2.tsv
- Supplementary Data 1/Fig 6b curve_3.tsv
- Supplementary Data 1/Fig 6b.R
- Supplementary Data 1/Fig 6c curve_1.tsv
- Supplementary Data 1/Fig 6c curve_2.tsv
- Supplementary Data 1/Fig 6c curve_3.tsv
- Supplementary Data 1/Fig 6c.R
- Supplementary Data 1/Fig S1 cell 2 curve_1.tsv
- Supplementary Data 1/Fig S1 cell 2 curve_2.tsv
- Supplementary Data 1/Fig S1 cell 2 curve_3.tsv
- Supplementary Data 1/Fig S1 cell 2.R
- Supplementary Data 1/Fig S1 cell 3 curve_1.tsv
- Supplementary Data 1/Fig S1 cell 3 curve_2.tsv
- Supplementary Data 1/Fig S1 cell 3 curve_3.tsv
- Supplementary Data 1/Fig S1 cell 3.R
- Supplementary Data 1/Fig S1 cell 4 curve_1.tsv
- Supplementary Data 1/Fig S1 cell 4 curve_2.tsv
- Supplementary Data 1/Fig S1 cell 4 curve_3.tsv
- Supplementary Data 1/Fig S1 cell 4.R
- Supplementary Data 1/Fig S1 cell 5 curve_1.tsv
- Supplementary Data 1/Fig S1 cell 5 curve_2.tsv
- Supplementary Data 1/Fig S1 cell 5 curve_3.tsv
- Supplementary Data 1/Fig S1 cell 5.R
- Supplementary Data 1/Fig S1 cell 6 curve_1.tsv
- Supplementary Data 1/Fig S1 cell 6 curve_2.tsv
- Supplementary Data 1/Fig S1 cell 6 curve_3.tsv
- Supplementary Data 1/Fig S1 cell 6.R
- Supplementary Data 1/Fig S1 cell 7 curve_1.tsv
- Supplementary Data 1/Fig S1 cell 7 curve_2.tsv
- Supplementary Data 1/Fig S1 cell 7 curve_3.tsv
- Supplementary Data 1/Fig S1 cell 7.R
- Supplementary Data 1/Fig S2 cell 1.R
- Supplementary Data 1/Fig S2 cell 2.R
- Supplementary Data 1/Fig S2 cell 3.R
- Supplementary Data 1/Fig S2 cell 4.R
- Supplementary Data 1/Fig S2 cell 5.R
- Supplementary Data 1/Fig S2 cell 6.R
- Supplementary Data 1/Fig S3.R
- Supplementary Data 1/Fig. 2a,c,d, Fig S1, Table S1 data table.tsv
- Supplementary Data 1/Fig. 2b, Table S2 data table.tsv
- Supplementary Data 1/Fig. 4a, Table S3 data table.tsv
- Supplementary Data 1/Fig. 4b,c, Table S4 data table.tsv
- Supplementary Data 1/Fig. 5, Table S5 data table.tsv
- Supplementary Data 1/Fig. 6, Table S6 data table.tsv
- Supplementary Data 1/Table S1.R
- Supplementary Data 1/Table S2.R
- Supplementary Data 1/Table S3.R
- Supplementary Data 1/Table S4.R
- Supplementary Data 1/Table S5.R
- Supplementary Data 1/Table S6.R
- Supplementary Data 1/Table S7 data table.tsv
- Supplementary Data 1/Table S7.R
