# Supplementary material for: Staphylococcus aureus vWF-binding protein triggers a strong interaction between clumping factor A and host vWF
Source: Commun Biol. 2021 Apr 12;4:453. doi: 10.1038/s42003-021-01986-6 (PMC8041789; doi:10.1038/s42003-021-01986-6)
Supplement: Supplementary file 3 — Supplementary Data 1 [file 42003_2021_1986_MOESM3_ESM.zip › Supplementary Data 1/Fig 2a curve_1.tsv]

x	y
-103.37188	147.88581
-102.90713	145.37019
-102.467844	140.07738
-102.03947	133.56694
-101.546526	134.21995
-101.06904	133.03045
-100.53608	137.92602
-99.982195	145.10008
-99.61021	132.49672
-99.188206	125.38522
-98.791666	115.34757
-98.02587	145.67568
-97.71119	126.70702
-97.23552	125.47037
-96.740756	126.23091
-96.381505	112.10688
-95.86764	114.976126
-95.52749	98.7874
-94.869925	117.4158
-94.4079	114.60342
-93.92132	114.418364
-93.504774	106.64378
-92.94816	114.15957
-92.41884	118.68694
-92.065044	103.99782
-91.559365	105.970954
-91.00639	113.186724
-90.6526	98.431
-90.027775	113.40354
-89.62669	103.93581
-89.092815	108.98556
-88.5835	111.20537
-88.08873	112.0665
-87.66127	105.51704
-87.19743	102.833526
-86.76724	96.504874
-86.175156	107.91194
-85.688576	107.78201
-85.349335	91.53222
-84.64993	114.5899
-84.24248	105.92033
-83.81047	99.71242
-83.37482	94.03192
-82.83367	99.81202
-82.10335	126.37187
-81.93418	91.48593
-81.45033	91.10391
-80.87189	100.960906
-80.51901	86.21669
-79.92511	97.86583
-79.43307	98.28344
-79.046536	87.23699
-78.399886	104.528664
-77.948776	100.516366
-77.45128	101.531325
-77.06202	90.78029
-76.54088	94.35122
-76.04611	95.15876
-75.41947	110.24921
-75.07841	94.29427
-74.43813	110.92232
-73.992474	106.275364
-73.5832	97.734015
-73.12027	94.95932
-72.6537	92.679954
-72.191675	89.76701
-71.562305	105.32431
-71.19214	92.413306
-70.680095	95.0925
-70.23899	89.912765
-69.778785	86.95423
-69.183976	98.549224
-68.76106	91.5046
-68.38908	78.76317
-67.84247	85.20185
-67.455936	74.21782
-66.97936	72.93144
-66.49278	72.76745
-66.01166	72.03828
-65.497794	74.90618
-65.02031	73.75643
-64.630136	63.04539
-63.99895	78.642655
-63.60877	68.012
-63.05398	75.25222
-62.62015	69.4517
-62.14176	68.318226
-61.667	66.97243
-61.119486	73.40664
-60.656554	70.72025
-60.13541	74.30648
-59.61518	77.86986
-59.19772	70.11187
-58.609277	81.12321
-58.073585	86.36762
-57.81438	61.360604
-57.299605	64.311924
-56.685696	78.0764
-56.272786	69.81107
-55.824405	65.54797
-55.303264	69.107095
-54.850336	65.353514
-54.327376	69.149145
-53.878995	64.89672
-53.210517	84.53104
-52.813977	74.61334
-52.346497	72.27195
-51.974514	59.74687
-51.289664	81.177294
-50.91859	68.442044
-50.39745	72.045
-49.958164	66.728206
-49.511602	62.14791
-49.096872	54.277728
-48.55845	59.664815
-48.062777	60.62162
-47.560736	62.052405
-46.989573	71.201205
-46.52573	68.572724
-46.084626	63.518864
-45.541658	69.42667
-45.198778	53.63396
-44.610335	64.60561
-44.200153	56.16471
-43.64718	63.183174
-43.18061	60.85606
-42.69585	60.48902
-42.254744	55.417573
-41.617188	71.69885
-41.2543	58.102075
-40.699508	65.380555
-40.275683	58.403525
-39.729986	64.65825
-39.36255	51.560846
-38.795935	60.10097
-38.361197	54.359715
-37.770935	65.44786
-37.324373	61.00449
-36.834155	61.149176
-36.33848	62.06975
-35.901923	56.467914
-35.395335	58.55743
-34.946044	54.267948
-34.48402	51.422824
-33.862836	66.00677
-33.38717	64.68616
-32.879672	66.72533
-32.512236	53.564955
-32.010195	55.157087
-31.386282	69.891815
-31.08433	49.66464
-30.537723	55.99887
-29.972927	64.441945
-29.55638	56.596786
-29.07162	56.358605
-28.665985	47.335982
-28.096641	56.240384
-27.717382	44.32897
-27.21625	45.8285
-26.656911	53.55864
-26.206711	49.470764
-25.791072	41.56951
-25.225367	50.051248
-24.944333	27.394557
-24.245841	50.396524
-23.831111	42.40601
-23.355446	41.075327
-22.876142	40.13039
-22.37592	41.475698
-21.970285	32.51967
-21.490072	31.640888
-20.958927	36.395217
-20.43233	40.581666
-19.986677	35.92749
-19.575586	27.479128
-18.993509	37.862817
-18.526938	35.46823
-18.07401	31.563512
-17.62472	27.397145
-17.124497	28.735021
-16.59699	33.12756
-16.008547	44.01801
-15.682039	26.461127
-15.213649	24.266042
-14.744349	22.272902
-14.258679	21.982945
-13.753909	23.815866
-13.2545965	25.068309
-12.771655	24.461797
-12.365111	15.561382
-11.817595	22.021199
-11.328287	22.30857
-10.716197	35.741084
-10.35058	22.4849
-9.975868	10.0675
-9.525668	5.975349
-8.94632	15.89732
-8.40608	21.696155
-7.984984	14.307501
-7.334696	32.017427
-6.9017765	26.019756
-6.3351613	34.62068
-5.8058354	39.156105
-5.457499	23.884332
-4.7944773	42.97901
-4.3679242	36.28336
-3.985027	24.823515
-3.410226	34.27694
-3.0873555	16.22356
-2.4752655	29.804766
-1.9513966	33.642953
-1.5357576	25.845836
-0.9736899	33.851786
-0.65445727	15.525763
-0.20971434	10.742907
0.1613595	-1.9667447
0.8607609	21.032827
1.3427931	20.39618
1.910318	29.118746
2.2131796	8.860221
2.7006688	8.8193775
3.114489	0.73575824
3.7247598	14.1001065
4.234986	16.460009
4.6842765	12.327878
4.998052	-6.7677036
5.5100977	-4.1669983
6.112183	8.402567
6.4286874	-10.397558
7.0007595	-1.1601918
7.529176	3.1819567
8.0257605	4.210886
8.337717	-15.073357
8.8843235	-8.631513
9.436387	-1.6756358
9.850207	-9.771052
10.458659	3.3764103
10.908859	-0.80498623
11.349964	-5.8523555
11.838362	-5.8949317
12.321304	-6.3330226
12.7505855	-12.776318
13.2599025	-10.503128
13.799233	-4.8090403
14.193044	-15.213731
14.617778	-22.048079
15.2235	-9.261873
15.695528	-10.903539
16.128448	-16.966973
16.596838	-19.16637
17.065227	-21.258452
17.602739	-15.888277
17.998369	-25.877885
18.638653	-9.3306534
19.047016	-17.962062
19.513587	-20.355525
20.08384	-11.405782
20.578605	-10.612724
20.921485	-26.539736
21.426255	-24.634938
21.874635	-28.961522
22.419423	-22.7137
22.826876	-31.606405
23.156113	-48.957425
23.706358	-42.127104
24.324814	-27.905834
24.81867	-27.242396
25.217938	-36.94677
25.68178	-39.485876
26.243848	-31.50035
26.765898	-27.804757
27.185175	-35.20388
27.57171	-46.381204
28.101946	-41.660248
28.589435	-41.83185
29.018716	-48.141928
29.573508	-40.858268
30.05645	-41.545475
30.523022	-43.77485
30.97686	-47.579853
31.529833	-40.367248
31.95184	-47.636235
32.462065	-45.18247
32.836777	-57.641083
33.42704	-46.517838
33.87633	-50.686212
34.335624	-53.83688
34.93862	-41.174807
35.321516	-52.716182
35.795363	-54.182922
36.3065	-51.74449
36.78853	-52.470164
37.271473	-52.88475
37.577973	-72.800106
38.224623	-55.359137
38.68301	-58.68077
39.196873	-55.842105
39.665263	-57.971312
40.170033	-56.214613
40.631146	-59.0793
41.07498	-63.920834
41.589754	-60.966926
42.096342	-59.024126
42.60475	-56.720264
43.148628	-50.628682
43.46877	-69.00509
44.02902	-61.0981
44.559254	-56.503358
44.94488	-67.63731
45.51786	-58.40078
45.93168	-66.55257
46.450094	-63.197704
46.930307	-64.023814
47.441443	-61.51174
47.89801	-64.897414
48.500095	-52.461268
48.78113	-75.05645
49.3341	-67.998315
49.80431	-69.91121
50.280885	-71.174865
50.819306	-65.6059
51.256773	-71.23872
51.797922	-65.44251
52.262674	-67.89914
52.68468	-75.12722
53.192178	-72.944505
53.667844	-74.35199
54.209902	-68.380315
54.638274	-74.937216
55.217622	-65.06943
55.63599	-72.624344
56.2117	-63.06996
56.674633	-65.738075
57.14484	-67.74835
57.63142	-67.78372
57.90609	-91.1607
58.488165	-80.96305
59.025677	-75.44651
59.591382	-67.00476
60.08978	-65.83804
60.459946	-78.78707
60.860124	-88.333355
61.40582	-82.02714
62.117046	-57.670712
62.50995	-68.069564
63.0611	-61.149585
63.49857	-66.6147
63.96241	-69.32123
64.45081	-69.32626
64.837344	-80.3622
65.445796	-67.26652
65.7814	-83.79218
66.4235	-67.006824
66.84187	-74.63676
67.34846	-72.59904
67.825034	-73.921376
68.28524	-76.81853
68.77455	-76.763956
69.31388	-71.07505
69.70041	-82.17557
70.17881	-83.278176
70.683576	-81.409844
71.137414	-85.21088
71.77497	-68.77469
72.196976	-76.05188
72.76632	-67.2369
73.08373	-85.74994
73.693094	-72.61744
74.213325	-68.99963
74.68899	-70.35715
75.115544	-77.031194
75.59121	-78.4079
76.09507	-76.757344
76.54345	-81.006084
76.984556	-86.21565
77.47932	-85.36421
77.941344	-88.283304
78.37972	-93.77562
78.931784	-86.669574
79.362884	-92.925154
79.884025	-89.29843
80.316944	-95.347064
80.80716	-95.03883
81.3474	-89.38386
81.95676	-76.194405
82.37604	-83.66294
82.870805	-82.912247
83.29008	-90.351525
83.754834	-92.997075
84.3169	-84.76843
84.69343	-97.0524
85.26187	-88.260003
85.735714	-89.73797
86.22229	-89.9929
86.73161	-87.62602
87.20091	-89.64448
87.57198	-102.51119
88.024	-106.37702
88.486935	-109.103906
89.060826	-99.69477
89.586514	-95.6406
90.035805	-99.80633
90.58241	-93.415324
90.96258	-105.26805
91.50373	-99.36944
91.90391	-109.03416
92.49326	-97.884006
92.92163	-104.424656
93.41094	-104.32311
93.9912	-94.2754
94.408655	-101.946444
95.005284	-90.053236
95.379086	-102.63315
95.850204	-104.350154
96.25675	-113.2748
96.7888	-108.51134
97.32177	-103.553645
97.88747	-95.14152
98.3213	-100.985276
98.76059	-106.35452
99.25808	-105.37103
99.76467	-103.25074
100.21942	-106.99102
100.690535	-108.699175
101.26079	-99.81732
101.6164	-114.22729
102.11753	-112.78072
102.598655	-113.62408
102.98792	-124.31872
103.64821	-105.60403
104.0875	-110.872436
104.507684	-118.28204
105.172525	-98.88993
105.5436	-111.76354
106.04655	-110.18039
106.44036	-120.37789
106.97605	-115.20588
107.45172	-116.53858
107.93011	-117.53695
108.50582	-108.091654
108.93783	-114.14675
109.418956	-114.855236
109.82641	-123.63882
110.2757	-127.95782
110.88324	-114.8164
111.28797	-123.97584
111.76727	-124.96552
112.24294	-126.25147
112.823194	-116.23309
113.200635	-128.25209
113.77271	-119.06877
114.156514	-130.35928
114.62672	-132.39917
115.22881	-119.94238
115.558954	-137.11898
116.16104	-124.68836
116.584864	-131.71975
117.11328	-127.27004
117.57985	-129.74444
118.01095	-135.81415
118.59485	-125.44575
119.0787	-125.81164
119.46979	-136.46918
119.94909	-137.38358
120.43112	-138.0297
120.97773	-131.69586
121.40974	-137.76649
122.01183	-125.29519
122.31833	-145.09072
122.86493	-138.7146
123.32877	-141.36561
123.81535	-141.50256
124.34013	-137.5778
124.69029	-152.49375
125.32057	-137.08994
125.79441	-138.55736
126.21278	-146.2324
126.67572	-148.86127
127.17776	-147.36375
127.61886	-152.57699
128.18548	-143.92486
128.63295	-148.40505
129.05222	-155.84749
129.63248	-145.76214
130.19455	-137.60225
130.49741	-157.87717
131.004	-155.93925
131.51059	-153.82766
132.07357	-145.64934
132.53013	-149.08909
133.11039	-138.99075
133.61698	-136.94697
133.99533	-148.9452
134.51374	-145.64272
135.02306	-143.2972
135.47144	-147.6885
135.97257	-146.20485
136.47006	-145.17931
136.90935	-150.41027
137.40775	-149.34683
137.9198	-146.76635
138.27996	-160.70566
138.88386	-148.09266
139.21219	-165.40418
139.85156	-148.93373
140.34269	-148.61244
140.67739	-165.36103
141.1958	-162.04842
141.74695	-155.10272
142.24536	-154.0534
142.7483	-152.29958
143.09664	-167.63924
143.6387	-161.63153
144.24624	-148.65043
144.55365	-168.41964
145.0566	-166.72623
145.4968	-171.96199
145.97428	-173.08019
146.39902	-180.07562
146.90106	-178.45413
147.47859	-168.77003
147.83693	-182.94755
148.32351	-182.99932
148.9929	-163.29425
149.56042	-154.56074
150.0188	-157.85445
150.44445	-164.59818
151.00379	-156.78984
151.41852	-164.90698
151.83052	-173.05372
152.17158	-189.1551
152.80368	-173.41588
153.34574	-167.56273
153.75228	-176.36473
154.27706	-172.42549
154.69088	-180.41334
155.16109	-182.46515
155.57764	-190.3287
155.98782	-198.70862
156.60719	-184.46233
157.10286	-183.52574
157.46029	-197.79543
157.9587	-196.63667
158.37342	-204.71913
159.10648	-178.01315
159.60852	-176.38338
160.13512	-172.23363
160.6217	-172.32252
161.02278	-181.84239
161.5412	-178.42565
162.04324	-176.94021
162.6626	-162.61739
163.00457	-178.56114
163.51844	-175.82245
163.965	-180.21801
164.30151	-196.79948
164.799	-195.77974
165.33743	-190.26615
165.8804	-184.2276
166.28239	-193.69915
166.68893	-202.51226
167.28374	-190.90884
167.74213	-194.1384
168.16868	-200.83898
168.65617	-200.88184
169.09182	-206.57911
169.67844	-195.89452
170.07044	-206.2785
170.48335	-214.51399
170.99903	-211.55024
171.41103	-219.8048
171.84668	-225.59064
172.34781	-224.04364
172.83894	-223.7744
173.37827	-218.08708
173.85484	-219.35116
174.31141	-222.78919
174.72068	-231.37074
175.24364	-227.65145
175.7184	-228.99789
176.23226	-226.26921
176.6479	-234.04534
177.1172	-236.17203
177.57831	-239.0594
178.19131	-225.48248
178.50327	-244.61025
178.98803	-245.02314
179.4446	-248.37074
179.90571	-251.39166
180.48779	-241.15668
180.94617	-244.29408
181.38728	-249.43303
181.99209	-236.70038
182.42592	-242.61337
182.90159	-243.8723
183.32632	-250.82011
183.79289	-253.17484
184.42044	-237.97236
184.82244	-247.4318
185.35177	-242.859
185.78469	-248.88305
186.13939	-263.3842
186.57049	-269.63518
187.0598	-269.4088
187.65097	-258.19696
188.04114	-268.87376
188.49316	-272.85468
189.02612	-267.9153
189.39083	-281.31994
190.02657	-265.2364
190.47586	-269.42687
190.72233	-295.88207
191.36625	-278.81822
193.51903	-97.00897
194.00652	-97.04291
194.34576	-113.352834
194.71683	-126.01357
195.38531	-106.369476
195.71819	-123.37177
196.2457	-118.96206
196.66952	-126.0409
197.38893	-100.71509
197.79547	-109.6654
198.20838	-117.75214
198.63039	-125.07352
199.17245	-119.10732
199.67449	-117.62015
200.09286	-125.11099
200.68221	-114.122586
201.12331	-119.31041
201.67356	-112.41422
202.09738	-119.4986
202.54576	-123.68992
202.9423	-133.77963
203.54803	-120.8128
203.97458	-127.61922
204.45661	-128.18449
205.02777	-119.20943
205.35701	-136.42575
205.8827	-132.40786
206.43567	-125.21792
206.72307	-147.14484
207.31424	-135.92984
207.72534	-144.26788
208.23101	-142.41525
208.88949	-123.76297
209.31695	-130.35396
209.71713	-139.96067
210.17824	-142.94223
210.69393	-139.81631
211.2569	-131.71371
211.65526	-141.4558
212.07363	-149.10491
212.6939	-134.52464
213.01132	-153.24107
213.6416	-137.77714
214.05269	-146.11963
214.60112	-139.53211
215.07041	-141.50023
215.52516	-145.2259
216.0463	-141.55851
216.42465	-153.57618
216.91214	-153.49823
217.42964	-150.35331
217.79799	-163.34127
218.29094	-162.88665
218.76751	-164.02862
219.2932	-159.94193
219.80706	-157.15963
220.33821	-152.48194
220.70746	-165.46459
221.31046	-152.8723
221.63606	-170.57761
222.15174	-167.54431
222.65287	-166.12907
223.07579	-173.15671
223.66241	-162.46071
224.21902	-154.9598
224.58919	-167.80924
225.0221	-173.80307
225.60873	-163.05349
226.08803	-163.95124
226.4682	-175.79621
227.06938	-163.33424
227.38952	-181.7447
227.88974	-180.48293
228.44362	-173.23122
228.83744	-183.56802
229.38677	-176.73714
229.87244	-177.02535
230.32264	-181.1362
230.79285	-183.16042
231.33218	-177.50608
231.71508	-188.95345
232.1389	-195.95435
232.76827	-180.57385
233.2785	-178.10838
233.62774	-193.30201
234.14798	-189.72178
234.62182	-191.29812
235.07839	-194.64409
235.53496	-198.13026
236.02608	-197.72428
236.47173	-202.42856
236.97105	-201.246
237.4931	-197.45085
237.90328	-205.93734
238.38804	-206.32279
238.96283	-196.80206
239.39938	-202.41565
239.69588	-223.37572
240.27523	-213.37317
240.85185	-203.6853
241.33843	-203.8092
241.73406	-213.91827
242.34706	-200.2214
242.64992	-220.45661
243.17742	-216.15296
243.61398	-221.76515
244.1706	-214.19068
244.6108	-219.47946
245.10555	-218.6873
245.5703	-221.23242
246.0014	-227.42185
246.5289	-223.11222
246.9009	-235.80476
247.48206	-225.6735
247.9541	-227.46384
248.38428	-233.69412
248.8836	-232.44441
249.29832	-240.4554
249.75762	-243.58304
250.3124	-236.26717
250.81354	-234.8961
251.1537	-250.91906
251.6821	-246.56485
252.05136	-259.47125
252.53522	-259.987
253.06727	-255.10197
253.71483	-237.75118
254.02952	-256.64218
254.5634	-251.65373
255.02177	-254.80731
255.42468	-264.18043
255.8876	-266.82453
256.4615	-257.52153
256.8735	-265.74115
257.24276	-278.76212
257.73298	-278.4457
258.19227	-281.6746
258.76344	-272.5072
259.17544	-280.84013
259.64292	-283.02571
260.11494	-284.82958
260.5315	-292.61896
261.0199	-292.60916
261.491	-294.35548
261.90574	-302.442
262.35776	-306.28655
262.888	-301.73408
263.3582	-303.62368
263.79658	-309.0882
264.18766	-319.57628
264.76974	-309.32695
265.17628	-318.34632
265.59647	-325.65356
266.0676	-327.50436
266.6142	-321.05543
266.9416	-338.65719
267.52096	-328.63334
268.01118	-328.39065
268.40408	-338.75355
268.85428	-342.96882
269.3354	-343.62813
269.832	-342.70897
270.26582	-348.5674
270.77695	-346.0746
271.18077	-355.25907
271.6546	-356.88547
272.05752	-366.08383
272.67416	-352.05605
273.05342	-363.85672
273.4736	-371.3636
273.92198	-375.57446
274.344	-382.81392
274.8815	-377.35973
275.37445	-376.91933
275.80646	-382.92386
276.31214	-381.08514
276.78416	-382.75524
277.2762	-382.39567
277.7564	-383.1835
278.18842	-389.32724
278.60042	-397.5852
279.15522	-390.34495
279.68545	-385.66478
279.9092	-414.5262
280.46762	-406.80015
280.87507	-415.67882
281.44078	-407.09547
281.87097	-413.45327
282.32844	-416.73395
282.86868	-411.0433
283.21975	-425.91866
283.72997	-423.60943
284.18927	-426.67808
284.62037	-432.91498
285.1124	-432.4664
285.5608	-436.76981
286.1647	-424.11138
286.46755	-444.31323
286.99597	-439.90475
287.34704	-454.83786
287.87363	-450.56595
288.30837	-456.4119
288.71946	-464.83986
289.19786	-465.9177
289.66352	-468.31583
290.0255	-482.12173
290.6394	-468.3072
290.92772	-490.12727
291.45795	-485.43836
291.91906	-488.47343
292.41656	-487.37026
292.7567	-503.5037
293.196	-508.7785
293.7908	-497.16453
294.1073	-515.89794
294.633	-511.80105
295.045	-520.0197
295.46882	-527.08704
296.05818	-515.95545
296.56385	-514.09604
296.99314	-520.4293
297.45698	-523.10567
297.90354	-527.56743
298.22095	-546.2276
298.76483	-540.0398
299.16774	-549.4463
299.67887	-546.85023
300.17182	-546.3616
300.69933	-541.9435
301.18682	-542.05135
301.59518	-550.754
301.9599	-564.25176
302.4501	-563.93196
302.99125	-558.10295
303.47147	-558.92274
303.93622	-561.40353
304.3764	-566.65717
304.75385	-578.71585
305.30774	-571.5243
305.6015	-592.70044
306.17358	-583.5519
306.67198	-582.4174
307.18675	-579.5236
307.56055	-591.89137
307.96073	-601.52155
308.4091	-605.86336
308.85658	-610.3364
309.19583	-626.4662
309.6733	-627.6602
310.16353	-627.34556
310.5728	-636.05027
311.02573	-639.8211
311.4732	-644.25343
311.88247	-652.85494
312.35177	-654.9295
312.75013	-664.6087
313.20033	-668.7952
313.5714	-681.5307
314.09346	-677.7996
314.70827	-663.97526
315.02296	-682.8711
315.3513	-700.2699
315.7942	-705.21033
316.3017	-703.0256
316.55455	-728.8171
317.11207	-721.15897
317.55863	-725.7375
318.0243	-728.1296
318.44993	-734.96575
318.83738	-745.9023
319.32305	-746.1154
319.79963	-747.35895
320.25255	-751.12894
320.71458	-754.0618
321.04927	-770.72904
321.43853	-781.4984
321.81143	-794.0584
322.34166	-789.4388
322.7182	-801.6223
323.53583	-765.63067
324.06334	-761.27893
324.45806	-771.537
324.9892	-766.7663
325.39938	-775.2834
325.79229	-785.64794
326.34253	-778.83594
326.65267	-798.25796
327.1056	-802.07885
327.52396	-809.6358
327.87776	-824.3132
328.3807	-822.64257
328.80635	-829.46167
329.15287	-844.86346
329.63854	-845.22145
330.12603	-845.154
330.56804	-850.17615
330.98914	-857.5481
331.37022	-869.13626
331.77767	-878.00395
332.2024	-884.80034
332.6135	-893.25675
332.98366	-906.0367
333.4275	-910.99167
333.81676	-921.68806
334.27332	-925.1488
334.6262	-939.8915
335.19828	-930.75286
335.52388	-948.4148
335.94952	-955.2775
336.32605	-967.348
336.85538	-962.9263
337.20372	-978.0985
337.55023	-993.5515
337.88857	-1009.8361
338.32148	-1015.8918
338.83444	-1013.1423
339.34558	-1010.5742
339.74393	-1020.3947
340.01587	-1043.8996
340.45698	-1049.1401
340.85807	-1058.5335
341.21823	-1072.5769
341.69298	-1073.9226
341.9831	-1095.5409
342.51607	-1090.6018
342.91716	-1100.1183
343.3619	-1104.792
343.80847	-1109.4042
344.15044	-1125.2488
344.63974	-1125.1752
345.08358	-1129.9549
345.52377	-1135.1863
345.72386	-1166.6282
346.24045	-1163.4821
346.657	-1171.3056
347.069	-1179.4794
347.46736	-1189.3102
347.94303	-1190.6303
348.37868	-1196.4333
348.78977	-1204.7376
349.2154	-1211.6183
349.58558	-1224.4383
349.94028	-1238.9886
350.32136	-1250.6594
350.73063	-1259.2084
351.1108	-1270.9541
351.4837	-1283.5807
351.89024	-1292.4424
352.2404	-1307.543
352.5778	-1323.8782
352.9689	-1334.5236
353.47094	-1332.9905
353.87475	-1342.1263
354.21218	-1358.5907
354.5878	-1370.7774
354.96524	-1382.9253
355.48183	-1379.7654
355.9293	-1384.2071
356.14303	-1414.0548
356.6678	-1410.1332
357.10164	-1415.9671
357.47	-1429.0671
357.84652	-1441.1684
358.21122	-1454.7427
358.61413	-1463.9789
358.8897	-1487.1615
359.38083	-1486.8027
359.7883	-1495.527
360.2194	-1501.7708
360.54135	-1519.8708
360.9106	-1532.8333
361.25712	-1548.3096
361.6664	-1556.9107
362.09204	-1563.6711
362.48312	-1574.3453
362.92423	-1579.3988
363.35896	-1585.2474
363.7655	-1594.0939
364.41762	-1576.1606
364.856	-1581.5284
365.20888	-1596.2156
365.72092	-1593.6997
365.98195	-1618.3803
366.45852	-1619.7007
366.78594	-1637.1497
367.17702	-1647.7684
367.55355	-1659.8722
367.92827	-1672.3718
368.30752	-1684.1527
368.68406	-1696.3904
368.99965	-1715.1159
369.52443	-1711.2088
370.021	-1710.1468
370.47212	-1714.2424
370.77407	-1734.4828
371.14515	-1747.2425
371.50258	-1761.5176
371.92004	-1769.1355
372.28293	-1782.9066
372.61853	-1799.4763
372.9987	-1811.2527
373.5171	-1807.9277
374.06645	-1801.287
374.47936	-1809.3704
374.79677	-1828.0747
375.24333	-1832.514
375.56165	-1851.1335
375.92181	-1864.996
376.35655	-1870.7298
376.78493	-1877.2788
377.23785	-1881.0706
377.74353	-1879.1808
378.12552	-1890.71
378.40474	-1913.54
378.79673	-1923.9883
379.15962	-1937.665
390.85663	-713.5549
397.68966	-20.75536
398.3254	-4.5642457
398.73012	-13.6296235
399.19215	-16.503375
399.7724	-6.393148
400.26717	-5.63115
400.84015	3.7072125
401.22396	-7.688707
401.66324	-13.012896
402.16165	-11.89537
402.75827	0.043663258
403.24667	0.0061268794
403.5277	-22.50602
404.04066	-19.834877
404.70005	-1.110399
405.09568	-11.066584
405.68867	0.2850067
406.14796	-2.753475
406.67	0.8942505
407.1393	-1.0508762
407.65863	2.3422976
408.24344	12.915841
408.64907	3.8809537
409.09927	-0.17291385
409.6186	3.2305716
410.2407	17.842179
410.68998	13.67927
411.16292	12.007867
411.48942	-5.593182
412.02512	-0.38666306
412.4826	-3.684606
412.9819	-2.5198962
413.49668	0.518291
414.07603	10.432243
414.51167	4.7660573
415.03554	8.605073
415.30203	-15.494288
415.9223	-1.0804835
416.4116	-0.89984053
416.89728	-1.1063728
417.4175	2.4411916
417.90864	2.7844216
418.2697	-11.080738
418.85997	0.079330355
419.37383	2.9194826
419.84404	0.9627157
420.25786	-7.1539888
420.72625	-9.19373
421.31197	1.4105845
421.59664	-20.727458
422.18235	-10.047775
422.6171	-15.908703
423.3183	7.448471
423.78488	5.0784476
424.23508	0.9788203
424.64072	-8.014066
425.20006	-0.16889453
425.62843	-6.7026623
426.14138	-4.0076362
426.68344	1.9275007
427.18457	3.4135565
427.61476	-2.8650843
428.0695	-6.509646
428.54245	-8.174578
429.17546	7.668533
429.6011	0.9025972
430.0595	-2.3688811
430.50605	-6.7947093
431.04993	-0.7444501
431.56925	2.6791388
431.9758	-6.221413
432.48784	-3.568395
432.90166	-11.568115
433.63016	14.660167
434.02306	4.297476
434.466	-0.640085
434.89163	-7.484209
435.51736	7.533685
435.9603	2.7383946
436.3823	-4.5236896
436.85614	-6.0229335
437.2363	-17.746013
437.82475	-6.8145593
438.39864	2.56034
438.8934	3.2829186
439.29177	-6.4406197
439.8029	-3.9820417
440.30404	-2.474739
440.68148	-14.622605
441.22808	-8.1374464
441.7574	-3.71107
442.23034	-5.2186606
442.68418	-8.905504
443.24807	-0.6856326
443.79559	5.8372755
444.27307	4.6555984
444.78875	7.777787
445.16165	-4.838757
445.71644	2.4740446
446.09297	-9.729627
446.60138	-7.402227
447.16708	1.0533727
447.63456	-1.2070541
448.2321	10.800151
448.6059	-1.6762109
449.03337	-8.188232
449.56633	-3.3696275
450.00652	-8.515733
450.665	10.013996
451.0397	-2.2674054
451.53539	-1.5185814
452.06107	2.6739624
452.5631	4.245122
453.0215	0.9730345
453.52445	2.7001394
453.94282	-4.9819185
454.38938	-9.4494525
454.96145	-0.33316584
455.3107	-15.417395
455.94007	0.03503578
456.37844	-5.3558716
456.84774	-7.4715555
457.43982	3.9739045
457.91822	2.9840518
458.37933	-0.021919273
458.8832	1.8167539
459.27882	-8.315905
459.7654	-8.441236
460.2429	-9.625501
460.76403	-5.955913
461.26607	-4.4858522
461.7681	-2.8314304
462.25014	-3.5922712
462.70398	-7.2621475
463.18056	-8.4140325
463.59438	-16.584685
464.1901	-4.7244704
464.68395	-4.180809
465.1578	-5.65504
465.69986	0.2407053
466.03	-16.95288
466.55933	-12.5166995
467.12776	-3.7002723
467.5998	-5.350688
468.0791	-6.299081
468.60842	-1.820331
469.07408	-4.25947
469.46153	-15.1516
470.01177	-8.4541775
470.6384	6.7511513
471.08134	1.8022242
471.47515	-8.455903
471.99356	-5.192771
472.51925	-0.9556453
472.99673	-2.0783267
473.50696	0.32326203
474.01628	2.6759755
474.48557	0.62759975
475.01035	4.703926
475.44782	-0.9145895
475.9153	-3.0284724
476.25454	-19.396203
476.82025	-10.86212
477.29776	-11.858471
477.888	-0.7721196
478.33095	-5.6878174
478.7566	-12.488797
479.28137	-8.433827
479.7934	-5.8351006
480.24907	-9.337556
480.69654	-13.758207
481.2795	-3.3479356
481.7388	-6.564876
482.16083	-13.698377
482.66287	-12.0840655
483.1722	-9.8586625
483.6606	-9.7120844
484.10715	-14.323156
484.75016	2.6774134
485.1158	-10.735194
485.67875	-2.5092556
486.0762	-12.36424
486.5828	-10.2893995
487.2076	4.6665198
487.57687	-8.329339
488.1653	2.6754003
488.5073	-13.338521
489.1421	2.7519248
489.5796	-2.7618149
489.9388	-16.763316
490.5	-8.794182
490.922	-15.981475
491.53044	-2.8018024
491.95063	-10.260634
492.399	-14.499486
493.02383	0.4580219
493.40855	-10.8402575
493.9606	-3.90006
494.479	-0.43614095
494.8319	-15.24077
495.3949	-7.0279386
495.92967	-1.972784
496.36986	-7.1444916
496.851	-7.880026
497.3294	-8.94971
497.8987	-0.035730086
498.2962	-9.956879
498.7946	-8.707312
499.3403	-2.4300882
499.79866	-5.6780396
500.3125	-2.8647967
500.84367	1.9220365
501.27295	-4.4694942
501.8159	1.5279525
502.2143	-8.249658
502.6872	-9.871446
503.35933	10.217795
503.79134	4.049518
504.2734	3.473634
504.6863	-4.77021
505.17923	-4.114576
505.6285	-8.4150594
506.16967	-2.5713871
506.6435	-4.0542383
507.09735	-7.859997
507.62395	-3.5614931
508.1742	3.168721
508.6553	2.5105744
509.1219	0.06321888
509.52934	-8.65237
510.0505	-5.061024
510.54525	-4.284072
511.0182	-5.809109
511.56115	0.13053375
512.04955	0.25278377
512.4252	-12.147642
512.9654	-6.3229777
513.4629	-5.387225
513.8922	-11.7443485
514.4315	-6.1794194
514.92356	-5.624248
515.3419	-13.3214655
515.9358	-1.6710344
516.35965	-8.589663
516.91444	-1.3957494
517.42376	0.996849
517.92034	1.879173
518.3687	-2.3240045
518.85894	-2.1240867
519.40737	4.455352
519.783	-7.804658
520.3132	-3.1492844
520.8662	3.958039
521.36096	4.7279186
521.7657	-4.340164
522.3496	6.0458275
522.77795	-0.35243388
523.1636	-11.638696
523.78294	2.8238271
524.1922	-5.886297
524.77066	4.1081986
525.2727	5.53645
525.74745	4.1769444
526.1549	-4.5979067
526.71606	3.4379667
527.169	-0.34649735
527.68013	2.142092
528.0512	-10.587123
528.61054	-2.8328683
529.1253	0.10740389
529.67647	7.002848
530.10575	0.64427955
530.5041	-9.133324
531.1562	8.761402
531.5209	-4.6735545
531.89564	-17.118569
532.6123	7.997548
533.0971	7.558362
533.57365	6.360806
533.882	-13.327018
534.54136	5.4449167
534.97246	-0.8031854
535.50906	4.5646677
535.90287	-5.6924257
536.4522	1.0093109
536.94333	1.4327352
537.43173	1.3816072
537.7464	-17.435848
538.37397	-2.2541081
538.99697	12.482632
539.3917	2.3338822
539.82643	-3.4961912
540.32756	-2.0789293
540.85416	2.1691316
541.29526	-2.8323479
541.7491	-6.662387
542.2175	-8.711338
542.725	-6.6261445
543.2061	-7.381418
543.6954	-7.27854
544.2611	1.3050212
544.6777	-6.5703398
545.207	-1.9870878
545.6972	-1.6799563
546.18107	-2.1830547
546.56033	-13.978263
547.247	7.641281
547.6281	-3.926237
548.14285	-1.0462543
548.5667	-8.015792
549.1651	4.0066136
549.5744	-4.513912
550.07916	-2.7900048
550.5785	-1.4903915
551.0205	-6.448364
551.53436	-3.696109
552.0546	-0.113685516
552.5057	-4.13507
553.0159	-1.6531153
553.4816	-4.130756
554.01546	0.88706093
554.4784	-1.8608869
554.9604	-2.4721505
555.35423	-12.839442
555.9836	2.6638902
556.3447	-11.133372
556.7803	-16.829768
557.4215	-0.10863913
557.8972	-1.4607636
558.4956	10.675599
558.93855	5.6586454
559.3851	1.2223686
559.88716	2.6469228
560.2864	-6.913796
560.90397	7.120209
561.36236	3.959847
561.72706	-9.44859
562.2555	-5.0359977
562.76116	-3.0255898
563.40235	13.6194875
563.8553	9.888007
564.2	-5.8745066
564.7493	0.8720998
565.22407	-0.547052
565.69337	-2.596126
566.23634	3.4445812
566.692	-0.04464515
567.1349	-4.965862
567.5633	-11.514515
568.11626	-4.3111114
568.64013	-0.5123709
569.12126	-1.1923258
569.62875	0.862322
570.1208	1.4010943
570.66103	7.0365016
571.0394	-4.823837
571.5023	-7.503196
571.978	-8.940021
572.5173	-3.2956981
573.04663	1.2203555
573.57323	5.435139
573.9825	-3.2131416
574.44544	-5.8431532
574.9484	-4.279183
575.40404	-7.774496
575.90336	-6.5461764
576.44905	-0.21579789
576.98384	5.0174665
577.35764	-7.545245
577.8606	-5.836251
578.4363	3.6447867
578.84375	-5.0290956
579.3276	-5.536542
579.75507	-12.145629
580.3244	-3.3123849
580.79917	-4.6701037
581.3021	-3.0736433
581.72867	-9.764438
582.24344	-6.7541463
582.7773	-1.7285647
583.23843	-4.6215635
583.71864	-5.505449
584.137	-13.101786
584.70636	-4.289255
585.1147	-12.871864
585.6604	-6.608595
586.0797	-14.124964
586.62084	-8.377373
587.2111	2.9214888
587.7377	7.1745756
588.20336	4.6570365
588.66993	2.3868795
589.05647	-8.706113
589.5849	-4.3062225
590.1215	1.0403767
590.58897	-1.1690795
591.07737	-1.2273287
591.52393	-5.6268362
591.8841	-19.701404
592.4389	-12.325697
593.03187	-0.85979124
593.4666	-6.6810867
593.97047	-4.8731848
594.4789	-2.7106115
594.9909	-0.031991513
595.4975	1.9496993
595.89496	-7.8250835
596.41246	-4.6706788
596.8008	-15.474056
597.4793	5.2854045
597.99135	7.974254
598.286	-13.187219
598.7453	-16.274022
599.34194	-4.3314887
599.82943	-4.4428584
600.3524	-0.5382602
600.7571	-9.691659
601.3128	-2.2608048
601.7248	-10.62509
602.3569	5.1328143
602.75346	-4.8107655
603.2473	-4.183726
603.76664	-0.8192969
604.145	-12.684689
604.6534	-10.420859
605.2464	1.0100504
605.6138	-12.143034
606.1677	-4.9741535
606.677	-2.548086
607.20635	1.9012142
607.6229	-5.8647284
608.01034	-16.8545
608.5797	-7.955098
609.1163	-2.6969238
609.61196	-1.8108338
610.08853	-2.9999948
610.5524	-5.6274113
611.1472	6.029661
611.60284	2.5404897
612.0494	-1.9296329
612.50324	-5.7505307
613.0808	4.0901015
613.5237	-0.9254422
614.04575	2.8989068
614.5187	1.1735617
614.9598	-3.836771
615.38	-11.322512
616.0321	6.6835556
616.43044	-3.0701787
616.907	-4.359439
617.3772	-6.247809
617.922	-0.11972476
618.3249	-9.299876
618.8106	-9.58954
619.4072	2.2558446
619.8392	-3.857484
620.33763	-2.6269043
620.8433	-0.8126825
621.32716	-1.1323648
621.8092	-1.7999057
622.3249	1.2066406
622.73415	-7.312481
623.20436	-9.353975
623.71186	-7.1652046
624.2603	-0.6257058
624.62226	-14.2607376
625.23617	-0.55766513
625.59087	-15.078534
626.2248	0.85283175
626.69955	-0.5598357
627.11337	-8.759193
627.62996	-5.579378
628.1056	-6.8321017
628.62404	-3.5830618
629.1306	-1.4603117
629.49897	-14.574853
629.9437	-19.22275
630.5658	-4.6226386
631.04693	-5.381891
631.5699	-1.5588498
631.94915	-13.364123
632.51395	-5.0662005
633.09056	4.6392608
633.458	-8.476328
634.0019	-2.3611163
634.45026	-6.6362102
634.8923	-11.689694
635.4098	-8.382186
635.8836	-10.062442
636.33746	-13.654075
636.945	-0.674321
637.4125	-2.8963281
637.8854	-4.5075783
638.37564	-4.2141754
638.78036	-13.396915
639.3379	-5.7927578
639.8399	-4.1790837
640.3056	-6.6140596
640.76124	-10.094371
641.2551	-9.489687
641.8945	7.027587
642.4047	9.430065
642.70665	-10.790492
643.2114	-9.044105
643.7853	0.40668155
644.251	-2.061955
644.67844	-8.66186
645.23596	-0.9765634
645.6343	-10.848309
646.1327	-9.575736
646.6757	-3.6903575
647.19956	0.33234827
647.67795	-0.8080743
648.1236	-5.348675
648.62473	-3.955002
649.1022	-5.051363
649.65155	1.6159733
650.10994	-1.5553988
650.5374	-8.20018
651.014	-9.4443516
651.5715	-1.7734412
652.0053	-7.744827
652.50737	-6.1509417
653.0094	-4.6473845
653.5715	3.4684573
654.03714	1.0527496
654.37183	-15.639457
654.9348	-7.540014
655.4487	-4.6637355
655.84794	-14.42355
656.46003	-0.73789043
656.772	-20.03997
657.3377	-11.500403
657.91886	-1.2789635
658.3554	-6.932783
658.9284	2.3658861
659.3313	-6.978584
659.74876	-14.557598
660.2799	-9.945943
660.80196	-6.0983003
661.26944	-8.4458785
661.84515	1.1683852
662.25897	-6.9836988
662.83104	2.3187088
663.2203	-8.426659
663.7733	-1.385684
664.2253	-5.218948
664.7928	3.4140906
665.2194	-3.25354
665.63047	-11.700341
666.23073	0.61839027
666.6473	-7.269337
667.1584	-4.6970197
667.7305	4.445903
668.12976	-5.154509
668.66636	0.07818002
669.0629	-9.86325
669.54584	-10.324211
670.2052	8.3844424
670.5572	-6.4348544
671.0447	-6.5677173
671.60494	1.3562246
672.0497	-3.3581174
672.41984	-16.185712
672.99374	-6.8810318
673.3812	-17.744212
673.9187	-12.353024
674.44347	-8.302012
674.971	-3.963917
675.4412	-5.984993
675.85137	-14.435629
676.4198	-5.6095814
676.80634	-16.66868
677.3493	-10.684983
677.79496	-15.314125
678.3188	-11.407795
678.8527	-6.3330226
679.33473	-7.0543345
679.8213	-7.170381
680.28424	-9.782268
680.7599	-11.221976
681.24285	-11.661648
681.79673	-4.602508
682.25694	-7.557563
682.77626	-4.147436
683.1137	-20.518495
683.69303	-10.61445
684.21417	-6.9635612
684.67165	-10.296596
685.2683	1.5520341
685.67755	-7.085236
686.19596	-3.6221868
686.6671	-5.4295067
687.07	-14.79966
687.6248	-7.3918744
688.16775	-1.47428
688.55064	-12.947888
689.07724	-8.728497
689.54654	-10.720883
690.15863	2.7913236
690.6325	1.256406
691.0463	-6.8136074
691.45375	-15.604365
691.9867	-10.653855
692.44146	-14.294967
693.0017	-6.337042
693.41553	-14.462956
693.9503	-9.299013
694.57786	5.9106296
694.9153	-10.4899
695.43916	-6.6853593
695.85207	-14.739104
696.4323	-4.7256205
696.99985	3.9721377
697.32636	-13.564479
697.9166	-2.4686997
698.315	-12.195675
698.7861	-14.138775
699.24266	-17.419217
699.82747	-6.9819736
700.3304	-5.2508766
700.89794	3.3968286
701.29994	-5.9540025
701.7174	-13.739508
702.3204	-1.1135624
702.80515	-1.4173249
703.1926	-12.441203
703.67554	-12.94645
704.3313	5.421623
704.85515	9.350385
705.14346	-12.486538
705.63823	-11.6640924
706.1921	-4.5498666
706.68415	-4.058552
707.1753	-3.797537
707.67004	-2.9881971
708.0784	-11.5731955
708.54315	-14.217011
709.0379	-13.376551
709.6127	-3.990094
710.1184	-1.9690454
710.47583	-16.241517
710.9824	-14.186808
711.62543	2.723721
712.0938	0.6238612
712.494	-8.964472
713.08335	2.1327525
713.4499	-11.109503
714.0156	-2.6481922
714.4485	-8.595127
715.0224	0.72453567
715.43167	-7.847658
715.89733	-10.29372
716.45303	-2.8403454
716.8987	-7.48853
717.44347	-1.3205808
717.961	1.9723771
718.453	2.4283052
718.95687	4.1726306
719.48983	9.043158
719.7936	-11.041901
720.3466	-3.9829043
720.8259	-4.851616
721.2852	-8.067721
721.81814	-3.0529169
722.2347	-10.777551
722.8095	-1.3989128
723.36337	5.8425955
723.78265	-1.7026753
724.3074	2.370775
724.85585	8.903947
725.1942	-7.3725245
725.7317	-1.9399927
726.1328	-11.386226
726.73214	0.80766757
727.176	-4.05519
727.67347	-3.016387
728.1482	-4.4592576
728.63935	-4.1048666
729.14503	-2.1844859
729.6098	-4.6764302
730.1864	4.9334716
730.6966	7.482077
731.04405	-7.822406
731.61794	1.4997626
732.11635	2.7205577
732.5729	-0.8040481
733.0313	-3.913734
733.4924	-6.9457244
734.0108	-3.5626435
734.6102	8.575158
735.07675	6.221582
735.46056	-5.0964107
735.86983	-13.70988
736.41644	-7.191094
736.93303	-4.198927
737.39596	-6.8689806
737.9453	-0.16546409
738.3846	-5.429219
738.8193	-11.2714464
739.29135	-13.0339715
739.84796	-5.4522324
740.27906	-11.6790536
740.8293	-4.863982
741.3559	-0.67013734
741.8043	-4.9744414
742.2945	-4.7624383
742.75016	-8.227507
743.3086	-0.63082753
743.8479	5.0378915
744.1726	-12.703094
744.71194	-7.179303
745.1376	-13.911366
745.69056	-6.8585662
746.18987	-5.543129
746.6728	-6.1457653
747.1794	-4.0878924
747.6405	-6.942273
748.20167	1.0507365
748.6264	-5.84114
749.1039	-7.048309
749.6405	-1.6638448
750.0743	-7.647597
750.6546	2.472319
751.052	-7.450281
751.5959	-1.2444467
752.08703	-0.8333884
752.5445	-4.28551
753.002	-7.487865
753.4895	-7.601577
754.0206	-2.892699
754.6009	7.2021907
754.9983	-2.6294925
755.4476	-6.8107386
756.02696	3.106877
756.318	-18.409555
756.9319	-4.7046204
757.38666	-8.188232
757.8332	-12.758611
758.3416	-10.554332
758.89096	-3.727175
759.433	2.0865612
759.76226	-15.136926
760.25157	-15.056095
760.81	-7.28918
761.26656	-10.830452
761.7213	-14.42125
762.31794	-2.451438
762.75904	-7.675212
763.1874	-14.0866745
763.76585	-4.26049
764.29427	0.19726661
764.6517	-14.085846
765.26106	-0.74129353
765.67216	-9.103696
766.19693	-5.1809737
766.76173	3.2604871
767.26013	4.424074
767.6203	-9.557036
768.1769	-2.098485
768.62983	-5.8250284
769.17644	0.6037715
769.7003	4.443027
770.06865	-8.516021
770.6471	1.2857464
771.0909	-3.4371683
771.5793	-3.3328032
772.11865	2.2160145
772.68436	10.699188
773.06817	-0.7143224
773.52473	-4.018859
774.11136	6.6872944
774.55974	2.357827
774.9308	-10.330825
775.5611	5.2199863
776.1577	17.093136
776.6634	18.9997
777.0099	3.5507266
777.5156	5.6104756
778.1177	17.946311
778.4833	4.638631
778.90166	-2.9217518
779.51194	10.416344
779.99124	9.412229
780.3987	0.688581
780.9762	10.52631
781.3491	-2.0252472
781.8739	1.9997044
782.40413	6.5846
782.8534	2.400978
783.36456	5.0280383
783.8284	2.2557145
784.23585	-6.478005
784.88796	11.393872
785.25994	-1.1323648
785.8193	6.591502
786.2704	2.6129812
786.6842	-5.4933636
787.21627	-0.6540738
787.631	-8.620153
788.18397	-1.5994127
788.67873	-0.7370277
789.2599	9.431928
789.7301	7.446122
790.20487	6.0590565
790.5541	-9.12067
791.1662	4.45592
791.73554	13.428436
792.19575	10.308555
792.62685	4.229586
793.0707	-0.68821397
793.5973	3.5420991
794.00564	-5.0949657
794.61955	8.676415
795.1016	8.074929
795.4499	-7.2353746
796.0402	3.997164
796.5213	3.280618
796.92876	-5.5008476
797.3635	-11.343746
798.06654	12.103796
798.51856	8.284344
798.7905	-15.287086
799.39804	-2.2639614
799.82914	-8.397797
800.3885	-0.66108534
800.84595	-4.008506
801.40165	3.457454
801.80183	-6.1290786
802.3457	0.035898527
802.8705	4.0080925
803.2625	-6.427418
803.8082	-0.061906955
804.34205	4.8949286
804.8541	7.598
805.267	-0.6968209
805.72175	-4.2397774
806.26654	2.0215607
806.84316	11.67145
807.25334	3.1693851
807.62715	-9.251835
808.1792	-2.3179653
808.78493	10.616057
809.1478	-3.1000393
809.7208	6.2397062
810.0864	-7.0725825
810.78855	16.340923
811.22965	11.2816805
811.65894	4.763469
812.1037	0.11759254
812.5248	-7.1870678
813.0732	-0.5728728
813.52795	-4.1175206
813.98633	-7.324279
814.5784	3.9695495
814.93766	-10.023611
815.4797	-4.1667997
815.9954	-1.0833593
816.55475	6.7710013
817.0031	2.3794024
817.5379	7.560655
817.87806	-8.486393
818.4583	1.529678
818.8858	-5.033122
819.426	0.62156053
819.86894	-4.2576073
820.4601	7.097483
820.82846	-6.0844966
821.436	7.081214
821.88257	2.5784576
822.42553	8.548118
822.78115	-5.8598395
823.3241	0.10425418
823.8871	8.396815
824.3464	5.2921764
824.83024	4.7508156
825.2559	-2.0086086
825.72336	-4.1756256
826.2754	2.7708983
826.742	0.5001664
827.1813	-4.7727638
827.7406	3.0225948
828.2472	5.1250497
828.72833	4.324228
829.23765	6.7056378
829.74515	8.824841
830.15715	0.534108
830.6892	5.3888244
831.14486	1.8825625
831.7051	9.784449
832.13894	3.8818163
832.5782	-1.3436901
833.14484	7.123393
833.5623	-0.5126585
834.0707	1.8481072
834.5873	4.8765167
835.1266	10.546153
835.55227	3.7480973
836.0443	4.17867
836.5873	10.220822
836.98654	0.48176117
837.4313	-4.1980707
837.9379	-2.0438306
838.5636	12.9195795
838.9465	1.4988999
839.47674	6.1481592
839.9688	6.5181545
840.3926	-0.40737585
840.9965	12.3042895
841.3139	-6.362
841.7623	-10.571586
842.2689	-8.570963
842.83187	-0.3932843
843.29844	-2.6570389
843.7832	-2.9666215
844.27523	-2.608499
844.70906	-8.456478
845.27204	-0.19672843
845.8068	4.8503397
846.2643	1.5803062
846.7645	3.0283465
847.1629	-6.8064382
847.7895	8.362867
848.2579	6.229059
848.7727	9.197062
849.1938	1.8805563
849.6349	-3.1668338
850.27335	13.1957275
850.6826	4.7278024
851.08644	-4.487571
851.65215	3.9868044
851.9905	-12.269605
852.598	0.7832162
853.0537	-2.7365144
853.5557	-1.2036031
854.1114	6.2972366
854.5025	-4.3899294
855.11823	9.6046695
855.5639	5.035495
856.0332	3.0873145
856.5434	5.497558
857.10184	13.177315
857.4238	-4.8576963
857.98223	2.8126115
858.42606	-1.9848624
858.95266	2.2795908
859.4056	-1.612662
859.9031	-0.5126585
860.4615	7.2709434
860.86897	-1.5404445
861.39556	2.7209342
861.92125	6.897565
862.42784	8.826567
862.88895	5.992899
863.2382	-9.100054
863.8712	6.742236
864.24865	-5.3714012
864.75615	-3.1395067
865.30275	3.3335058
865.83844	8.436796
866.33776	9.733821
866.72884	-0.83080016
867.1836	-4.388875
867.65834	-5.8704803
868.0067	-21.057397
868.7152	3.11723
869.3873	23.143128
869.6829	2.1659681
870.1804	3.3007555
[truncated: 51 more rows]
