# Supplementary material for: Staphylococcus aureus vWF-binding protein triggers a strong interaction between clumping factor A and host vWF
Source: Commun Biol. 2021 Apr 12;4:453. doi: 10.1038/s42003-021-01986-6 (PMC8041789; doi:10.1038/s42003-021-01986-6)
Supplement: Supplementary file 3 — Supplementary Data 1 [file 42003_2021_1986_MOESM3_ESM.zip › Supplementary Data 1/Fig 2a curve_2.tsv]

x	y
-86.717215	150.58235
-86.339774	138.59747
-85.871385	136.48581
-85.402995	134.28554
-84.918234	133.99654
-84.40801	136.40038
-83.93507	134.81971
-83.567635	121.74675
-83.05286	124.52885
-82.538996	127.42646
-82.05969	126.4214
-81.729546	109.28247
-81.1411	120.27472
-80.649066	120.66145
-80.325286	102.82553
-79.748666	112.495846
-79.29119	109.14807
-78.76914	112.927896
-78.30166	110.665796
-77.83327	108.589804
-77.33487	109.757196
-77.012906	91.588084
-76.5045	93.88672
-75.92424	103.95399
-75.40674	107.16548
-74.982005	100.36351
-74.40993	109.44298
-73.95155	106.25981
-73.54955	96.88465
-73.020225	101.47126
-72.498175	105.06893
-72.10618	94.69013
-71.631426	93.30221
-71.13666	94.00091
-70.570955	102.48984
-70.20443	89.237104
-69.62508	99.248575
-69.16488	96.303
-68.76561	86.58781
-68.301766	83.95608
-67.84156	80.898906
-67.27495	89.48621
-67.00301	65.89608
-66.38455	80.162224
-65.890696	80.910986
-65.295886	92.52696
-65.13945	56.38715
-64.49189	73.678535
-63.840695	91.60995
-63.3241	94.650725
-62.724745	106.86274
-62.41461	87.53678
-61.88073	92.48067
-61.501474	80.70367
-60.73841	110.71527
-60.49921	83.54273
-60.01536	83.09082
-59.48694	87.540634
-59.06948	79.89499
-58.519237	86.60335
-58.075404	81.83867
-57.610652	79.31529
-57.087693	83.203
-56.49834	94.187026
-55.989933	96.50724
-55.50608	96.021614
-55.11136	85.8799
-54.563845	92.43349
-54.144568	84.86622
-53.752576	74.459786
-53.082278	94.311295
-52.79033	72.91769
-52.300113	73.149535
-51.880836	65.6807
-51.318768	73.76397
-50.894034	66.872376
-50.369255	70.83335
-49.809916	78.73342
-49.509783	58.20252
-48.861313	75.66391
-48.502972	61.60546
-48.02094	60.88489
-47.494343	65.215895
-47.0496	60.46319
-46.500265	67.21324
-45.927283	76.45726
-45.506187	69.119974
-45.126928	57.2222
-44.591236	62.54119
-44.013706	72.263855
-43.587153	65.626185
-43.082384	67.39878
-42.668564	59.30682
-42.24201	52.563086
-41.62901	66.243344
-41.210644	58.75021
-40.690413	62.24404
-40.2484	57.23112
-39.660865	68.024524
-39.3289	51.053772
-38.69771	66.65952
-38.242053	63.20192
-37.821867	55.786927
-37.390766	49.638522
-36.921467	47.46761
-36.456715	45.03838
-35.934665	48.681715
-35.432624	50.284877
-35.000614	44.167652
-34.41308	55.010434
-34.023817	44.18601
-33.555427	42.130494
-32.916052	58.587114
-32.554983	44.828388
-32.07659	43.686773
-31.494512	54.08362
-30.957	59.43885
-30.412213	65.677186
-30.05751	51.0878
-29.662791	40.975855
-29.24988	32.669305
-28.671442	42.664663
-28.164854	44.66817
-27.582777	54.99963
-27.088012	55.606457
-26.531401	63.20481
-26.123038	54.432833
-25.715584	45.688307
-25.086214	61.0638
-24.652385	55.24718
-24.096684	62.595554
-23.67286	55.612483
-23.25631	47.781435
-22.654225	60.33202
-22.373191	37.687697
-21.826585	44.095633
-21.236323	55.2233
-20.79067	50.684713
-20.35957	44.457604
-19.812054	50.94004
-19.27909	55.850956
-18.958948	37.578676
-18.37869	47.612584
-17.942133	42.092087
-17.504666	36.435542
-16.842554	55.51009
-16.491489	40.509
-16.00309	40.648318
-15.610189	30.247846
-14.956262	48.408805
-14.59792	34.24334
-14.050404	40.77485
-13.579286	38.849524
-13.0799735	40.125268
-12.6588775	32.809967
-12.163203	33.684843
-11.845789	15.008569
-11.167306	35.872607
-10.7689475	26.064224
-10.198694	35.11742
-9.782146	27.268339
-9.299204	26.765234
-8.714399	37.298213
-8.231457	36.652435
-7.90222	19.401243
-7.305592	31.209754
-6.899048	22.421962
-6.4643095	16.515584
-5.917703	22.965617
-5.4347615	22.37076
-4.8808793	29.604652
-4.4879775	19.20514
-4.0668815	11.95718
-3.5448313	15.590492
-2.8872666	34.195015
-2.6271512	9.2356695
-2.0841828	15.285415
-1.5957843	15.360371
-1.1819642	7.280778
-0.59170213	18.412945
-0.18424849	9.641757
0.14953606	-7.2508674
0.71251327	0.9665118
1.3000468	11.833746
1.6793061	-0.0729693
2.228641	6.698855
2.747053	9.953359
3.2245377	8.832376
3.61653	-1.6952024
4.190421	7.82559
4.6015125	-0.6992832
5.120834	2.7956947
5.5055502	-8.546783
6.0276	-4.7367787
6.497809	-6.7037482
7.1362742	9.691885
7.5955695	6.5946953
8.0312175	0.8523141
8.56691	6.1330433
9.095326	10.490118
9.435477	-5.595843
10.022101	5.07995
10.525052	6.738843
10.910678	-4.394761
11.5500525	12.1432595
12.051184	13.510551
12.442267	2.9487298
12.837897	-7.1084796
13.286278	-11.4451296
13.758306	-13.1822175
14.319464	-5.2335575
14.8306	-2.6271344
15.31354	-3.2415615
15.761012	-7.659632
16.200298	-12.9783215
16.70052	-11.565374
17.303515	0.9541389
17.741892	-4.512437
18.269398	-0.11822932
18.703227	-6.1169425
19.270752	2.6167772
19.74369	0.89709484
20.183885	-4.2587
20.580424	-14.281393
21.184329	-1.5823809
21.535394	-16.506152
22.092005	-9.123489
22.670443	0.8249869
23.03788	-12.401294
23.62905	-1.0315644
23.894623	-25.416147
24.400302	-23.401137
25.01785	-9.3087335
25.356181	-25.556664
25.981004	-10.662145
26.423928	-15.691465
26.8714	-19.999637
27.2834	-28.349805
27.847287	-20.04135
28.268383	-27.401808
28.824084	-19.918813
29.322488	-18.793455
29.963683	-2.0440607
30.395693	-8.235215
30.911377	-5.231832
31.3734	-7.977767
31.777216	-17.21082
32.2738	-16.30129
32.700353	-23.001007
33.15783	-26.332892
33.76992	-12.809223
34.212842	-17.664186
34.608473	-27.749874
35.221472	-14.2094765
35.642568	-21.395797
36.067302	-28.416072
36.462023	-38.54606
37.052285	-27.39232
37.633452	-17.137082
38.03363	-26.739637
38.57569	-20.961842
39.05681	-21.602158
39.538843	-22.328564
39.825334	-44.31321
40.272806	-48.737885
40.864887	-37.293328
41.31054	-41.978948
41.822585	-39.2557
42.308255	-39.558024
42.78301	-41.130044
43.242306	-44.21202
43.7589	-41.09322
44.200004	-46.134915
44.69022	-45.93097
45.26775	-36.07161
45.55424	-58.19821
46.159055	-45.435343
46.550138	-55.969767
47.075826	-51.902548
47.648808	-42.576647
48.046257	-52.51506
48.501004	-56.087704
49.063072	-48.07622
49.493263	-54.44319
49.943463	-58.49708
50.466422	-54.731136
50.84841	-66.20819
51.409568	-58.25031
51.849764	-63.42601
52.188096	-79.851854
52.837475	-62.28231
53.309503	-63.93126
53.666025	-78.2876
54.256287	-67.146226
54.76924	-64.43107
55.21944	-68.47259
55.61689	-78.38339
56.254446	-62.11173
56.684637	-68.37853
57.2558	-59.33141
57.657797	-68.655547
58.091626	-74.62693
58.62641	-69.44342
59.138454	-66.89053
59.6414	-65.31417
60.02612	-76.5332
60.45722	-82.81727
61.06203	-70.00272
61.507684	-74.69999
61.94879	-79.71378
62.48357	-74.69798
62.91831	-80.491544
63.3867	-82.605554
63.92239	-77.4839
64.348036	-84.2282
65.00287	-65.97612
65.49036	-66.088524
65.8578	-79.20751
66.37894	-75.658445
66.852785	-77.15069
67.36756	-74.27254
67.735904	-87.27704
68.28706	-80.39379
68.90733	-66.034074
69.12925	-95.00454
69.88595	-65.70106
70.22519	-81.887
70.720866	-81.12184
71.335684	-67.24831
71.634	-87.972865
72.233355	-75.83507
72.7072	-77.355025
73.22652	-73.9616
73.68764	-76.80848
74.10055	-85.11878
74.53256	-91.10742
75.06643	-86.163326
75.511174	-90.94116
76.03777	-86.69454
76.46796	-93.01974
77.02912	-84.96
77.55026	-81.387924
77.992276	-86.4975
78.43975	-90.87557
78.983625	-84.74079
79.42291	-90.092295
79.93041	-87.956475
80.2842	-102.55629
80.8108	-98.353575
81.324664	-95.642556
81.791235	-97.942626
82.28964	-96.76843
82.799865	-94.288535
83.358294	-86.64506
83.79758	-92.03309
84.167745	-104.85032
84.833495	-85.51949
85.25004	-93.265964
85.788464	-87.785605
86.15044	-101.488234
86.69068	-95.826125
87.33188	-79.11777
87.7075	-91.36257
88.04583	-107.7677
88.65974	-93.91439
89.05628	-104.00261
89.620166	-95.588475
90.11584	-94.78938
90.613334	-93.86256
91.15448	-87.990705
91.456435	-108.36774
92.06307	-95.319516
92.536006	-96.983886
93.05351	-93.87193
93.26451	-124.03821
93.87387	-110.80157
94.44958	-101.221295
94.94435	-100.43057
95.35362	-108.992815
95.846566	-108.54005
96.34133	-107.81459
96.79972	-111.033883
97.32904	-106.53683
97.86837	-100.88848
98.28765	-108.42067
98.80606	-105.14519
99.24353	-110.604526
99.808325	-102.2626
100.26125	-106.041495
100.762385	-104.64854
101.14983	-115.595304
101.76556	-101.62372
102.17938	-109.77149
102.69142	-107.157345
103.102515	-115.54813
103.696415	-103.97241
104.12297	-110.701184
104.63683	-107.8557
105.16343	-103.63212
105.51722	-118.3447
106.02836	-115.76933
106.51403	-116.103994
106.98333	-118.06049
107.46445	-118.90303
107.91283	-123.18359
108.42397	-120.60543
108.85052	-127.44114
109.35984	-125.047
110.00194	-108.18278
110.39848	-118.19196
111.004205	-105.3446
111.416206	-113.67091
111.94553	-109.114204
112.45485	-106.808666
112.88413	-113.14903
113.26339	-125.11776
113.864566	-112.81917
114.40208	-107.30141
114.76315	-121.21858
115.213346	-125.30013
115.69447	-126.14268
116.28655	-114.67913
116.79314	-112.67476
117.23515	-117.80994
117.64897	-125.83776
118.098264	-130.10193
118.73491	-113.74238
119.00412	-137.7253
119.58711	-127.3419
120.1228	-122.15379
120.50388	-133.86818
120.99683	-133.29257
121.52252	-129.20473
121.93998	-136.79935
122.48113	-131.08853
122.88312	-140.50316
123.36697	-140.91336
123.92358	-133.4318
124.43654	-130.6811
124.93676	-129.38826
125.39788	-132.26507
125.85626	-135.56734
126.2237	-148.77152
126.98403	-118.94617
127.33601	-133.80891
127.80531	-135.88058
128.36101	-128.48533
128.70298	-144.45466
129.11134	-153.10092
129.72343	-139.60424
130.1036	-151.35343
130.6693	-142.89202
131.12405	-146.5062
131.61791	-145.87624
132.03992	-153.11531
132.54468	-151.21605
133.04218	-150.24107
133.45236	-158.71762
133.9835	-154.04011
134.45644	-155.60646
134.92847	-157.3622
135.46234	-152.37431
135.86161	-162.09582
136.35274	-161.76858
136.90298	-154.90738
137.43959	-149.61199
137.81975	-161.34936
138.3791	-153.59317
138.86294	-154.07406
139.36953	-151.98051
139.94888	-142.05936
140.34633	-151.95774
140.84564	-150.7695
141.30494	-153.8701
141.9243	-139.51076
142.31811	-149.82508
142.77741	-152.95508
143.22579	-157.27505
143.76057	-152.11139
144.20532	-156.90045
144.63096	-163.73027
145.16483	-158.69174
145.63413	-160.81375
146.15709	-156.84393
146.70916	-149.96321
146.97382	-174.29433
147.58136	-161.2996
148.09068	-159.01619
148.4945	-168.12014
149.00108	-166.08528
149.49676	-165.21542
149.83418	-181.74942
150.3244	-181.45396
150.94558	-166.88582
151.43944	-166.36517
151.66863	-194.52724
152.2689	-182.35834
152.78822	-178.8841
153.34028	-171.84179
153.76138	-179.11049
154.18702	-186.0389
154.78547	-173.98279
155.21839	-179.9375
155.68223	-182.63079
156.25703	-173.0866
156.65721	-182.73175
157.06284	-191.65301
157.53487	-193.39878
158.02327	-193.40378
158.50985	-193.50148
158.98097	-195.45579
159.46027	-196.34032
159.9705	-193.97589
160.40342	-199.90579
161.92045	-87.53449
162.4707	-80.83994
162.92726	-84.240115
163.35927	-90.3857
163.77673	-97.960175
164.3579	-87.88743
164.84084	-88.320656
165.35652	-85.396655
165.6703	-104.46918
166.2351	-95.99752
166.86174	-80.93799
167.16733	-100.774285
167.58933	-108.02285
168.22234	-92.17749
168.61252	-102.84039
169.07909	-105.291297
169.65389	-95.681386
170.15047	-94.819874
170.54792	-104.66537
170.9963	-108.987874
171.53472	-103.42529
171.99947	-106.084926
172.55427	-98.77683
172.99082	-104.32347
173.4574	-106.71115
173.95125	-106.019346
174.4924	-100.23465
174.96534	-101.91738
175.42463	-105.0186
175.82026	-115.03295
176.28501	-117.6201
176.78887	-116.012755
177.38004	-104.60869
177.74111	-118.5869
178.28317	-112.55223
178.59877	-131.44574
179.21268	-117.64771
179.54464	-134.78262
180.1822	-118.43876
180.64058	-121.59732
181.18082	-115.99284
181.7147	-110.91088
182.21947	-109.09205
182.60873	-119.89273
183.09713	-119.89054
183.60645	-117.42247
184.10576	-116.2431
184.53686	-122.56278
185.02708	-122.24469
185.57368	-115.844986
186.0166	-120.70085
186.58504	-111.980133
186.98249	-121.82673
187.35811	-134.14661
187.94019	-123.87165
188.46951	-119.30971
188.82331	-134.08995
189.27624	-137.79347
189.80829	-133.05325
190.39491	-122.226
190.81783	-129.3633
191.35625	-123.85296
191.77189	-131.79102
192.30394	-126.99701
192.67956	-139.18418
193.20889	-134.75097
193.79551	-123.93753
194.20206	-132.84096
194.46763	-157.07749
195.12156	-139.05656
195.6336	-136.35952
196.11745	-136.8028
196.59585	-137.947
197.12517	-133.32076
197.55991	-139.22656
198.0083	-143.46657
198.52489	-140.40158
199.02329	-139.17767
199.56353	-133.50515
199.94825	-144.74345
200.37025	-152.06705
200.87866	-149.85994
201.38434	-147.81013
201.86455	-148.70415
202.4057	-142.89145
202.79406	-153.78784
203.2679	-155.32534
203.75266	-155.65729
204.37749	-140.69365
204.67853	-161.16153
205.0878	-169.75689
205.77174	-148.38111
206.20193	-154.68575
206.73308	-149.93731
207.26695	-144.92554
207.65803	-155.51692
208.14734	-155.38783
208.61482	-157.60125
209.0823	-159.86709
209.56979	-159.8996
210.07001	-158.56488
210.4138	-174.39983
210.99952	-163.65001
211.52157	-159.96086
211.96267	-165.0178
212.43834	-166.46369
212.9231	-166.73653
213.44424	-163.1334
213.87443	-169.39444
214.44832	-160.04881
214.8685	-167.54972
215.30234	-173.34621
215.768	-175.85426
216.2755	-173.72528
216.7448	-175.76653
217.07585	-192.84534
217.67885	-180.36006
218.18816	-177.97681
218.63018	-183.01681
219.18679	-175.44004
219.57514	-186.40939
220.10992	-181.32343
220.55285	-186.2017
221.03761	-186.57882
221.47144	-192.40955
222.01623	-186.27017
222.50462	-186.15108
222.9239	-193.70658
223.39047	-196.05582
223.8534	-198.80987
224.31907	-201.2212
224.84112	-197.46907
225.31405	-199.20246
225.81882	-197.30155
226.41636	-185.38995
226.80199	-196.48846
227.33131	-192.05688
227.77787	-196.5065
228.28992	-193.92893
228.78196	-193.48076
229.30219	-189.92653
229.84698	-183.67813
230.25807	-192.16975
230.69917	-197.19092
231.29671	-185.28554
231.68688	-196.00262
232.11435	-202.59631
232.58728	-204.26774
233.02657	-209.53927
233.47677	-213.69528
234.10159	-198.73642
234.6	-197.59104
235.012	-205.85587
235.47857	-208.25634
236.09248	-194.44672
236.46628	-206.90552
236.8419	-219.18801
237.3876	-212.87144
237.71229	-230.82582
238.38622	-210.41402
238.80185	-218.38632
239.37028	-209.56775
239.8141	-214.36279
240.1197	-234.2872
240.74998	-218.80658
241.24566	-217.85387
241.67858	-223.94353
242.1488	-225.84372
242.6854	-220.51322
243.19107	-218.59947
243.62217	-224.86453
244.1342	-222.11114
244.4789	-237.85093
245.02643	-231.40174
245.49027	-233.95866
245.98958	-232.80118
246.4598	-234.70342
247.0846	-219.74318
247.37656	-241.10977
247.81858	-246.2245
248.3097	-245.831
248.8836	-236.41325
249.27468	-246.98535
249.7467	-248.76817
250.24056	-248.02377
250.7235	-248.63417
251.22372	-247.29113
251.6621	-252.7744
252.20598	-246.53
252.64254	-252.25513
253.04453	-261.63408
253.52747	-262.1256
254.0659	-256.73447
254.40787	-272.58357
254.9081	-271.3337
255.42104	-268.49142
255.86488	-273.36053
256.34964	-273.73304
256.88988	-268.0211
257.29278	-277.25217
257.77845	-277.5683
258.26594	-277.55592
258.62883	-291.22893
259.21364	-280.6223
259.50558	-302.12954
260.21317	-278.02854
260.57515	-291.91355
261.0481	-293.4802
261.4983	-297.60677
261.97395	-298.96968
262.4387	-301.46563
262.88618	-305.95737
263.42005	-300.94296
263.88662	-303.3066
264.32227	-308.92303
264.81703	-308.27393
265.18083	-321.77622
265.66013	-322.716
266.13944	-323.67878
266.606	-326.0694
267.06712	-328.887
267.49822	-335.13453
268.00208	-333.41208
268.4741	-335.19149
269.03345	-327.34618
269.41453	-339.07768
269.76832	-353.6191
270.30856	-347.98084
270.80878	-346.54465
271.19077	-358.18012
271.77376	-347.78724
272.16484	-358.3789
272.56866	-367.55074
273.15255	-357.15436
273.5882	-362.8847
274.0493	-365.73333
274.44767	-375.61657
274.98427	-370.27967
275.32624	-386.21392
275.92287	-374.34997
276.37398	-378.41255
276.84874	-379.721
277.15615	-399.50376
277.67638	-395.9386
278.23572	-388.22914
278.8096	-378.76025
279.13703	-396.36375
279.71	-387.05042
280.13656	-393.79877
280.59767	-396.68563
281.21704	-382.36628
281.5208	-402.424
282.01285	-401.97334
282.43122	-409.5857
282.98146	-402.77034
283.358	-414.95934
283.8282	-416.86318
284.383	-409.53363
284.8423	-412.69407
285.32887	-412.81575
285.70358	-425.2386
286.21562	-422.56662
286.63945	-429.5796
287.15422	-426.61763
287.50438	-441.7237
287.89637	-452.16234
288.41387	-449.03098
289.00232	-437.96325
289.37794	-450.2607
289.81086	-456.26697
290.32108	-453.88826
290.76855	-458.21688
291.2033	-464.09648
291.64804	-468.8213
292.20465	-461.28784
292.60482	-470.9475
293.03047	-477.6487
293.45793	-484.32114
293.97543	-481.06397
294.4702	-480.3601
294.83763	-493.4592
295.38424	-487.17597
295.77077	-498.1201
296.26918	-497.03736
296.67117	-506.3579
297.05316	-518.0176
297.5561	-516.3489
298.06634	-513.97375
298.49926	-519.8586
298.92854	-526.31804
299.36874	-531.52
299.74072	-544.26735
300.2382	-543.1133
300.5529	-562.1423
301.09314	-556.3433
301.49695	-565.6362
301.94443	-569.9202
302.42828	-570.4554
302.73569	-590.1534
303.36142	-575.16847
303.85436	-574.55435
304.3373	-575.12556
304.77113	-580.96206
305.3041	-576.0714
305.74793	-580.9034
306.23997	-580.4989
306.75565	-577.4157
307.13127	-589.7421
307.5742	-594.63134
308.02985	-598.12894
308.52098	-597.73175
308.86477	-613.5885
309.41138	-607.10165
309.91524	-605.45224
310.3991	-605.81423
310.7838	-617.1744
311.24674	-619.83924
311.7115	-622.4416
312.06164	-637.3751
312.4982	-643.08125
312.99933	-641.5369
313.46863	-643.6094
313.7724	-663.6719
314.309	-658.4644
314.6528	-674.1486
315.13574	-674.751
315.6023	-677.03076
316.00158	-686.7151
316.53272	-681.9863
317.02203	-681.88766
317.33762	-700.7037
317.94517	-687.65943
318.36626	-694.90885
318.84466	-695.9599
319.2321	-706.88105
319.6159	-718.2096
319.9306	-737.2539
320.49994	-728.3079
321.02017	-724.816
321.48765	-726.979
321.92057	-733.0056
322.2871	-746.23735
322.7282	-751.42265
323.09745	-764.31056
323.49945	-773.7942
323.9342	-779.555
324.51626	-769.2648
324.94555	-775.6987
325.2775	-792.72233
325.72044	-797.6081
326.06513	-813.2987
326.53625	-815.06407
326.88095	-830.79116
327.37663	-829.8687
327.7477	-842.67554
328.33432	-831.8679
328.62263	-853.7217
329.041	-861.26883
329.58397	-855.2874
329.9041	-873.61207
330.36068	-877.0371
330.7663	-885.95176
331.13284	-899.2712
331.52392	-909.7929
331.9714	-914.30424
332.4307	-917.3801
332.86997	-922.6968
333.33927	-924.75677
333.8595	-921.22604
334.3288	-923.2721
334.6535	-941.1408
335.18282	-936.5612
335.4202	-963.9819
335.9377	-960.6796
336.3306	-971.1407
336.72987	-980.7793
337.1264	-990.815
337.61026	-991.141
338.04318	-997.1624
338.45154	-1005.8419
339.02452	-996.5425
339.29464	-1020.3708
339.75758	-1023.0361
340.6998	-973.5379
341.20367	-971.7063
341.55292	-986.8638
341.93855	-997.9882
342.30416	-1011.4495
342.72617	-1018.5836
343.16272	-1024.24
343.6675	-1022.3553
344.02493	-1036.6323
344.42783	-1045.8717
344.93897	-1043.4451
345.3146	-1055.6683
345.73023	-1063.6007
345.9767	-1089.8771
346.53604	-1082.2012
346.91803	-1093.6468
347.29274	-1106.1017
347.74567	-1109.907
348.08855	-1125.7187
348.466	-1137.7901
348.90436	-1143.2414
349.33728	-1149.2118
349.76566	-1155.6042
350.13673	-1168.495
350.6524	-1165.3397
351.05168	-1175.15
351.561	-1172.7224
351.97482	-1180.8655
352.38318	-1189.4755
352.76426	-1201.1986
353.17808	-1209.323
353.601	-1216.4686
353.9548	-1230.989
354.3777	-1238.2063
354.6351	-1263.3178
355.1353	-1262.0639
355.55368	-1269.5408
355.84472	-1291.1007
356.2367	-1301.5419
356.64144	-1310.6706
357.06435	-1317.7741
357.49272	-1324.2597
357.92473	-1330.3558
358.31036	-1341.4926
358.71327	-1350.8444
359.20712	-1350.1423
359.58547	-1362.1172
360.0011	-1369.9762
360.27032	-1393.8808
360.69687	-1400.6012
361.12615	-1406.9802
361.55726	-1413.1766
361.95834	-1422.6814
362.41764	-1425.8209
362.74142	-1443.7779
363.09157	-1458.8
363.5063	-1466.7743
364.00107	-1465.9752
364.4058	-1475.1569
364.72412	-1493.5914
365.09883	-1506.0406
365.7273	-1490.626
365.89736	-1525.3611
366.29572	-1535.1739
366.67407	-1547.1074
367.0515	-1559.1408
367.57538	-1555.2469
367.9419	-1568.4887
368.3048	-1582.1119
368.64859	-1597.9653
369.13244	-1598.362
369.53352	-1607.8959
370.00646	-1609.4487
370.35844	-1624.2936
370.76407	-1633.2632
371.20245	-1638.7194
371.65083	-1643.0189
372.02918	-1654.9744
372.53395	-1653.1462
373.02416	-1652.8311
373.4207	-1662.9029
373.68537	-1687.1803
374.42388	-1659.8538
374.85407	-1666.1574
375.23515	-1677.9006
375.71354	-1678.8858
375.9873	-1702.3297
376.34564	-1716.4095
376.7631	-1724.185
377.14327	-1735.917
377.70624	-1727.7051
377.98546	-1750.4307
378.2874	-1770.7434
378.73215	-1775.5144
379.11596	-1786.7958
379.4643	-1802.1351
379.85356	-1812.8368
380.4811	-1797.6702
381.05773	-1787.9143
381.4079	-1803.0174
381.82807	-1810.3679
382.23735	-1818.9972
382.63934	-1828.315
383.06317	-1835.351
397.55324	-306.25044
400.65007	-21.428985
401.12664	-22.590818
401.62323	-21.597783
402.20712	-11.15978
402.52908	-29.303195
403.02385	-28.565943
403.65504	-12.92112
404.0061	-27.905777
404.43993	-33.739952
405.1084	-14.05184
405.54588	-19.56354
406.07156	-15.47745
406.5345	-18.134213
407.08383	-11.4457116
407.56223	-12.532349
407.9997	-17.945223
408.46172	-20.82348
409.0056	-14.690431
409.40577	-24.268412
410.0397	-8.26513
410.4426	-17.680584
410.8846	-22.578158
411.30752	-29.730645
412.0724	0.48221583
412.5399	-1.7877629
412.97554	-7.385203
413.37753	-16.856743
413.95234	-7.346892
414.32068	-20.294197
414.90094	-10.2907795
415.29748	-20.202727
415.89956	-7.829778
416.24426	-23.433066
416.9482	0.100100666
417.33202	-11.2098325
417.84588	-8.41681
418.32973	-8.794124
418.7681	-14.244568
419.30835	-8.555657
419.80675	-7.402841
420.18328	-19.555794
420.71352	-14.892938
421.191	-16.063111
421.72215	-11.273929
422.10232	-23.140807
422.73624	-7.101865
423.27102	-2.0141451
423.67847	-10.816871
424.12685	-15.169949
424.65436	-10.772029
424.99178	-27.264599
425.48382	-26.735034
426.13866	-8.463898
426.57067	-14.662816
427.11818	-8.116991
427.53018	-16.485781
427.96128	-22.587944
428.48697	-18.55016
429.08087	-6.933013
429.52198	-12.118614
430.07677	-4.779355
430.4624	-15.969913
430.95898	-14.924298
431.4683	-12.6633435
431.9276	-15.76705
432.46237	-10.61468
432.99715	-5.5243718
433.54922	1.5547621
434.00942	-1.5480149
434.35867	-16.680702
434.90073	-10.801081
435.43278	-5.9233517
435.99212	1.8502326
436.4032	-6.5665437
436.81612	-14.807504
437.2636	-19.105906
437.73653	-20.731295
438.3659	-5.3192776
438.85794	-4.868526
439.25357	-14.92746
439.72923	-16.25395
440.23582	-14.311883
440.70694	-16.059947
441.21353	-14.071115
441.7174	-12.266089
442.12211	-21.373755
442.79605	-1.0792757
443.23443	-6.3904953
443.70282	-8.626834
444.14847	-13.144585
444.736	-2.3406335
445.2153	-3.2179728
445.60275	-14.275374
446.14845	-7.931164
446.61866	-9.927474
447.19346	-0.33828482
447.74825	6.900841
448.16844	-0.4723257
448.58226	-8.490937
449.0461	-11.221055
449.52176	-12.447423
450.0038	-13.190325
450.60588	-0.69957077
450.98514	-12.549146
451.47718	-12.1004075
452.04652	-3.2721
452.50582	-6.2831997
452.81595	-25.830362
453.46715	-7.95159
453.98465	-4.6074078
454.42394	-9.995077
454.96236	-4.4390624
455.32616	-18.076107
455.9519	-2.9108688
456.4121	-5.9860584
456.85866	-10.4889725
457.32796	-12.537348
457.78543	-15.902476
458.4057	-1.3726784
458.77496	-14.397316
459.16696	-24.773242
459.8227	-6.533773
460.31383	-6.131034
460.7722	-9.355335
461.32882	-1.852202
461.76993	-7.0502237
462.2456	-8.330138
462.7049	-11.502092
463.28333	-1.5349161
463.74444	-4.4521886
464.02275	-27.348018
464.73124	-3.2539344
465.11414	-14.731856
465.68348	-5.8727164
466.1819	-4.729014
466.59298	-13.125886
467.05773	-15.681975
467.68528	-0.33004762
468.05545	-13.1359585
468.54657	-12.8488825
469.0859	-7.1953502
469.56066	-8.675319
470.01814	-12.032229
470.56656	-5.4159325
471.04677	-6.2196303
471.43513	-17.197618
471.93262	-16.01179
472.45922	-11.849861
472.9267	-14.095567
473.4433	-10.8951416
474.02628	-0.5171201
474.38917	-14.123469
474.96215	-4.9628734
475.5124	1.9246824
475.9644	-2.0116734
476.3182	-16.647335
476.84756	-12.174912
477.3387	-11.7713304
477.7807	-16.729083
478.401	-2.336895
478.823	-9.476147
479.265	-14.549769
479.7516	-14.67562
480.24543	-14.093841
480.7293	-14.504899
481.12673	-24.428917
481.73064	-11.648067
482.2036	-13.3580265
482.6283	-20.191503
483.1567	-15.806812
483.66695	-13.395111
484.149	-13.998918
484.6319	-14.525318
485.184	-7.471498
485.62055	-13.17131
486.07257	-17.095787
486.6192	-10.721975
487.12394	-8.794412
487.5314	-17.59127
488.13894	-4.580587
488.6537	-1.5754789
488.96294	-21.08064
489.38404	-28.407759
490.0725	-6.5297195
490.56183	-6.311102
491.0102	-10.71478
491.53044	-7.146735
492.0325	-5.5528013
492.46813	-11.298716
493.02656	-3.5407228
493.4049	-15.582731
493.9606	-8.0630416
494.4672	-6.093354
494.85374	-17.184669
495.41217	-9.493697
495.85054	-14.889657
496.30074	-18.943382
496.8437	-13.0091
497.26754	-19.980946
497.8205	-12.86259
498.31436	-12.135787
498.84915	-7.16716
499.3503	-5.641452
499.79775	-10.128556
500.3498	-3.0310032
500.8391	-2.920544
501.2475	-11.578603
501.7068	-14.665864
502.2052	-13.556219
502.669	-16.122367
503.2502	-5.995261
503.61217	-19.740855
504.1242	-17.135479
504.5244	-26.716624
505.1392	-12.901804
505.77586	3.398153
506.09236	-15.226041
506.5271	-21.156295
507.22196	1.5285852
507.60394	-10.107323
508.13964	-4.7920084
508.49343	-19.58341
508.9991	-17.563511
509.52207	-13.728509
510.10414	-3.4006357
510.5316	-9.964586
510.93997	-18.757843
511.57025	-3.172528
511.9677	-13.061139
512.5816	0.6797234
512.9345	-14.11139
513.4702	-8.8134
513.90947	-14.157732
514.50974	-1.903111
514.9299	-9.159156
515.36375	-15.12594
515.8067	-20.061057
516.50153	2.470651
516.8699	-10.530686
517.27096	-20.07443
517.8003	-15.419596
518.2878	-15.552816
518.8153	-11.207244
519.27094	-14.682955
519.7448	-16.233005
520.2614	-13.032401
520.96624	10.53327
521.2291	-13.961519
521.7011	-15.795172
522.1704	-17.741279
522.67154	-16.363135
523.3355	2.9550566
523.742	-6.0204793
524.1622	-13.346517
524.57693	-21.276245
525.0044	-28.025445
525.6365	-12.212434
526.12216	-12.513191
526.63603	-9.640398
527.2481	3.9327894
527.7329	3.5648483
528.05757	-14.259242
528.52596	-16.34731
529.1035	-6.5340333
529.5819	-7.609141
530.113	-2.827915
530.59506	-3.566612
531.1171	0.23213533
531.5464	-6.2084144
531.96203	-14.026328
532.50227	-8.362073
532.9343	-14.490801
533.5309	-2.5747807
534.03204	-1.1248096
534.4104	-13.052826
534.8733	-15.810839
535.4736	-3.581854
535.8365	-17.26878
536.3822	-10.859475
536.957	-1.4696212
537.3317	-13.8174056
537.74914	-21.439694
538.43127	-0.22466229
538.82417	-10.559163
539.24344	-18.118677
539.79005	-11.670738
540.333	-5.7355123
540.6832	-20.738047
541.2107	-16.428718
541.73273	-12.7263035
542.1975	-15.182897
542.6504	-19.021337
543.13244	-19.664522
543.67086	-14.12933
544.2011	-9.53339
544.60855	-18.390223
545.12606	-15.023247
545.6208	-14.394728
546.05283	-20.455861
546.68675	-4.4615006
547.11694	-10.840487
547.68265	-2.2366109
548.101	-9.876278
548.46936	-22.912412
549.0305	-15.01088
549.5926	-6.8235604
550.1092	-3.73834
550.4584	-18.855648
551.0014	-12.854634
551.50707	-10.864363
552.0564	-4.178759
552.5521	-3.3692825
553.0023	-7.4479095
553.4643	-10.326166
553.9891	-6.2399664
554.4893	-4.983874
554.9786	-4.7609425
555.38607	-13.591598
555.85446	-15.613262
556.4165	-7.514355
556.93675	-4.042965
557.46517	0.46944577
557.839	-12.083899
558.3956	-4.5716655
558.8176	-11.826848
559.4333	2.2318959
559.80985	-10.011209
560.3419	-5.101235
560.79483	-8.883296
561.3669	0.24996544
561.6898	-17.794126
562.1918	-16.29093
562.7548	-8.0252315
563.1659	-16.483946
563.86347	6.475342
564.2127	-8.727967
564.5947	-20.21538
565.104	-17.827862
565.67063	-9.260919
566.16085	-9.007278
566.53374	-21.58691
567.0467	-18.816523
567.6906	-1.8263195
568.0544	-15.390578
568.55737	-13.811941
569.0658	-11.471882
569.4787	-19.720772
570.16626	2.1257505
570.4937	-15.401513
570.9939	-14.086651
571.51505	-10.355794
572.068	-3.3062403
572.57097	-1.6586109
573.0121	-6.821116
573.4859	-8.281529
573.98796	-6.842493
574.37177	-18.143704
574.86744	-17.267802
575.4113	-11.200055
576.0816	8.811417
576.3381	-16.592106
576.8447	-14.425506
577.5095	4.817031
577.8906	-6.8582757
578.42084	-2.2083114
578.85194	-8.374151
579.2703	-15.969339
579.8324	-7.900071
580.2653	-13.887596
580.82463	-6.1221193
581.3385	-3.2901767
581.7114	-15.865179
582.2507	-10.1857914
582.6991	-14.611326
583.21024	-12.006922
583.7414	-7.341155
584.18976	-11.6151385
584.69635	-9.527926
585.2111	-6.6565776
585.7523	-0.79341855
586.2734	2.8376956
586.6381	-10.575562
587.25385	3.3295781
587.6631	-5.21596
588.03147	-18.381595
588.60354	-9.108815
589.06284	-12.177212
589.71585	5.8139977
590.12604	-2.6478472
590.6208	-1.9313008
591.01825	-11.809586
591.44935	-18.070642
591.94775	-16.803971
592.54893	-4.5598746
593.0055	-7.886295
593.5794	1.5098854
593.96956	-9.216446
594.4152	-13.768503
594.99547	-3.769406
595.4693	-5.254845
595.8813	-13.538854
596.4525	-4.4747296
596.9254	-6.1445575
597.3265	-15.576117
597.8513	-11.601589
598.4197	-2.7959865
598.82535	-11.736814
599.3456	-8.2590905
599.824	-9.193495
600.2669	-14.215803
600.8872	0.31871822
601.2619	-12.061858
601.8567	-0.41181696
602.3815	3.644844
602.75346	-9.02252
603.27824	-4.905056
603.7539	-6.3398193
604.1168	-19.926004
604.75526	-3.572076
605.2118	-6.941353
605.7266	-4.0694436
606.15315	-10.70874
606.6634	-8.319497
607.14723	-8.751836
607.7075	-0.8269904
608.31866	12.626234
608.6215	-7.5644074
609.06626	-12.327365
609.63924	-2.958498
610.144	-1.1304791
610.556	-9.446232
611.13263	0.22983465
611.6101	-0.86640975
612.0567	-5.438898
612.5005	-10.165367
612.97254	-11.9306925
613.53006	-4.387284
614.1203	6.9091603
614.45684	-9.720367
615.0462	1.3798707
615.6228	11.076643
616.06846	6.4893993
616.3995	-10.6704845
616.76786	-23.71324
617.3863	-9.508939
617.862	-10.777274
618.39495	-5.8212324
618.90245	-3.7049734
619.38084	-4.730452
619.90835	-0.41870525
620.38674	-1.4276204
620.81966	-7.504864
621.359	-1.8257375
621.7992	-7.1351497
622.19937	-16.633236
622.83965	0.062995656
623.3326	0.564663
623.78643	-3.1579023
624.3458	4.6148124
624.70775	-9.109965
625.2225	-6.2035255
625.6991	-7.4358375
626.2057	-5.4452727
626.78686	4.8302664
627.1379	-10.241597
627.7482	3.2168185
628.192	-1.5280142
628.7168	2.4643174
629.1488	-3.6736135
629.57446	-10.544298
630.1647	0.70474995
630.64766	0.0929111
631.0842	-5.461665
631.5026	-13.041028
631.9528	-17.141675
632.5494	-5.316977
632.9814	-11.351932
633.5926	2.0826062
634.0637	0.23718855
634.4757	-8.051696
634.98686	-5.5286925
635.55984	3.8321082
636.0528	4.2924735
636.51845	1.9405061
636.98775	-0.2036619
637.3879	-9.697641
637.9864	2.393079
638.45295	0.02876648
638.81674	-13.480564
639.3852	-4.711177
639.89995	-1.800211
640.35197	-5.7147993
640.8249	-7.361326
641.2851	-10.415625
641.89084	2.4932127
642.29374	-6.787455
642.75577	-9.572515
643.2087	-13.381327
643.8408	2.3273803
644.29827	-0.9970065
644.733	-6.8530446
645.32327	4.3867045
645.6689	-11.191584
646.28006	2.3325773
646.6948	-5.7024333
647.21684	-1.9727265
647.61883	-11.38382
648.17453	-3.990899
648.60654	-10.0155014
649.15406	-3.517134
649.7025	3.1597264
650.1463	-1.7463441
650.7484	10.719959
651.0549	-9.123776
651.55695	-7.530754
652.1654	5.6272127
652.652	5.4677
653.05034	-4.2986877
653.52054	-6.2291275
654.0217	-4.7121356
654.5528	-0.0707645
655.09033	5.3457377
655.42775	-11.114909
656.0053	-1.2906489
656.42274	-8.983977
656.9093	-9.125502
657.43046	-5.5505487
657.93796	-3.3702206
658.4291	-2.9050076
658.97024	2.8155449
659.35404	-8.514238
659.82607	-10.312184
660.39723	-1.1460085
660.8238	-7.866157
661.33674	-5.117059
661.80604	-7.1994173
662.289	-7.761162
662.7337	-12.449039
663.25487	-8.800452
663.8715	5.3374254
664.23985	-7.838254
664.62184	-19.317615
665.22574	-6.6827546
665.7287	-5.0294625
666.0943	-18.46789
666.62	-14.30555
667.21026	-3.1032
667.66046	-7.264548
668.11975	-10.425691
668.7	-0.24019174
669.11656	-8.052271
669.63497	-4.784148
670.0897	-8.2728945
670.6127	-4.550672
671.0629	-8.590756
671.51035	-13.037865
672.15154	3.7163428
672.65995	5.900334
672.9537	-15.305146
673.55853	-2.437857
674.0551	-1.5583404
674.5135	-4.709739
674.86457	-19.778151
675.47484	-6.3039123
675.91776	-11.28713
676.4498	-6.4258815
676.92366	-8.051696
677.39296	-9.975226
677.90864	-6.9980068
678.4625	0.25371087
678.8991	-5.3650166
679.3966	-4.369159
679.81676	-11.678195
680.30243	-11.975562
680.8845	-1.6212114
681.2765	-12.220932
681.7649	-12.0678285
682.2833	-8.847341
682.819	-3.5004475
683.14915	-20.871808
683.8522	2.6659402
684.2833	-3.4429172
684.7926	-1.1707475
685.2974	0.71884154
685.72484	-5.9659617
686.2551	-1.2199378
686.6962	-6.4460126
687.26007	1.8872898
687.64206	-9.7099455
688.125	-10.201897
688.6343	-7.954178
689.21366	2.0906586
689.51744	-17.92008
690.0613	-11.922058
690.6134	-4.827107
691.07267	-7.98208
691.51105	-13.336739
692.16316	4.510817
692.55606	-5.7950554
693.0372	-6.6672184
693.5729	-1.369515
694.0558	-1.9003447
694.61515	5.889399
695.0581	1.0208786
695.5574	2.2526087
696.0158	-0.9916794
696.4614	-5.5951376
697.0217	2.2830993
697.43277	-6.083282
698.0467	7.680107
698.48596	2.3150277
698.99346	4.4801892
699.3109	-14.059037
699.93933	1.1802816
700.38317	-3.5366965
700.9107	0.7737835
701.4	0.9472369
701.89657	1.8304373
702.44863	8.902566
702.8488	-0.73697016
703.2781	-7.123434
703.9029	7.8620105
704.3686	5.4303077
704.7942	-1.3787245
705.2735	-2.3613464
705.8065	2.57757
706.2794	0.90581817
706.72235	-3.9638596
707.2844	4.1030794
707.66094	-8.048697
708.203	-2.1634415
708.77144	6.6594495
709.1816	-1.8009985
709.73914	5.791614
710.08566	-9.619685
710.5613	-10.961012
711.11975	-3.2519144
711.6909	5.7792274
712.0247	-10.9511514
712.67044	6.2371753
713.08517	-1.7518082
713.539	-5.41622
714.0483	-3.1240498
714.5158	-5.3466047
715.01876	-3.7144636
715.4726	-7.4338175
716.08014	5.601104
716.5103	-0.65412584
717.00055	-0.43895928
717.45166	-4.439925
718.00554	2.799358
718.44573	-2.4326806
719.006	5.4510203
719.3543	-9.831688
719.92275	-0.9839352
720.443	2.4729517
720.87045	-4.0052783
721.3752	-2.214063
721.79085	-10.0496556
722.32564	-5.051764
722.794	-7.156232
723.347	-0.017548017
723.7954	-4.341154
724.2456	-8.438583
724.87495	6.9609114
725.3406	4.6326493
725.789	0.22943754
726.21646	-6.3525274
726.7585	-0.48527377
727.2578	0.79392114
727.74714	1.0250622
728.07546	-16.47532
728.7903	8.379323
729.2178	1.7316665
729.6889	-0.088752105
730.261	9.0915565
730.6102	-6.0686152
731.1368	-1.8694568
731.57065	-7.7223315
732.1618	3.5639922
732.6184	0.12714028
733.1168	1.2909872
733.53607	-6.265945
734.0536	-2.9183255
734.41373	-16.967202
735.00763	-5.3336636
735.40417	-15.393454
735.99716	-3.873764
736.56105	4.5296674
736.9776	-3.3623735
737.49965	0.42285053
738.0026	2.0232479
738.46917	-0.31383343
738.9803	2.1850063
739.4478	0.046884185
739.90344	-3.4749484
740.31453	-11.870862
740.88933	-2.3173325
741.3741	-2.7738358
741.77973	-11.676477
742.3345	-4.3970617
742.8102	-5.741264
743.33497	-1.7802857
743.8097	-3.1929051
744.35815	3.5378428
744.74104	-8.043924
745.3131	1.1897307
745.73967	-5.506898
746.25353	-2.6484223
746.7201	-5.0526267
747.11573	-15.042233
747.7251	-1.8355016
748.2926	6.876054
748.7683	5.6285
749.21394	0.88510536
749.6332	-6.500489
750.18073	-0.056385367
750.60274	-7.210599
751.20573	5.2945343
751.635	-1.0899162
752.10886	-2.5355805
752.5736	-5.119935
753.0984	-1.0413079
753.6341	4.0875432
753.97696	-11.647211
754.67	10.699533
755.0547	-0.5465426
755.544	-0.44039718
755.8869	-16.209764
756.5481	2.733851
756.97284	-4.256112
757.5322	3.6557792
757.9251	-6.852538
758.46623	-0.9785944
758.99555	3.491816
759.5076	6.1442657
759.9969	6.4122175
760.4553	3.0781694
760.92095	0.7519204
761.4821	8.717603
761.90776	1.8760603
762.42253	4.758063
762.95095	9.262997
763.39296	4.282572
763.88227	4.4083895
764.39613	7.283655
764.8418	2.6291434
765.1701	-14.8124
765.73036	-6.9036114
766.3015	2.173503
766.7208	-5.3118005
767.20465	-5.710198
767.7176	-2.902262
768.25785	2.7140007
768.7899	7.58109
769.21646	0.8442618
769.6412	-6.0282235
770.12413	-6.6355775
770.65164	-2.2336254
771.15095	-0.9248028
771.7294	8.8482
772.0586	-8.41824
772.6425	2.017017
773.16093	5.3699016
773.7012	11.097069
774.06315	-2.622807
774.59885	2.6173525
775.16455	11.07348
775.5238	-2.9075958
776.02675	-1.3706996
776.49787	-3.1170108
776.9717	-4.636967
777.64383	15.428254
778.04947	6.4736163
778.4624	-1.7532461
779.12176	16.97267
779.4592	0.53474754
780.0467	11.443599
780.48873	6.5193623
780.848	-7.58167
781.43006	2.6886867
781.85116	-4.660775
782.345	-3.901153
782.87616	0.71884154
783.4455	9.707709
783.8502	0.5900935
784.40047	7.3987145
784.9198	10.866372
785.4164	11.778516
785.7529	-4.7038163
786.1831	-11.13706
786.86975	10.691481
787.3363	8.325244
787.7474	-0.02677805
788.18033	-6.03151
788.76513	4.515569
789.21715	0.6158596
789.76194	6.9025597
790.19577	0.9216352
790.74965	8.156967
791.1298	-3.6008412
791.61276	-4.183915
792.29216	16.687578
792.6623	3.898266
793.08614	-3.0896837
793.6664	7.0296572
794.143	5.801659
794.61046	3.4647762
795.027	-4.22102
795.6182	7.1076127
796.11203	7.663462
796.5713	4.6421395
796.9724	-4.9251935
797.4235	-8.904584
797.9465	-5.029175
798.51037	3.202727
799.0679	10.816607
799.4053	-5.6014646
799.9992	5.999057
800.43486	0.27556714
800.9915	7.799708
801.398	-1.0812887
801.87186	-2.6047302
802.323	-6.6237866
802.7868	-9.271053
803.39163	3.546758
803.9337	9.429438
804.3457	1.089337
804.8077	-1.651702
805.33795	2.9064414
805.8891	9.843462
806.4239	14.990452
806.8095	3.764225
807.24425	-1.9802035
807.83906	9.647782
808.28016	4.5664848
808.69216	-3.671025
809.17874	-3.8252105
809.60166	-10.858763
810.28014	9.887201
810.54935	-14.007546
811.2606	10.464523
811.67804	2.6728695
812.1646	2.5844585
812.60936	-2.1847227
813.10776	-0.997294
813.5616	-4.6726342
814.08274	-1.0292637
814.58296	0.29110346
815.15594	9.528785
815.4797	-8.29102
816.01723	-2.8087292
816.5684	4.0274247
816.98676	-3.5142583
817.5825	8.202132
818.06814	7.980221
818.46014	-2.4853218
819.0431	7.892042
819.41147	-5.1276995
819.92624	-2.2676013
820.35916	-8.238953
820.88303	-4.2520857
821.3387	-7.8149535
822.0181	13.105422
822.42553	4.3682926
822.9394	7.1858556
823.305	-6.1011187
823.8398	-1.0665673
824.4746	15.077321
824.8275	0.37624846
825.3514	4.1821854
825.78066	-2.1775058
826.28725	-0.14009245
826.60557	-18.654285
827.2431	-2.2356385
827.7697	1.9520917
828.27904	4.324573
828.7829	6.111755
829.3004	9.246885
829.76516	6.7708673
830.1899	-0.1524585
830.59916	-8.70783
831.15214	-1.5291645
831.5614	-10.161916
832.21533	7.953249
832.5955	-3.80306
833.0948	-2.5779442
833.5241	-8.868342
833.96066	-14.524702
834.5691	-1.3723908
835.0093	-6.5524457
835.505	-5.7542118
836.0316	-1.4903408
836.4854	-5.1950146
837.0593	4.242304
837.46767	-4.4761673
837.8333	-17.88479
838.4181	-7.257769
839.052	8.77916
839.44946	-1.1785191
839.87874	-7.535684
840.48173	5.0770672
840.871	-5.7639895
841.3785	-3.4946959
841.8569	-4.6409794
842.33346	-5.785565
842.9192	4.943889
843.3212	-4.5285212
843.76865	-8.866979
844.38255	4.9125357
844.79	-3.9753626
845.3048	-0.9668035
845.79955	-0.19290495
846.32524	3.8752595
846.69085	-9.41114
847.27475	1.030944
847.7095	-4.754027
848.3516	12.129743
848.61716	-12.195043
849.14194	-8.117566
849.58486	-12.933171
850.21514	2.4686312
850.7008	2.2842496
851.2047	4.0803537
851.6276	-3.0899712
852.136	-0.74894594
852.6317	0.13260435
852.98547	-14.583135
853.5821	-2.6400824
854.18145	9.435464
854.588	0.6457818
855.1037	3.738048
855.48294	-8.19811
856.0623	1.7939966
856.51703	-1.7984103
856.9436	-8.507048
857.45563	-5.8721483
858.02225	2.8234602
858.4697	-1.6594737
858.9454	-2.927446
859.44106	-2.0880745
859.95856	1.1005184
860.4779	4.6125118
860.94263	2.1496266
861.3819	-3.2539344
861.8576	-4.570974
862.37964	-0.80657887
862.8544	-2.238802
863.3619	-0.06127427
863.8157	-3.7463717
864.4351	10.549381
864.86074	3.8525333
865.39734	9.215244
865.8457	4.772202
866.2759	-1.4382678
866.71884	-6.287808
867.33365	7.490186
867.65107	-11.138505
868.2486	0.9201973
868.6388	-9.758047
869.27815	6.7644445
869.6547	-5.3637225
870.2204	3.158713
870.626	-5.8226705
871.18536	2.0360042
871.5428	-12.304064
872.1058	-3.9945556
872.60963	-2.2192463
873.1326	1.5605137
873.56005	-5.0252996
874.04754	-5.043527
874.5041	-8.465335
874.99615	-7.987257
875.5382	-2.0846235
875.9993	-4.913553
876.6105	8.521424
877.00977	-1.1411196
877.56365	6.1039906
877.92927	-7.322222
878.4977	1.4816955
878.8915	-8.749248
879.3799	-8.712718
879.91106	-3.9162237
880.44493	1.075533
880.87694	-4.9876128
881.36807	-4.606189
881.86283	-3.862288
882.3558	-3.250189
882.79324	-8.830367
883.4317	7.64581
883.8046	-4.865061
884.31665	-2.2347757
884.84325	1.9741602
885.3644	5.7050176
885.79094	-1.0900943
886.1993	-9.733883
886.7432	-3.5381344
[truncated: 51 more rows]
