# Supplementary material for: Staphylococcus aureus vWF-binding protein triggers a strong interaction between clumping factor A and host vWF
Source: Commun Biol. 2021 Apr 12;4:453. doi: 10.1038/s42003-021-01986-6 (PMC8041789; doi:10.1038/s42003-021-01986-6)
Supplement: Supplementary file 3 — Supplementary Data 1 [file 42003_2021_1986_MOESM3_ESM.zip › Supplementary Data 1/Fig 2a curve_3.tsv]

x	y
-33.805538	169.96127
-33.306225	171.19739
-32.83147	169.80861
-32.389455	164.83825
-32.023838	151.40175
-31.636393	140.50627
-31.201655	134.66922
-30.728717	133.06296
-30.356734	120.37539
-29.960194	110.45518
-29.317183	127.40599
-28.965209	112.56281
-28.625967	96.22471
-28.159397	93.982745
-27.714654	89.32995
-27.304472	80.76279
-26.855181	76.55711
-26.387701	74.46578
-26.06574	56.24039
-25.49003	65.903796
-25.078029	57.500928
-24.654204	50.54055
-24.071218	61.05599
-23.685592	49.74404
-23.224478	46.93435
-22.694243	51.49441
-22.254957	46.21281
-21.878426	34.11816
-21.33091	40.517728
-20.904357	33.855536
-20.380488	37.87807
-19.917556	35.080355
-19.499188	27.518371
-19.049898	23.230213
-18.565137	23.001243
-18.01853	29.475734
-17.717488	9.0168055
-17.165425	16.001783
-16.643375	19.66102
-16.195903	15.293296
-15.623831	24.529252
-15.130885	25.107121
-14.768905	11.392724
-14.214113	18.651644
-13.768461	14.002311
-13.225493	20.031275
-12.714357	22.588459
-12.376025	6.281422
-11.792129	16.73444
-11.239156	23.908956
-10.753486	23.617396
-10.268725	23.307306
-9.867638	13.83087
-9.376511	14.103279
-8.898117	13.140501
-8.381524	16.222414
-7.870388	18.790582
-7.379261	19.126622
-6.992726	8.114343
-6.4788614	10.918096
-5.9404406	16.376312
-5.4456755	17.258793
-5.0727826	4.6193657
-4.48343	15.69774
-4.047782	9.935762
-3.6466947	0.54586744
-3.0946314	7.566944
-2.66535	1.1019426
-2.1569424	3.4529306
-1.5684994	14.367526
-1.0673679	15.860546
-0.6317199	10.071535
-0.20334788	3.64077
0.23048109	-2.3373675
0.8653084	13.781105
1.3073228	8.785726
1.7593417	4.813532
2.1722524	-3.3757188
2.8070797	12.6770955
3.283655	11.4327115
3.6765566	1.0478634
4.190421	3.9327348
4.690643	5.1818706
5.133567	0.31204905
5.6865397	7.52897
6.1767573	7.6302254
6.8097656	23.595067
7.1308173	5.2726235
7.701071	14.361015
8.1985645	15.306244
8.6342125	9.6322455
9.1599	13.70977
9.68195	17.510236
10.144883	14.708497
10.61873	13.269208
11.058016	7.895726
11.480931	0.86118124
12.117577	17.073584
12.543221	10.264038
13.073456	14.9228
13.488186	6.8518355
14.009326	10.599954
14.536833	14.824296
14.898812	1.1459565
15.507263	14.244229
16.003847	15.237492
16.349455	-0.3174693
16.980644	15.30912
17.346261	1.9191634
17.902872	9.463722
18.414008	11.90836
18.912411	13.115193
19.34624	7.1435193
19.79735	3.2136071
20.350322	10.256293
20.759595	1.7482983
21.28892	6.1850546
21.815518	10.494672
22.295731	9.689913
22.771397	8.322896
23.26889	9.4004405
23.823683	16.594354
24.22295	6.9530917
24.689522	4.5638554
25.101523	-3.612687
25.579007	-4.8055795
26.196554	9.415402
26.59946	0.06728885
27.096954	1.1131652
27.577167	0.19411279
28.161063	10.7892315
28.619448	7.500738
29.130584	10.0945485
29.397066	-14.169831
29.96823	-5.0362826
30.487552	-1.6992627
31.090547	10.916658
31.48163	0.3353501
31.998223	3.54469
32.50481	5.4883034
32.924998	-1.9054662
33.46069	3.2886799
33.867234	-5.506877
34.23194	-18.994337
34.894054	0.03935226
35.304236	-8.490417
35.791725	-8.534711
36.311047	-5.112711
36.78853	-6.2323384
37.263288	-7.746543
37.758962	-6.854243
38.19188	-12.84083
38.654814	-15.587963
39.31147	2.7924835
39.698005	-8.231236
40.20914	-5.681385
40.65934	-9.946516
41.1823	-6.0491074
41.640686	-9.30735
41.996298	-23.665063
42.518348	-20.005443
43.149537	-4.377554
43.493326	-20.17746
44.138158	-2.9585596
44.340066	-34.26952
44.96398	-19.310761
45.479663	-16.372967
45.984432	-14.426992
46.45828	-16.029627
46.96214	-14.316532
47.417796	-17.865022
47.874362	-21.224808
48.289092	-29.22408
48.746568	-32.530426
49.270437	-28.639346
49.80249	-23.770819
50.248143	-28.433629
50.693796	-33.0505
51.1349	-38.195176
51.719706	-27.667077
52.184458	-30.18382
52.66558	-30.985155
53.108504	-35.778887
53.69513	-25.050588
53.989805	-46.191218
54.569153	-36.21008
54.941136	-48.878308
55.452272	-46.31791
55.986145	-41.2967
56.453626	-43.578016
56.906554	-47.34685
57.358573	-51.33199
57.965206	-38.293247
58.33355	-51.428063
58.936546	-38.949396
59.210304	-62.222526
59.91607	-38.528236
60.266224	-53.549793
60.770084	-51.852637
61.236655	-54.115316
61.759614	-50.305895
62.33987	-40.157832
62.73459	-50.445443
63.160236	-57.1584
63.74959	-46.195662
64.10793	-60.25963
64.57632	-62.4233
65.198414	-47.8442
65.55948	-61.60723
65.98422	-68.60519
66.598126	-54.78181
66.905535	-74.588724
67.462146	-67.05768
67.93963	-68.24883
68.470776	-63.439295
68.76818	-84.31571
69.427564	-65.52047
69.77408	-80.98652
70.27885	-79.27056
70.847285	-70.34585
71.313856	-72.75349
71.81135	-71.67004
72.20152	-82.43417
72.63535	-88.22605
73.13103	-87.46751
73.603964	-89.02623
74.20423	-76.88764
74.61714	-85.0495
75.08371	-87.377196
75.59667	-84.652466
75.9923	-94.74599
76.57801	-84.12211
76.915434	-100.51142
77.57664	-81.603974
78.02047	-86.408665
78.50614	-86.675896
79.15734	-68.85954
79.5748	-76.53529
80.10867	-71.60058
80.53704	-78.076795
81.033626	-77.18536
81.52475	-76.6974
81.98223	-80.14934
82.457895	-81.36524
82.940836	-82.031736
83.49381	-74.97303
83.985846	-74.42817
84.51335	-70.191374
84.98538	-71.91499
85.465594	-72.81765
85.97036	-70.87384
86.44512	-72.357974
86.94534	-70.98673
87.36462	-78.51518
87.98671	-63.970905
88.37325	-74.922686
88.701576	-92.47037
89.4319	-65.894123
89.80752	-78.23441
90.27773	-80.15681
90.77795	-78.78615
91.24634	-80.97346
91.74838	-79.392416
92.2768	-75.020774
92.66788	-85.55232
93.165376	-84.55474
93.67833	-81.84642
94.24313	-73.51059
94.6906	-77.92061
95.15262	-80.737014
95.67194	-77.30567
96.188536	-74.11812
96.61782	-80.65848
97.1717	-73.338
97.630085	-76.649485
98.07119	-81.82549
98.56323	-81.294485
99.1735	-68.01413
99.60005	-74.69013
100.00114	-84.223364
100.43315	-90.219776
100.95793	-86.28411
101.50635	-79.763106
101.881064	-92.01099
102.44677	-83.560325
103.01611	-74.65661
103.54635	-70.066536
103.97017	-77.081584
104.49404	-73.21547
104.91605	-80.46029
105.41081	-79.60539
105.81372	-88.96655
106.394886	-78.686335
106.85327	-82.049
107.39715	-75.8052
107.763675	-89.14788
108.28118	-85.939214
108.70318	-93.151827
109.349834	-75.84979
109.69635	-91.22086
110.25478	-83.55141
110.65041	-93.60718
111.1761	-89.50697
111.60993	-95.52089
112.11015	-94.08152
112.61037	-92.834254
113.109685	-91.494076
113.70086	-80.269805
114.06102	-94.21067
114.62945	-85.50687
115.03145	-94.902766
115.5535	-91.09806
115.95913	-100.15962
116.47845	-96.69887
116.817695	-112.95384
117.27153	-116.62823
117.7954	-112.79736
118.276525	-113.59559
118.71854	-118.54265
119.2888	-109.6154
119.7299	-114.650706
120.2174	-114.81007
120.70215	-115.20214
121.22875	-110.949853
121.71806	-110.818306
122.1819	-113.42128
122.53024	-128.64243
123.10504	-119.12284
123.5898	-119.54675
124.1173	-115.25477
124.51385	-125.24093
125.0741	-117.32962
125.53976	-119.78232
126.10637	-111.1819
126.61478	-109.006096
126.97403	-123.07347
127.49426	-119.55192
127.91081	-127.24875
128.4274	-124.19243
128.88579	-127.37014
129.47241	-116.71258
129.7298	-141.8736
130.18273	-145.69189
130.75571	-136.45594
131.27958	-132.47811
131.86074	-122.36757
132.19635	-139.03388
132.78752	-127.65376
133.26137	-129.27726
133.78887	-124.90639
134.2709	-125.63013
134.65744	-136.62853
135.24225	-126.0569
135.6597	-133.87885
136.18175	-130.08242
136.61194	-136.39237
136.98393	-149.02606
137.60693	-134.35866
137.98801	-146.04658
138.5037	-142.9428
139.04302	-137.40505
139.50596	-140.12351
139.92614	-147.53748
140.33814	-155.81009
140.82472	-155.97577
141.30767	-156.6276
141.76605	-159.80789
142.35904	-148.33199
142.98568	-133.13442
143.37768	-143.68165
143.95248	-134.24706
144.30991	-148.40763
144.8165	-146.47863
145.31399	-145.35409
145.81876	-143.54544
146.35627	-138.12375
146.74553	-148.90555
147.20574	-151.98476
147.67322	-154.22139
148.17708	-152.56421
148.48176	-172.46922
149.12932	-155.07715
149.63136	-153.6012
150.03063	-163.23873
150.47446	-168.11243
151.12384	-150.44745
151.56768	-155.31215
152.06244	-154.5447
152.33529	-178.08276
152.91191	-168.3967
153.4376	-164.29096
153.89143	-168.02153
154.33254	-173.12074
154.71817	-184.26982
155.26477	-177.92139
155.72043	-181.46096
156.19337	-183.15724
156.6754	-183.70631
157.39572	-158.40414
157.7868	-168.97221
158.227	-174.20376
158.89911	-154.09732
159.29201	-164.46758
159.7595	-166.70063
160.17059	-175.09087
160.65717	-175.30194
161.23742	-165.26552
161.70127	-167.81498
162.07598	-180.18521
162.55892	-180.7401
163.02731	-182.8731
163.56937	-177.10446
163.96136	-187.47663
164.4543	-187.00863
164.97818	-183.04182
165.5548	-173.35174
166.05411	-172.07685
166.638	-161.70294
167.12731	-161.57381
167.5575	-167.83828
168.05681	-166.65574
168.53066	-168.1268
169.07909	-161.5873
169.34011	-186.36456
169.95402	-172.60758
170.39149	-178.15123
170.9008	-175.73289
171.3892	-175.7824
171.74663	-189.98468
172.25686	-187.59745
172.84894	-176.30127
173.28641	-181.70028
173.71842	-187.8687
174.10314	-199.10097
174.6834	-189.05703
175.17816	-188.36635
175.50012	-206.43354
176.19224	-184.22702
176.63153	-189.42543
177.11811	-189.67229
177.60469	-189.78247
177.99668	-200.3396
178.45507	-203.53401
178.89799	-208.4097
179.56738	-188.63876
179.90571	-204.97974
180.4123	-203.0035
180.76518	-217.78258
181.32998	-209.30115
181.88386	-202.17196
182.39682	-199.39093
182.68967	-220.70687
183.1708	-221.41909
183.72468	-214.33592
184.12577	-223.82761
184.60871	-224.318
185.11166	-222.73194
185.5755	-225.28257
186.08027	-223.50717
186.49773	-231.26943
186.99522	-230.22358
187.45997	-232.81878
187.91654	-236.14952
188.36674	-240.3498
188.95064	-229.75499
189.26987	-248.22114
189.74735	-249.44194
190.32034	-240.16988
190.72051	-249.7526
191.20618	-249.9462
191.66548	-253.09743
192.18389	-249.84187
192.67775	-249.1986
193.19798	-245.6507
193.71275	-242.74452
194.0338	-261.021
194.57677	-254.97007
195.30255	-229.01515
195.72	-236.75503
196.2457	-232.61393
196.77229	-228.38144
197.2616	-228.2054
197.68542	-235.26786
198.2102	-231.2373
198.6704	-234.26855
199.14425	-235.82447
199.69814	-228.61502
200.15743	-231.73681
200.48303	-249.4897
201.00235	-246.07238
201.56442	-238.06354
202.1092	-231.75734
202.46846	-245.87551
202.91957	-249.90077
203.4407	-246.32407
203.86089	-253.67333
204.31564	-257.34187
204.94683	-241.68453
205.34155	-251.8335
205.75446	-260.11845
206.27287	-256.69775
206.764	-256.4155
207.31424	-249.53428
207.69714	-261.0732
208.05821	-274.95115
208.70395	-257.72146
209.01591	-276.92604
209.5798	-268.6445
210.11003	-264.07812
210.48747	-276.13728
211.477	-221.37278
213.22869	-83.3607
213.62159	-93.708714
214.05087	-100.21946
214.6093	-92.45944
215.02221	-100.667905
215.56154	-95.099977
215.93353	-107.685486
216.38373	-111.939576
216.89486	-109.30295
217.46239	-100.6897
217.88621	-107.60609
218.39098	-105.83789
218.95669	-97.39959
219.43235	-98.72231
219.82434	-109.25319
220.33548	-106.603046
220.90755	-97.541114
221.3914	-97.940746
221.78521	-108.25187
222.21268	-114.84746
222.7711	-107.136924
223.18038	-115.774855
223.65604	-117.06663
224.21993	-108.8289
224.58464	-122.25367
225.21037	-107.216604
225.64693	-112.87823
226.09986	-116.6263
226.59462	-115.96528
226.92386	-133.23798
227.60507	-112.15635
228.05254	-116.538
228.4127	-130.60221
228.95294	-124.94206
229.42952	-126.06896
229.82242	-136.52325
230.27535	-140.2964
230.92927	-122.25367
231.35219	-129.29362
231.71872	-142.6215
232.2926	-133.30097
232.80101	-130.96206
233.30396	-129.4081
233.80237	-128.23309
234.20891	-137.09424
234.7919	-126.7399
235.233	-131.89308
235.64137	-140.63381
236.12886	-140.58117
236.71548	-129.90667
237.16386	-134.17982
237.64044	-135.41118
238.07517	-141.19388
238.4826	-150.01475
239.09652	-136.25623
239.50943	-144.46161
239.93508	-151.37822
240.50988	-141.78989
240.81092	-162.27475
241.41028	-150.06278
241.89504	-150.45197
242.29158	-160.35587
242.85	-152.67582
243.262	-161.01948
243.74586	-161.42565
244.33066	-150.93868
244.6781	-166.18946
245.26744	-155.17498
245.69582	-161.68857
246.136	-166.91723
246.699	-158.68576
247.08734	-169.63102
247.51844	-175.87416
248.15236	-159.90885
248.48342	-177.03627
248.95635	-178.6603
249.59573	-162.16002
249.94134	-177.68263
250.42064	-178.64511
250.94906	-174.27965
251.32923	-185.99752
251.92313	-174.46695
252.33058	-183.21103
252.85718	-179.05567
253.24644	-189.80778
253.7585	-187.19445
254.1996	-192.2321
254.74074	-186.50519
255.25642	-183.48603
255.65842	-192.86897
256.21958	-184.93176
256.61976	-194.45595
256.99356	-206.96599
257.69842	-183.25245
258.0786	-195.06204
258.57972	-193.50711
258.8753	-214.55628
259.42828	-207.50447
259.9003	-209.19644
260.39052	-208.99031
260.81798	-215.59499
261.37278	-208.33722
261.79023	-215.94306
262.24316	-219.82637
262.81796	-210.3262
263.22905	-218.77787
263.81932	-207.60745
264.2022	-219.11442
264.69516	-218.56301
265.12262	-225.12378
265.68378	-217.17247
266.19492	-214.56288
266.61783	-221.71079
267.10987	-221.212
267.43456	-239.12355
268.04392	-225.91798
268.55142	-223.68994
268.94614	-233.96593
269.38542	-239.22883
269.97387	-228.32823
270.37495	-237.71043
270.74148	-251.0695
271.3481	-238.00314
271.90018	-231.05719
272.314	-239.14934
272.65688	-255.04082
273.1662	-252.70105
273.69734	-247.95968
274.18847	-247.64438
274.595	-256.4814
275.02793	-262.5808
275.40628	-274.44214
275.9829	-264.80804
276.444	-267.75365
276.93332	-267.617
277.38716	-271.27997
277.87738	-271.09984
278.42853	-264.30613
278.71684	-285.97674
279.30983	-274.5615
279.81642	-272.48967
280.28208	-275.01257
280.65315	-287.70267
281.17066	-284.51777
281.65815	-284.54625
282.17383	-281.50146
282.59493	-288.7615
282.93962	-304.44175
283.46986	-299.93913
283.96826	-298.6749
284.48122	-296.08946
285.02873	-289.53415
285.45165	-296.592
285.8882	-302.16724
286.32022	-308.34174
286.77132	-312.37463
287.24517	-313.9297
287.7354	-313.57533
288.2065	-315.5155
288.71673	-313.1536
289.05598	-329.2984
289.6044	-322.72313
290.03004	-329.5239
290.4175	-340.51112
290.89043	-342.14181
291.37883	-342.1285
291.82812	-346.26532
292.24103	-354.571
292.8231	-344.21177
293.24147	-351.89313
293.66802	-358.50467
294.0673	-368.2561
294.633	-359.78068
295.1696	-354.42488
295.61707	-358.88637
296.03453	-366.53766
296.49019	-370.16062
296.97676	-370.18555
297.42515	-374.6489
297.7953	-387.39967
298.23096	-393.19042
298.79394	-384.95976
299.2314	-390.52503
299.77164	-384.70552
300.12453	-399.55417
300.61747	-398.97827
301.20592	-388.05045
301.65157	-392.63237
302.10086	-396.89682
302.6693	-388.1237
303.07766	-396.73428
303.52058	-401.73428
303.8389	-420.23726
304.3082	-422.23242
304.87755	-413.30975
305.21224	-430.1469
305.77976	-421.37435
306.29272	-418.69658
306.68198	-429.4632
307.18857	-427.46856
307.61694	-433.90422
308.0826	-436.33086
308.55009	-438.60066
308.96845	-446.18756
309.36954	-455.7132
309.97617	-442.77831
310.29904	-460.80373
311.00026	-437.48463
311.224	-466.4058
311.7115	-466.3305
312.20898	-465.33674
312.58278	-477.81185
312.9584	-490.06094
313.46954	-487.51464
313.92065	-491.6324
314.43997	-488.10983
314.8456	-497.19673
315.21304	-510.3215
315.78512	-501.1205
316.25896	-502.65986
316.74827	-502.48006
317.143	-512.70527
317.5468	-521.864
318.07704	-517.3425
318.4763	-526.93117
318.9829	-524.9941
319.43492	-528.84863
319.74506	-548.3585
320.1143	-561.2234
320.59543	-561.97935
321.11294	-558.72745
321.59042	-559.92444
322.05335	-562.58426
322.4308	-574.73243
322.8901	-577.8155
323.2939	-587.06995
323.83505	-581.14247
324.32527	-580.97305
324.7209	-591.0613
325.07742	-605.4117
325.63312	-597.9653
326.06968	-603.6033
326.56172	-603.1747
326.98463	-610.2896
327.37663	-620.7002
327.80227	-627.56134
328.247	-632.2492
328.73905	-631.8121
329.13468	-641.97936
329.64036	-639.9888
330.0569	-647.8506
330.48073	-654.7873
331.0228	-648.9368
331.45662	-654.7367
331.88408	-661.4839
332.3461	-664.2157
332.8063	-667.2554
333.20558	-676.94383
333.71035	-675.1296
334.0614	-690.0686
334.52707	-692.56423
334.90633	-704.3281
335.4302	-700.42694
335.87222	-705.48123
336.2633	-716.01425
336.70167	-721.43996
337.211	-719.1741
337.65573	-723.84504
338.05955	-733.0907
338.57705	-729.7373
338.97177	-740.03903
339.51383	-734.0337
339.87945	-747.4822
340.29236	-755.58293
340.77712	-756.0325
341.20458	-762.51333
341.62386	-770.0737
342.08134	-773.3475
342.46514	-784.80156
343.03903	-775.3867
343.3137	-798.7158
343.73207	-806.2176
344.1077	-818.5228
344.63702	-814.0012
344.999	-827.7516
345.44738	-832.0379
345.8803	-838.1016
346.23318	-852.86855
346.81162	-842.95615
347.2782	-845.2495
347.57923	-865.7499
348.03944	-868.75046
348.50328	-871.43387
348.9462	-876.2542
349.3864	-881.5714
349.81386	-888.1023
350.17493	-902.00575
350.536	-915.84323
351.05168	-912.80966
351.4455	-923.14356
351.83112	-934.2449
352.24494	-942.4502
352.57872	-959.1856
353.1426	-950.9311
353.50277	-964.8644
354.00663	-963.1552
354.30222	-984.1676
354.72695	-991.0444
355.11258	-1002.1768
355.43636	-1020.141
355.90293	-1022.4437
356.42407	-1018.8692
356.89882	-1020.2699
357.29354	-1030.5119
357.53274	-1057.5942
358.0448	-1055.0013
358.46224	-1062.6725
358.9279	-1065.146
359.25714	-1082.4647
359.70825	-1086.5704
360.20757	-1085.2641
360.53135	-1103.2124
361.05885	-1098.8598
361.4263	-1112.0872
361.8583	-1118.0811
362.26302	-1127.2068
362.6823	-1134.6561
363.1716	-1134.5325
363.53723	-1147.9457
363.9565	-1155.3599
364.3694	-1163.6314
364.7996	-1169.841
365.18887	-1180.6668
365.60178	-1188.8374
365.88463	-1211.2259
366.39668	-1208.5861
366.76684	-1221.4608
367.08244	-1240.2607
367.4635	-1252.0067
367.86642	-1261.2369
368.2666	-1270.81
368.68315	-1278.6123
369.03876	-1293.1425
369.47714	-1298.441
369.83548	-1312.6551
370.30296	-1314.9065
370.71132	-1323.5966
371.1215	-1332.0735
371.47166	-1347.1364
371.79908	-1364.6312
372.28747	-1364.6109
372.68128	-1374.8506
373.15968	-1375.9652
373.5353	-1388.1671
373.85362	-1406.6815
374.25562	-1416.0505
374.66762	-1424.4359
374.93774	-1448.1739
375.27062	-1465.1143
375.709	-1470.4518
376.12645	-1478.2114
376.563	-1483.8233
376.9732	-1492.3665
377.38428	-1500.6797
377.71443	-1517.9806
378.17918	-1520.4185
378.5821	-1529.7785
378.88586	-1549.8076
379.27876	-1560.2512
379.59435	-1579.0234
379.96816	-1591.5795
380.38925	-1598.8277
380.79125	-1608.2642
381.02772	-1635.6921
381.45336	-1642.5507
381.89538	-1647.4362
382.22825	-1664.4689
382.65026	-1671.6185
382.88218	-1699.5199
383.40605	-1695.6163
383.6898	-1717.8947
384.02177	-1735.0037
384.38193	-1748.8363
384.83395	-1752.8675
385.19138	-1767.0923
385.63977	-1771.3797
385.92626	-1793.3603
386.39465	-1795.53
386.7448	-1810.5606
387.1559	-1818.9673
387.5688	-1827.1114
388.06266	-1826.5159
388.4501	-1837.4786
388.82936	-1849.4346
389.23227	-1858.6674
389.6579	-1865.5335
390.12994	-1867.1305
390.5283	-1877.0467
390.93757	-1885.5555
391.28045	-1901.448
391.6497	-1914.3769
392.1181	-1916.5733
392.5219	-1925.716
392.85115	-1943.0113
393.22768	-1955.1845
393.60512	-1967.1795
394.0626	-1970.5186
394.67741	-1956.6937
394.9357	-1981.7779
395.19492	-2006.7634
395.79518	-1994.4582
396.49277	-1971.5538
397.08576	-1960.1178
397.44137	-1974.5334
403.89423	-1323.2163
416.2297	-29.333685
416.76086	-24.718923
417.2438	-25.205636
417.72674	-25.798776
418.18694	-28.79342
418.7681	-18.650314
419.21194	-23.450663
419.66942	-26.74371
420.23058	-18.735253
420.74353	-16.06489
421.20192	-19.223028
421.7749	-9.93098
422.176	-19.395454
422.56707	-29.982686
423.1055	-24.51843
423.61663	-21.962923
424.18597	-13.091424
424.6489	-15.790626
425.0882	-21.09335
425.5884	-19.70974
426.0277	-25.09604
426.59522	-16.386266
427.1191	-12.448807
427.57566	-15.888842
428.04132	-18.308872
428.51062	-20.282023
428.99265	-20.978863
429.54744	-13.697504
429.96763	-21.137356
430.47785	-18.688774
430.98262	-16.727064
431.4492	-19.094452
432.01945	-10.0863155
432.43782	-17.73248
432.95987	-13.946325
433.34822	-24.885762
434.0167	-5.0918
434.46053	-9.951857
434.88527	-16.895053
435.3573	-18.633914
435.8839	-14.32948
436.37593	-13.945175
436.74154	-27.271267
437.37637	-11.323797
437.73926	-24.939842
438.3086	-16.006382
438.7488	-21.195181
439.3345	-10.47234
439.76834	-16.424745
440.20763	-21.73928
440.7324	-17.742764
441.2399	-15.610395
441.7374	-14.531412
442.22398	-14.660741
442.62234	-24.546046
443.10528	-25.033614
443.691	-14.403691
444.24306	-7.27853
444.72964	-7.540032
445.12163	-17.941539
445.55364	-23.987711
446.18665	-8.233544
446.72962	-2.12533
447.15253	-9.261611
447.4663	-28.274601
448.0211	-21.05797
448.46675	-25.611223
449.06974	-13.031305
449.63727	-4.3729525
450.14022	-2.783956
450.55313	-10.897538
451.00606	-14.736505
451.51174	-12.769536
452.00014	-12.818439
452.53037	-8.069684
453.02787	-6.9773623
453.5854	0.52664047
453.88006	-20.535877
454.39575	-17.560328
454.8905	-16.71326
455.32616	-22.482996
455.9537	-7.1922347
456.32115	-20.476553
456.95597	-4.322612
457.39344	-9.886391
457.7618	-22.86414
458.40844	-5.5950214
458.9023	-4.9094244
459.3043	-14.268212
459.78723	-14.86969
460.29655	-12.458653
460.7413	-17.206006
461.33428	-5.732972
461.84087	-3.7179695
462.09644	-29.103291
462.6976	-16.7472
463.19602	-15.596302
463.69442	-14.50696
464.27195	-4.6154465
464.6785	-13.498155
465.17417	-12.710281
465.7517	-2.85731
466.11277	-16.748353
466.60207	-16.600877
467.10502	-14.953686
467.64526	-9.254709
468.09728	-13.1918105
468.5193	-20.346579
469.02497	-18.484625
469.69345	1.3303381
470.0709	-10.773515
470.44014	-23.71126
471.03495	-11.990571
471.59156	-4.581498
471.97992	-15.32792
472.5529	-6.1229476
473.01583	-8.855736
473.5297	-6.0223554
473.9908	-8.92822
474.4028	-17.204554
474.87757	-18.672753
475.3405	-21.431915
475.88347	-15.356685
476.33094	-19.78222
476.7575	-26.51934
477.3687	-13.014044
477.8298	-15.952418
478.3437	-13.087288
478.72203	-25.088268
479.40597	-3.6630273
479.8498	-8.521483
480.27545	-15.274176
480.68927	-23.432827
481.23223	-17.397295
481.8143	-7.000951
482.2909	-8.326187
482.64377	-23.03069
483.10307	-26.23399
483.6933	-14.978137
484.0735	-26.794914
484.6865	-13.061468
485.20945	-9.351357
485.6951	-9.547248
486.0489	-24.20259
486.54186	-23.629773
487.0721	-18.975646
487.6078	-13.814865
488.00797	-23.294753
488.651	-6.450039
489.10664	-9.881502
489.6978	1.3237237
490.1871	1.5040859
490.5955	-7.236187
490.93836	-23.056291
491.5095	-13.958123
491.9461	-19.500613
492.51906	-10.196316
493.0202	-8.810859
493.36126	-24.811833
493.9124	-17.95448
494.3999	-17.986976
494.9547	-10.722024
495.424	-12.646424
495.8824	-15.911281
496.4035	-12.271587
496.9501	-5.8684576
497.33575	-17.099867
497.87144	-11.832367
498.3162	-16.578787
498.8637	-9.987072
499.2302	-23.329564
499.8196	-12.20315
500.31525	-11.387017
500.7718	-14.785409
501.16836	-24.797742
501.70405	-19.493998
502.2352	-14.725585
502.70177	-17.159123
503.16834	-19.389866
503.7277	-11.643664
504.1324	-20.739821
504.68356	-13.8809
505.22743	-7.738203
505.6367	-16.35513
506.06326	-23.021775
506.6517	-11.999014
507.12646	-13.439768
507.6485	-9.74084
508.21967	-0.6438208
508.5007	-23.19768
509.0546	-16.108035
509.55026	-15.119662
510.1596	-1.9474602
510.5589	-11.609668
511.00454	-16.248985
511.6057	-3.866684
512.045	-9.153452
512.5234	-10.166476
513.02	-9.164962
513.47746	-12.606436
513.89765	-19.980418
514.437	-14.4076825
514.92356	-14.429005
515.3492	-21.336993
515.9322	-10.896052
516.3751	-15.785744
516.7498	-28.187732
517.3801	-12.58026
517.9185	-7.072573
518.2823	-20.612552
518.8462	-12.37689
519.36826	-8.608641
519.8503	-9.317703
520.2523	-18.594954
520.74887	-17.676033
521.22545	-18.943428
521.7757	-12.060187
522.1713	-22.223877
522.76886	-10.248259
523.22815	-13.413304
523.71837	-13.129104
524.20677	-13.112417
524.8143	0.023391423
525.1572	-15.711939
525.64195	-16.154925
526.1549	-13.37965
526.67514	-9.920873
527.06986	-20.053197
527.6183	-13.525489
528.1485	-8.853435
528.48503	-25.435916
529.09166	-12.371427
529.5437	-16.214469
530.013	-18.369853
530.5041	-17.943648
530.8552	-32.958452
531.5	-15.789894
531.9584	-19.007868
532.58503	-3.8433896
532.98703	-13.326146
533.46815	-13.961286
533.9611	-13.383389
534.50134	-7.7483376
534.9943	-7.156855
535.5045	-4.744886
535.84375	-20.940602
536.4422	-8.946214
536.8342	-19.335212
537.469	-3.3955072
537.871	-12.7200585
538.3949	-8.667328
538.8587	-11.404053
539.28255	-18.338499
539.82643	-12.302681
540.29937	-13.871437
540.8369	-8.519182
541.2998	-11.186586
541.8937	0.30888565
542.28207	-10.514218
542.77047	-10.394104
543.2334	-13.136293
543.84367	0.24272796
544.2393	-9.891287
544.58127	-25.813785
545.1961	-11.962094
545.73724	-6.1388537
546.1265	-16.955748
546.63764	-14.334808
547.17606	-8.842788
547.6308	-12.514965
548.1492	-9.088157
548.6867	-3.763346
549.106	-11.2153516
549.6435	-5.8368167
550.1865	0.21913932
550.6021	-7.698702
551.0405	-13.095162
551.62894	-2.0081608
552.12007	-1.7190649
552.58937	-3.7030904
553.07413	-4.1882765
553.48704	-12.247451
553.93815	-16.365196
554.54205	-3.6089825
554.9686	-10.3483645
555.43427	-12.781909
556.04636	0.8600309
556.5457	1.9807404
556.89947	-12.584867
557.5143	1.2492261
557.89354	-10.6104145
558.4092	-7.611763
559.00676	4.3719832
559.4042	-5.4927855
559.82895	-12.389551
560.4156	-1.5569504
560.7448	-18.892513
561.26413	-15.496484
561.92806	3.737131
562.361	-2.220876
562.66293	-22.662783
563.1977	-17.419734
563.82163	-2.6257512
564.2673	-7.2258957
564.7566	-7.0161247
565.26954	-4.3039123
565.7161	-8.812872
566.16904	-12.656777
566.6811	-10.014119
567.17676	-9.21127
567.697	-5.630572
568.2036	-3.6155627
568.6383	-9.410161
569.1449	-7.36195
569.6615	-4.2282644
570.14535	-4.588982
570.6028	-8.0125845
571.1085	-6.065212
571.61054	-4.583511
572.02163	-12.901859
572.5819	-4.888342
572.9648	-16.446027
573.45864	-15.738402
574.0034	-9.605354
574.5064	-7.918189
574.95475	-12.266432
575.53046	-2.6717712
575.9443	-10.766325
576.4909	-4.3153744
576.912	-11.604546
577.42403	-9.020274
577.92516	-7.475284
578.32716	-16.905873
578.9265	-4.699441
579.3449	-12.427519
579.96516	2.1642456
580.4217	-1.3236867
580.8146	-11.716731
581.32395	-9.268225
581.8478	-5.408216
582.31984	-7.0766604
582.831	-4.6194723
583.2812	-8.704426
583.866	1.8092795
584.2525	-9.2219175
584.70636	-12.933788
585.2366	-8.3181136
585.73136	-7.558704
586.17974	-11.901688
586.68815	-9.6477245
587.08287	-19.878306
587.78136	3.170456
588.13515	-11.458413
588.66993	-6.281043
589.16015	-6.0977156
589.5867	-12.7591835
590.17424	-1.8252101
590.58897	-9.9352184
591.1774	1.0907269
591.5903	-7.137868
592.1551	1.2886317
592.6535	2.4309099
593.03824	-8.7884205
593.55847	-5.336012
593.9632	-14.382697
594.4716	-12.095128
595.05277	-1.9854348
595.52116	-3.998431
595.9441	-11.14516
596.4743	-6.4988115
596.9327	-9.813619
597.392	-12.863891
597.8258	-18.78465
598.437	-5.3396684
598.84536	-13.9664625
599.3783	-9.069458
599.8167	-14.461515
600.36604	-7.809448
600.80987	-12.609894
601.4056	-0.855824
601.7785	-13.355199
602.3187	-7.642466
602.7498	-13.908069
603.3783	1.5662174
603.7512	-11.080153
604.2232	-12.747386
604.72524	-11.272826
605.2364	-8.685446
605.70295	-11.122147
606.2632	-3.1630857
606.8016	2.393613
607.23727	-3.3526506
607.71566	-4.371515
608.20406	-4.2970102
608.6488	-8.996713
609.16085	-6.465917
609.692	-1.683973
610.12764	-7.460618
610.56966	-12.353069
611.179	0.9092144
611.5892	-7.592652
612.15127	0.57093506
612.60147	-3.6244777
613.1499	3.035833
613.62556	1.5978583
614.1003	0.18836114
614.58417	-0.25750149
615.1153	4.4950957
615.55914	-0.27073713
615.97115	-8.613817
616.51684	-2.2598982
616.95704	-7.470971
617.5573	4.7574397
617.8811	-13.147516
618.39495	-10.298456
618.88244	-10.436386
619.48634	2.3517974
619.94746	-0.59894423
620.44404	0.2953898
620.81966	-11.922976
621.4454	3.0994025
621.84193	-6.868054
622.41855	2.852109
622.8178	-6.861727
623.35533	-1.3779097
623.79553	-6.642534
624.36305	2.0828391
624.8187	-1.4677177
625.2125	-11.671279
625.6973	-12.117717
626.25753	-4.165845
626.75593	-3.0583851
627.2207	-5.5684402
627.8264	7.3696145
628.1429	-11.39887
628.7286	-0.65487904
629.19884	-2.6093522
629.5963	-12.4856245
630.23566	3.966389
630.52033	-18.10633
631.247	7.896877
631.65174	-1.1463509
632.08466	-7.079187
632.60035	-4.129165
633.1124	-1.4800289
633.6608	5.0934183
634.1274	2.7795353
634.503	-9.485617
635.02415	-5.8770918
635.5262	-4.3392985
636.02096	-3.5258164
636.56665	2.8323069
636.99594	-3.598301
637.55436	4.0699458
638.0655	6.53772
638.38746	-11.533062
639.02775	5.117575
639.54434	8.272267
639.9136	-4.735108
640.3456	-10.793385
640.8167	-12.585155
641.4006	-2.1499731
641.8954	-1.3819358
642.4329	4.043098
642.78487	-10.792214
643.3233	-5.3734114
643.8426	-1.874113
644.26825	-8.663295
644.91036	8.157495
645.2278	-10.400143
645.8335	2.39034
646.32826	3.161541
646.6593	-13.977021
647.25594	-2.0892728
647.67977	-9.085857
648.24457	-0.6728735
648.7848	5.030383
649.165	-6.695463
649.55515	-17.369106
650.1363	-7.2014443
650.7211	3.4460217
651.15313	-2.7364979
651.69974	3.7112414
652.0781	-8.263171
652.5574	-9.222513
653.12855	-0.13237565
653.566	-5.640925
654.09625	-0.9280209
654.6274	3.748148
655.09033	1.0078826
655.4305	-15.185532
655.9789	-8.503358
656.5128	-3.5254876
657.0212	-1.3005295
657.445	-8.299701
658.0162	0.8430567
658.40817	-9.619898
658.9566	-3.0580907
659.5032	3.3749752
659.91065	-5.387503
660.43	-2.001382
660.81196	-13.60862
661.4022	-2.3651328
661.77785	-14.705152
662.3099	-9.794344
662.8183	-7.554965
663.32126	-5.9651125
663.78146	-8.9466325
664.2353	-12.6938885
664.8301	-0.9440981
665.37035	4.6530197
665.7378	-8.427991
666.25256	-5.488472
666.67275	-12.90481
667.3676	9.787335
667.6914	-8.21772
668.25436	0.033600604
668.7364	-0.62131404
669.2184	-1.2401233
669.58313	-14.726729
670.08335	-13.408415
670.7564	6.7478675
671.2648	9.020167
671.6786	1.0372228
672.0815	-8.335369
672.5663	-8.634626
673.05285	-8.8292715
673.534	-9.486555
674.1024	-0.79713655
674.58535	-1.2706071
675.0483	-4.0622883
675.55214	-2.2719357
675.96415	-10.556622
676.4362	-12.284495
676.9928	-4.7725005
677.5694	4.853225
677.9932	-2.056769
678.4516	-5.3769654
678.99094	0.3526119
679.47116	-0.57823825
679.93955	-2.69536
680.4925	4.4241247
680.85814	-8.901181
681.39474	-3.5537187
681.86495	-5.546865
682.2806	-13.348674
682.8263	-7.1649076
683.3847	0.65464214
683.78216	-9.263624
684.30785	-5.153931
684.80534	-4.1285894
685.291	-4.3381483
685.66663	-16.566847
686.16777	-15.19388
686.66435	-14.134253
687.291	0.9469014
687.8085	4.184719
688.26597	0.8508214
688.76074	1.6395921
689.25914	2.7438683
689.70024	-2.3565054
690.18955	-2.126672
690.5688	-14.109
691.21455	3.248699
691.6229	-5.503714
692.0704	-9.897038
692.5988	-5.48915
693.10175	-3.8626576
693.5274	-10.668232
694.114	0.12709235
694.6097	1.0603117
695.0717	-1.8234847
695.5756	-0.06247253
696.05306	-1.2913267
696.61695	7.0993415
696.9962	-4.8809468
697.34637	-19.838317
697.93754	-8.60634
698.53417	3.2621126
699.0562	7.0511782
699.38	-10.940354
699.9239	-4.7299317
700.4441	-1.2152338
700.9343	-0.9734726
701.44546	1.5351517
701.8784	-4.389927
702.3377	-7.615207
702.77605	-12.957664
703.3254	-6.285555
703.7019	-18.442336
704.2831	-8.232674
704.746	-10.989353
705.24897	-9.257297
705.8456	2.5324402
706.23486	-8.182628
706.78055	-1.985606
707.2653	-2.231092
707.7892	1.6318
708.1821	-8.755342
708.7105	-4.260857
709.198	-4.327213
709.71095	-1.5251862
710.21935	0.6491781
710.5713	-14.124496
711.00425	-20.243624
711.59724	-8.733191
712.20023	3.8493154
712.65043	-0.2546325
713.01696	-13.485508
713.6736	4.9216837
714.0065	-11.991434
714.4767	-13.929104
715.0433	-5.353274
715.51443	-7.2356734
716.04194	-2.8397605
716.5767	2.2062532
716.97326	-7.687
717.47075	-6.618658
717.8982	-13.326434
718.45847	-5.2914643
719.0069	1.1813361
719.49165	0.9425877
719.89183	-8.744701
720.3666	-10.0617474
720.86317	-9.217028
721.4134	-2.3254398
721.9555	3.5231212
722.47025	6.459518
722.80585	-10.095518
723.317	-7.646731
723.8945	2.2266646
724.33016	-3.5936996
724.754	-10.470321
725.357	1.999707
725.8872	6.69133
726.3165	0.20187752
726.7285	-8.036687
727.2151	-8.073319
727.79534	1.8809082
728.1964	-7.484206
728.62844	-13.711911
729.1732	-7.414016
729.6307	-10.760574
730.1682	-5.323071
730.7157	1.1311802
731.14137	-5.5986435
731.698	1.9643276
732.05905	-11.956629
732.64385	-1.3911111
733.1104	-3.761689
733.6561	2.5965918
734.0454	-8.241597
734.6029	-0.6009436
735.17225	8.269104
735.5215	-6.8358375
735.96624	-11.44806
736.4883	-7.794241
737.02125	-2.8636368
737.4878	-5.2313045
737.99714	-2.8026557
738.5128	0.14274506
738.9785	-2.2773996
739.5078	2.2168868
739.9116	-6.9120608
740.37547	-9.5209075
740.93117	-2.1629144
741.4514	1.4597844
741.96345	4.0244943
742.31997	-10.336615
742.8675	-3.8678344
743.3013	-9.716676
743.82336	-6.063774
744.27084	-10.352966
744.8247	-3.176027
745.18033	-17.634326
745.8361	0.69549255
746.2899	-3.0494632
746.78286	-2.4822611
747.28126	-1.3543211
747.706	-8.165079
748.12345	-15.928831
748.7101	-5.128206
749.30034	6.0357648
749.8606	13.919753
750.09524	-13.630771
750.72825	2.1554741
751.15025	-5.0135564
751.67503	-1.091984
752.14524	-2.9617298
752.7064	5.0404208
753.09293	-6.046519
753.58133	-6.077585
754.11066	-1.5082189
754.55995	-5.6205544
755.04744	-5.7298086
755.6395	5.645707
756.02605	-5.4729355
756.3871	-19.258591
757.07925	3.0243297
757.42486	-12.474696
758.0106	-1.812269
758.56263	5.224912
758.95827	-4.8734697
759.4239	-7.364257
759.9369	-4.5248306
760.3507	-12.715444
760.90913	-4.963791
761.4039	-4.19144
761.87774	-5.6950044
762.38433	-3.6273467
762.9564	5.510509
763.4648	7.7366585
763.9059	2.6164348
764.35157	-1.9693234
764.9209	6.9093997
765.36656	2.3448953
765.76765	-7.2348104
766.2524	-7.5313766
766.79083	-1.995644
767.332	3.7820073
767.73944	-4.970693
768.2624	-1.2096328
768.74625	-1.5555124
769.2601	1.1873753
769.6712	-7.1229134
770.2187	-0.6320299
770.6762	-3.915984
771.19097	-0.9516096
771.72575	4.090659
772.1141	-6.766797
772.63616	-3.0225193
773.06817	-9.151439
773.6457	0.640263
774.08043	-5.0846033
774.5479	-7.40949
775.009	-10.281919
775.532	-6.388825
776.0122	-7.352747
776.55426	-1.332006
777.0763	2.3333852
777.5638	2.3215943
778.05856	2.9921137
778.5106	-0.84195156
779.0463	4.3849243
779.5192	2.7421427
780.01307	3.4431529
780.4678	-0.27242154
780.9171	-4.3956787
781.3209	-13.680537
781.9421	0.9141102
782.33046	-9.98371
782.8907	-2.0774818
783.33363	-6.94946
783.88206	-0.32309087
784.22767	-15.861803
784.81156	-5.394179
785.34	-0.9708844
785.8393	0.207054
786.3086	-1.7233786
786.7888	-2.693429
787.22536	-8.163641
787.7347	-5.8342285
788.2176	-6.431106
788.7324	-3.485322
789.2235	-3.1159084
789.65917	-8.771166
790.17394	-5.9297263
790.62596	-9.789462
791.1371	-7.2443006
791.62277	-7.535122
792.16755	-1.3051376
792.55864	-11.899743
793.01066	-15.780691
793.62184	-2.3659956
794.0566	-8.083673
794.5586	-6.4815974
795.03883	-7.441918
795.50085	-10.173473
795.9629	-13.0997635
796.484	-9.3722885
796.91875	-15.249108
797.4717	-8.131712
798.09655	6.8299724
798.3594	-17.74482
798.98876	-2.2238955
799.4708	-2.942455
799.891	-10.2965865
800.4967	2.5499828
800.87415	-9.473039
801.2807	-18.488076
801.8928	-4.8769205
802.30114	-13.45942
802.8978	-1.6577961
803.3389	-6.687979
803.73724	-16.534623
804.32386	-5.7416064
804.7386	-13.816344
805.2461	-11.636475
805.8218	-1.9638592
806.1592	-18.412709
806.7886	-2.9281239
807.2106	-10.157362
807.6908	-10.95704
808.2638	-1.7915562
808.6767	-9.948413
809.1824	-7.932657
809.74627	0.30917323
810.1437	-9.50813
810.66304	-6.087082
811.1933	-1.4558652
811.70805	1.408581
812.151	-3.4303116
812.7112	4.4582714
813.14414	-1.5266241
813.5407	-11.504728
814.1664	3.461558
814.65026	3.1545157
815.0468	-6.9460093
815.55066	-5.1214276
815.9108	-19.045836
816.4729	-10.952336
817.0586	-0.22672329
817.4697	-8.702988
817.97083	-7.1764174
818.4738	-5.593015
818.9813	-3.4852535
819.4706	-3.2045044
819.90714	-8.9328215
820.4019	-8.149734
820.89485	-7.656797
821.39326	-6.3859486
821.94623	0.7150482
822.36096	-7.323982
822.8548	-6.634482
823.486	9.010958
823.92074	3.2133196
824.2727	-11.656325
824.85116	-1.7649617
825.34774	-0.71659974
825.7843	-6.395439
826.3509	2.1999126
826.8011	-1.9256383
827.20493	-11.0562766
827.7461	-5.3377376
828.24084	-4.51419
828.76926	-0.06555378
829.194	-7.0156177
829.6251	-13.200733
830.1735	-6.6085926
830.52186	-21.795796
831.19306	-1.7253985
831.6833	-1.5927887
832.05344	-14.335233
832.5082	-18.086536
833.1585	-0.285979
833.6214	-3.066718
834.1453	0.9305023
834.64096	1.8163321
835.0102	-11.176514
835.5941	-0.6748866
835.96063	-13.969626
836.4572	-13.001787
836.87195	-20.883646
837.36944	-19.976392
837.8833	-17.021912
838.3835	-15.778863
838.9001	-12.600684
839.41944	-9.1428115
839.9333	-6.29447
840.4217	-6.248909
840.88373	-9.123824
841.30846	-15.938896
841.89963	-4.743736
842.4599	3.182062
842.7391	-19.513561
843.16656	-26.231115
843.765	-14.036071
844.3571	-2.719236
844.7982	-7.806867
845.27386	-9.092759
845.79045	-6.041911
846.2825	-5.574767
846.8273	0.5937842
847.2529	-6.1589913
847.6731	-13.495286
848.25245	-3.5235157
848.669	-11.24385
849.2329	-3.0422667
849.6249	-13.488384
850.14057	-10.437248
850.6817	-4.6648354
851.05734	-16.83781
851.69034	-1.1103962
852.1269	-6.5990954
852.66896	-0.69275775
852.9627	-21.91661
853.66213	1.2049246
854.1496	1.0806616
854.54525	-8.949084
855.09913	-1.6336322
855.6048	0.24646653
855.975	-12.565305
856.5525	-2.8977155
857.1273	6.7137615
857.5875	3.7250524
858.09046	5.3209507
858.50246	-2.900872
858.97994	-4.1005433
859.44197	-6.9181067
860.01495	2.3923532
860.4706	-1.2066268
860.91626	-5.698455
861.4447	-1.3543211
861.77846	-18.099744
862.396	-3.956437
862.8544	-7.2189867
863.36644	-4.5610794
863.82755	-7.5566905
864.2714	-12.252915
864.83436	-4.0597274
865.34095	-2.0953187
865.8366	-1.1920903
866.2195	-12.535389
866.78523	-4.190276
867.2518	-6.404929
867.68654	-12.260392
868.1049	-19.822788
868.64605	-13.954069
869.1126	-16.404897
869.70834	-4.510164
870.214	-2.6608431
870.5687	-17.11159
871.22993	1.8426528
871.55007	-16.52657
872.0994	-9.757238
872.586	-9.927755
873.06984	-10.382594
873.57915	-7.987311
873.9939	-16.016851
874.5632	-7.144948
875.0289	-9.506405
875.6028	-0.16976824
876.0848	-0.80347025
876.52774	-5.714094
876.9625	-11.4759625
877.58275	2.9958523
878.0593	1.7296054
878.4322	-10.814331
878.95063	-7.406538
879.4763	-3.3494802
880.0211	2.881367
880.3958	-9.482461
880.92514	-4.8858357
881.3326	-13.683125
881.88375	-6.8168505
882.4331	-0.089080775
882.9433	2.3975299
883.3553	-5.919661
883.8992	0.27465646
884.3039	-8.805108
884.78413	-9.686747
885.28435	-8.319264
885.7318	-12.7715494
886.2384	-10.699298
886.6486	-19.094759
887.2434	-7.540011
887.74635	-5.79281
888.29114	0.41359312
888.8068	3.4534853
889.2552	-0.86071287
889.68176	-7.470396
890.2411	0.18663565
890.6149	-12.185511
891.1424	-7.867643
891.6499	-5.7298086
892.23016	4.3895256
892.6149	-6.9412366
892.97686	-20.670212
893.60077	-5.7361355
894.0937	-5.2655406
894.66033	3.3717159
895.13327	1.839777
895.53527	-7.6493195
896.141	5.322389
896.4466	-14.60135
897.0532	-1.6704565
897.48795	-7.434728
897.9827	-6.7432084
898.6248	10.167923
898.9486	-7.765243
899.5416	3.727353
899.9763	-2.0927305
900.56386	8.918972
900.83853	-14.456045
901.3524	-11.614612
902.0245	8.5228135
902.2992	-14.770345
902.8085	-12.350426
903.3333	-8.3307675
903.8544	-4.733095
904.29825	-9.472751
904.87214	-0.09510631
905.2623	-10.7669
905.8526	0.43401147
906.3446	0.9388422
906.793	-3.4112969
907.2241	-9.622328
907.7161	-9.0642814
908.15087	-14.966922
908.73203	-4.7067263
909.1986	-7.002964
909.64426	-11.719319
910.2545	1.67984
910.6329	-10.202054
911.1786	-3.9590184
911.6042	-10.6768665
912.14446	-4.9528628
912.6683	-1.0786594
913.09033	-8.240734
913.5742	-8.629928
914.0944	-5.111643
914.5228	-11.612249
915.03756	-8.597706
915.6533	5.3062776
916.088	-0.46749155
916.43363	-15.999788
916.9484	-13.076463
917.52776	-3.0201228
917.9452	-10.741011
918.57186	4.4189617
918.9502	-7.5319586
919.4932	-1.4486756
919.8952	-10.9268376
920.51636	3.6709663
921.0475	8.46097
921.4413	-1.8010464
921.80875	-14.991942
922.4354	0.26411178
922.8492	-7.783361
923.3576	-5.6020943
923.8715	-2.7733154
924.39626	1.3228609
924.82645	-4.9985203
925.2503	-11.956054
925.70684	-15.378547
926.19524	-15.356973
926.8028	-2.2983453
927.29846	-1.4029363
927.7805	-1.9788203
928.32437	4.081449
928.7209	-5.786969
929.2266	-3.8373436
929.77774	2.9621982
930.23067	-0.7194756
930.7109	-1.5405924
931.22475	1.1781726
931.7013	0.047123838
932.0615	-13.843055
932.5108	-17.998453
933.10376	-6.601971
933.7177	7.2197426
934.07147	-7.414016
934.56987	-6.318052
935.011	-11.43857
935.674	7.729182
936.116	2.8025488
936.5453	-3.6502984
937.0755	0.9863071
937.5348	-2.0490042
938.0378	-0.4979822
938.6526	13.409794
939.13917	13.328915
939.51024	0.6756425
[truncated: 51 more rows]
