# Supplementary material for: Staphylococcus aureus vWF-binding protein triggers a strong interaction between clumping factor A and host vWF
Source: Commun Biol. 2021 Apr 12;4:453. doi: 10.1038/s42003-021-01986-6 (PMC8041789; doi:10.1038/s42003-021-01986-6)
Supplement: Supplementary file 3 — Supplementary Data 1 [file 42003_2021_1986_MOESM3_ESM.zip › Supplementary Data 1/Fig 2b curve_1.tsv]

x	y
-29.258976	265.65872
-28.975213	260.95284
-28.372218	263.60372
-27.785594	265.86167
-28.345843	241.78665
-27.844711	242.08152
-27.427253	240.444
-26.888832	241.62874
-26.942493	229.1711
-26.836991	220.38744
-26.31858	221.06651
-26.248548	211.49613
-25.715584	212.50299
-25.599169	203.97926
-25.510039	194.80126
-25.178073	191.22674
-25.168069	180.24851
-24.777895	178.00336
-24.242203	179.0843
-24.01301	173.14224
-23.692868	169.29402
-23.32907	166.42367
-22.730623	168.94827
-23.243578	145.98321
-22.361368	155.01742
-22.067601	150.55034
-21.684704	148.13824
-21.80021	134.2542
-21.15174	137.95332
-20.428692	143.349
-20.231331	136.6758
-20.038518	129.8763
-19.55012	129.90904
-19.581952	117.95957
-19.105377	117.67623
-18.666091	116.55177
-18.18042	116.51756
-18.256818	103.55444
-17.855731	101.543746
-17.016268	109.608655
-16.627004	107.345514
-16.373255	101.9506
-16.304133	92.3368
-15.920326	89.92365
-15.119062	97.13102
-15.563804	75.71291
-14.654309	85.36752
-14.286873	82.62046
-14.033124	77.23143
-13.444681	79.526614
-13.386473	69.645005
-13.77028	49.656522
-12.435142	69.07937
-12.187759	63.55442
-11.662071	64.40297
-11.512914	56.64976
-10.7653095	62.58568
-10.519746	57.01061
-10.292372	51.016975
-10.059542	45.18372
-9.84672	38.853698
-9.16187	43.35938
-8.553418	46.117776
-8.513401	35.845403
-7.5975395	45.655493
-7.3574333	39.95887
-7.582078	23.587793
-7.5002236	14.270771
-6.8226504	18.621693
-5.926798	27.96177
-5.7512657	20.805082
-5.531168	14.639182
-4.935449	17.118876
-4.246052	21.736484
-3.788576	21.036917
-3.3047247	20.92754
-2.4898175	28.432595
-2.5507536	15.81413
-2.1878652	12.951408
-2.1623994	2.3173369
-1.2247104	12.633111
-0.528947	17.419115
-0.5434989	5.8735052
-0.12513134	4.2712067
0.072229014	-2.4146165
0.36781478	-6.816235
0.57972704	-13.175947
2.2786633	14.623788
2.0303712	-2.278965
2.6761124	1.3430042
3.1099414	0.08645523
3.4128032	-4.174035
3.2809264	-18.398479
3.9748707	-13.669537
4.5496713	-11.6829775
5.0389795	-11.664739
5.4673515	-13.032251
5.871167	-14.968414
6.4778	-12.257907
6.4377823	-24.351873
7.548276	-10.07801
7.913893	-12.9073635
8.320437	-14.77871
8.256772	-27.440727
9.264492	-15.505694
9.097145	-30.562566
9.694683	-28.048616
9.851116	-35.66131
10.572346	-30.30631
11.128956	-28.738215
12.222169	-14.82962
12.102116	-28.807429
12.361322	-34.074923
12.573234	-40.4259
13.633705	-27.259877
14.160302	-26.392551
14.438608	-31.208414
14.8888075	-32.067585
15.340825	-32.904922
15.526362	-39.84915
15.904712	-42.371783
16.32399	-43.958052
16.564096	-49.65901
17.633662	-36.305785
17.700964	-45.945026
17.891958	-52.78108
18.732331	-44.708997
19.230734	-44.44635
19.65365	-45.961693
20.08475	-47.26161
21.124302	-34.62031
20.996973	-48.721954
21.533575	-47.6225
22.025612	-47.54634
23.076987	-34.589984
23.005137	-47.447875
23.786393	-40.73447
23.93555	-48.493355
24.930538	-36.862496
24.551278	-56.789674
25.558998	-44.879142
25.723617	-52.28095
27.05057	-33.032767
26.643116	-53.59662
28.098308	-31.383767
28.252012	-39.059662
28.485752	-44.919533
28.920491	-46.129923
29.302479	-48.557127
29.958226	-44.721962
30.462086	-44.373456
30.716745	-49.715614
31.468897	-43.658042
32.087353	-40.67012
32.117367	-51.18289
32.099177	-62.80623
33.04414	-52.31475
33.82267	-45.63182
33.977283	-53.310262
34.603016	-50.14635
35.108695	-49.729727
35.358806	-55.209153
35.668943	-59.295256
36.855834	-43.26301
36.489308	-62.864186
36.95042	-63.49583
37.14869	-70.15074
38.17824	-57.715815
38.548404	-60.419
38.919477	-63.11364
39.335116	-64.773055
39.873537	-63.620595
39.808054	-76.338554
40.760295	-65.663704
41.384208	-62.564086
41.391484	-73.60963
41.766196	-76.200934
42.671143	-66.62982
43.096787	-68.06689
43.691596	-65.60722
43.599737	-78.931854
44.27549	-74.627596
44.1709	-88.24461
44.650204	-88.43675
45.606082	-77.69991
45.462382	-92.212196
46.49375	-79.71824
47.17405	-75.30933
48.036252	-66.73191
48.772034	-61.033956
48.698364	-73.93186
48.864802	-81.32256
49.76702	-71.81346
50.367287	-69.22931
50.404577	-79.599716
50.894794	-79.536405
51.058503	-86.99645
51.830664	-80.47358
51.473233	-99.88091
52.637386	-84.36304
53.07758	-85.47081
53.811544	-79.79671
54.326318	-79.19855
54.924765	-76.667
54.938408	-87.562534
55.374056	-88.76846
56.24535	-79.97496
56.19351	-92.363124
57.27308	-78.78928
57.356754	-88.06954
58.187123	-80.19325
59.513166	-60.96822
60.10797	-58.52556
60.552715	-59.498885
60.77736	-65.559655
61.76962	-54.00322
61.83783	-63.61678
61.87512	-73.98965
62.79917	-63.967366
62.943776	-71.84361
63.57951	-68.47072
63.899655	-72.32524
64.76913	-63.56215
64.962855	-70.330027
65.377584	-72.01885
66.03424	-68.12341
66.91736	-59.07545
66.95556	-69.39899
68.19793	-52.077707
68.5399	-55.440433
68.94917	-57.25909
69.030115	-66.58699
69.315696	-71.24915
70.31432	-59.52198
70.89003	-57.504466
71.64764	-51.31403
71.61399	-63.30578
72.251545	-59.872246
72.45709	-66.360945
72.82453	-69.12676
73.315654	-69.05627
74.12692	-61.64725
74.57076	-62.66965
74.5944	-73.30441
75.06643	-73.67989
75.47934	-75.42449
76.46069	-64.09151
76.733535	-69.022704
77.28469	-67.579616
77.16191	-81.6022
78.18418	-69.35004
78.696225	-68.79064
78.38518	-87.13914
78.79991	-88.829236
79.60208	-81.61128
80.32331	-76.24986
80.26965	-88.700644
80.586155	-92.633616
81.65299	-79.35554
81.71029	-89.235036
81.78578	-98.7075
82.13775	-101.8298
83.538374	-80.900814
83.607496	-90.504514
83.92764	-94.367805
84.16229	-100.190294
84.93354	-93.677524
85.087244	-101.36
85.011756	-114.314384
85.803016	-107.3347
86.42966	-104.15522
87.07995	-100.43486
87.05084	-112.29674
88.08403	-99.78473
88.29685	-106.10651
89.115396	-98.50865
89.010804	-112.1288
89.637446	-108.94179
90.3996	-102.65417
90.83252	-103.927894
91.006235	-111.12136
91.86298	-102.67091
92.161294	-107.039794
93.637404	-84.34428
93.75564	-92.84393
94.78246	-80.47451
95.686495	-70.903075
96.1658	-71.115815
97.15078	-59.69306
97.73013	-57.60609
97.651004	-70.63328
98.0239	-73.272145
98.30857	-77.95581
98.57687	-83.00895
98.99342	-84.62369
99.29264	-88.974994
99.69191	-91.02686
99.76558	-100.529654
100.600495	-92.57065
101.359014	-86.34879
101.772834	-88.05399
102.416756	-84.48375
103.87286	-62.25147
104.44675	-60.2882
105.35715	-50.592946
105.623634	-55.674444
106.807796	-39.69903
107.423524	-36.75707
108.29664	-27.9206
108.644976	-31.137003
109.63178	-19.667724
109.941006	-23.772777
110.37938	-24.934992
111.10061	-19.552906
111.63721	-18.457276
111.44258	-34.140676
111.95099	-33.65223
113.01055	-20.539853
113.80818	-13.429599
113.82637	-24.226027
113.92823	-33.094576
114.56124	-29.74576
115.23063	-25.600518
115.0842	-40.178014
116.12466	-27.479153
116.50301	-30.006532
116.83134	-33.649798
117.6899	-25.163236
117.99185	-29.432602
118.943184	-18.776498
119.17056	-24.778506
119.38884	-30.973227
120.46387	-17.495885
120.3911	-30.382585
120.67123	-35.135946
121.10233	-36.450683
122.10278	-24.688624
122.67394	-22.776949
123.39153	-17.507369
123.47066	-26.91606
124.1355	-22.844579
124.52931	-25.015663
124.9695	-26.101224
125.18505	-32.35509
126.02361	-24.3185
126.2528	-30.250868
126.49836	-35.81849
127.79985	-17.149372
128.62749	-9.353242
128.79393	-16.735587
129.21411	-18.277064
129.09497	-32.230895
130.26549	-16.565837
130.86576	-13.97267
131.36143	-13.815606
132.01354	-10.0370354
132.58015	-8.248292
132.37461	-24.183697
132.833	-24.834641
133.41962	-22.590369
134.84389	-1.0993062
134.89846	-11.046088
134.80751	-24.344233
135.67062	-15.718548
135.81341	-23.649364
135.65243	-38.56671
136.90116	-21.082806
137.63422	-15.471202
137.90797	-20.371907
138.69378	-13.552998
138.4755	-29.76046
139.2995	-22.044986
139.67512	-24.624911
140.58462	-14.964578
140.69103	-23.705907
141.31494	-20.601198
141.81062	-20.41867
142.43362	-17.328949
142.67646	-22.955655
143.42679	-16.918465
143.7733	-20.188917
144.18258	-21.985993
144.72555	-20.721338
145.37765	-16.975178
145.12572	-33.94749
146.12617	-22.199574
146.36082	-28.004283
146.98018	-24.983602
146.962	-36.615037
147.72324	-30.331362
148.08886	-33.147006
148.83283	-27.26225
149.58316	-21.245544
149.54496	-33.3397
149.97788	-34.58767
150.0088	-45.10218
150.97378	-34.141245
151.76049	-27.284005
151.83325	-36.824765
152.18704	-39.899032
152.73274	-38.58789
153.2557	-37.776702
153.79685	-36.553694
154.14882	-39.683055
154.96282	-32.198025
155.82229	-23.664834
155.58128	-40.396617
155.98691	-42.291688
156.66994	-37.8403
157.32569	-33.971218
158.20426	-25.01569
158.42254	-31.189783
158.16879	-48.226218
158.95186	-41.4647
159.84863	-32.075547
159.7595	-45.327648
160.54621	-38.454438
160.87726	-42.08011
161.71491	-34.04774
162.20785	-33.921102
162.09326	-47.7769
163.29561	-31.351127
163.82766	-30.3548
164.07414	-35.914556
165.19918	-21.27251
165.17554	-33.034853
165.96225	-26.157467
165.5839	-46.06343
166.28967	-41.07013
166.65892	-43.773558
167.2028	-42.510176
167.40925	-48.952623
168.93448	-25.15444
168.7162	-41.378238
168.29328	-62.294565
169.71119	-40.951145
169.93765	-46.93822
170.5561	-43.947634
170.89626	-47.35517
171.27734	-49.797784
171.51199	-55.614142
171.73936	-61.5952
173.51014	-32.160285
173.44557	-44.819416
174.52332	-31.29129
174.28776	-47.914173
174.81254	-47.06528
174.47421	-66.03814
175.43827	-55.111696
176.1204	-50.650817
176.28956	-57.978553
177.08173	-50.993734
177.4046	-54.791435
177.54375	-62.77914
178.69336	-47.614745
179.19267	-47.36071
179.4828	-51.87608
180.29407	-44.47612
180.40775	-53.057014
180.5842	-60.21697
181.13626	-58.745356
181.8393	-53.816177
182.09577	-59.130784
182.40773	-63.15534
182.74788	-66.57114
183.6119	-57.919988
184.05119	-59.0581
184.60143	-57.630015
185.1062	-57.233163
185.11075	-68.34213
185.43999	-71.98297
186.09391	-68.18113
187.01432	-58.225084
187.22805	-64.54979
187.58094	-67.64767
188.50226	-57.69074
188.52045	-68.485884
188.35128	-83.574474
189.22803	-74.65421
189.61457	-76.97224
190.09478	-77.157176
190.72415	-73.90663
191.71641	-62.32218
191.409	-80.59441
191.95015	-79.377144
192.60953	-75.44741
192.78689	-82.57838
193.53904	-76.507106
194.13748	-73.98233
194.09019	-86.25776
194.98786	-76.86342
195.42897	-77.9293
196.35392	-67.90244
196.4094	-77.8374
197.13973	-72.27545
197.22522	-81.5147
197.39166	-88.89083
197.81639	-90.346404
198.97509	-74.94809
198.90687	-87.71683
199.45803	-86.28241
199.589	-94.45959
200.0201	-95.77525
201.30067	-77.566675
201.14787	-92.29227
201.66901	-91.51993
202.30748	-88.079564
202.93776	-84.81015
203.66171	-79.389946
203.5544	-93.07286
203.80723	-98.447306
204.06553	-103.72846
204.9732	-94.0996
205.9982	-81.75926
206.22285	-87.82875
206.47296	-93.27067
207.11688	-89.69666
207.89814	-82.952346
208.75397	-74.51498
209.13687	-76.92939
209.03865	-90.40193
208.6321	-110.94231
210.05455	-89.47011
209.90358	-104.15984
210.47929	-102.12553
210.87855	-104.184494
211.34422	-104.67039
212.02634	-100.23694
212.32465	-104.59011
212.8276	-104.243295
213.06316	-110.0431
213.8335	-103.54617
213.5561	-121.12822
214.57747	-108.86883
215.12862	-107.4384
215.75163	-104.348155
215.99992	-109.83603
216.29641	-114.23808
216.57654	-119.0064
217.07767	-118.71033
217.12496	-128.81535
218.05083	-118.77044
218.29821	-124.29266
218.74386	-125.26086
219.5324	-118.37711
219.72339	-125.18703
219.56787	-139.97466
221.08036	-116.44453
221.78612	-111.44336
222.24087	-112.18726
221.8989	-131.2536
222.78475	-122.13681
223.23677	-122.94979
223.82976	-120.54072
224.24449	-122.20938
225.25312	-110.28338
224.94571	-128.51673
225.38227	-129.70634
225.7306	-132.90213
226.42091	-128.28501
226.5737	-135.97189
226.56097	-147.46589
227.10212	-146.25456
227.72421	-143.16721
228.00798	-147.87196
228.2972	-152.41051
229.10665	-145.04956
229.47044	-147.87788
229.9734	-147.54371
230.69553	-142.19351
231.14482	-143.05321
231.01568	-157.23309
231.28034	-162.36343
232.67641	-141.51949
232.57819	-154.9589
233.0493	-155.36765
233.51588	-155.83745
234.65911	-140.80095
234.6291	-152.71714
234.77826	-160.47796
236.00244	-143.58678
236.00153	-154.79877
235.91785	-167.93293
236.95377	-155.33524
237.74503	-148.37592
237.94784	-154.92771
238.33529	-157.24731
239.4094	-143.78679
238.8655	-167.4756
239.4858	-164.44925
240.20065	-159.22101
240.1779	-170.95937
240.49078	-174.96514
241.13015	-171.51217
241.19655	-181.17975
241.79863	-178.55968
242.44073	-175.01063
243.50302	-161.82904
243.73767	-167.65031
244.23244	-167.48347
244.40524	-174.74605
245.1483	-168.87332
245.45207	-173.11041
245.31928	-187.3606
246.33883	-175.16237
246.45615	-183.64615
246.9882	-182.64916
247.32745	-186.08222
247.82676	-185.80304
248.77264	-175.30057
249.1237	-178.44548
249.2201	-187.43596
249.81492	-184.97327
250.49795	-180.50789
250.06685	-201.58922
251.11186	-188.82365
251.5375	-190.23545
252.33058	-183.24811
252.28601	-195.47551
253.15913	-186.62899
253.37923	-192.78343
253.81942	-193.87536
254.57976	-187.62832
254.537	-199.79118
254.8517	-203.78024
255.72118	-195.02133
255.6093	-208.80445
256.11772	-208.32115
256.1459	-218.87578
256.80802	-214.90171
257.52016	-209.74152
257.81938	-214.07864
258.02765	-220.49745
258.89167	-211.87953
259.40736	-211.22824
259.38826	-222.87241
260.4551	-209.58155
260.93986	-209.66118
261.35004	-211.44086
261.02808	-230.03745
262.20042	-214.32299
262.48418	-219.02126
262.5824	-227.96988
263.13083	-226.57298
263.8093	-222.21278
263.46007	-241.41975
264.08398	-238.30313
264.07488	-249.69946
264.50508	-251.04652
265.63467	-236.2958
265.70925	-245.80044
266.5369	-237.99976
266.75426	-244.2175
267.39363	-240.73096
267.92114	-239.83338
268.37498	-240.62413
268.86246	-240.63462
269.048	-247.58473
269.56187	-246.97255
269.832	-251.99076
270.4359	-249.31918
271.2044	-242.87697
271.48818	-247.54782
272.00932	-246.81088
272.60413	-244.34374
272.6887	-253.61105
272.77602	-262.79426
273.2808	-262.42203
274.57864	-243.84766
274.8715	-248.3152
274.65504	-264.498
275.48813	-256.56818
275.4654	-268.30457
275.9647	-268.0134
276.3558	-270.25732
276.7678	-271.98502
277.4481	-267.57885
278.07474	-264.39628
278.31302	-270.13128
278.76595	-270.93083
279.09246	-274.64933
279.35167	-279.8945
280.30482	-269.21237
280.705	-271.23476
280.94783	-276.86536
281.39257	-277.8603
281.93827	-276.53224
282.21567	-281.36662
282.25568	-291.6489
282.9096	-287.85047
282.82776	-300.91865
283.42257	-298.47447
283.86822	-299.42143
284.32478	-300.16503
284.12651	-315.91682
284.34934	-322.00947
285.63355	-303.70945
285.80635	-310.9662
286.051	-316.54798
286.78588	-310.87966
286.85864	-320.41197
287.21516	-323.42842
287.6681	-324.23694
287.9091	-329.9049
288.1292	-336.07
288.6276	-335.80766
289.2033	-333.81392
289.16602	-345.8602
289.63714	-346.25558
290.41112	-339.67215
290.42113	-350.65081
291.12508	-345.68137
291.36336	-351.42908
292.00638	-347.8648
292.03184	-358.47905
292.92224	-349.23736
292.89586	-361.05965
293.10687	-367.43492
293.54524	-368.55963
294.4702	-358.5346
294.3174	-373.2344
294.95587	-369.77688
295.54977	-367.33702
295.9945	-368.3462
296.23007	-374.12423
296.42834	-380.80109
296.88672	-381.45268
296.77122	-395.32166
297.1532	-397.7568
298.02177	-389.02442
297.8908	-403.21596
298.40194	-402.70565
298.99675	-400.23937
299.16683	-407.54514
299.6616	-407.37452
300.0081	-410.6274
300.01993	-421.54769
300.43012	-423.36046
300.84576	-425.02138
301.09496	-430.49758
301.54698	-431.33672
302.06903	-430.53658
302.32096	-435.9612
302.65474	-439.48242
302.86574	-445.8519
303.66792	-438.62752
303.73704	-448.2737
304.62107	-439.15382
304.52193	-452.63945
304.84117	-456.50403
305.01215	-463.8043
305.37322	-466.69735
306.17358	-459.54426
306.15357	-471.18925
306.43824	-475.86585
306.43278	-487.19684
306.9803	-485.8386
306.97393	-497.17197
307.80703	-489.2467
308.1008	-493.7012
308.75017	-490.0184
309.184	-491.24566
308.8493	-510.1388
309.27131	-511.6571
309.6251	-514.73403
310.11442	-514.714
310.02892	-527.8644
310.86748	-519.82707
311.07848	-526.18243
311.04392	-538.19055
311.5214	-538.42497
312.11076	-536.095
312.36542	-541.4428
312.45182	-550.66907
313.3222	-541.8869
313.56322	-547.55417
314.18713	-544.43816
314.19805	-555.4029
314.19168	-566.73105
314.99658	-559.475
315.51772	-558.68316
315.68052	-566.16684
315.96974	-570.7267
315.89516	-583.63764
316.55455	-579.69946
316.77283	-585.9089
317.15663	-588.28314
317.34672	-595.13927
318.1407	-588.0874
318.04976	-601.3961
319.0793	-588.9577
318.31078	-617.82013
319.38217	-604.40625
319.49585	-613.0082
319.8251	-616.64396
319.5968	-633.09963
320.27893	-628.6595
320.58725	-632.76934
320.7555	-640.1164
321.0893	-643.63354
321.87873	-636.7227
321.43853	-658.02974
321.70593	-663.1139
322.2598	-661.5732
323.01924	-655.36926
322.53448	-677.67814
323.6395	-663.5327
324.0133	-666.14075
324.0397	-676.74955
324.26433	-682.7774
324.51808	-688.17463
324.9019	-690.5387
325.56036	-686.64263
325.40575	-701.3789
326.29342	-692.2277
326.93643	-688.6383
326.93006	-700.00256
327.06012	-708.205
327.7586	-703.38857
327.72223	-715.42045
328.51258	-708.4947
328.46165	-720.84627
328.78816	-724.5568
329.31294	-723.71475
329.8168	-723.3639
329.8086	-734.74077
330.33612	-733.83194
330.55258	-740.0498
330.85817	-744.26204
331.07918	-750.3761
331.42024	-753.75395
331.73765	-757.6552
332.23787	-757.3902
332.1433	-770.7671
332.05507	-783.9925
332.5189	-784.54054
333.02004	-784.2551
333.11554	-793.2411
333.5148	-795.2931
333.93408	-796.8716
334.08142	-804.6958
334.71625	-801.3182
335.191	-801.6299
335.03457	-816.3977
335.1719	-824.4741
335.41292	-830.13024
336.07685	-826.1061
336.4825	-827.9678
336.67894	-834.68704
337.0764	-836.7417
337.12823	-846.77837
337.29648	-854.0989
337.74305	-855.0592
337.56297	-870.39276
338.13413	-868.4919
338.86354	-862.9545
338.84263	-874.6227
338.25873	-899.2432
339.29192	-886.719
339.90764	-883.799
339.5593	-902.99207
340.16776	-900.23905
340.60704	-901.33906
340.77348	-908.725
341.07907	-912.91297
341.5502	-913.30754
342.0677	-912.61354
342.60157	-911.5669
342.45514	-926.1213
342.93535	-926.3238
343.1882	-931.7053
343.18182	-943.072
343.58382	-945.0358
343.7539	-952.3277
344.67612	-942.3535
344.99809	-946.1826
345.13815	-954.1445
345.431	-958.6404
345.89212	-959.2432
345.88757	-970.5645
346.22408	-974.0261
346.85436	-970.7839
347.25636	-972.7285
347.13358	-986.7609
347.44008	-990.9317
347.96213	-990.1491
348.4087	-991.0888
349.2436	-983.1346
349.3091	-992.8164
349.9521	-989.2714
350.32863	-991.8274
350.26588	-1004.474
350.7761	-1003.9548
351.00166	-1009.9895
351.33726	-1013.4803
351.58737	-1018.9501
352.07668	-1018.9013
352.0021	-1031.8264
352.5769	-1029.8284
352.47504	-1043.3809
352.53234	-1053.2555
353.15352	-1050.2186
353.8111	-1046.3082
354.2058	-1048.4558
354.02937	-1063.703
354.53596	-1063.2958
355.05346	-1062.6049
355.3727	-1066.4851
355.9493	-1064.4314
356.23398	-1069.1019
356.22398	-1080.5254
356.6378	-1082.2442
357.03707	-1084.2744
357.4909	-1085.0393
357.34266	-1099.6711
357.78103	-1100.7897
358.31673	-1099.6997
358.57047	-1105.0747
358.71963	-1112.8601
358.62232	-1126.2817
359.25805	-1122.8958
359.40448	-1130.7456
359.9047	-1130.4686
360.23303	-1134.1245
360.4313	-1140.7825
360.4513	-1151.5238
360.68505	-1157.3708
361.21892	-1156.3039
361.3981	-1163.3928
361.49905	-1172.2735
362.05748	-1170.6747
362.13115	-1180.157
362.54406	-1181.901
362.76325	-1188.054
363.15797	-1190.2194
363.3344	-1197.3528
363.2562	-1210.3542
363.68456	-1211.7164
364.09656	-1213.467
364.08565	-1224.9175
364.6941	-1222.1659
365.14976	-1222.8862
364.96058	-1238.4435
365.62088	-1234.4937
366.0647	-1235.5011
366.30846	-1241.0968
366.69317	-1243.4882
366.67225	-1255.1482
367.0133	-1258.5349
367.24978	-1264.2959
367.77274	-1263.5096
368.31298	-1262.2926
368.22658	-1275.4946
368.40757	-1282.5281
368.55127	-1290.4455
368.81502	-1295.5802
368.92234	-1304.3409
369.45622	-1303.2734
369.5017	-1313.437
370.09468	-1311.0227
370.09104	-1322.3096
370.62128	-1321.3306
370.67494	-1331.308
370.3639	-1349.6436
371.17698	-1342.187
371.43255	-1347.5218
371.61627	-1354.5284
371.73814	-1362.9062
372.08375	-1366.1986
372.44664	-1369.0497
372.5476	-1377.9392
372.54213	-1389.2733
373.19697	-1385.4462
373.67082	-1385.7636
373.84726	-1392.9243
373.7472	-1406.4049
374.15012	-1408.377
374.10737	-1420.5471
374.33747	-1426.4727
374.69582	-1429.4503
374.7813	-1438.6786
375.45797	-1434.3619
375.58257	-1442.6889
375.65442	-1452.2513
375.77993	-1460.5654
376.27106	-1460.4957
376.5521	-1465.2464
376.9741	-1466.767
376.7531	-1483.0243
377.2142	-1483.6606
377.4534	-1489.3494
377.81084	-1492.3712
378.06004	-1497.8392
378.2865	-1503.8488
378.54207	-1509.1676
378.89222	-1512.3517
378.97044	-1521.7523
379.1869	-1528.0017
379.52523	-1531.4076
379.9536	-1532.7994
379.7053	-1549.6956
380.66847	-1538.786
380.73213	-1548.5198
380.8722	-1556.5095
381.12412	-1561.9197
381.51157	-1564.2483
381.75622	-1569.8265
382.32557	-1567.9624
382.36286	-1578.2926
382.70028	-1581.7749
383.08772	-1584.0574
383.0195	-1596.8353
383.01678	-1608.0951
383.49245	-1608.3889
383.4679	-1620.1411
383.78076	-1624.1731
384.05997	-1628.9593
383.86898	-1644.5402
384.57475	-1639.5436
384.52745	-1651.8211
384.72027	-1658.6168
385.12772	-1660.4453
385.35873	-1666.3609
385.30234	-1678.8553
385.40057	-1687.8047
385.8153	-1689.4797
386.1209	-1693.6728
386.2455	-1702.0056
386.37373	-1710.2713
386.5347	-1717.7768
386.80938	-1722.6806
386.813	-1733.7992
387.30596	-1733.6822
387.2814	-1745.4451
391.39323	-1662.2425
452.34393	-273.96332
464.3056	-10.50765
464.62938	-14.279743
464.62756	-25.529448
464.97954	-28.65314
466.01454	-16.095063
465.9627	-28.467343
466.7303	-22.06848
467.66073	-11.900625
467.70347	-22.13075
468.42652	-16.726889
469.12137	-11.954909
469.26053	-19.98197
469.98176	-14.615973
470.3301	-17.823987
471.16865	-9.762724
471.51698	-12.971487
471.69888	-20.006158
472.13726	-21.154885
473.2432	-6.9477184
473.7698	-6.0607756
473.62428	-20.606636
474.6329	-8.663903
474.68293	-18.706819
475.33777	-14.879058
475.83708	-14.602777
476.0499	-20.93542
477.25683	-4.418602
477.46965	-10.7419134
477.8598	-12.990585
478.58924	-7.438589
478.923	-10.9857895
479.50056	-8.936774
479.6397	-16.917884
480.4255	-10.106712
480.3009	-24.161607
482.07534	5.371581
482.1399	-4.329132
482.3218	-11.348527
482.7329	-13.132538
483.6833	-2.5054752
483.7979	-11.071438
484.3045	-10.633811
484.7638	-11.31724
485.28767	-10.4828785
485.5378	-15.948994
486.2399	-11.016344
486.6874	-11.963169
487.2658	-9.871405
487.84244	-7.83559
488.53184	-3.2095433
489.04207	-2.7130357
489.67325	0.5988875
489.7442	-9.00217
490.6264	0.06797106
490.7783	-7.650618
491.6005	0.024451015
491.3922	-15.975036
491.4195	-26.539198
492.4172	-14.83597
492.9738	-13.254132
493.9597	-1.8069615
494.70367	4.057312
494.78825	-5.1988552
495.25755	-5.633218
495.23936	-17.231433
496.5827	2.386667
496.3626	-13.859628
497.06654	-8.9130465
497.43124	-11.737659
497.9542	-10.928725
498.4126	-11.61219
498.991	-9.542922
499.91326	0.44101298
499.966	-9.555656
500.48806	-8.757952
500.6254	-16.815667
501.2866	-12.834678
501.5949	-16.972514
502.10696	-16.399007
502.22883	-24.826122
503.77224	-0.5722056
503.8632	-9.68286
504.61716	-3.589531
504.1242	-26.088198
505.18196	-13.018478
505.3202	-21.049124
506.22697	-11.4426255
506.6035	-13.9727665
507.58575	-2.6500369
507.52027	-15.330692
508.4516	-5.1680444
508.4625	-16.121826
509.0364	-14.1580905
510.26876	2.9481378
509.79764	-19.071527
510.9309	-4.248145
512.20235	13.728628
511.7885	-6.9693626
512.2669	-7.2064056
512.74986	-7.291922
513.1746	-8.756561
513.7667	-6.3639064
514.27236	-5.94781
514.849	-3.915193
515.14456	-8.32773
515.76484	-5.2889945
516.25324	-5.275569
516.54246	-9.840432
516.89534	-12.942087
517.5165	-9.8998795
517.8676	-13.014775
518.6725	-5.7552123
518.8853	-12.055527
519.0063	-20.501658
519.6866	-16.079204
520.3214	-12.703307
521.1227	-5.494172
521.83753	-0.30576515
522.08946	-5.7071765
521.4992	-30.480736
522.5533	-17.477414
522.9253	-20.129079
524.0394	-5.759494
524.32955	-10.2960696
524.45324	-18.670565
525.4164	-7.741375
525.64104	-13.787016
526.76063	0.71903047
527.08896	-2.9486628
527.34816	-8.205623
527.9557	-5.4652736
528.53414	-3.3828107
528.5687	-13.7974025
529.36724	-6.6440065
529.37816	-17.611305
530.61416	-0.42775958
531.54184	9.655572
531.1753	-9.956709
532.4268	7.595134
532.736	3.4682927
532.1512	-21.15096
532.83605	-16.627715
534.0202	-0.63285705
533.85287	-15.688572
533.9402	-24.891813
535.34717	-3.802384
535.7337	-6.1063784
536.07204	-9.564685
536.6714	-6.978135
536.3085	-26.539198
537.3599	-13.57729
538.27574	-3.7624513
538.45855	-10.7585815
538.6905	-16.660735
539.2107	-15.902581
539.76913	-14.276264
540.69227	-4.2829503
540.9233	-10.178346
541.13156	-16.608848
541.4544	-20.391354
542.32663	-11.5826775
542.9442	-8.601794
543.20157	-13.9068115
544.09924	-4.471151
544.92324	3.2194438
545.15334	-2.6853274
545.39527	-8.349374
546.24746	0.037532375
546.4148	-7.345297
546.2775	-21.698875
547.5153	-4.485155
548.222	0.5513174
549.01415	7.551961
548.59396	-13.314368
549.2106	-10.358107
549.3843	-17.572645
549.83633	-18.385979
550.95774	-3.8507726
551.4998	-2.6110325
551.9891	-2.5785082
552.31834	-6.218766
552.2174	-19.748501
553.31424	-5.761924
553.6953	-8.2290025
554.1246	-9.549176
554.633	-9.087711
554.8895	-14.4078655
555.3233	-15.645861
556.0509	-10.132986
556.64026	-7.793197
557.4224	-1.0656219
558.26825	7.1803076
558.41105	-0.7668886
557.9172	-23.291428
559.2105	-4.8190328
559.43696	-10.80592
559.4515	-21.694398
560.6084	-6.3206202
561.82256	10.355417
561.7862	-1.6929542
561.9335	-9.5227845
562.5047	-7.5887074
562.8703	-10.419632
563.74887	-1.4267424
564.099	-4.585968
564.9985	4.855479
565.84344	13.065206
565.516	-5.6728008
566.0526	-4.5351552
566.25544	-11.096785
567.33955	2.6059864
567.6133	-2.3361421
568.24996	1.0993652
568.33454	-8.187566
568.36274	-18.723674
569.0967	-13.081906
570.03984	-2.6129997
570.35726	-6.552222
570.42274	-16.239815
570.53916	-24.750377
571.83064	-6.318419
572.3327	-5.9745455
573.1512	1.6052871
572.9275	-14.730791
573.26037	-18.296508
573.8115	-16.853994
574.7856	-5.693087
575.00114	-11.937431
576.26715	5.921943
576.37357	-2.8215713
576.57184	-9.501477
577.26487	-4.7662967
577.6196	-7.836168
578.02976	-9.6110975
579.18663	5.7442757
579.26485	-3.668595
579.61773	-6.763918
579.9961	-9.2800715
580.64546	-5.5769664
581.10476	-6.240771
582.02517	3.7023245
582.218	-3.0833832
581.9715	-19.938448
582.60724	-16.55822
583.44307	-8.552042
584.1861	-2.7089526
585.2684	10.956448
584.6327	-14.840011
585.0056	-17.49938
585.8969	-8.21164
586.44986	-6.7318564
586.4999	-16.786229
587.32206	-9.123354
587.614	-13.6015955
588.1479	-12.5535355
588.9437	-5.4860886
589.1274	-12.471011
590.1315	-0.60936125
590.6954	1.1191553
591.42843	6.749868
590.9582	-15.260319
591.9132	-4.5181424
592.0942	-11.566125
593.06916	-0.3941525
593.0837	-11.2499125
593.33655	-16.65827
594.16874	-8.750659
594.8527	-4.2494125
595.161	-8.358287
595.8631	-3.453185
596.38245	-2.7309442
596.56253	-9.812492
597.1355	-7.846932
597.87493	-2.089839
598.2469	-4.727408
598.487	-10.405796
599.12094	-7.0616043
599.4129	-11.555013
599.7321	-15.444698
600.6571	-5.409369
601.15	-5.2898293
601.71027	-3.6301554
601.87125	-11.137178
602.3351	-11.693097
602.8217	-11.735276
603.6675	-3.4913795
603.69297	-14.120591
604.728	-1.558344
604.88713	-9.09764
605.2282	-12.471937
605.53015	-16.747161
606.37507	-8.54533
607.07356	-3.710156
607.73476	0.2640427
608.3887	4.077336
608.56513	-3.0866232
608.54785	-14.666029
609.5883	-1.9934232
610.21495	1.1956626
610.4205	-5.2958245
610.4778	-15.174577
610.84705	-17.91467
611.53463	-13.308995
612.2577	-7.9017955
612.61693	-10.87773
612.365	-27.83981
613.51824	-12.593003
614.3495	-4.6812237
615.2208	4.094801
615.05256	-10.948865
615.81653	-4.6217323
616.48865	-0.38956246
616.9534	-0.9225563
617.28537	-4.5006637
617.7583	-4.8662996
618.4468	-0.24916652
618.2067	-16.939759
619.27625	-3.6005983
619.56	-8.2721755
620.40493	-0.08723922
620.21303	-15.700377
621.4845	2.2940478
622.1375	6.087342
622.555	4.463457
622.08113	-17.624846
622.66867	-15.340361
623.1207	-16.16173
624.1748	-3.137899
624.82144	0.4874259
624.6241	-15.23461
625.53994	-5.4141136
625.80096	-10.620847
626.34666	-9.299633
626.73774	-11.521582
626.94966	-17.862932
627.75547	-10.565985
628.6704	-0.7564715
629.0406	-3.4565187
629.79456	2.6357473
629.9064	-5.975934
630.4958	-3.639415
630.99964	-3.2959304
631.33706	-6.7268808
631.9373	-4.162692
632.6749	1.5835216
632.3684	-16.666855
633.50984	-1.6676042
633.5535	-11.8801375
634.06554	-11.305238
635.18786	3.241989
635.86907	7.688885
636.21104	4.337181
636.68307	3.973859
636.905	-2.1130537
637.09325	-9.010041
637.5462	-9.796405
637.86723	-13.656227
638.62575	-7.426436
638.9177	-11.934885
639.8681	-1.3048637
640.57025	3.5930642
640.7394	-3.7033068
641.13414	-5.8603703
641.5052	-8.535029
641.94177	-9.728579
642.8085	-1.0120318
642.9004	-10.1069994
643.64343	-4.2567933
643.7926	-12.021347
644.4529	-8.081661
645.5634	6.2402817
645.3369	-10.1780095
645.9945	-6.2825387
646.48106	-6.3206202
647.36327	2.7421008
647.39055	-7.8488995
648.29277	1.6757689
648.4947	-4.875907
648.9085	-6.5889616
650.31094	14.424246
650.34186	3.906149
650.3055	-8.109554
650.7075	-10.100767
651.57695	-1.321648
651.96986	-3.5154538
652.4701	-3.234659
653.26407	3.7948694
653.49053	-2.199912
654.1408	1.5175473
654.88024	7.287257
655.02485	-0.583025
654.8502	-15.79054
655.7561	-6.19168
656.14444	-8.495559
656.6674	-7.667011
657.33224	-3.616151
657.7615	-4.961787
658.37725	-2.0480547
658.40726	-12.539069
659.5587	2.6856455
659.59324	-7.7198465
660.1444	-6.258233
660.87017	-0.805893
660.88563	-11.651459
662.03523	3.5476927
662.4809	2.5836616
662.972	2.6377145
663.16665	-4.0758967
663.88515	1.1978611
664.32625	0.1308211
664.59364	-4.9438483
665.0184	-6.3830018
665.7205	-1.4743125
665.9097	-8.327268
666.1598	-13.782503
667.14205	-2.4323816
667.8151	1.8357262
667.94695	-6.3605505
668.1261	-13.434577
668.60724	-13.613724
669.43215	-5.865167
670.35074	4.012172
670.7209	1.323677
670.8137	-7.768375
670.87007	-17.6598
671.73045	-9.099858
672.1297	-11.147711
673.22384	2.7762727
673.73315	3.2627295
673.56854	-11.713698
674.1224	-10.204864
675.07284	0.43233708
674.99735	-12.529809
675.9432	-1.9978231
676.2661	-5.790398
676.9164	-2.056714
677.2729	-5.068736
677.95594	-0.58841126
677.86226	-13.934473
678.91636	-0.9520775
679.875	9.857259
679.61577	-7.310575
680.2324	-4.3448747
680.55255	-8.189533
681.31743	-1.8225857
681.81583	-1.5910998
682.5234	3.4473427
682.50523	-8.150181
682.6735	-15.501066
683.85856	0.50872306
684.63254	7.057506
684.9754	3.7497787
685.40743	2.456829
685.5484	-5.503468
685.7012	-13.20853
686.6307	-3.0655574
687.26735	0.33386046
687.8776	3.1611066
687.38103	-19.431954
688.02586	-15.847372
688.7689	-9.9637295
689.18456	-11.641359
689.4783	-16.092168
690.11406	-12.71222
690.9226	-5.3457065
691.62473	-0.4245168
691.68294	-10.290165
692.55424	-1.4920224
693.089	-0.40119462
693.22635	-8.475422
693.5683	-11.806295
694.58787	0.4097643
695.0326	-0.6054214
694.8507	-15.958136
695.7384	-6.7951695
695.7575	-17.561303
696.7752	-5.400197
697.33	-3.860487
697.39275	-13.635624
698.40047	-1.6755913
698.8643	-2.2389163
699.4955	1.0511367
699.7056	-5.3269602
699.9275	-11.441585
700.6087	-6.9948257
701.1326	-6.1740417
701.5346	-8.1430045
701.6428	-16.868345
702.9316	1.541853
703.2199	-3.070693
703.2217	-14.214689
704.25034	-1.8081187
705.84196	23.539877
705.19167	-2.588121
705.77283	-0.45299108
706.0084	-6.2342744
706.555	-4.8922255
707.79646	12.4138495
707.7983	1.231774
708.02474	-4.7543753
708.4313	-6.6397252
708.68595	-11.9862575
709.5709	-2.8723814
710.5804	9.104549
710.9115	5.51603
710.93876	-5.07221
711.3235	-7.426205
712.0347	-2.318085
712.755	3.0410821
712.62224	-11.2252265
712.7732	-18.95972
713.4981	-13.517795
714.61585	0.9434579
714.82503	-5.473159
715.0533	-11.405126
715.66905	-8.471832
716.0783	-10.28195
716.65403	-8.264109
717.40254	-2.2791964
717.8582	-3.0237759
717.77725	-16.082791
719.0087	0.9803794
719.4653	0.26112776
719.89	-1.1814807
720.3666	-1.4321838
720.78313	-3.0829202
720.895	-11.715764
721.8227	-1.6246655
722.5348	3.5338013
722.18467	-15.72063
722.5303	-18.979504
723.3161	-12.138709
724.4666	3.0843706
724.814	-0.14939497
724.99864	-7.1177127
725.2515	-12.50388
726.2201	-1.484151
727.04137	6.1989164
726.9759	-6.5316992
727.87265	2.8700133
727.37333	-19.805458
728.20916	-11.818332
729.09864	-2.5972403
729.53793	-3.7062
730.1173	-1.6228113
730.0645	-14.021282
730.8258	-7.738821
731.66615	0.35119574
732.0845	-1.2436364
732.5338	-2.1392606
733.55426	10.1032785
732.7821	-18.840273
733.8253	-6.0915613
734.8412	6.0175463
735.1786	2.5702
735.3969	-3.6208953
735.53605	-11.617401
735.9808	-12.613143
736.4583	-12.84669
737.5024	-0.081337735
738.03625	0.959545
738.2236	-5.917021
737.9662	-23.03934
739.1358	-7.389708
739.707	-5.476269
740.06897	-8.375766
739.96256	-22.012578
741.0576	-8.073504
741.5296	-8.43005
742.02075	-8.366043
742.49914	-8.56547
743.4168	1.2880365
743.3095	-12.382351
744.24264	-2.1642605
744.89566	1.6339845
745.01844	-6.74874
745.1585	-14.729518
746.0316	-5.884497
745.8943	-20.25003
747.344	1.8429943
747.06844	-15.698986
747.3895	-19.512395
748.64005	-2.014026
748.6628	-12.679175
749.1348	-13.055052
750.46177	6.2097966
750.1189	-12.883868
751.11205	-1.2667052
752.037	8.77271
752.24165	2.2654825
753.2794	14.88942
752.8792	-5.4968252
753.5859	-0.4811155
754.07064	-0.56190415
754.2216	-8.282706
755.0747	0.10181233
754.7155	-19.358341
755.67135	-8.612578
755.6268	-20.8247
756.71454	-7.058604
757.7641	5.825527
757.6695	-7.522618
758.0815	-9.274051
758.7245	-5.7180567
759.16927	-6.7077576
759.62674	-7.400854
760.06876	-8.4764635
760.619	-7.0192498
760.98735	-9.755345
762.066	3.7826504
762.04236	-7.94844
762.6899	-4.2912848
762.6872	-15.544241
763.44116	-9.447668
763.9641	-8.629591
764.8154	-0.30564944
765.2056	-2.5346687
765.6194	-4.245682
765.9232	-8.476347
765.7795	-22.956465
767.06095	-4.753689
767.2683	-11.178384
767.55936	-15.723294
768.2524	-10.998518
769.03456	-4.255763
769.05275	-15.029988
770.0141	-4.1713733
769.9022	-17.924046
770.51794	-14.997595
772.0541	9.067743
771.74303	-9.2569225
772.55794	-1.76321
772.98176	-3.224815
773.01905	-13.595576
773.9831	-2.6334867
774.0686	-11.900394
774.9126	-3.7153522
776.08314	11.958905
776.1959	3.3524312
775.8121	-16.647277
776.7216	-6.987257
777.44284	-1.6292941
778.0613	1.3564299
778.426	-1.4557952
778.8562	-2.7930971
779.0463	-9.620388
779.8157	-3.172969
780.3105	-2.9966901
780.2086	-16.54299
781.2536	-3.7405205
781.1281	-17.834923
781.9621	-9.893049
782.48416	-9.087937
782.95164	-9.587139
783.31	-12.536289
784.4714	2.9094806
785.1608	7.537841
784.7488	-13.118453
785.149	-15.122466
785.85384	-10.144675
786.1576	-14.379741
787.1626	-2.499111
787.209	-12.637333
788.49956	5.7893
787.80107	-21.463487
788.83426	-8.920659
789.31356	-9.143379
790.5896	8.9672774
790.8197	3.028235
790.8324	-7.869161
791.5518	-2.5396196
791.7574	-9.038281
792.2858	-8.092773
792.70416	-9.702935
793.2335	-8.7310974
794.2958	4.440424
794.7378	3.390397
795.4945	9.555131
795.58	0.32272421
795.65456	-9.1574985
796.7105	3.8789505
797.0097	-0.44956646
796.7996	-16.494146
798.21024	4.71219
798.8269	7.657521
798.98876	0.1714455
799.7573	6.606827
799.8082	-3.4251736
800.1793	-6.111933
800.4558	-10.960324
801.38346	-0.8468232
801.4462	-10.61124
802.2229	-3.9785445
802.56217	-7.406181
803.1379	-5.3805697
803.4344	-9.7764965
804.3875	0.90642066
804.1747	-15.202329
805.3052	-0.42474547
805.7354	-1.7517514
805.83726	-10.616216
806.53575	-5.7680596
807.40887	3.0527694
807.52164	-5.543401
807.7208	-12.178643
808.7449	0.1393868
808.9832	-5.6051158
810.0819	8.433928
810.36654	3.7680675
810.6403	-1.1606492
810.2738	-20.763632
811.30514	-8.309097
812.2137	1.3743713
812.87493	5.3287552
812.9104	-5.0375754
813.899	6.430058
813.5689	-12.335359
814.7421	3.3989597
814.7903	-6.68767
815.5907	0.4799044
816.08454	0.61231597
816.09	-10.460424
817.4624	9.845252
817.4779	-0.9866847
817.6543	-8.155157
818.57837	1.8718378
818.7357	-5.7251183
819.2041	-6.177505
819.34417	-14.151029
820.15	-6.855818
821.0804	3.3091425
821.35597	-1.5770293
821.49603	-9.552069
821.9553	-10.225467
822.6884	-4.5790225
822.6338	-17.04841
823.44235	-9.687952
824.19814	-3.5350152
824.1654	-15.487871
824.86935	-10.514529
825.5924	-5.1339002
825.9389	-8.37565
826.83385	0.9619779
826.4555	-18.904461
827.58237	-4.2615377
828.4018	3.3607654
828.24357	-11.4697115
828.93115	-6.8898194
829.78244	1.4742586
829.94796	-5.9495455
830.03164	-15.204877
831.20307	0.4777086
831.42953	-5.5233765
832.61733	10.537341
833.12847	11.0670995
832.9993	-3.1093667
833.80604	4.226298
833.4659	-14.772225
834.74646	3.4053268
835.2885	4.671001
835.31035	-6.0503586
835.8342	-5.206933
836.7701	5.066365
836.7646	-6.2494307
836.831	-15.946562
837.5086	-11.586727
838.31986	-4.1521617
838.36716	-14.273949
839.0611	-9.527915
839.4995	-10.690872
840.057	-9.0688386
840.95103	0.24297694
841.0047	-9.714363
841.49127	-9.755778
842.31345	-2.0761819
843.0192	2.9142249
843.1884	-4.4078075
844.1852	7.306587
844.60265	5.6757554
844.91006	1.5301629
845.22475	-2.4540866
845.4521	-8.4336375
845.9596	-7.9952
846.7236	-1.6370498
846.8273	-10.480358
847.66583	-2.4035051
848.5808	7.393508
848.7854	0.87736784
848.93003	-6.9951068
849.4439	-6.3959675
850.1897	-0.46271396
850.1142	-13.4246225
851.513	7.508246
851.40476	-6.195154
852.206	1.0071179
852.2679	-8.770336
852.65896	-10.9904065
853.08824	-12.3373265
853.975	-3.187089
854.56253	-0.8928174
854.96725	-2.8158986
855.4793	-2.2428507
855.1728	-20.489737
856.1878	-8.376692
856.86355	-4.0620415
856.77806	-17.241273
858.045	0.6606961
858.37786	-2.9130086
858.537	-10.453134
859.2737	-4.748149
859.7439	-5.1527645
860.2214	-5.4054348
860.6889	-5.8544025
861.2564	-4.0449566
862.2441	7.450801
862.18955	-4.9975514
862.19046	-16.192287
862.7325	-14.950263
863.2855	-13.4568
864.5706	4.8523546
865.05173	4.6961003
865.22454	-2.542058
865.44736	-8.646838
866.7052	9.059525
866.96167	3.74839
867.3855	2.2644935
867.89026	2.6542646
868.39776	3.1017307
868.8143	1.4801601
869.179	-1.3618343
869.48825	-5.4696707
869.913	-6.930821
870.7106	0.19702688
871.3036	2.6264212
871.65284	-0.5734812
871.8384	-7.508729
872.676	0.50120157
873.1153	-0.59087435
873.5537	-1.7461943
874.20307	1.9739236
874.9534	7.992482
874.8015	-6.7029086
875.8456	6.0934747
875.92747	-3.2436877
876.73965	4.1990964
877.40085	8.1659506
877.32536	-4.7587724
877.81467	-4.728565
878.67414	3.8026748
879.0907	2.1676781
879.25804	-5.2012795
879.73007	-5.546525
880.76507	7.003453
880.9797	0.7485462
881.0943	-7.848382
881.92286	-0.0065662443
881.8583	-12.706316
883.0188	2.746746
883.47355	1.9705624
884.41215	12.328126
884.2439	-2.7186755
884.9897	3.1892338
886.10835	17.665104
885.8928	1.5062043
886.1629	-3.478995
886.685	-2.6984198
887.06787	-5.103842
887.3953	-8.806101
887.91734	-8.0173064
889.21064	10.493242
889.0515	-4.3857582
889.37526	-8.126223
890.1465	-1.6424884
890.71585	0.24644842
890.8532	-7.816056
891.8127	3.008905
892.1956	0.5968046
892.47845	-4.1095673
892.59396	-12.651814
893.9755	7.868635
894.04824	-1.6630913
894.4957	-2.5917025
894.6567	-10.105384
895.7281	3.277084
895.92817	-3.3108193
896.1028	-10.5188774
896.5239	-12.050446
897.7508	4.9141633
897.84356	-4.1393117
898.6112	2.274511
898.65665	-7.88559
899.0805	-9.355898
899.1796	-18.293846
900.58205	2.732276
900.5557	-9.0953425
901.12593	-7.1932143
902.1209	4.429544
902.33556	-1.8349701
902.3956	-11.644715
902.93946	-10.367912
903.59066	-6.615188
904.23094	-3.1168332
904.34736	-11.646103
904.6411	-16.105894
904.7739	-24.247358
905.90805	-9.420236
906.371	-9.992358
907.47875	4.254235
908.1354	8.117485
908.4992	5.2770193
908.8439	1.9812164
908.5365	-16.277566
909.51875	-4.9477826
910.34184	2.770473
910.39914	-7.13777
911.0467	-3.466564
911.9926	7.077296
911.97165	-4.622774
912.7211	1.3847884
913.4505	6.91565
913.5078	-2.9631245
914.2063	1.866052
914.5983	-0.3254423
915.2022	2.3282196
915.4705	-2.7094156
915.8652	-4.8415313
916.35087	-4.900097
916.8538	-4.5513085
917.3968	-3.2818821
917.66964	-8.218123
918.35904	-3.5983254
919.28763	6.5277467
919.6578	3.808838
919.2567	-16.593803
920.22896	-5.4567076
920.4727	-11.0839385
921.54136	2.2547953
921.67414	-5.9024383
921.8615	-12.782939
923.3094	9.233023
923.2239	-3.921428
923.16117	-16.564519
924.067	-6.9698253
924.7655	-2.1131033
926.0479	16.105752
926.3044	10.806098
926.4763	3.53357
926.5563	-5.8179438
927.142	-3.5881285
927.8278	0.9776022
928.3644	2.0947608
928.55265	-4.789561
929.5558	7.045298
929.9542	4.9812945
929.92053	-6.983483
930.40256	-7.1367287
931.11015	-2.072647
931.5822	-2.4520008
932.1288	-1.0984934
932.7509	1.993022
933.2493	2.2240866
934.09693	10.484445
934.3316	4.675266
[truncated: 2,101 more rows]
