# Supplementary material for: Staphylococcus aureus vWF-binding protein triggers a strong interaction between clumping factor A and host vWF
Source: Commun Biol. 2021 Apr 12;4:453. doi: 10.1038/s42003-021-01986-6 (PMC8041789; doi:10.1038/s42003-021-01986-6)
Supplement: Supplementary file 3 — Supplementary Data 1 [file 42003_2021_1986_MOESM3_ESM.zip › Supplementary Data 1/Fig 2b curve_2.tsv]

x	y
-26.217625	237.2128
-25.34451	246.06472
-25.162612	239.0363
-24.327695	246.9997
-24.098503	241.03827
-24.129426	229.1424
-23.65194	228.89067
-23.601919	218.82107
-22.525077	232.33745
-22.37592	224.55432
-22.192202	217.57451
-21.87024	213.73889
-21.480068	211.48482
-21.477339	200.36262
-21.13264	197.06867
-20.59422	198.20307
-20.417778	191.04515
-19.971216	190.10493
-20.004867	178.1169
-19.20906	185.17159
-18.869818	181.77701
-19.129933	164.59699
-18.917111	158.25145
-18.749764	150.88078
-17.859369	160.1331
-17.976694	146.23633
-17.743863	140.36916
-17.238184	140.76616
-17.266379	128.91661
-16.63337	132.24105
-16.409635	126.17389
-16.060389	122.97287
-16.126782	110.25911
-15.722057	108.337894
-15.561076	100.820685
-14.578821	112.15581
-14.784367	96.24398
-14.2050185	98.332426
-13.546544	102.22558
-13.5192595	91.66952
-12.598851	101.57892
-12.380572	95.39198
-12.199583	88.32904
-12.033145	80.951884
-11.689356	77.641144
-10.8589875	85.494875
-10.112292	91.41766
-9.842172	86.41695
-10.143215	68.29843
-9.443814	73.138044
-8.973605	72.744956
-8.557966	71.08172
-8.992704	49.88742
-8.275113	55.139743
-7.821275	54.376656
-6.9399753	63.39055
-6.3851835	64.91396
-6.6980497	46.51222
-5.731257	57.520023
-5.8685905	43.14963
-5.171008	47.95311
-4.84359	44.273342
-4.670786	37.031878
-4.2897077	34.582046
-4.0241352	29.466173
-3.5648402	28.80023
-3.2283272	25.33146
-3.0600706	17.978608
-2.3688547	22.655234
-2.4543472	9.4758975
-1.7867782	13.575948
-1.1164806	17.764366
-0.8545461	12.5802025
-0.8518176	1.436002
-0.2006194	5.166818
0.029482763	-0.74514114
0.7798159	5.2720285
0.4351174	-13.861745
1.0954105	-9.900123
1.7320568	-6.4805904
2.3677937	-3.0932342
2.684298	-7.0463453
2.8907532	-13.493467
3.7847863	-4.18053
3.6874706	-17.64442
4.7706785	-3.984577
5.089911	-7.845995
5.2508917	-15.355588
5.511007	-20.603524
6.006682	-20.40271
6.937095	-10.272589
6.817951	-24.213572
7.2063053	-26.512938
8.083968	-17.54407
8.410477	-21.278451
9.045304	-17.906579
9.548255	-17.541872
9.267221	-35.222537
9.922057	-31.39294
10.643286	-26.051699
10.7633396	-34.491385
11.300851	-33.35941
11.760146	-34.01961
12.007528	-39.545336
12.4122534	-41.456033
12.709658	-45.85719
13.4236116	-40.656582
13.325386	-54.125805
13.253536	-66.98841
14.963385	-38.936406
15.665515	-34.002752
15.577294	-47.245537
15.80012	-53.336432
15.948368	-61.126215
16.279424	-64.75583
17.13344	-56.346698
17.445396	-60.374115
17.693688	-65.89278
18.28486	-63.536475
18.910592	-60.37226
19.286214	-62.94131
19.974701	-58.357395
20.845997	-49.561452
21.396241	-48.12628
21.331667	-60.82158
22.140208	-53.47741
22.904183	-47.115093
23.461704	-45.53748
23.672706	-51.902135
24.87324	-35.5413
24.598572	-53.06004
25.202477	-50.40545
26.43666	-33.279893
26.70951	-38.209536
27.478032	-31.78067
27.649017	-39.06398
28.162882	-38.459774
28.890478	-32.97248
29.15605	-38.080483
29.743584	-35.784112
30.30838	-34.01938
30.696736	-36.327195
31.063262	-39.110024
31.58713	-38.286325
32.050973	-38.842887
32.348378	-43.20631
32.621227	-48.17253
33.507074	-39.030848
33.706254	-45.661117
34.1992	-45.5632
34.497514	-49.92338
35.29605	-42.79883
35.805368	-42.30594
36.010004	-48.80761
35.841747	-63.885085
36.904947	-50.67918
37.11504	-57.057133
37.65437	-55.89136
38.364686	-50.779193
38.873093	-50.307668
39.48973	-47.380027
39.856257	-50.149197
40.198227	-53.51329
40.91218	-48.33827
40.94856	-58.694716
41.045876	-67.67014
41.70617	-63.72432
42.233676	-62.803464
43.062226	-54.992073
43.446942	-57.37994
44.271854	-49.63159
44.281858	-60.60491
45.022187	-54.83668
45.028553	-65.86789
45.86438	-57.903796
46.211806	-61.139066
46.74477	-60.080434
47.10129	-63.12407
47.728843	-59.928736
47.818883	-69.05084
48.157215	-72.49891
48.432792	-77.37444
49.403223	-66.28885
49.110366	-84.237
49.58603	-84.52799
50.23814	-80.74096
50.568286	-84.38608
51.888872	-65.26498
52.81019	-55.31752
52.08805	-83.1041
52.82656	-77.351986
53.26221	-78.54137
55.217622	-44.87158
55.989783	-38.351673
56.28446	-42.787433
56.308107	-53.441526
57.122104	-45.962793
57.593223	-46.351183
58.13801	-45.060178
58.887434	-39.0628
58.650055	-55.709812
59.97973	-36.381828
60.1298	-44.150662
60.88559	-37.996568
61.27576	-40.258318
61.918776	-36.704577
62.27439	-39.73157
62.60908	-43.253418
63.416714	-35.93355
63.65318	-41.699887
64.01425	-44.615374
64.26982	-49.963082
64.87827	-47.174237
65.429425	-45.74956
65.972394	-44.4972
66.76911	-37.397942
67.49489	-31.93391
68.327985	-24.02911
68.814565	-24.035905
69.010106	-30.77717
70.01692	-18.861813
70.08149	-28.584907
70.69813	-25.640462
71.15924	-26.262123
71.50849	-29.425167
71.79134	-34.15145
73.27109	-11.395765
73.7413	-11.793576
73.97504	-17.633194
74.58804	-14.770202
75.46843	-5.744692
75.71126	-11.3980795
76.085975	-13.988423
76.7017	-11.066409
77.30015	-8.532496
77.02821	-25.961766
77.77309	-20.088698
78.786265	-8.037983
79.03092	-13.612951
78.891766	-28.004297
79.69394	-20.814874
80.06683	-23.44783
80.77351	-18.436455
81.67664	-8.909125
82.32147	-5.301973
82.3815	-15.118892
82.76894	-17.450553
83.392855	-14.318758
83.91218	-13.614687
84.13773	-19.639611
84.079524	-32.17868
85.26823	-16.085584
86.13225	-7.4530685
86.90896	-0.8210698
86.67522	-17.402179
86.850754	-24.575503
87.117236	-29.671238
88.00672	-20.455027
88.50149	-20.283754
89.23727	-14.605107
89.87937	-11.083835
90.1213	-16.710367
91.258165	-1.8294366
91.475535	-8.031558
91.960295	-8.120447
92.06125	-17.014312
92.72518	-12.961021
93.19266	-13.4389895
94.19947	-1.5398365
94.033034	-16.544046
94.64694	-13.6761045
95.34089	-8.944311
95.64284	-13.205649
95.58645	-25.724492
96.32951	-19.870567
96.658745	-23.503716
97.00617	-26.747899
97.54459	-25.564766
98.54413	-13.832535
99.29446	-7.8290065
99.25808	-19.8564
99.07345	-35.304717
100.09209	-23.122844
101.08344	-11.567644
101.63277	-10.1581165
101.573654	-22.707863
101.933814	-25.653195
102.506796	-23.719941
102.64413	-31.75995
104.03475	-11.025848
103.964716	-23.865415
104.72596	-17.564844
105.80553	-3.99592
105.37716	-25.044845
106.3676	-13.4979024
107.189784	-5.8361653
107.09065	-19.31333
108.08473	-7.688376
108.179314	-16.731087
108.735925	-15.14841
109.562656	-7.38154
109.61086	-17.49546
110.355735	-11.583268
110.76501	-13.404225
111.419844	-9.55544
111.58446	-16.978894
112.352986	-10.55477
112.76044	-12.394635
112.552165	-28.383705
113.16789	-25.464299
114.16288	-13.808788
114.68402	-13.061922
115.28065	-10.548406
115.15423	-24.68141
116.10738	-14.001271
116.22925	-22.389982
116.83043	-19.8064
117.56166	-14.2375035
118.16466	-11.582458
118.73582	-9.6887715
118.615766	-23.635318
119.00594	-25.875305
119.9409	-15.624923
120.32562	-17.987384
120.58028	-23.351052
121.45522	-14.487975
122.0955	-10.973299
122.57935	-11.07793
122.63665	-20.951274
123.91449	-2.836051
123.50795	-23.379639
123.8863	-25.890238
124.91493	-13.484116
125.31147	-15.563812
125.84171	-14.600359
126.43015	-12.317084
126.47381	-22.490306
126.82305	-25.696483
127.20595	-28.115064
128.05542	-19.798413
128.64932	-17.386365
129.09042	-18.448377
129.13499	-28.641811
130.31642	-12.7254275
130.41738	-21.597436
131.15134	-15.962549
131.75251	-13.35114
131.99808	-18.928019
132.9776	-7.654697
133.2168	-13.357735
133.69883	-13.498018
134.12357	-14.953034
134.41188	-19.532768
133.94258	-41.530338
135.4396	-18.355088
135.9653	-17.478791
135.97439	-28.494627
137.16674	-12.3022694
137.47596	-16.417189
137.73699	-21.621956
138.85021	-7.281917
138.57009	-24.931184
139.44866	-15.953867
140.21263	-9.620023
140.10531	-23.26854
140.81472	-18.209134
141.59689	-11.449353
141.80698	-17.822204
142.34358	-16.70921
142.11166	-33.23145
143.06208	-22.624179
143.5523	-22.589224
144.44906	-13.184584
144.79103	-16.545671
144.7692	-28.250714
145.26852	-27.987628
146.2626	-16.384668
146.96381	-11.474055
147.0011	-21.824273
147.32943	-25.49254
148.05157	-20.110922
148.8401	-13.227704
149.53132	-8.554372
149.64864	-17.079014
149.72231	-26.599396
150.28347	-24.8967
150.81916	-23.817035
151.07382	-29.162082
151.12566	-39.193822
151.96603	-31.098207
153.30572	-11.533847
153.33664	-22.049973
153.74228	-23.914955
154.36346	-20.876925
154.58993	-26.881814
155.61584	-14.518183
155.71497	-23.455335
156.65539	-13.053147
156.2834	-32.827106
156.6472	-35.66144
156.91732	-40.667473
158.13514	-23.924515
158.13332	-35.151472
159.57578	-13.2527565
158.61444	-46.51195
159.272	-42.635014
160.18059	-32.99424
160.93729	-26.804151
161.34747	-28.604426
161.75765	-30.363385
161.81586	-40.26106
162.61895	-33.01762
163.67669	-19.93337
163.87405	-26.612363
164.10233	-32.56185
164.0705	-44.514562
165.42837	-24.542052
165.53388	-33.317283
166.70803	-17.567848
166.55069	-32.374662
166.64255	-41.49041
167.78306	-26.508538
167.82217	-36.805826
168.00406	-43.841628
169.18095	-28.022121
169.62842	-28.953395
169.82942	-35.56176
170.21505	-37.898767
170.55974	-41.190978
170.9863	-42.591247
171.90216	-32.77716
172.41602	-32.164476
172.34872	-44.93726
173.31278	-34.00966
173.64293	-37.613728
173.91851	-42.501662
174.94351	-30.155857
174.68612	-47.28373
175.3255	-43.824815
175.86119	-42.716018
176.10857	-48.25239
176.70975	-45.642486
177.61288	-36.10598
178.09309	-36.281013
178.40595	-40.321513
178.9844	-38.253404
178.77157	-54.334367
179.531	-48.106207
180.34045	-40.716316
180.62967	-45.284488
180.8534	-51.36034
181.38091	-50.44101
181.9639	-48.262
182.16035	-54.946315
182.96889	-47.60573
183.74196	-41.038714
184.04755	-45.247105
184.09303	-55.409056
185.10802	-43.301102
185.79287	-38.798107
186.27308	-38.963145
186.58413	-43.03061
186.91246	-46.7108
187.23897	-50.404295
188.08389	-42.212768
188.28852	-48.71548
188.16756	-62.700796
188.55955	-64.899454
189.1389	-62.80647
190.23848	-48.78157
191.16071	-38.797632
191.05975	-52.32015
191.99926	-41.939494
192.12841	-50.198158
192.26574	-58.23019
192.74596	-58.42249
192.98606	-64.11044
194.07473	-50.313205
194.80233	-44.826722
194.89873	-53.797883
195.04425	-61.67589
195.93828	-52.353653
196.18749	-57.82428
196.48762	-62.164496
196.94237	-62.9052
197.78365	-54.813324
198.33935	-53.24835
198.13017	-69.26222
199.67722	-44.94293
199.8091	-53.12161
199.6654	-67.62326
201.05146	-46.986155
201.33704	-51.660138
202.17924	-43.511295
202.3866	-49.968637
202.83407	-50.90616
203.23971	-52.786907
203.10692	-67.036675
203.94457	-59.0007
204.50481	-57.34614
205.04233	-56.211546
205.54255	-55.941016
205.76628	-62.00981
205.49071	-79.53121
206.56664	-66.034074
207.23148	-61.97578
208.00819	-55.35894
208.02092	-66.258755
208.28467	-71.398006
209.55251	-53.510398
209.9054	-56.600752
209.8872	-68.24365
210.63026	-62.3738
210.64663	-73.21287
211.72711	-59.5962
212.18641	-60.2674
212.45835	-65.21578
213.18412	-59.76345
213.22414	-70.043
213.80713	-67.86227
214.9822	-52.101146
214.91216	-64.8931
215.19865	-69.53338
216.07632	-60.5703
215.80347	-78.04052
215.99355	-84.906346
217.16134	-69.28453
217.77616	-66.37751
218.1818	-68.24847
218.93577	-62.15611
219.47237	-61.038834
219.62698	-68.699796
220.03717	-70.474376
220.49191	-71.24273
220.56467	-80.79177
221.24952	-76.260755
221.56694	-80.18586
221.7261	-87.723814
222.08444	-90.713444
222.81931	-85.034126
223.20039	-87.49657
223.87341	-83.24155
224.68377	-75.846045
224.97936	-80.25785
224.89296	-93.429715
226.66283	-64.02505
226.68466	-74.7084
226.95569	-79.701586
227.1667	-86.0558
227.83517	-81.92118
228.48819	-78.12295
228.41816	-90.943655
228.78741	-93.675206
229.40951	-90.572716
229.88336	-90.91935
230.56911	-86.35025
230.72282	-94.03783
231.32309	-91.46455
231.50407	-98.50971
232.17437	-94.34791
232.55636	-96.75816
233.23484	-92.402794
233.22848	-103.73149
233.47859	-109.21091
234.63365	-93.87591
234.78007	-101.72404
235.3476	-99.898055
235.68593	-103.33553
236.0943	-105.183605
236.55996	-105.67247
237.3012	-99.874095
237.66772	-102.642686
237.6559	-114.142286
238.03788	-116.56492
238.02333	-128.10986
239.05378	-115.64823
239.14473	-124.76004
239.7941	-121.05855
240.34344	-119.65157
240.9137	-117.76322
241.0574	-125.65729
241.4703	-127.40328
241.93415	-127.93644
243.11558	-112.01677
242.7254	-132.16857
243.3775	-128.41071
243.49666	-136.88872
244.21425	-131.60362
244.75722	-130.35567
245.272	-129.74084
245.36567	-138.80319
246.1251	-132.55226
246.6817	-130.99204
246.98457	-135.22802
247.29925	-139.2203
247.98229	-134.7162
248.10507	-143.12962
249.14917	-130.37084
248.78628	-149.89611
249.71396	-139.80093
250.81354	-125.7426
251.55933	-119.83967
251.49566	-132.49456
252.06774	-130.57871
252.46246	-132.68976
252.98996	-131.80583
253.08728	-140.77665
253.7403	-136.97794
254.75984	-124.78574
254.6034	-139.57396
255.0254	-141.1021
255.31463	-145.64033
255.5702	-150.99498
256.6534	-137.32229
256.52062	-151.56999
257.22184	-146.67534
258.24048	-134.49802
258.50605	-139.60058
258.49968	-150.95945
259.08994	-148.62064
259.77843	-144.0043
260.19316	-145.69287
260.5033	-149.76231
260.59243	-158.92584
261.09083	-158.68731
261.75113	-154.72308
261.86845	-163.23302
262.7161	-154.98838
263.11355	-157.05776
262.7725	-176.09436
263.38913	-173.15446
264.35956	-162.0539
264.90252	-160.8178
264.76155	-175.23762
265.5701	-167.89692
266.16217	-165.4954
266.2222	-175.31841
266.88795	-171.22698
267.33633	-172.15733
267.6492	-176.15134
268.42227	-169.62219
268.65328	-175.51714
268.9134	-180.74922
268.92977	-191.59559
270.17668	-174.14466
270.27582	-183.08956
270.40588	-191.30424
270.9834	-189.25789
271.81378	-181.37146
272.07116	-186.68583
272.84878	-180.02687
272.2658	-204.62455
272.68416	-206.20891
273.5691	-197.09698
273.92107	-200.20459
273.751	-215.32848
274.1721	-216.87818
275.12888	-206.09837
275.82738	-201.28424
275.9356	-209.98933
276.2139	-214.8194
277.07065	-206.32314
277.3144	-211.95616
277.63545	-215.77976
277.97287	-219.23978
278.09656	-227.6002
278.62407	-226.70076
279.28073	-222.80425
279.27527	-234.154
280.46216	-218.10644
280.84324	-220.56171
281.30253	-221.22157
281.89007	-218.9223
282.01376	-227.29325
282.68406	-223.09546
282.86414	-230.17782
283.7891	-220.14304
284.32024	-219.1465
284.7577	-220.31078
284.95688	-226.94487
285.1224	-234.3326
285.19244	-243.93917
286.1938	-232.15252
286.1465	-244.4533
287.25336	-230.21424
287.42343	-237.52847
287.28883	-251.8307
287.84726	-250.2157
288.54575	-245.37783
288.93047	-247.75143
289.61168	-243.31495
289.729	-251.81748
290.3511	-248.74383
291.05777	-243.70952
291.4143	-246.73957
292.10733	-242.0192
292.50114	-244.18778
293.427	-234.1277
293.67803	-239.57528
293.6471	-251.47998
294.22736	-249.36767
294.39835	-256.64473
295.2933	-247.31425
295.025	-264.68241
295.45336	-266.02667
295.87355	-267.59692
296.7985	-257.56694
296.64207	-272.37082
297.25052	-269.5926
298.1	-261.2862
298.0445	-273.75474
298.62204	-271.7099
299.11862	-271.5025
299.96536	-263.2742
300.12362	-270.83188
300.28824	-278.2763
300.92852	-274.769
301.8453	-264.92314
302.35643	-264.38704
302.83118	-264.69768
303.1013	-269.6991
303.72885	-266.4923
304.28365	-264.97501
304.49465	-271.32285
304.77023	-276.21638
305.47872	-271.1347
304.97304	-293.95633
305.36958	-296.0507
306.12173	-289.9893
306.6747	-288.48104
306.72655	-298.51605
307.98438	-280.8238
307.737	-297.72065
308.53735	-290.52366
308.7347	-297.2233
309.27131	-296.08577
309.37773	-304.85672
309.80883	-306.15918
309.84611	-316.52111
310.4582	-313.6485
311.20854	-307.63006
311.58234	-310.23684
312.51093	-300.13492
312.54004	-310.67887
312.661	-319.0941
313.33676	-314.80107
312.9475	-334.91956
313.93247	-323.5307
314.38086	-324.41613
314.8065	-325.87577
315.17666	-328.56173
315.31036	-336.71252
315.95428	-333.10513
316.26897	-337.09574
316.28443	-347.94784
316.74463	-348.5817
317.45404	-343.4952
317.72325	-348.52937
318.188	-349.04665
318.58545	-351.13246
318.43447	-365.7996
319.42128	-354.35868
319.88148	-354.9689
320.35624	-355.2865
320.51358	-362.86052
321.49492	-351.5578
321.8187	-355.30115
321.67864	-369.73571
322.03334	-372.7991
321.9915	-384.96098
322.57176	-382.84584
322.7664	-389.586
323.80686	-376.90118
323.94783	-384.8544
323.8205	-399.0018
324.0988	-403.79214
325.19566	-389.83264
325.4103	-396.08847
325.26478	-410.65829
326.05786	-403.62458
326.17336	-412.20127
326.14426	-424.05088
327.3157	-408.38175
327.52487	-414.77533
327.52214	-426.04748
327.80045	-430.841
327.8905	-439.99887
328.30067	-441.75777
329.12286	-434.0933
329.26746	-441.98434
329.79315	-441.11417
330.3234	-440.1295
331.11374	-433.19556
331.50755	-435.3499
332.38703	-426.37885
332.699	-430.40072
332.81904	-438.86367
334.0696	-421.3367
334.74808	-416.9867
335.10642	-419.952
335.0364	-432.76754
335.4393	-434.71135
335.8713	-436.013
336.05411	-443.00183
336.4743	-444.56416
336.6189	-452.45474
336.98998	-455.1215
337.25374	-460.2818
337.92585	-456.05658
338.26782	-459.4186
338.04318	-475.75627
338.66527	-472.7039
338.7262	-482.4899
339.01543	-487.0622
340.10955	-473.1266
340.17503	-482.8382
340.07226	-496.4031
341.03178	-485.57564
340.94356	-498.79273
341.64933	-493.8078
341.83213	-500.81167
342.0686	-506.58
342.32963	-511.7873
342.99993	-507.6123
342.7589	-524.3477
343.0272	-529.3886
343.33826	-533.4505
343.77663	-534.59
343.82757	-544.6047
344.57244	-538.7202
344.94715	-541.3189
345.49922	-539.85205
345.49103	-551.24444
346.3596	-542.51204
346.3205	-554.59964
346.63972	-558.47116
347.0499	-560.26184
347.55286	-559.92827
348.24862	-555.14293
348.11492	-569.4221
348.2859	-576.6866
348.6688	-579.1187
348.58695	-592.1904
349.38458	-585.076
349.9703	-582.83867
349.85206	-596.7577
350.28043	-598.1107
350.2977	-608.92696
350.47051	-616.154
351.29997	-608.3361
351.953	-604.52177
351.87114	-617.62073
352.4123	-616.3991
352.58236	-623.68916
352.8725	-628.2311
353.6783	-620.94857
353.56916	-634.63845
354.37952	-627.2507
354.15852	-643.50936
354.9616	-636.2968
355.33358	-638.9462
355.3727	-649.2561
356.08846	-644.0156
356.01934	-656.8218
356.15304	-664.94
356.45317	-669.2645
357.3081	-660.83783
357.13984	-675.89667
357.67462	-674.8095
357.87198	-681.502
358.2385	-684.26953
358.77966	-683.0781
358.60413	-698.2979
359.24714	-694.73977
359.6737	-696.14403
359.8074	-704.29423
360.41766	-701.4759
360.28487	-715.7263
360.38037	-724.73333
360.70324	-728.5242
360.90242	-735.1474
361.50996	-732.4056
361.65184	-740.3409
361.8101	-747.9397
362.6714	-739.34947
362.7105	-749.6625
362.8933	-756.66506
363.06884	-763.83444
363.1025	-774.2655
363.44355	-777.649
364.02471	-775.486
364.2348	-781.8944
364.53858	-786.09985
364.92875	-788.3659
365.18796	-793.6034
365.55267	-796.4399
365.7573	-802.9272
365.91737	-810.48185
366.4267	-809.9709
366.69044	-815.1233
366.7723	-824.44573
367.44714	-820.1567
367.318	-834.3211
367.20886	-848.0438
367.9901	-841.2971
368.0847	-850.3497
368.68678	-847.7089
368.3139	-867.4915
368.90324	-865.14135
369.37254	-865.5777
369.71633	-868.8879
369.5017	-885.0194
370.1056	-882.3462
370.4903	-884.73434
370.78772	-889.09197
370.95325	-896.51614
371.5044	-895.055
371.49712	-906.4386
371.93914	-907.48564
371.89366	-919.7297
372.54577	-915.9502
372.56123	-926.8029
373.42525	-918.16804
373.27518	-932.8209
373.95003	-928.53514
374.01279	-938.3031
374.62942	-935.3327
374.66944	-945.6284
374.97412	-949.8182
375.25425	-954.6128
375.89635	-951.0631
376.3429	-952.0109
376.4757	-960.1662
376.8313	-963.2154
377.08415	-968.5943
377.6626	-966.5385
378.2583	-964.0473
378.57208	-968.0557
378.67304	-976.931
378.88768	-983.208
379.02137	-991.3489
379.15143	-999.5725
379.57525	-1001.0233
379.51978	-1013.5139
379.8281	-1017.6392
379.96452	-1025.7208
380.53568	-1023.7855
380.64482	-1032.5096
380.96132	-1036.4338
381.46155	-1036.1579
381.30693	-1050.9006
381.55522	-1056.4059
381.87628	-1060.2358
382.44653	-1058.3622
382.7976	-1061.4882
382.92856	-1069.6877
383.27417	-1072.9505
383.81714	-1071.6982
383.9199	-1080.5379
384.3219	-1082.5141
384.47288	-1090.2395
384.72027	-1095.7726
384.84578	-1104.0888
385.67887	-1096.1793
385.91898	-1101.8548
386.02448	-1110.6513
386.17364	-1118.4207
386.39374	-1124.5835
386.8685	-1124.862
386.7457	-1138.8929
387.27686	-1137.8879
387.7034	-1139.3122
387.7207	-1150.1077
388.01355	-1154.6035
388.3528	-1158.0004
388.38462	-1168.4859
388.5929	-1174.9086
389.47783	-1165.7889
389.54605	-1175.4226
389.38506	-1190.3066
389.57606	-1197.1493
389.73067	-1204.7844
390.04627	-1208.7592
390.52375	-1208.9735
390.62652	-1217.8338
390.81843	-1224.6174
391.14857	-1228.2678
391.3341	-1235.201
391.3914	-1245.086
391.7543	-1247.9464
392.23633	-1248.1041
392.2227	-1259.608
392.4537	-1265.5179
392.7302	-1270.3518
392.93573	-1276.8577
392.9339	-1288.0851
393.46233	-1287.1727
393.92526	-1287.7408
394.169	-1293.356
394.71925	-1291.9048
394.85022	-1300.1119
394.91388	-1309.8507
395.2704	-1312.8834
395.79427	-1312.048
395.88795	-1321.1111
396.2381	-1324.264
396.44274	-1330.7705
396.641	-1337.4224
396.8975	-1342.74
397.15033	-1348.1191
397.38316	-1353.9899
397.67602	-1358.4696
397.59144	-1371.612
397.91067	-1375.4724
398.03254	-1383.902
397.92886	-1397.4769
398.55732	-1394.2486
398.31812	-1410.9351
398.74467	-1412.3386
398.6619	-1425.4629
398.87473	-1431.7604
398.9775	-1440.6262
399.0166	-1450.9025
399.26854	-1456.3394
399.9634	-1451.5871
399.58778	-1471.408
399.95248	-1474.2416
400.14802	-1480.9513
400.54275	-1483.0981
400.87107	-1486.7599
400.85652	-1498.3031
401.08662	-1504.2166
401.34947	-1509.3884
401.4495	-1518.3087
401.82604	-1520.8509
402.40994	-1518.652
402.77192	-1521.5315
402.56364	-1537.5401
403.04113	-1537.7714
403.2403	-1544.4079
403.4795	-1550.1016
403.53953	-1559.95
403.76236	-1566.0107
404.07522	-1570.0499
404.3517	-1574.8892
404.78645	-1576.1252
405.15843	-1578.786
404.93742	-1595.0601
405.40763	-1595.4713
405.68776	-1600.24
405.9788	-1604.7486
406.30258	-1608.5158
406.3899	-1617.724
406.6127	-1623.796
406.8983	-1628.4518
406.77915	-1642.3853
407.032	-1647.7859
407.5495	-1647.1102
407.45218	-1660.5558
407.81597	-1663.3876
408.22707	-1665.1791
408.09428	-1679.4128
408.48718	-1681.6116
408.6036	-1690.1232
408.73184	-1698.3841
408.75457	-1709.0586
409.11019	-1712.1099
409.27208	-1719.5845
409.51673	-1725.1786
409.57403	-1735.0554
410.1661	-1732.6861
410.10972	-1745.1623
410.12427	-1756.0432
410.80185	-1751.6824
410.74273	-1764.2606
411.03195	-1768.8054
411.49215	-1769.458
411.68587	-1776.1975
411.75045	-1785.9059
412.00056	-1791.3886
411.9669	-1803.3419
412.388	-1804.8989
412.56172	-1812.1105
412.9046	-1815.443
413.00737	-1824.2795
413.13015	-1832.6762
413.54852	-1834.2579
413.64765	-1843.1976
414.07785	-1844.5077
414.13423	-1854.4246
414.45438	-1858.2668
414.60353	-1866.0653
415.1265	-1865.256
415.12286	-1876.545
415.35205	-1882.4775
415.54122	-1889.3527
415.73767	-1896.0349
415.84318	-1904.8234
416.17878	-1908.3082
416.33248	-1915.9976
416.88	-1914.607
416.78723	-1927.941
417.02188	-1933.769
433.3464	-1570.1396
496.80915	-124.18006
502.1615	-12.485607
502.589	-13.874532
503.06465	-14.143438
502.74906	-32.60951
503.6995	-21.985507
504.1524	-22.795944
505.53393	-2.257402
506.0005	-2.7720467
505.8495	-17.416521
506.488	-13.980208
506.5471	-23.807449
507.10554	-22.218382
507.493	-24.495177
507.80585	-28.528036
508.7799	-17.369162
509.1028	-21.168933
509.8895	-14.295606
510.60346	-9.118159
510.20965	-29.350095
511.231	-17.08515
511.83764	-14.382531
512.7517	-4.5908433
512.7053	-16.861536
512.89993	-23.578025
514.0195	-9.088412
513.79305	-25.484325
514.6507	-17.013698
515.50836	-8.516871
515.7612	-13.912729
515.8594	-22.862379
517.01903	-7.439502
516.97083	-19.7498
517.27187	-24.055235
518.5797	-5.217594
518.82074	-10.879729
519.2664	-11.860476
519.5847	-15.756988
520.0431	-16.415107
520.3696	-20.112547
520.80344	-21.379587
521.24454	-22.431466
522.3596	-8.059682
522.26954	-21.301344
522.85526	-19.079287
523.28363	-20.432572
524.7443	1.9002968
524.43687	-16.368693
525.46915	-3.8710133
525.54645	-13.28748
525.28725	-30.449962
526.9698	-3.0122142
527.05167	-12.342797
527.30087	-17.82313
528.22037	-7.926808
528.2622	-18.158093
528.62146	-21.112207
529.6892	-7.792776
530.16396	-8.107715
530.0248	-22.49061
530.9361	-12.772149
531.8338	-3.3807432
532.4859	0.40662469
532.7551	-4.6279963
532.69235	-17.254292
532.92246	-23.195027
533.35265	-24.50976
534.3949	-11.780613
534.56864	-18.988316
535.21893	-15.279547
535.4572	-20.998906
536.67867	-4.1699972
537.5418	4.454267
537.39535	-10.120038
537.3308	-22.799068
538.7141	-2.2341846
538.7532	-12.532708
539.36986	-9.583564
539.8046	-10.79621
540.4094	-8.108062
541.2298	-0.49901706
541.348	-8.958549
541.75274	-10.888692
542.21476	-11.483613
542.4467	-17.35784
542.5649	-25.84718
542.65314	-35.020913
543.7136	-21.882263
544.5158	-14.678488
545.07694	-12.975684
545.98826	-3.261063
546.2529	-8.3765885
546.483	-14.319799
546.7786	-18.727521
547.006	-24.722035
547.4389	-25.969522
548.5967	-10.581505
548.5039	-23.922319
549.85725	-4.048468
550.1101	-9.440504
551.00594	-0.079035973
551.1187	-8.701
551.57983	-9.293163
552.1446	-7.54636
552.7822	-4.1087697
553.2051	-5.603767
553.3106	-14.375241
553.9445	-11.040431
554.93405	0.489612
555.7917	8.96735
555.6007	-6.6178616
555.51976	-19.654658
556.3256	-12.363381
557.29055	-1.4068987
557.57704	-6.042615
558.0218	-7.0279438
558.56657	-5.7368207
559.13773	-3.802898
558.9067	-20.335811
559.9899	-6.6470306
560.5629	-4.7033462
560.6075	-14.871335
561.21866	-12.057702
561.7962	-9.997581
562.59927	-2.7583866
562.84847	-8.230056
563.35597	-7.795774
563.3405	-19.357545
564.13813	-12.219282
564.6602	-11.45896
565.476	-3.9107285
566.56376	9.8421705
566.88754	6.0965863
566.74656	-8.353209
566.863	-16.874814
567.7361	-8.053665
568.05806	-11.855266
569.1276	1.4907961
569.6242	1.7031478
569.68514	-8.1076
569.7697	-17.36189
571.24674	5.3308256
571.013	-11.2214535
571.12214	-19.927119
572.0944	-8.802757
572.4855	-11.016009
573.0148	-10.074366
573.5341	-9.351497
575.0075	13.263439
575.06116	3.314687
575.726	7.351543
575.7169	-4.05032
576.35265	-0.6609967
576.44996	-9.606828
576.72827	-14.435289
577.86605	0.49435906
578.8019	10.761521
578.68186	-3.186523
578.76554	-12.4736
579.44675	-8.022992
580.178	-2.428749
580.87466	2.3466058
580.4563	-18.452753
581.50493	-5.575822
581.38306	-19.568083
582.087	-14.633
583.01924	-4.406809
583.5986	-2.3237842
583.83415	-8.114198
584.42805	-5.6909863
584.55447	-13.985993
585.31754	-7.6678585
585.5231	-14.148612
586.2225	-9.294551
586.83366	-6.4595243
587.6304	0.6299473
588.34706	5.8736635
587.9651	-14.0906245
588.6472	-9.630556
589.4139	-3.2160774
589.835	-4.770478
590.5226	-0.17915466
590.3452	-15.459065
591.6822	4.0349607
592.1751	4.145147
592.2588	-5.1222225
592.8927	-1.7825525
592.8636	-13.6426235
593.4248	-11.946935
594.0114	-9.692943
595.14736	5.197604
595.78036	8.515834
595.65303	-5.5965406
595.98864	-9.116887
597.0891	4.9540805
597.17735	-4.22359
597.91677	1.5580433
597.8995	-10.062626
598.52067	-6.987548
599.27646	-0.8379698
598.91084	-20.438708
600.24325	-1.0603116
600.38514	-8.983086
601.18913	-1.7132968
600.52975	-28.079993
602.03314	-4.746169
602.9299	4.6161087
602.7762	-10.092142
602.3533	-31.020162
603.8876	-6.9821093
604.0531	-14.392601
604.8062	-8.302629
605.9758	7.336883
605.86666	-6.362417
606.9171	6.5503015
607.40643	6.58954
607.9603	8.109113
607.9021	-4.429032
607.9576	-14.3496595
608.28955	-17.943735
609.732	3.975161
609.4073	-14.682077
609.9021	-14.533347
610.49326	-12.172866
611.099	-9.445522
612.0012	0.053375605
611.9803	-11.619727
612.6451	-7.572286
613.34725	-2.6442665
614.22674	6.3339767
614.4941	1.2881287
614.57325	-8.09834
615.00253	-9.442752
615.65737	-5.6066102
616.0939	-6.8069877
617.0198	3.268737
617.4209	1.257522
617.6346	-5.0177067
617.77376	-13.038515
618.3686	-10.5736375
618.686	-14.495668
619.29626	-11.673665
619.46815	-18.954987
620.525	-5.8864792
621.22166	-1.0782172
621.22984	-12.095899
621.6291	-14.136575
622.6359	-2.2272388
622.6259	-13.654272
623.2362	-10.844863
623.8719	-7.433973
624.31667	-8.44372
624.55314	-14.20197
625.6709	0.2449288
625.3717	-17.813985
626.4949	-3.23641
626.5122	-14.051736
627.64997	0.87931415
628.15565	1.288823
628.49944	-2.02191
628.83777	-5.4593847
629.5799	0.37734591
630.00556	-1.0544073
630.36754	-3.9255483
630.554	-10.863111
631.24884	-6.098462
631.8955	-2.4789834
632.0419	-10.309855
632.5767	-9.238299
633.14513	-7.388706
633.94367	-0.24836906
634.08373	-8.232834
634.3311	-13.7518425
635.0678	-8.051839
635.1988	-16.225517
636.69853	6.981562
636.473	-9.3899255
637.1933	-4.0688924
638.3547	11.411308
638.02366	-7.399713
638.45476	-8.7053
639.28604	-0.8167277
639.6271	-4.187823
640.06184	-5.3872744
640.74123	-1.0162129
641.4106	3.165293
641.4379	-7.420082
641.75805	-11.276085
642.30375	-9.952441
642.5111	-16.378648
643.2787	-9.964114
644.0209	-4.11722
644.2228	-10.7077845
644.66207	-11.808622
645.6052	-1.3737628
646.06814	-1.9224856
646.4956	-3.3181246
647.04585	-1.889267
647.3969	-5.020641
647.9108	-4.4359776
648.77753	4.262397
648.9676	-2.5720407
649.6343	1.5327485
649.43964	-14.143289
650.02445	-11.919042
650.7393	-6.718212
651.05854	-10.579334
652.11356	2.451006
652.74475	5.7367388
652.8648	-2.6949608
653.40504	-1.5049125
654.0626	2.3903572
654.3673	-1.8260725
655.2513	7.287012
656.0371	14.103159
655.57236	-7.7526145
656.3727	-0.58564666
656.5901	-6.798538
657.7697	9.068598
657.44774	-9.501156
658.2781	-1.634748
658.5746	-6.038334
659.0339	-6.6862054
659.5514	-6.017384
660.73375	9.932219
660.7656	-0.5622666
660.90473	-8.557615
661.10846	-15.088222
662.15256	-2.3021262
663.02204	6.4505298
662.97474	-5.8276795
663.4195	-6.8350187
664.1371	-1.5480551
664.13526	-12.792559
665.16935	-0.26457197
665.7978	2.9759602
665.7087	-10.292495
666.7846	3.2260269
667.15023	0.40211177
667.3394	-6.445498
667.84054	-6.14366
668.328	-6.158477
668.74367	-7.817316
669.6741	2.340652
669.89145	-3.841864
670.489	-1.3392548
670.7664	-6.1635684
671.1347	-8.927163
671.946	-1.4891421
673.0838	13.408351
673.07013	1.9080525
673.80773	7.623194
674.0633	2.2983414
673.96235	-11.230945
674.6272	-7.1594267
675.73495	7.079664
675.89866	-0.36538497
676.6854	6.5109498
677.21015	7.337128
676.6963	-15.648875
678.1833	7.2725424
678.6635	7.106568
678.7081	-3.0860572
679.6476	7.299132
679.95956	3.2516056
680.2233	-1.8903084
680.6171	-4.0601585
681.4866	4.699826
681.54117	-5.230094
682.14143	-2.6713495
682.06504	-15.608952
683.2601	0.62688635
683.834	2.5935979
684.1214	-2.0055914
684.588	-2.4932192
684.8408	-7.893821
685.5275	-3.329911
685.93675	-5.155441
686.44243	-4.734711
687.5311	9.073979
687.42924	-4.4797703
687.94947	-3.7268153
688.4597	-3.219163
689.1209	0.75536083
689.71025	3.072591
689.7466	-7.28524
690.4815	-1.6133351
691.01355	-0.5939809
691.25457	-6.2801765
691.6775	-7.756896
692.2223	-6.441586
693.37733	8.864713
693.19543	-6.5122274
693.9476	-0.43969358
694.6124	3.6334447
694.31593	-14.394105
695.26	-3.908072
695.8339	-1.9456342
696.24224	-3.763274
696.57057	-7.4388325
696.878	-11.577841
697.86023	-0.24559188
698.74335	8.850593
699.1099	6.075058
699.13443	-4.5882894
699.9957	4.001045
700.244	-1.5149522
700.7106	-2.00258
700.8479	-10.053356
701.1435	-14.457533
701.40635	-19.639844
703.1726	9.728973
702.9643	-6.280237
703.3481	-8.655744
704.3431	3.001831
704.6223	-1.8072054
705.2917	2.3682501
705.40085	-6.3429795
706.44495	6.4531943
706.66687	0.32687741
706.58865	-12.656213
707.8592	5.2979596
708.2767	3.691779
708.57953	-0.5745352
708.74233	-8.027043
709.1143	-10.6883166
710.4231	8.157984
710.6441	2.0285425
711.1707	2.9232409
711.28255	-5.701205
712.06654	1.0788655
712.243	-6.056738
713.0006	0.10534288
713.4799	-0.0814412
714.32754	8.174881
714.28116	-4.0852742
714.76774	-4.1088855
715.57537	3.2226713
715.8655	-1.3128633
716.34116	-1.6011823
716.68586	-4.8796223
717.0842	-6.93846
717.5044	-8.478211
718.28657	-1.7393796
718.99416	3.3016057
719.6299	6.7024975
720.14467	7.327174
720.4557	3.27649
720.9041	2.3422059
721.3616	1.6668986
721.8427	1.4848947
722.35747	2.126807
723.1269	8.569682
723.69534	10.4257505
724.23285	11.552803
724.06186	-3.5604907
724.59846	-2.4587277
725.17236	-0.4714079
726.18644	11.623109
726.38744	5.023295
726.8258	3.901045
727.789	14.796003
728.21643	13.413473
728.5775	10.490218
728.4802	-2.9427684
729.1905	2.1648885
729.73893	3.5635882
730.2919	5.035795
730.3756	-4.2378228
730.68753	-8.266631
731.51244	-0.5417326
731.94263	-1.846444
732.61475	2.3751931
733.2241	5.1746866
733.989	11.5265965
734.4565	11.067432
734.0836	-8.726019
735.054	2.3676716
735.6652	5.1832054
735.6352	-6.7014306
736.0881	-7.477837
736.86573	-0.8399342
737.4478	1.3228654
738.0899	4.846669
737.85617	-11.70156
738.9694	2.638049
739.1422	-4.583672
739.48235	-7.979009
740.5019	4.2204968
740.85114	1.0599984
741.64876	8.1586396
741.58146	-4.573712
742.3254	1.2841944
742.44275	-7.210124
742.9639	-6.4533916
743.44865	-6.528389
743.9407	-6.4324414
744.87383	3.797452
745.0939	-2.3693734
746.0944	9.417249
746.19896	0.61670065
746.67463	0.32791887
747.6214	10.86847
747.7142	1.7807295
747.9288	-4.4785716
749.14755	12.288067
748.711	-8.936789
749.50407	-1.9336852
750.0998	0.555702
750.54	-0.55798237
750.9438	-2.463819
751.9597	9.654034
751.91696	-2.5398635
752.8519	7.743736
753.41853	9.536144
753.50675	0.3656862
754.1916	4.8708594
754.73275	6.1136022
755.13475	4.131837
755.4276	-0.3537831
755.906	-0.57939526
756.1525	-6.1135684
756.7791	-2.9154513
757.4476	1.2156137
758.1834	6.9139677
758.67814	7.0790192
758.67723	-4.1542572
759.0383	-7.0736485
759.26476	-13.0550674
760.1006	-5.081364
760.83	0.47294617
760.45984	-19.213553
761.90776	2.8176836
762.046	-5.2026643
763.23107	10.784323
763.1747	-1.6930824
763.8968	3.673956
764.3952	3.9181735
764.5544	-3.6500763
765.45024	5.7389375
765.86315	4.0064453
765.86497	-7.1429924
766.0596	-13.881361
766.93544	-4.9900427
767.10734	-12.233931
767.744	-8.829609
769.0091	9.022819
768.9827	-2.7835052
769.31923	-6.252931
769.71213	-8.443026
770.20417	-8.347886
771.0109	-1.0405187
771.25736	-6.5634867
771.7503	-6.4429746
771.95403	-12.9732345
773.00814	0.039715667
773.7403	5.620866
773.83123	-3.4706734
773.97675	-11.3436795
774.90535	-1.2229304
776.2396	18.194396
775.773	-3.6999635
776.004	-9.603936
776.9799	1.6074649
777.3328	-1.4841305
777.59654	-6.6531633
778.10677	-6.1246798
778.78616	-1.7482925
779.43645	1.986918
780.3032	10.689067
780.1704	-3.5582921
780.9826	3.881715
781.15266	-3.4191525
781.6629	-2.9015627
782.27225	-0.12105171
782.3905	-8.585392
782.85706	-9.10126
783.3673	-8.568927
784.4023	3.980908
785.33907	14.288118
785.22083	0.37340606
786.1276	10.003494
786.0412	-3.213146
787.05347	8.839944
787.4318	6.328191
787.4182	-5.197854
788.38224	5.761045
788.11667	-11.55283
789.7219	14.11346
789.8938	6.843227
789.7783	-6.9970392
790.8115	5.49472
791.3572	6.8349146
791.1735	-8.576084
791.78193	-5.820042
792.71416	4.389946
792.50407	-11.6443825
793.30806	-4.3659395
793.79646	-4.3828504
794.6441	3.901739
794.9124	-1.1642488
795.56725	2.6845694
795.96015	0.4916976
796.3276	-2.265089
797.0752	3.7070564
797.45354	1.1730138
797.5745	-7.2331568
798.4385	1.3897517
798.90873	0.9970326
799.38076	0.6205964
799.6891	-3.5072505
800.2111	-2.7346595
800.9769	3.668399
801.78455	11.008814
802.0856	6.717899
802.4312	3.4617973
802.4312	-7.752036
803.3807	2.859928
803.8591	2.6206118
804.09467	-3.1721715
804.28475	-10.015982
804.9987	-4.818858
805.05055	-14.80703
806.3884	4.693079
806.04553	-14.38577
807.0778	-1.8882255
806.9259	-16.566915
808.00004	-3.11268
808.6285	0.106615746
809.2042	2.1210212
809.186	-9.489854
809.93726	-3.4470619
810.6976	2.8032136
810.81583	-5.6759406
811.53706	-0.31522506
812.06275	0.5470206
812.2974	-5.274193
813.5807	12.9927145
813.5325	0.6753188
813.7535	-5.4312574
814.86763	8.923281
814.58296	-8.809353
815.125	-7.5558735
815.9454	0.07386276
816.502	1.6526049
817.336	9.601887
817.4015	-0.10060589
817.64887	-5.6363547
818.5338	3.5027688
819.0395	3.8943306
819.60064	5.597084
820.1245	6.4066656
820.3219	-0.25901763
820.92396	2.364313
821.5706	6.0014988
821.71795	-1.8087098
822.4528	3.8465294
823.5042	16.79212
823.74794	11.176927
824.0117	6.054604
824.24	0.06587563
825.01305	6.63306
825.11946	-2.123533
825.88616	4.2622785
826.2045	0.39690183
826.87023	4.4585815
828.0171	19.60342
828.17536	12.0290245
828.19537	1.279563
828.7838	3.576036
829.1358	0.4677362
829.4241	-4.1042183
830.36997	6.3957854
830.9566	8.68612
831.0039	-1.4470107
831.455	-2.2827987
832.28446	5.551666
832.5009	-0.6687496
832.5673	-10.362057
833.4841	-0.50490477
834.3472	8.0957125
834.43996	-0.9735029
834.88834	-1.8736427
835.0084	-10.3349326
836.2071	5.9957738
836.2717	-3.718134
836.9811	1.3688017
837.16844	-5.547083
837.78417	-2.6095408
838.0261	-8.257374
838.6964	-4.064787
839.57406	4.8986253
839.44855	-9.198485
840.60724	6.209321
840.81006	-0.34652058
840.9692	-7.877626
841.8496	1.1139355
842.20886	-1.8250312
842.4126	-8.35506
843.6759	9.457207
844.1452	9.025304
844.9401	16.069878
845.6913	22.132535
845.1793	-0.8503513
845.9169	4.8950466
846.2825	2.0761125
846.7836	2.382023
847.24655	1.809438
847.84955	4.4590004
848.518	8.617021
848.4689	-3.7250793
849.2929	4.003478
849.9641	8.1956985
849.925	-3.8883926
850.06326	-11.940223
850.7454	-7.46939
851.3711	-4.3114457
852.25696	4.8261846
852.41066	-2.842881
852.498	-12.046359
853.48387	-0.59022015
854.16417	3.8070593
854.0878	-9.126494
854.79627	-4.0840014
854.8781	-13.397528
856.095	3.3376043
856.74986	7.170225
857.0018	1.7413808
857.3965	-0.3833374
858.19596	6.7705633
857.9704	-9.61875
858.6334	-5.595499
859.532	3.8384703
860.0213	3.8682894
860.2869	-1.2370532
860.51426	-7.2103556
861.1127	-4.6941552
862.175	8.519799
862.41783	2.894188
862.1459	-14.564827
863.2009	-1.5277994
864.05583	6.8745144
864.446	4.6381002
864.64973	-1.8958656
865.2773	1.3200745
865.7948	1.9990405
866.07673	-2.7289896
866.3014	-8.757386
866.898	-6.281976
867.56194	-2.2142236
868.2395	2.1231042
868.45506	-4.117567
868.93436	-4.3343545
869.42094	-4.358319
870.5205	9.6863784
870.4914	-2.1910117
870.97345	-2.3022417
871.70287	3.228559
872.1258	1.7438108
872.16944	-8.462124
872.4741	-12.66096
872.9143	-13.776313
874.79515	18.214957
874.9061	9.55559
875.0989	2.7875892
875.7492	6.5155867
876.7133	17.44225
876.56866	2.9275224
876.9752	1.0632385
877.35174	-1.4867865
877.9693	1.4756346
878.80056	9.360328
878.87514	-0.14327459
879.0543	-7.2247703
879.8483	-0.19142327
880.07477	-6.1999112
881.08976	5.9171834
881.4499	2.9671853
881.90376	2.1976442
882.1102	-4.27162
882.86237	1.8123336
882.7905	-11.053625
883.7737	0.33417025
884.24116	-0.16630749
884.1393	-13.692467
884.76685	-10.4734025
885.5299	-4.1719865
886.3148	2.6577234
887.127	10.09808
886.9187	-5.872704
887.84003	4.068904
888.33116	4.1545226
888.44484	-4.459936
889.2652	3.1843584
889.96006	7.939981
890.8359	16.834364
890.463	-2.9173027
890.97415	-2.383262
891.45254	-2.6075544
892.1083	1.23836
892.51483	-0.623031
893.1042	1.707005
892.78586	-16.809587
893.4525	-12.685497
894.09735	-9.084131
894.4548	-12.075759
895.22695	-5.556781
896.46204	11.595687
895.58347	-19.777116
896.6012	-7.614996
897.09596	-7.459014
897.79263	-2.6661394
898.15734	-5.477439
898.79126	-2.1347603
898.82127	-12.643079
899.8381	-0.5062465
900.3083	-0.9164414
901.0959	5.9601248
901.7162	9.009374
901.9681	3.5915446
902.91763	14.198996
902.7776	-0.2286919
903.3242	1.1161342
903.75437	-0.19758373
903.74436	-11.6419496
904.6566	-1.8882255
905.0022	-5.158681
905.40874	-7.027123
906.4219	5.015655
907.1495	10.545891
907.18135	0.0671485
907.50694	-3.6699025
908.59197	10.0661346
908.41644	-5.1936355
909.0331	-2.2272388
909.285	-7.6585075
910.1863	1.8478665
910.2818	-7.182691
910.4819	-13.7726774
911.23223	-7.746247
912.0644	0.15766006
912.30453	-5.529409
912.9739	-1.3761763
913.20584	-7.2310053
914.2463	5.4410144
914.59555	2.2571357
914.59464	-8.974868
915.31405	-3.638618
916.048	2.0067825
916.41454	-0.77697115
916.46547	-10.803156
917.5432	2.7300566
917.6842	-5.22859
918.65644	5.869845
918.6637	-5.1447926
919.4959	2.7561477
919.42405	-10.105568
920.5609	4.811252
920.56274	-6.3591745
921.49315	3.8056815
922.148	7.628803
922.2089	-2.1655488
923.19846	9.34887
923.42856	3.439343
923.9115	3.3142215
924.04883	-4.730429
925.1375	9.08069
925.3949	3.7749977
925.4804	-5.4526483
926.1834	-0.52754367
927.1202	9.79101
927.3285	3.3612158
927.93147	6.0118885
927.9633	-4.48922
928.6545	0.19643301
930.19247	24.328423
930.0588	10.0448235
930.27796	3.8737277
930.5863	-0.25809191
930.74635	-7.769975
931.7195	3.3583227
932.3098	5.7108133
933.10376	12.731134
933.1565	2.7535606
933.3839	-3.2301642
933.82226	-4.3828504
934.36796	-3.0294584
934.9346	-1.250826
936.0205	12.492316
936.2688	6.9922106
936.05144	-9.200452
936.2788	-15.190424
937.5121	1.9401635
938.0378	2.8030978
938.35064	-1.2249003
[truncated: 2,101 more rows]
