# Supplementary material for: Staphylococcus aureus vWF-binding protein triggers a strong interaction between clumping factor A and host vWF
Source: Commun Biol. 2021 Apr 12;4:453. doi: 10.1038/s42003-021-01986-6 (PMC8041789; doi:10.1038/s42003-021-01986-6)
Supplement: Supplementary file 3 — Supplementary Data 1 [file 42003_2021_1986_MOESM3_ESM.zip › Supplementary Data 1/Fig 2b curve_3.tsv]

x	y
-24.276764	263.82777
-23.6001	268.1504
-23.69105	254.8539
-22.957996	260.47844
-22.460503	260.70943
-22.180378	255.91942
-22.210392	244.01875
-21.694708	244.6366
-21.20449	244.71056
-20.870706	241.15676
-20.392312	240.91995
-20.031242	237.99857
-19.501007	238.9892
-19.024432	238.7155
-18.976229	228.60724
-18.807972	221.24363
-18.500563	217.12755
-18.459636	206.8399
-17.953047	207.26063
-17.873012	197.88006
-17.814804	188.0211
-17.118131	192.81442
-17.149963	180.87233
-17.370061	164.59645
-16.559701	172.02062
-16.680664	158.01109
-16.427824	152.60632
-15.676582	158.63656
-15.98581	140.35331
-15.82483	132.84296
-15.493773	129.22353
-14.99719	129.40815
-14.25595	135.23263
-14.182281	125.72218
-14.134987	115.591245
-13.845768	111.01173
-13.154552	115.68722
-12.953554	109.08181
-12.775293	101.97434
-12.625226	94.1974
-11.963114	98.21533
-11.4547065	98.66087
-11.013602	97.57851
-10.3332995	102.018206
-10.053175	97.22352
-9.762137	92.69026
-9.534763	86.71133
-8.920854	89.614295
-8.597984	85.80575
-8.0295495	87.63608
-7.8512885	80.518925
-7.2855832	82.32233
-7.492948	66.352465
-6.8608492	69.648745
-6.7126016	61.82631
-6.2733156	60.73334
-6.413378	46.295353
-5.5520863	54.86797
-5.2364917	50.914106
-4.733541	51.238305
-4.420675	47.214586
-4.59166	32.072008
-3.5539263	44.70191
-3.5511978	33.558333
-3.1473821	31.619395
-2.8035931	28.28521
-2.4188769	25.938808
-2.3624882	16.019684
-1.6339831	21.535104
-1.4620886	14.2780536
-1.5239342	1.6591281
-0.5753312	12.213683
0.06495306	15.710416
0.029482763	3.6860723
-0.080566095	-10.052635
0.78618234	-1.3481272
1.1063245	-5.1945236
1.3036848	-11.8730486
1.8057259	-11.5760535
2.7943468	-0.09137994
3.009897	-6.3202455
3.3309486	-10.175555
3.74204	-11.950055
4.3459445	-9.282707
4.699738	-12.355472
4.631526	-25.139134
5.383678	-19.086222
5.790222	-20.941459
6.429597	-17.474584
6.2649783	-32.467334
6.4486962	-39.446814
7.2226762	-32.884244
7.712894	-32.856003
7.796568	-42.136565
8.496879	-37.24742
9.073498	-35.23743
9.850207	-28.615383
9.9156905	-38.296304
10.215824	-42.616778
10.880664	-38.574553
11.070749	-45.416167
11.0316405	-57.519024
11.907484	-48.612902
11.957506	-58.682136
12.4877415	-57.709424
13.494552	-45.793026
12.975231	-68.93436
13.411788	-70.13544
14.022059	-67.30134
14.611412	-64.992366
15.09981	-64.99032
15.342644	-70.60594
15.44087	-79.572376
16.182108	-73.753934
16.507707	-77.48257
17.651852	-62.42285
18.079314	-63.815946
17.838298	-80.57217
18.402185	-78.81114
18.926963	-77.975224
18.850566	-90.94628
19.511768	-86.946984
19.911036	-89.01301
20.321218	-90.80893
20.80325	-90.93181
21.566317	-84.62783
22.013788	-85.56674
22.180226	-92.959716
22.35212	-100.188066
22.681357	-103.85992
23.796398	-89.453764
24.398483	-86.822056
24.617671	-93.01751
24.90962	-97.52237
25.334353	-98.974266
25.799105	-99.49983
26.134709	-103.00979
26.108333	-114.84169
27.066031	-104.039326
27.659931	-101.62523
27.93187	-106.59043
27.899128	-118.53982
28.461196	-116.83769
29.39161	-106.693036
30.764948	-86.35125
31.325197	-84.69508
32.135556	-77.305995
32.604856	-77.727776
33.13782	-76.712574
32.6667	-98.73039
33.649865	-87.363665
34.023667	-89.99479
34.73853	-84.77899
36.01637	-66.65005
37.119587	-52.53151
37.190528	-62.10655
37.919943	-56.565065
38.33922	-58.136173
37.974512	-77.7346
38.8258	-69.390146
39.07682	-74.824334
40.149114	-61.4211
40.10182	-73.71481
40.341927	-79.398065
40.996763	-75.57433
41.622496	-72.43284
42.053596	-73.71366
42.44377	-75.96834
42.960362	-75.318383
43.16136	-81.902644
44.1518	-70.37897
44.341885	-77.22069
44.688402	-80.460194
45.215	-79.5755
45.745235	-78.62443
46.787516	-65.908244
47.695192	-56.259237
47.926203	-62.177596
48.284544	-65.15557
49.035787	-59.09071
49.093085	-68.99901
49.306816	-75.305366
50.132638	-67.52588
50.661964	-66.599816
50.770193	-75.333045
51.319528	-73.90348
52.039848	-68.584936
52.653757	-65.696316
52.460035	-81.32952
53.682395	-64.49189
53.92705	-70.08497
53.464117	-91.89908
54.943865	-69.138466
55.377694	-70.39783
56.309926	-60.18021
56.35449	-70.373526
57.74511	-49.67029
58.46179	-44.39218
59.23395	-37.884373
59.67778	-38.911714
60.17164	-38.75759
60.32443	-46.46295
60.79646	-46.837152
61.17117	-49.42657
61.54679	-52.02062
62.476296	-41.888763
63.38488	-32.223578
63.666825	-36.97
63.60134	-49.677963
64.622704	-37.419207
64.57541	-49.72438
64.64271	-59.40102
65.76776	-44.748556
66.3271	-43.129018
66.224324	-56.691575
67.23841	-44.602603
67.81867	-42.49433
68.06423	-48.07584
68.365274	-52.35315
68.56809	-58.90552
69.71133	-43.872374
70.292494	-41.728405
70.112414	-57.07538
71.01463	-47.566916
71.44664	-48.853407
71.997796	-47.407397
71.981425	-58.96397
72.937304	-48.246795
73.20106	-53.40387
73.618516	-54.99993
74.00141	-57.433606
75.003676	-45.62219
74.6708	-64.47314
75.15829	-64.4947
75.726724	-62.65018
76.41885	-57.959776
76.699884	-62.703884
77.59392	-53.406984
77.68214	-62.567417
78.41883	-56.867965
78.11142	-75.14483
78.77353	-71.124634
79.42109	-67.470904
80.281474	-58.93503
80.745316	-59.47393
80.6189	-73.58379
81.522025	-64.06212
81.611155	-73.22024
82.40878	-66.10744
83.053614	-62.496584
83.89035	-54.51436
84.419675	-53.57008
84.75255	-57.12538
84.959005	-63.59708
85.72116	-57.309116
85.895785	-64.48552
86.198646	-68.75531
86.96171	-62.431886
87.50923	-61.054585
87.57562	-70.744716
88.452374	-61.841934
88.40053	-74.21969
89.082654	-69.76812
89.55377	-70.17699
90.49965	-59.65195
90.78523	-64.300336
91.27999	-64.13369
91.801134	-63.38561
92.318636	-62.70909
92.72973	-64.47476
92.700624	-76.34575
94.229485	-52.457667
95.07986	-44.12516
95.27722	-50.804614
96.14852	-42.018413
95.900226	-58.917905
97.074384	-43.168077
97.24355	-50.48146
97.2672	-61.14325
97.75378	-61.19597
98.79242	-48.533375
98.460454	-67.36986
99.16531	-62.39852
99.413604	-67.89256
100.673255	-50.178212
100.93974	-55.283667
101.40631	-55.75868
101.894706	-55.74815
102.62321	-50.226476
103.263496	-46.735067
103.550896	-51.34213
103.533615	-62.93315
104.667755	-48.109867
104.81691	-55.904517
105.30713	-55.84375
105.71822	-57.61286
106.67501	-46.859027
106.776874	-55.721178
106.67046	-69.37373
107.853715	-53.40606
108.445796	-51.012722
108.79686	-54.17079
110.03559	-36.927867
109.868246	-51.985822
110.101986	-57.817178
110.89961	-50.69547
111.455314	-49.169502
111.740896	-53.787037
112.36481	-50.676602
112.52215	-58.286403
113.55443	-45.774624
113.64265	-54.960564
114.30931	-50.873365
113.939144	-70.55443
114.55578	-67.61836
115.16878	-64.730325
115.53531	-67.53595
116.1092	-65.58266
116.69855	-63.23468
117.36794	-59.075696
118.024595	-55.20739
118.382935	-58.19115
118.93318	-56.753494
119.6917	-50.538455
120.1319	-51.654403
120.0837	-63.96931
120.49115	-65.79713
121.21875	-60.31459
122.96589	-31.416734
124.27647	-12.508484
123.97088	-30.745764
124.51476	-29.44249
125.16414	-25.743633
125.4861	-29.574433
126.77212	-11.232872
126.17731	-36.09972
126.84397	-32.009093
127.36693	-31.192417
127.75438	-33.521064
128.76573	-21.49043
129.08406	-25.402831
129.55063	-25.906168
129.76982	-32.054245
130.54562	-25.4653
130.6502	-34.24728
130.69204	-44.503064
131.9326	-27.223217
132.3264	-29.392485
132.84118	-28.776788
133.34322	-28.465843
133.54604	-35.005596
133.34049	-50.9317
134.2318	-41.665487
134.89027	-37.75069
135.29682	-39.632103
136.57557	-21.461843
136.76565	-28.311072
137.36319	-25.798991
137.83794	-26.111153
138.74562	-16.467614
139.4232	-12.123457
139.74788	-15.863087
140.42637	-11.486352
140.7074	-16.243304
141.32313	-13.333694
141.9052	-11.159376
141.4923	-31.838962
142.12257	-28.583092
143.14394	-16.327797
143.89882	-10.210024
144.90472	1.6992897
145.01295	-7.0349646
145.324	-11.107406
145.54409	-17.247603
146.42721	-8.185921
147.19392	-1.7818179
147.51951	-5.5228886
147.28668	-22.077127
147.63229	-25.324558
148.87375	-8.044596
149.38398	-7.514258
149.57679	-14.312576
150.00698	-15.647341
150.5836	-13.594856
151.1766	-11.192131
151.54949	-13.834737
152.24798	-9.00388
153.44033	7.1695714
153.0065	-13.9893114
154.02877	-1.7303906
154.25614	-7.702922
154.22249	-19.685637
154.6736	-20.54434
155.69587	-8.261728
156.38709	-3.615663
156.62356	-9.383984
156.77271	-17.164508
157.47302	-12.296859
158.39343	-2.3692172
158.35433	-14.465596
159.22289	-5.7175688
159.00461	-21.947942
160.20878	-5.5076087
160.29246	-14.79153
160.53802	-20.36054
161.33474	-13.272046
161.38112	-23.407146
162.09599	-18.221135
162.55892	-18.769063
162.78629	-24.76841
163.39293	-22.022176
164.1669	-15.475574
164.02866	-29.858473
164.90178	-21.007316
165.5839	-16.557804
165.7276	-24.457174
166.46065	-18.829249
166.74805	-23.4421
167.06456	-27.372484
167.99133	-17.314974
168.35968	-20.05058
168.39788	-30.388927
169.1282	-24.838522
169.84306	-19.602998
170.53428	-14.962599
170.78894	-20.292367
170.98266	-27.070932
171.09635	-35.649827
172.63976	-11.422113
172.83348	-18.193586
172.7107	-32.200624
173.44375	-26.591257
174.57698	-11.748279
174.89985	-15.557524
175.24728	-18.794489
175.6993	-19.617927
175.95123	-25.048739
176.14859	-31.692548
176.67155	-30.902877
177.77568	-16.779545
178.0176	-22.415453
178.59149	-20.44075
179.1963	-17.757996
179.59194	-19.883907
180.0576	-20.384267
180.02667	-32.316056
180.5278	-32.02376
181.62102	-18.107009
181.07987	-41.74524
181.98118	-32.24638
182.17217	-39.068082
182.43593	-44.233853
183.23537	-37.06884
183.84382	-34.319814
184.49138	-30.63824
185.05254	-28.973629
185.59642	-27.66096
186.00115	-29.582885
186.76876	-23.18191
187.25079	-23.299487
187.35084	-32.228324
187.77557	-33.663895
188.23123	-34.419818
188.21758	-45.95241
188.74054	-45.130046
189.10252	-48.03452
190.28396	-32.107372
190.79145	-31.663443
191.38263	-29.269913
191.1116	-46.713654
191.71368	-44.115555
192.43127	-38.82594
192.69957	-43.866244
193.19889	-43.59899
193.72821	-42.655213
194.12384	-44.800587
194.61497	-44.7158
195.3844	-38.253248
195.9392	-36.722077
196.57038	-33.425176
197.33436	-27.084557
197.43531	-35.987102
197.90916	-36.320096
197.51808	-56.480893
199.00419	-33.57674
200.02373	-21.359178
199.58718	-42.60591
200.23474	-38.921297
200.91413	-34.53209
200.7677	-49.11001
202.13467	-28.917937
202.13012	-40.243347
202.4912	-43.135252
202.95231	-43.76149
202.99233	-54.03583
203.49528	-53.714064
204.17012	-49.438814
204.51664	-52.660452
204.92955	-54.40147
205.69898	-47.91982
205.92636	-53.92823
206.53754	-51.072792
207.16236	-47.943198
207.65621	-47.821205
208.12824	-48.175818
208.63665	-47.724675
209.19508	-46.09859
209.77261	-44.048886
209.59435	-59.33672
210.3938	-52.17965
210.79579	-54.181323
211.57341	-47.514947
211.24508	-66.26878
211.55704	-70.29227
212.03088	-70.63117
212.91946	-61.41554
213.68707	-55.010205
213.78712	-63.91907
214.46924	-59.45993
215.01948	-58.041027
215.7107	-53.354803
216.22456	-52.76728
216.2382	-63.65854
216.50924	-68.647435
216.79755	-73.23594
217.64974	-64.871414
217.80163	-72.58458
218.3264	-71.736526
219.11858	-64.7593
219.97168	-56.355916
220.35458	-58.78734
220.22725	-72.89396
221.26589	-60.262496
221.31591	-70.32596
221.918	-67.70621
223.01394	-53.76152
223.17765	-61.182434
223.57692	-63.23978
223.8143	-68.97407
224.36909	-67.44405
224.77472	-69.363425
224.91388	-77.347954
225.58781	-73.08609
225.64966	-82.863195
226.63646	-71.4276
226.92113	-76.07007
227.3686	-77.01988
228.05891	-72.355635
228.92202	-63.766756
228.99205	-73.36259
229.62597	-69.9999
230.05616	-71.329914
230.80922	-65.23207
231.04296	-71.09057
231.28489	-76.723225
231.66233	-79.27654
233.17664	-55.688537
233.04112	-70.014945
233.50405	-70.6108
233.46767	-82.63738
234.00519	-81.49707
234.3135	-85.625444
235.23118	-75.76371
235.34123	-84.42944
236.31894	-73.19987
237.13567	-65.64202
236.40807	-93.558154
237.17296	-87.21655
238.36257	-71.09345
238.55173	-77.96652
239.31298	-71.67298
239.62767	-75.66938
240.05604	-77.01328
240.64175	-74.77804
240.559	-87.87956
241.01556	-88.616704
242.06693	-75.68709
242.72722	-71.70724
242.91003	-78.73252
242.88184	-90.5737
243.19561	-94.58422
244.11148	-84.73616
244.3916	-89.52273
244.9182	-88.62238
245.1874	-93.66568
246.52073	-74.26031
246.49435	-86.05052
247.62758	-71.26035
247.34928	-88.83928
247.44568	-97.84113
248.15236	-92.81356
249.23557	-79.144004
249.5066	-84.12539
249.6312	-92.47178
250.34606	-87.27184
250.90267	-85.69163
251.11277	-92.07443
251.99134	-83.08809
251.8631	-97.25253
252.66618	-90.004816
252.26328	-110.466344
253.09183	-102.64404
253.16731	-112.12289
254.44788	-93.91013
254.04134	-114.45048
255.0627	-102.221454
255.37375	-106.273844
255.99948	-103.13074
256.31417	-107.08038
256.83622	-106.325844
257.21457	-108.826045
257.4474	-114.69701
257.76208	-118.65244
258.47694	-113.46677
258.72342	-118.99087
259.65656	-108.782525
259.82027	-116.227486
260.59607	-109.61667
261.38733	-102.665335
261.29183	-116.04372
261.1836	-129.75018
261.64471	-130.34533
262.1904	-129.04264
263.11173	-119.07007
263.3491	-124.83767
263.3	-137.16056
264.4778	-121.33017
264.71517	-127.10466
264.8134	-136.03818
265.97482	-120.58363
266.12034	-128.44042
266.35226	-134.32591
266.6615	-138.40896
267.44638	-131.61029
267.4873	-141.85454
268.2331	-135.95268
268.56506	-139.52682
269.43545	-130.75599
269.24172	-146.3799
270.00752	-140.01447
270.656	-136.35011
270.89882	-141.96415
271.4809	-139.80958
271.5664	-149.04884
272.76602	-132.70927
274.14663	-112.198216
274.36036	-118.51609
274.60774	-124.02324
274.85967	-129.46023
275.1489	-134.00561
275.30714	-141.59597
276.21027	-132.03508
276.3094	-140.99005
277.218	-131.32534
277.62908	-133.09286
277.77642	-140.92037
278.7223	-130.38522
278.66864	-142.83084
278.9706	-147.09878
279.47627	-146.7049
279.6036	-154.98054
279.97467	-157.66166
280.9551	-146.33904
281.08425	-154.59271
281.83914	-148.44817
282.72316	-139.37543
282.6204	-152.95298
282.71134	-162.04893
283.26068	-160.64915
284.28659	-148.28966
284.72314	-149.48472
284.86684	-157.37277
284.97962	-166.00442
285.609	-162.74512
285.97643	-165.52598
286.82499	-157.23306
287.20606	-159.69694
287.47527	-164.70802
288.322	-156.46823
288.52028	-163.12524
288.68035	-170.65742
289.518	-162.63274
289.48526	-174.57287
289.49162	-185.65417
290.13918	-181.97892
290.81585	-177.64702
291.2033	-179.9509
291.40702	-186.47618
292.0364	-183.22345
292.4875	-184.07902
293.02774	-182.86497
292.84857	-198.20426
293.34606	-197.96796
293.90176	-196.41996
294.51203	-193.59836
294.633	-202.04766
295.04318	-203.80835
295.52885	-203.88478
295.91175	-206.30563
296.60114	-201.66813
296.91674	-205.62829
297.48517	-203.77926
297.92355	-204.9189
297.99904	-214.37539
298.47197	-214.73895
298.79575	-218.50462
299.18593	-220.75287
299.1268	-233.3141
300.18	-220.32925
301.30778	-205.6359
301.62792	-209.49993
302.1518	-208.65511
302.57561	-210.14183
303.02218	-211.08641
303.1286	-219.85043
303.92712	-212.71691
304.039	-221.36748
304.61015	-219.45049
304.92393	-223.4548
305.52692	-220.80948
305.5342	-231.83823
305.88163	-235.0784
306.25088	-237.79348
307.31954	-224.4811
307.10217	-240.66496
307.62513	-239.85217
308.09443	-240.28557
308.51916	-241.74301
308.81293	-246.1819
309.04394	-252.09043
309.3559	-256.13736
309.70696	-259.2747
309.77154	-268.9892
310.4382	-264.90837
311.36406	-254.82783
311.42136	-264.73376
311.7879	-267.51404
311.94887	-275.0382
312.6892	-269.23466
312.9493	-274.47186
313.46227	-273.90992
313.5614	-282.81327
313.9243	-285.6969
314.1635	-291.3944
315.0184	-282.99418
314.92291	-296.37023
315.04388	-304.8057
315.4868	-305.8375
316.04887	-304.1473
316.1089	-313.96097
316.57456	-314.48266
317.20393	-311.22246
317.66686	-311.80442
317.84512	-318.91317
318.9447	-304.86655
319.36034	-306.5125
319.78598	-307.95733
320.4108	-304.8076
320.5827	-312.08341
321.85054	-294.16022
321.3867	-316.01285
322.29073	-306.46424
322.6327	-309.8218
323.02196	-312.0859
322.9765	-324.34352
323.514	-323.19963
323.99603	-323.32964
324.47443	-323.55496
324.46715	-334.91984
326.0815	-309.07785
326.15608	-318.55624
326.04422	-332.34002
325.8796	-347.30338
327.011	-332.53655
326.9055	-346.15366
326.91642	-357.12192
327.63128	-351.90523
327.84502	-358.20377
328.15788	-362.2048
328.41163	-367.59543
329.3193	-357.94961
329.34295	-368.6332
329.59943	-373.92328
330.37523	-367.33602
330.91	-366.24068
330.98823	-375.66475
331.6931	-370.6776
332.16602	-371.0172
331.9823	-386.44454
332.25697	-391.35162
333.23923	-379.99356
334.04777	-372.64533
334.17692	-380.86453
334.2797	-389.71396
335.0946	-382.22986
335.04003	-394.664
336.02137	-383.34702
336.2533	-389.22193
336.1478	-402.8526
336.75443	-400.12282
337.15278	-402.17701
337.25465	-411.03615
337.45383	-417.67476
338.17506	-412.3149
338.43517	-417.55693
338.35877	-430.50855
338.87446	-429.88457
339.21825	-433.18163
339.472	-438.56963
339.7785	-442.7173
339.62206	-457.52382
340.50882	-448.36126
341.1309	-445.27954
341.18366	-455.2785
341.33464	-463.00788
341.87852	-461.71972
342.2796	-463.72642
342.8544	-461.72902
343.00083	-469.57654
343.25186	-475.00265
343.90487	-471.2131
344.1086	-477.7407
344.41055	-482.01404
344.7407	-485.6274
345.26548	-484.79554
345.45647	-491.6012
345.49103	-502.0265
346.11404	-498.90486
346.15041	-509.28267
346.44418	-513.73383
346.43872	-525.08126
347.23544	-517.97294
347.7111	-518.28264
347.78205	-527.8387
348.49327	-522.71704
348.59605	-531.5511
348.73702	-539.5361
349.27453	-538.384
349.57557	-542.6906
350.05942	-542.76816
350.44778	-545.05656
350.35865	-558.31023
350.79975	-559.38815
350.9589	-566.91996
351.28542	-570.6412
352.0012	-565.3995
352.1849	-572.39924
352.2804	-581.40226
352.74152	-582.01866
352.88522	-589.9144
353.04438	-597.4862
353.46275	-599.06524
353.802	-602.4881
354.24856	-603.46234
354.4541	-609.9376
354.56415	-618.6109
355.1544	-616.251
355.11712	-628.32617
355.61098	-628.17185
355.681	-637.7925
356.20397	-636.9633
356.74694	-635.72575
356.96794	-641.8381
357.31082	-645.1724
357.68463	-647.7784
357.59095	-661.1545
358.22669	-657.7408
358.33855	-666.38767
358.86788	-665.43615
358.71327	-680.2082
359.23986	-679.302
359.93926	-674.4569
359.9511	-685.38053
360.35036	-687.41796
360.68687	-690.895
360.84148	-698.5486
361.07159	-704.45744
361.18527	-713.0651
361.67185	-713.0883
362.38671	-707.8819
362.62227	-713.6669
362.94333	-717.51144
363.42354	-717.67675
363.34805	-730.63633
364.03836	-725.9678
364.76413	-720.5236
364.7796	-731.3666
365.32802	-729.9743
365.5572	-735.90545
365.99377	-737.0964
366.5813	-734.7972
366.68862	-743.5627
367.1843	-743.3644
367.49444	-747.47014
368.43485	-737.0658
368.46123	-747.67903
369.09606	-744.2851
369.0815	-755.84355
369.37163	-760.378
369.6754	-764.6137
370.0301	-767.66254
370.3075	-772.4997
370.30568	-783.74107
370.5849	-788.54834
370.6322	-798.64154
370.9969	-801.4779
371.42163	-802.91856
371.59535	-810.1607
371.88002	-814.8069
371.8873	-825.86205
372.34477	-826.5486
372.65582	-830.6108
373.36886	-825.43056
373.64808	-830.2507
373.96458	-834.164
374.0628	-843.1338
374.48663	-844.5958
374.50482	-855.3855
374.58395	-864.7536
375.03415	-865.63934
375.297	-870.7993
375.4598	-878.2773
376.0346	-876.2652
376.11736	-885.56257
376.08007	-897.6409
376.563	-897.7397
376.54027	-909.4693
376.89497	-912.5304
377.17965	-917.19893
377.3097	-925.4031
377.57982	-930.4174
378.0755	-930.238
378.11552	-940.5329
378.54298	-941.9113
378.4402	-955.4716
378.77035	-959.0972
379.12415	-962.1737
379.41155	-966.7753
379.6471	-972.5899
380.06365	-974.1994
380.0882	-984.8682
380.66665	-982.7779
380.874	-989.2231
381.3324	-989.8904
381.44427	-998.5321
381.47974	-1008.9216
381.9654	-1008.9772
382.0891	-1017.3421
382.06636	-1029.0654
382.63116	-1027.2859
382.8085	-1034.4451
382.83488	-1045.0175
383.2678	-1046.3014
383.49427	-1052.2844
384.05906	-1050.5273
384.2746	-1056.7834
384.63932	-1059.6238
384.92126	-1064.3466
385.557	-1060.9537
385.60248	-1071.1132
385.70798	-1079.897
386.30188	-1077.4538
386.4965	-1084.199
386.6302	-1092.3134
386.84576	-1098.5783
387.0322	-1105.4934
387.35962	-1109.1978
387.81255	-1109.981
387.82346	-1120.9604
388.24638	-1122.4249
388.3737	-1130.7181
388.7266	-1133.8127
388.95396	-1139.8146
389.37415	-1141.3457
389.69156	-1145.282
390.039	-1148.4997
390.2409	-1155.0806
390.27	-1165.6056
390.67928	-1167.423
391.14948	-1167.8108
391.084	-1180.5246
391.39232	-1184.6368
391.78067	-1186.942
391.94165	-1194.434
392.19813	-1199.7677
392.72382	-1198.8945
392.55738	-1213.9094
393.09126	-1212.8679
393.30226	-1219.2171
393.42413	-1227.6227
393.72972	-1231.8049
394.0817	-1234.9246
394.2736	-1241.7087
394.5328	-1246.9776
394.79292	-1252.2026
394.74472	-1264.5287
395.29587	-1263.0674
395.34316	-1273.1928
395.48414	-1281.1374
395.99982	-1280.5205
395.99254	-1291.8723
396.49004	-1291.6794
396.80108	-1295.7171
396.581	-1311.9805
397.22218	-1308.455
397.69057	-1308.9138
397.68602	-1320.2235
397.63782	-1332.5452
398.068	-1333.8617
398.17078	-1342.7068
398.56914	-1344.748
398.8238	-1350.1186
399.18032	-1353.1357
399.3795	-1359.7703
399.4841	-1368.5509
399.82243	-1372.0023
400.01342	-1378.8077
400.0507	-1389.1672
400.1926	-1397.1075
400.44452	-1402.5444
400.81196	-1405.2935
400.98567	-1412.5134
400.77467	-1428.5527
401.52227	-1422.5927
401.81877	-1426.9963
401.77784	-1439.1297
401.96701	-1446.0046
402.29898	-1449.5649
402.27897	-1461.2381
402.6737	-1463.3759
402.7792	-1472.1707
403.06023	-1476.9014
403.39492	-1480.4382
403.04022	-1499.7674
403.55226	-1499.217
404.0443	-1499.1175
404.09068	-1509.2783
404.13616	-1519.4134
404.57454	-1520.5751
404.75007	-1527.7286
404.98927	-1533.4535
405.1566	-1540.8018
405.58953	-1542.0725
405.59317	-1553.185
405.93605	-1556.5236
406.06793	-1564.7031
406.13978	-1574.2654
406.32713	-1581.1461
406.419	-1590.2484
406.6964	-1595.0745
406.74368	-1605.2094
406.93013	-1612.1144
407.33212	-1614.0959
407.49856	-1621.4841
407.61952	-1629.8815
407.94694	-1633.5834
408.02425	-1643.0105
408.15976	-1651.0963
408.29437	-1659.2177
408.61724	-1663.0021
408.63452	-1673.8084
409.07472	-1674.9123
408.97103	-1688.4768
409.18022	-1694.8998
409.34302	-1702.361
409.61586	-1707.2925
409.56766	-1719.601
409.85415	-1724.2384
409.87598	-1734.935
409.8687	-1746.3218
410.1352	-1751.3829
410.27616	-1759.3628
410.5781	-1763.6319
410.79366	-1769.8905
410.90462	-1778.5241
411.19293	-1783.1236
411.05196	-1797.5597
411.49033	-1798.7172
411.7068	-1804.9259
411.65313	-1817.3639
411.98146	-1821.0206
412.20247	-1827.1533
412.53352	-1830.7654
412.86276	-1834.4014
413.0092	-1842.2552
412.83002	-1857.5521
413.05194	-1863.6779
413.35753	-1867.8419
413.6531	-1872.2839
413.4503	-1888.1339
413.54852	-1897.0803
413.87594	-1900.7558
414.32068	-1901.7712
414.4653	-1909.6358
414.81363	-1912.8614
415.00735	-1919.6018
415.25655	-1925.0863
415.34568	-1934.2399
415.5494	-1940.7649
415.7695	-1946.9113
415.67856	-1960.2149
416.03326	-1963.261
416.05054	-1974.0536
416.3434	-1978.5402
416.4198	-1987.979
416.58987	-1995.2997
416.81633	-2001.296
444.44133	-1378.2013
501.4612	-80.16556
504.18333	-28.885644
504.9828	-21.724695
505.2893	-25.90214
506.2197	-15.72049
506.8318	-12.890901
506.9291	-21.837546
507.4948	-20.06626
507.74037	-25.622945
508.18056	-26.735359
509.19374	-14.669536
509.7076	-14.077062
509.6203	-27.280858
510.60255	-15.944454
510.8072	-22.418926
511.2947	-22.455798
511.7012	-24.303812
512.5416	-16.204298
513.2519	-11.1116906
513.36923	-19.620286
514.12775	-13.400523
514.1323	-24.493053
515.31646	-8.5295625
515.7239	-10.361146
516.37966	-6.5131897
516.8135	-7.751533
516.98265	-15.07626
517.6839	-10.162115
518.4169	-4.549713
518.54516	-12.79229
518.5788	-23.251007
519.76843	-7.1261846
519.8621	-16.183927
520.5006	-12.724464
520.91076	-14.5073805
521.5738	-10.4771695
521.45646	-24.37222
522.42507	-13.345314
523.039	-10.436556
523.7493	-5.342097
523.5847	-20.319321
524.2177	-17.005014
524.677	-17.652484
525.9521	0.4262237
525.8748	-12.54357
526.95344	0.9924444
526.938	-10.5481335
527.52733	-8.233722
527.55735	-18.736878
527.9912	-19.981015
528.77516	-13.18003
528.8361	-22.987692
529.6328	-15.901945
530.5041	-7.100821
531.2008	-2.2942171
531.40815	-8.731999
531.6264	-14.9368
532.4204	-7.894131
532.5523	-16.0911
533.07343	-15.300225
534.04113	-4.3075287
534.5059	-4.8176606
535.0816	-2.8198078
535.2808	-9.443591
535.6955	-11.13199
536.30214	-8.386387
537.04156	-2.6347347
537.2353	-9.372988
537.92013	-4.8692972
538.1275	-11.293523
538.2603	-19.45635
538.6714	-21.220747
539.68273	-9.209325
539.8437	-16.70871
540.1993	-19.731702
540.9751	-13.12725
541.10154	-21.425889
542.3321	-4.3898713
542.45214	-12.832335
543.0979	-9.216618
543.5981	-8.920199
544.1338	-7.829263
544.8741	-2.017704
545.0224	-9.840129
545.1033	-19.176249
545.6208	-18.510023
545.6936	-28.016062
546.43755	-22.152601
547.6099	-6.43217
548.3484	-0.6883589
548.8923	0.609101
548.69673	-15.077996
549.2124	-14.456568
550.0837	-5.6476464
550.8086	-0.20782004
550.784	-11.958008
551.1387	-15.03517
552.1301	-3.4698396
552.81856	1.1223074
552.9868	-6.203345
553.26694	-10.991663
554.2028	-0.69967144
554.06	-15.180197
554.39654	-18.649155
555.44973	-5.6786776
556.0391	-3.334651
556.13185	-12.433021
556.48746	-15.457058
557.2287	-9.632138
557.6116	-12.046682
557.79805	-18.97173
558.14183	-22.282927
559.3815	-5.014542
559.2414	-19.439839
560.39556	-4.1345425
561.0804	0.37576073
561.7025	3.466119
561.81074	-5.268747
562.58017	1.211199
562.5347	-11.0510386
563.45783	-1.0412911
564.32094	7.555113
564.48465	0.12220054
564.49284	-10.87754
564.7002	-17.32759
565.5542	-8.912559
565.9844	-10.24847
566.3264	-13.594856
567.0349	-8.546344
566.92664	-22.228993
568.0062	-8.653904
569.2295	8.245409
569.19856	-3.6713362
569.66786	-4.0883607
569.8416	-11.324441
570.89477	1.6642195
570.8811	-9.859227
571.70877	-2.0534683
571.7506	-12.270074
573.0703	6.8138893
572.3545	-20.813792
573.39497	-8.13557
573.9516	-6.5571424
574.3063	-9.633064
574.8738	-7.800723
575.4022	-6.8614632
575.053	-26.093093
576.38266	-6.759609
577.2758	2.553248
577.33854	-7.222005
577.75327	-8.890225
578.7337	2.394679
578.3481	-17.63709
579.4404	-3.771336
579.86693	-5.17939
580.6491	1.5778738
580.73095	-7.740884
581.454	-2.3314857
581.65136	-9.031421
581.9988	-12.2362545
582.5727	-10.282269
582.95285	-12.7362695
584.1261	2.9860127
584.1152	-8.456951
585.0538	1.875337
585.0911	-8.454212
585.67406	-6.288068
586.26705	-3.871714
586.82366	-2.2755814
587.04194	-8.474237
587.50305	-9.076219
587.7495	-14.647027
588.34615	-12.136486
589.1156	-5.679256
589.3548	-11.388432
589.5676	-17.715513
590.4007	-9.7810995
591.24017	-1.7092478
591.6867	-2.6448047
592.11055	-4.143709
591.94866	-19.036548
592.83815	-9.84441
593.0992	-15.043619
594.3661	2.8636217
594.69716	-0.7574851
594.85814	-8.2466855
595.41657	-6.643403
595.75217	-10.130944
595.9732	-16.2646
596.06595	-25.336826
596.63347	-23.51641
597.18553	-22.035105
598.10867	-12.047247
599.06	-1.4093545
599.42835	-4.1495882
599.55204	-12.511475
599.97404	-14.037229
600.5743	-11.450935
601.31737	-5.571037
601.6375	-9.442991
602.07134	-10.674294
602.2378	-18.062218
602.7389	-17.761861
603.92944	-1.6402647
604.35053	-3.157438
604.2341	-17.038001
605.2564	-4.7699748
606.2241	6.2517244
605.73933	-16.070614
606.406	-11.985092
607.61107	4.494039
607.9985	2.1868017
608.5806	4.338928
608.85253	-0.60609346
609.4983	3.0120544
609.5101	-7.917047
609.90754	-10.007646
610.29226	-12.355472
610.8598	-10.553573
611.38365	-9.706676
612.1749	-2.765033
612.3159	-10.7110995
612.41684	-19.610522
613.7738	0.36083067
614.8097	12.941052
614.5969	-3.1597468
615.0953	-2.8966623
615.15715	-12.70363
616.0412	-3.5975261
616.58415	-2.34063
616.8852	-6.6201385
616.9543	-16.243304
617.93565	-4.9010474
618.7342	2.216549
618.63506	-11.255442
619.5091	-2.4030144
620.2676	3.817682
620.1248	-10.681355
620.2194	-19.700918
621.52543	-0.9058709
621.7619	-6.6869062
622.91787	8.666367
622.9024	-2.901985
623.5809	1.4921094
623.9092	-2.1929411
624.5131	0.48112794
625.3917	9.4305085
625.5481	1.830197
626.13475	4.08882
626.0847	-8.25157
626.9342	0.031190308
627.48353	1.4585436
627.7282	-4.1171797
628.47306	1.7695234
628.5849	-6.840282
629.1106	-5.995468
629.3025	-12.784302
630.4667	2.7362823
631.5499	16.411246
630.8514	-10.8422386
632.021	4.817078
631.7072	-13.590795
632.43664	-8.041587
633.19607	-1.8063551
633.32067	-10.1430305
634.0119	-5.4824405
634.7522	0.3107121
635.4016	4.026664
635.518	-4.503763
635.85	-8.078514
636.6767	-0.31800872
636.95137	-5.2087596
637.0605	-13.914655
637.739	-9.514569
638.36654	-6.3240667
639.2997	3.902587
639.4661	-3.4735288
639.6762	-9.863335
640.151	-10.1534475
640.7403	-7.833132
641.5507	-0.41372748
641.5634	-11.330908
642.221	-7.42502
642.9195	-2.6216561
643.0777	-10.168494
643.859	-3.4442445
644.03815	-10.533857
644.351	-14.560967
645.6543	4.170419
645.6434	-7.2650622
646.6757	5.2277605
646.85213	-1.924878
647.0004	-9.731097
647.969	1.3157149
648.07176	-7.532216
649.4815	13.633741
649.64337	6.1367886
649.69703	-3.815319
650.2691	-1.898944
650.2482	-13.568581
651.4969	3.880017
651.94894	3.0721272
652.45916	3.5916346
652.4728	-7.30129
652.7984	-11.024303
653.727	-0.9228838
654.45005	4.4966288
655.0476	7.0016267
654.86023	-8.492988
655.43594	-6.503933
656.3509	3.3092502
656.7611	1.5297251
657.38135	4.569852
657.7597	2.0658516
658.0262	-3.024558
658.42636	-5.032712
659.16396	0.6979898
659.29675	-7.45164
659.7442	-8.387106
660.32356	-6.2798525
661.073	-0.30342306
661.7524	4.104907
662.10526	1.0095317
662.5182	-0.714315
662.8738	-3.755596
663.2767	-5.7056473
663.9488	-1.4684989
664.81283	7.1650884
664.3308	-15.10647
665.04384	-9.950201
665.81964	-3.3181999
666.54724	2.174051
667.2821	7.8416934
666.80735	-14.256561
668.2789	8.325271
669.0038	13.759461
668.6873	-4.7013387
669.32756	-1.1998599
670.13247	6.0781068
670.68635	7.6082925
670.56084	-6.504048
671.3812	1.1482332
672.3598	12.406976
672.1261	-4.160449
672.9246	2.9632113
672.64267	-14.703797
673.8323	1.3949992
674.3816	2.8152498
674.3862	-8.289627
674.80454	-9.871033
675.71403	-0.18791145
675.68766	-12.012163
676.69083	-0.16360569
677.10647	-1.8436264
677.80496	3.0106657
678.3561	4.454029
678.8445	4.4703117
678.65534	-11.085415
679.4157	-4.828772
680.126	0.26062106
680.8281	5.1955614
681.1128	0.5459038
681.6894	2.5703766
681.98136	-1.9154528
682.3306	-5.1229923
682.89177	-3.42538
683.0109	-11.899212
684.67165	15.043269
684.1305	-8.613382
684.98724	-0.13293282
685.26646	-4.9381506
686.18505	4.9752997
686.7435	6.5960466
686.9954	1.1616617
687.502	1.6107453
688.58157	15.17383
688.67797	6.1961365
689.4092	11.785084
689.1482	-5.4036714
689.8112	-1.3989374
690.30324	-1.2979232
690.57154	-6.3561253
691.43374	2.2505775
691.8212	-0.043925573
692.97624	15.254048
692.9171	2.710428
693.0772	-4.833172
693.833	1.3424534
694.4205	3.6090664
694.637	-2.6204989
695.0417	-4.5425387
695.92573	4.575985
696.3459	3.0085084
696.8043	2.3290519
697.94027	17.209413
697.45914	-5.042898
697.80566	-8.264152
698.7006	1.0727702
698.87705	-6.077648
699.22174	-9.382826
699.7265	-8.984779
700.5696	-0.83607524
700.8552	-5.475894
701.1826	-9.1740235
701.9284	-3.2436792
702.18124	-8.650053
703.1271	1.8714
703.8738	7.837644
704.01387	-0.17784145
704.77694	6.1693515
705.2326	5.400196
705.45906	-0.5770406
705.9902	0.40469784
706.4104	-1.1397595
707.22075	6.238527
707.28987	-3.3714429
707.9647	0.9159371
709.0361	14.3213445
709.1625	6.040607
709.19526	-4.41823
709.7755	-2.2898172
710.5604	4.502632
710.655	-4.507006
711.208	-3.0227067
711.72184	-2.4203773
712.3239	0.18904276
713.0515	5.705065
713.08153	-4.819396
714.0356	5.8956954
714.8314	12.964374
714.9742	5.027501
715.2407	-0.050639827
716.34844	14.169636
715.84094	-8.661062
716.77044	1.4594693
716.92415	-6.2047338
717.5235	-3.664969
718.33296	3.7422934
718.67674	0.42657083
719.1597	0.31117494
719.9264	6.718286
719.8609	-5.998377
720.8559	5.6579576
720.5294	-13.0568785
721.65625	1.631811
722.6558	13.358396
723.31153	17.220987
723.4498	9.1896464
723.3479	-4.3546854
723.91543	-2.524199
724.62575	2.595437
725.6626	15.208668
725.3179	-3.9206477
725.83447	-3.2546583
726.8522	8.902576
727.3042	8.082558
727.43336	-0.16869717
728.58296	15.02614
728.3465	-1.6044371
729.4088	11.579524
729.7917	9.169159
730.39195	11.747234
730.67935	7.1628953
730.41923	-10.0249704
731.386	0.9811015
732.0654	5.3734604
732.2	-2.7343245
732.9249	2.6856594
733.71615	9.6618815
733.51333	-6.2004525
733.92715	-7.8927585
734.33733	-9.659337
735.1777	-1.5783404
735.5679	-3.8230747
736.1063	-2.680872
736.7193	0.20561763
736.79934	-9.169858
737.73157	1.0371216
738.4901	7.2467093
738.9785	7.2694585
739.4796	7.551178
739.7743	3.1299986
740.0144	-2.5421017
740.59193	-0.50296616
741.48323	8.773548
741.41775	-3.9462266
742.29814	5.0791793
742.8811	7.248624
743.1185	1.498358
743.86975	7.547589
744.81926	18.13594
744.6292	2.575694
744.76196	-5.56745
745.6487	3.581515
745.9343	-1.0559897
746.30447	-3.761809
746.6346	-7.3957385
748.40904	22.145653
748.0507	2.7158668
748.0889	-7.600213
749.25305	7.9103295
749.4513	1.2771734
749.6205	-6.058665
750.2462	-2.8892537
750.982	2.8139025
751.2885	-1.368383
751.6914	-3.30732
752.2926	-0.7186047
752.61454	-4.5115188
753.4467	3.3826661
754.00607	5.0273856
754.13885	-3.1275395
754.64635	-2.6783705
754.90556	-7.936722
755.38395	-8.152702
756.7982	13.137661
757.0847	8.497035
757.1811	-0.4768089
758.006	7.24272
758.1161	-1.4115228
758.10334	-12.93257
758.9701	-4.2212327
759.9278	6.5568245
759.92324	-4.7367644
760.2661	-8.068902
761.29294	4.298546
761.5003	-2.1351855
762.33886	5.914328
762.3452	-5.145794
762.5717	-11.159723
763.68764	3.274679
764.46617	9.9455695
764.4134	-2.4597893
764.9873	-0.49347473
766.19966	16.145035
766.2424	5.939794
767.10734	14.585142
767.583	14.308991
767.7249	6.3481373
767.4384	-11.419221
768.73897	7.214268
768.8108	-2.3099571
769.613	4.888841
769.85674	-0.7022778
770.03136	-7.894951
770.8499	-0.30631595
771.2419	-2.511236
772.0204	4.152596
772.59887	6.248663
772.49155	-7.426177
773.41286	2.5260464
774.296	11.59862
774.4497	3.922162
774.53063	-5.435154
775.49925	5.6158264
775.8321	2.0689759
775.70024	-12.166979
777.06994	8.088344
776.8744	-7.616229
777.59745	-2.213657
777.4801	-16.123719
777.74297	-21.285796
778.8353	-7.421664
779.0681	-13.255496
779.632	-11.52278
780.87527	5.824282
781.0317	-1.7739493
781.5583	-0.89325243
782.3141	5.2709365
782.73337	3.669365
783.4146	8.112071
783.8184	6.1723213
784.82157	18.023786
785.4273	20.718767
785.33543	7.42004
785.9739	10.874875
786.043	1.2532148
786.4532	-0.5244231
787.199	5.392093
788.08574	14.554715
788.3295	8.935704
788.6378	4.8306194
789.4045	11.207987
788.95886	-10.213402
789.8538	-0.8799424
790.9088	12.148966
790.95156	1.94189
791.2326	-2.815642
791.53	-7.175592
792.31853	-0.29202785
793.11343	6.765972
793.89287	13.437557
793.932	3.1534944
794.7678	11.138105
794.91423	3.3052333
794.86875	-8.940336
795.46265	-6.5109914
796.3567	2.8099378
796.58315	-3.1964396
797.5845	8.592524
797.79915	2.3210648
798.70773	11.979605
798.64407	-0.69012217
799.2516	2.0727944
799.6718	0.49949086
800.4858	8.0031225
800.4558	-3.8780537
801.0442	-1.5967448
802.0192	9.61373
802.4503	8.280545
803.3516	17.78628
804.09467	23.646156
803.78544	5.345796
804.5549	11.797353
804.7786	5.732958
805.2543	5.4732317
805.7281	5.1382683
806.10647	2.6377394
806.32293	-3.6219998
806.65853	-7.0907533
807.49527	0.89440857
808.45206	11.6810285
808.76583	7.657356
809.1915	6.237254
809.28424	-2.8436507
810.0455	3.4447061
810.08096	-6.931424
810.7667	-2.4086872
811.30787	-1.1618943
812.2028	8.160916
812.63664	6.9422727
813.4106	13.497511
813.4543	3.3077818
813.6953	-2.3747744
814.2537	-0.7565897
814.37105	-9.242196
815.2787	0.366385
815.75166	0.047395986
816.2637	0.59056996
816.54565	-4.1325723
817.3524	3.1656472
817.577	-2.8690006
818.1036	-1.9781403
818.4401	-5.4459185
819.5315	8.4183285
819.7762	2.8136712
819.9963	-3.329226
819.9726	-15.081004
821.0413	-1.7311235
821.31413	-6.675117
822.07083	-0.50006223
822.5547	-0.5994949
823.014	-1.26155
823.8416	6.5315904
824.1954	3.466235
824.3546	-4.081944
824.9503	-1.6053104
825.335	-3.975858
826.17447	4.0903244
826.04714	-10.026116
826.7029	-6.188878
827.7188	5.9507893
827.9662	0.42205792
828.4482	0.29571866
829.3395	9.561069
829.6178	4.7433507
829.28494	-14.1041285
831.0503	15.220915
830.5573	-7.297934
831.67055	7.0517424
831.83517	-0.34879456
832.20624	-3.0598872
832.3672	-10.5398
832.94566	-8.457455
834.3208	11.911708
834.4445	3.5431471
834.98384	4.7161493
835.98246	16.451061
836.0525	6.850698
836.2262	-0.3644134
836.791	1.3952307
836.8856	-7.623174
838.3326	14.378668
837.88785	-7.0202056
838.60726	-1.7012607
838.8574	-7.164712
839.3412	-7.2532566
840.14704	0.04127133
840.7455	2.5908637
841.4922	8.518447
841.49855	-2.527439
841.5977	-11.473717
842.56266	-0.49208614
842.8037	-6.160404
843.564	0.08964316
844.0715	0.53537096
844.7236	4.2962123
844.8946	-2.9740951
845.2793	-5.3478827
845.9305	-1.5782247
846.6745	4.28363
846.80727	-3.8647436
847.5085	1.0394359
847.6931	-5.921393
848.4489	0.22910512
848.5535	-8.577248
849.08646	-7.535787
849.7422	-3.702353
850.04416	-7.955445
850.6053	-6.2826294
850.89	-10.949531
851.8695	0.35469498
852.59893	5.8923916
852.7181	-2.5714218
852.8145	-11.567025
852.94454	-19.7846
853.9741	-7.358004
854.91814	3.1267586
855.4529	4.1966916
856.0086	5.7524038
856.0923	-3.529758
857.2619	12.138912
857.1928	-0.6431307
857.51657	-4.4361684
858.01406	-4.2051263
858.6707	-0.3360631
859.7121	12.391464
859.693	0.7281998
859.964	-4.243803
860.5106	-2.9059222
861.22276	2.2601847
861.56746	-1.0268212
862.3951	6.772565
862.9981	9.425532
863.1782	2.3307877
863.7175	3.5188963
863.9649	-2.0153896
863.9267	-14.078332
864.6725	-8.164739
865.5265	0.23918337
866.2104	4.770318
866.3141	-4.0812527
866.3432	-14.59766
867.5128	1.0463788
868.094	3.192036
868.39503	-1.1038546
868.5851	-7.939039
869.16447	-5.8499802
869.54464	-8.317404
870.4778	1.9271086
871.47004	13.481193
871.2763	-2.1570584
872.10486	5.6561062
872.11123	-5.3856967
872.6469	-4.29936
873.2763	-1.0440683
874.2458	9.993486
874.1885	-2.4966173
874.9234	3.1823157
875.6737	9.188489
875.8729	2.566905
876.4113	3.714701
876.6878	-1.1383984
877.2508	0.57403095
877.982	6.186791
878.0293	-3.939713
878.8979	4.8012224
879.6364	10.561208
879.89105	5.1956772
879.7446	-9.355942
880.4604	-4.1332697
880.8933	-5.3902455
881.38717	-5.2710284
882.06747	-0.82816523
882.9824	8.953529
883.499	9.622643
883.85644	6.6324034
884.54584	11.246181
885.52446	22.521828
885.76	16.717735
885.33073	-4.3309583
885.83914	-3.8566407
886.88324	8.910772
887.3407	8.196566
887.59083	2.7557995
887.9237	-0.8084137
888.4385	-0.18177303
888.67677	-5.9132907
889.5544	3.0195785
890.31204	9.237217
890.81135	9.478892
891.026	3.21808
891.60443	5.291049
891.8109	-1.1753199
892.7631	9.484779
892.58305	-5.8579647
893.27426	-1.1617785
893.83815	0.5710196
893.7354	-12.984697
895.0196	5.29244
895.4261	3.4337106
895.6608	-2.4020887
896.32744	1.7178014
896.33653	-9.285716
897.8081	13.302483
897.1751	-12.435682
898.2519	1.0836475
898.6794	-0.29567012
898.9941	-4.291954
899.5016	-3.813236
900.0591	-2.2457487
900.2201	-9.729245
901.1441	0.2702034
901.0777	-12.440892
901.44334	-15.24089
902.5584	-0.84764953
903.0177	-1.4973204
904.01267	10.135042
904.4856	9.784918
904.85213	7.002423
905.2814	5.650202
905.6752	3.4930862
905.8144	-4.5148746
906.24275	-5.862263
906.9103	-1.7567021
907.33596	-3.1732882
907.8071	-3.573763
908.31094	-3.1957674
909.1395	4.614992
909.36777	-1.3359744
909.9362	0.5062024
910.63015	5.2321467
911.42596	12.3231755
911.91254	12.2761835
911.6879	-4.071808
912.0999	-5.823473
912.8293	-0.26592297
913.5842	5.8506706
913.45413	-8.327011
914.34816	0.986441
914.71014	-1.9020766
915.5023	5.1015784
915.54597	-5.1091037
916.52095	6.0727205
917.1967	10.367454
917.08756	-3.3272285
917.92793	4.7571235
918.661	10.390583
918.1644	-12.209519
918.95384	-5.2935985
919.90063	5.2712587
920.72827	13.046802
921.4877	19.298703
921.1221	-0.30388593
921.6587	0.81685987
922.30533	4.449643
922.95016	8.053968
922.92106	-3.8248107
923.6323	1.305182
924.449	8.8647535
924.79644	5.6477583
925.03745	-0.020545536
925.685	3.6363779
925.87237	-3.249564
926.09974	-9.250307
927.4476	10.504262
928.0424	12.956178
928.3462	8.718106
928.62086	3.8321134
929.0438	2.3432877
929.333	-2.2111113
929.9105	-0.16510999
929.99875	-9.3447455
931.152	5.9370165
931.68586	6.9975766
931.98054	2.5618136
931.9669	-8.950836
933.16834	7.425595
933.31295	-0.4507647
933.8368	0.3700879
934.438	2.9639442
935.20015	9.27877
935.1765	-2.4916746
935.8059	0.76674404
937.1192	19.736997
937.26106	11.768995
937.28926	1.2306447
937.69944	-0.56697333
937.8604	-8.05935
939.15645	10.48204
939.33926	3.493202
[truncated: 2,101 more rows]
