# Supplementary material for: Staphylococcus aureus vWF-binding protein triggers a strong interaction between clumping factor A and host vWF
Source: Commun Biol. 2021 Apr 12;4:453. doi: 10.1038/s42003-021-01986-6 (PMC8041789; doi:10.1038/s42003-021-01986-6)
Supplement: Supplementary file 3 — Supplementary Data 1 [file 42003_2021_1986_MOESM3_ESM.zip › Supplementary Data 1/Fig 2c curve_1.tsv]

x	y
-15.658392	280.3688
-15.682948	264.60625
-15.343707	260.08148
-14.573364	268.89338
-14.486052	256.5541
-14.56245	239.14476
-14.134987	237.35017
-13.91489	229.1263
-13.893971	214.73416
-13.559277	210.05202
-12.858966	216.70588
-12.634321	208.60966
-12.5724755	195.47895
-12.255971	190.21848
-12.045878	181.6937
-11.992218	168.30777
-11.667528	163.3258
-11.198229	162.81561
-11.180949	148.28543
-10.719835	147.49929
-10.396964	142.48325
-10.107745	136.35076
-9.799426	130.87412
-9.691196	119.15062
-9.5738715	107.730255
-9.5720525	92.7246
-8.592527	108.01612
-8.380614	99.526554
-8.678019	75.25483
-7.72305	89.75788
-7.737602	74.287784
-7.2874022	73.13992
-7.190996	61.079725
-6.6880452	61.60088
-6.4333867	54.427542
-6.0595844	50.93396
-5.6994245	47.01116
-5.122805	49.834203
-4.4179465	56.579526
-4.5370903	37.81753
-4.1842063	33.70106
-3.5857586	37.161885
-2.9336509	42.275086
-2.7781273	32.02235
-1.884094	44.650544
-2.1642184	20.901121
-1.7176566	19.666494
-1.2911036	17.80389
-0.56805527	25.119075
-0.29975433	18.373065
-0.057828728	10.800624
0.013111858	-2.079827
1.1890885	19.272953
1.1081435	1.6838853
1.7711651	7.164621
2.0421946	0.4880442
2.7816138	8.269115
3.1781535	5.4877734
3.693837	6.379622
4.6469872	20.845605
3.894835	-17.540082
5.0962776	4.5893653
5.6547074	6.8165304
5.925737	0.11893272
6.134011	-8.494868
6.481438	-12.813866
7.553733	5.296528
7.586475	-8.7672005
8.69333	10.432838
8.935255	2.8478905
9.291777	-1.1972918
9.609191	-6.4644713
10.243109	-1.8758595
10.8642935	2.23982
11.227182	-1.5845844
12.159414	12.203399
12.080288	-5.338956
12.846082	3.2904833
13.389051	5.0202147
13.962032	7.677477
14.261256	1.8694193
14.870618	5.645186
15.138008	-1.1532165
15.771926	3.3852565
16.381287	7.1651886
16.84422	6.401211
17.52907	12.522624
17.656399	1.3747447
18.19573	2.9756176
18.755978	5.251456
18.9879	-2.6553536
19.68821	3.9441306
20.363965	9.779461
20.633175	3.0267481
20.725944	-9.220031
21.251632	-8.025191
21.804604	-5.9697967
22.103828	-11.79452
22.934197	-1.1947718
23.37894	-2.5076469
24.56492	19.123907
24.478519	1.3506942
24.765919	-4.85359
25.48351	2.2684508
26.05922	5.0255165
26.155627	-7.10724
26.681315	-5.9129455
27.298862	-1.8936619
27.905495	1.8135508
28.270202	-2.0019906
28.86865	1.4449218
29.19061	-3.700017
29.653544	-4.484258
30.18742	-3.0320566
30.74312	-0.9235125
31.106918	-4.768149
31.57349	-5.4215256
32.32564	2.7822532
32.79494	2.2133712
33.17056	-1.2804341
33.4043	-9.130253
34.115526	-2.1847476
34.531165	-4.419112
35.22511	1.97498
35.473402	-5.4595915
36.55388	12.893516
37.08048	14.120733
37.283296	5.3069953
37.60253	0.04507257
38.330125	7.495098
38.730303	4.7759093
38.75486	-9.5834755
39.431523	-3.728422
39.81533	-6.9172884
40.254616	-8.464186
40.87489	-4.346203
41.295987	-6.4080347
41.834408	-4.83197
42.5711	2.878081
42.761183	-6.3360814
43.01675	-13.553527
43.764356	-5.4802343
43.854396	-17.831547
44.15453	-23.628616
44.965798	-13.613565
45.444192	-13.906166
45.419636	-29.76545
46.200892	-20.71331
46.480107	-27.16103
47.596966	-7.699068
47.882548	-13.94764
48.41915	-12.44305
48.625605	-21.149762
49.62332	-5.393499
49.494172	-24.470629
49.925273	-26.25358
50.736542	-16.228022
51.28042	-14.496285
51.969817	-8.245824
51.933437	-24.500391
52.585545	-19.412912
52.86203	-25.95711
53.342244	-26.198954
53.956153	-22.31713
54.192622	-30.108097
54.93113	-22.347244
56.081642	-1.8184763
55.966137	-20.507178
56.71556	-12.428507
56.729203	-27.127507
56.964762	-34.91843
57.683263	-27.798881
58.274434	-24.604289
58.307176	-38.713137
58.847416	-37.094463
59.478605	-32.641643
59.61139	-43.654726
60.34626	-36.020652
61.1166	-27.259892
60.83375	-51.14702
61.688674	-39.803612
62.100675	-42.134945
62.494486	-45.056587
63.75141	-21.260741
64.026985	-27.819753
64.94739	-14.437766
65.47854	-13.132338
65.809594	-17.967901
66.19613	-21.134561
66.853694	-15.900385
67.429404	-13.182711
67.47215	-26.965588
67.99511	-25.884846
68.62266	-21.58118
69.11106	-21.581938
69.89959	-12.260784
70.488944	-9.131434
70.66266	-18.86805
71.171975	-18.214862
71.60853	-19.803614
72.11512	-19.24272
72.970956	-7.848876
72.956404	-23.427683
73.46299	-22.857067
73.84498	-26.138163
74.41705	-23.542666
75.257425	-12.643344
75.36111	-24.52574
75.64214	-30.94305
76.52617	-18.709452
76.628034	-30.679615
77.343806	-23.636954
77.560266	-32.033716
78.099596	-30.452463
79.02364	-16.955074
78.56071	-46.422432
79.37562	-36.317983
79.95042	-33.6173
80.6862	-25.939875
80.94904	-32.916253
81.142765	-42.05616
81.433804	-48.16832
82.60978	-26.841538
82.58613	-42.716167
82.887176	-48.515893
83.67298	-39.297357
83.879435	-48.01762
84.79257	-34.858585
85.07724	-41.16226
85.247315	-51.010522
85.36373	-62.52092
86.35053	-47.09797
86.60519	-54.334745
86.75162	-64.92324
87.50286	-56.764746
87.9567	-57.827958
88.09949	-68.522146
88.36597	-75.397785
89.27001	-62.524326
89.85845	-59.43735
91.764754	-15.4898
93.01531	8.120294
93.37638	4.169687
93.56919	-4.9904868
94.174915	-1.3399
94.97072	8.164762
95.6201	13.1424064
95.64557	-1.1435106
96.782436	18.932815
96.28949	-11.461771
97.430906	8.772003
98.10393	14.473936
98.06846	-1.7429121
98.404065	-6.4466687
99.267176	5.147942
99.91383	10.045735
100.06571	-0.38066468
101.012496	13.817151
101.26079	6.404322
101.791024	7.683346
102.51225	14.93755
102.84331	10.0472495
103.48905	14.926763
103.87922	11.8859905
104.576806	18.35292
105.368066	27.742248
105.462654	15.553158
106.020174	17.722646
106.971505	32.055872
106.92603	15.522562
107.41079	15.406006
107.95194	17.041429
108.52856	19.7699
108.358485	-0.6073573
109.87643	31.282345
109.68089	10.113158
109.32164	-16.14318
110.786836	14.120355
111.38528	17.52169
111.3771	2.1444068
111.78273	-0.43161034
112.20292	-2.4953399
113.07876	9.4956785
113.85638	18.450451
113.36889	-11.777286
114.43482	6.098765
115.08511	11.130155
115.33158	3.661484
115.578054	-3.8380766
116.40933	6.8015728
116.657624	-0.63841787
117.43888	8.435192
117.518915	-4.2354085
118.19558	1.6342019
118.25015	-11.793005
119.44978	10.227861
119.87997	8.40983
120.15919	1.9434688
120.8595	8.497701
121.72352	20.162899
121.54798	-0.38729604
122.05184	0.07707984
122.92314	11.938451
123.18871	5.0536827
123.63436	3.7098597
123.84992	-4.7175822
124.38106	-3.368593
125.40697	13.259147
126.06817	18.606696
126.8949	29.095785
126.7985	11.013495
127.48153	17.05076
127.50881	2.7593385
127.86442	-1.3529688
128.44013	1.3620545
128.94581	1.9132107
129.39692	0.76625045
130.06904	6.4385203
130.40646	1.7860877
131.05311	6.684273
131.62973	9.445386
131.90713	2.9045976
132.74568	13.759006
133.05127	8.085159
134.10083	25.470195
134.09992	10.342122
134.55558	9.317362
135.0749	10.2707235
135.48326	7.813521
135.87434	4.804887
136.18994	-0.5420219
136.78839	2.8663421
137.14309	-1.2669324
137.63604	-1.123053
138.12534	-1.0669952
139.01483	11.348517
139.33861	6.261511
139.95161	10.125469
140.48094	11.394724
141.2149	19.015957
141.3113	6.8845077
141.68965	3.4536213
142.49638	13.346527
143.35949	24.947685
143.59323	17.081366
143.54775	0.5480781
144.57275	17.195776
144.86743	11.193786
145.33673	10.600939
145.52317	1.2497495
146.359	12.021589
146.52817	2.1417516
147.51497	17.567219
147.80964	11.618198
148.02247	3.0723922
148.43083	0.5931542
149.51313	18.987182
149.63864	7.765163
150.28074	12.522701
150.13431	-7.139437
150.61725	-7.2728394
151.59496	7.881066
152.19159	11.251553
152.6327	9.765256
153.26025	14.108066
153.61495	9.980399
154.22249	13.647459
155.10652	25.942902
155.11834	11.191893
155.4012	4.8220898
156.47349	22.941342
156.69086	14.530941
157.33205	19.275415
157.6904	15.276606
157.78589	3.0845099
158.69266	16.066853
158.87001	6.4423068
159.59124	13.670951
159.64217	0.10359178
160.66353	16.63747
160.97276	11.105158
161.26744	5.0874934
161.95774	11.370484
162.6235	16.879503
162.7099	4.4285764
163.16646	3.4563396
164.60528	32.90848
165.28013	38.697795
164.66167	4.4115315
165.13916	4.083299
166.04774	17.119264
166.63436	20.164955
166.47157	0.0034090262
167.00726	1.4810043
167.69938	7.80588
168.44699	15.832585
168.8981	14.704042
169.38831	14.75052
169.97767	17.92813
170.05497	5.1766495
170.91445	16.676861
171.19912	10.382758
171.49652	4.488421
172.59428	23.36537
172.42057	2.8828144
173.47467	20.383726
174.15861	26.48966
173.86485	2.2489443
174.7507	14.58946
174.86529	3.0267481
175.71385	14.198362
176.2841	16.738414
176.8398	18.816155
177.41552	21.550874
177.79386	18.150165
177.58923	-3.3087482
178.60513	13.036692
179.47461	24.884999
179.4164	7.928751
179.92572	8.579896
180.8434	21.915253
181.33817	22.109179
182.10214	30.675792
181.61374	0.41683475
182.49231	12.522322
183.33087	23.379007
183.12623	1.9398443
184.34677	24.613419
184.61598	17.850103
184.847	9.878508
185.37723	11.189364
185.89564	12.13901
186.42952	13.539319
186.58959	3.413662
187.7683	24.786435
187.78557	10.236638
188.07388	4.0293554
189.1189	21.303539
189.59001	20.770406
189.46359	1.7455602
190.63502	22.907442
190.67959	9.1777835
191.05703	5.7448686
192.43491	33.32873
192.49221	19.960988
192.68866	10.948534
193.45445	19.543117
194.07109	23.550972
194.16022	11.170114
194.32575	1.2194463
195.29254	16.013255
195.7391	14.767708
196.34665	18.44799
196.13837	-3.0848958
196.8205	2.8975876
198.26295	32.482624
198.21475	15.89262
198.3921	6.256142
199.51533	25.941766
199.55807	12.1452
200.33205	21.017375
201.12513	30.455
201.25883	19.479949
201.54987	13.388547
202.31475	21.982296
202.06555	-0.8817768
202.84135	8.064958
203.10328	1.0351972
203.7272	5.2654673
204.40204	11.069363
205.0496	15.994128
205.59985	17.95144
206.03095	16.160219
206.6294	19.611571
207.26331	24.118934
207.63439	20.51822
208.20646	23.11065
207.33789	-18.897975
208.7185	8.747313
209.68075	23.425215
210.26646	26.465604
210.53567	19.67748
210.71939	10.282278
211.22143	10.704458
211.47609	3.5055136
212.23006	11.75399
212.90491	17.514325
213.23687	12.70548
213.54974	7.268595
214.64477	26.084563
214.61112	9.940819
215.38328	18.738507
215.79983	16.532229
216.00174	7.656076
216.97853	22.809905
217.01855	8.950523
217.65338	13.48923
217.8953	5.8838117
218.20453	0.33407118
219.13495	14.062782
219.56332	12.217361
219.65518	-0.066853695
220.83843	21.489704
221.29954	20.6352
221.42142	9.309802
222.19267	18.112022
222.91935	25.50296
222.7411	4.8658677
223.345	8.444826
224.16354	18.715593
224.28905	7.484306
224.6956	4.9499523
225.58781	17.491847
226.3909	27.276173
226.52368	16.239385
227.10394	19.135835
227.29948	10.060494
227.88792	13.174377
228.18897	7.412528
229.10665	20.703755
229.5241	18.533446
229.6669	7.854364
230.46088	17.315469
231.25033	26.660861
231.44678	17.638621
231.26215	-3.191516
232.23258	11.762131
232.2926	-1.4925431
233.17027	10.585071
233.52315	6.4330295
234.54906	23.062545
234.87193	17.969981
235.72868	29.396718
236.17251	28.032125
235.89239	4.2530185
236.38988	4.540124
237.19751	14.449318
237.49037	8.42197
237.99787	9.015674
238.21887	0.7660611
239.2093	16.332184
239.36119	5.9173335
239.996	10.465602
240.3198	5.4158427
241.13106	15.408364
241.35025	7.108919
241.93506	10.097628
242.45074	10.948534
242.45983	-3.8490626
243.634	17.374348
243.8277	8.271576
244.11693	2.1425088
245.1856	20.100187
245.292	8.316941
245.88863	11.694903
246.1724	5.3633825
247.3993	28.247907
247.32472	10.8414085
248.11598	20.223474
248.02594	2.332844
249.02366	18.13664
249.79218	26.818247
249.8222	12.634438
250.43155	16.40983
250.8763	15.056296
251.23828	11.168775
251.824	14.228683
252.19234	10.505562
252.58797	7.66649
253.45562	19.426754
253.82124	15.631269
254.03043	7.0045935
254.65707	11.3237085
254.738	-1.2929349
255.48835	6.8486146
256.10407	10.781117
256.50152	7.990341
257.22912	15.428816
257.6693	13.934091
257.8112	3.2269287
258.71432	16.106623
258.80345	3.732017
259.1054	-2.010637
260.08402	13.216609
260.60516	14.222052
260.74886	3.5805098
261.55467	13.4401145
261.5847	-0.7511015
262.49236	12.265516
262.86799	8.777805
263.2036	4.05213
263.2609	-9.281192
264.62968	18.028884
265.20993	20.878748
265.2645	7.454611
265.76654	7.879739
265.93116	-2.1097514
266.61965	4.1106
267.20627	7.160681
267.6865	6.916339
268.2822	10.271864
268.91612	14.794563
269.37178	13.8097945
270.09756	21.175514
270.41224	15.810235
270.94066	17.079494
271.32356	13.816971
271.7883	13.088963
272.07298	6.8208898
272.62323	8.749395
273.22076	12.143879
273.93108	19.029972
273.85104	1.439512
274.41766	3.8975394
274.98518	6.3769714
275.2935	0.7979376
275.95107	6.0483875
276.41673	5.3777768
276.9797	7.676909
277.68638	14.471326
278.22662	16.087494
277.9265	-8.303397
279.21342	16.45509
279.27982	3.3671746
279.4781	-5.5753045
280.05198	-2.888502
281.29708	20.544863
281.32254	6.2161777
282.08106	14.587566
282.87505	24.094315
282.77228	5.7999118
283.45076	11.677862
284.2111	20.148478
284.433	11.902846
284.5767	1.2294858
285.45165	13.238559
285.51804	0.17063574
286.4139	12.824204
287.13694	20.122345
287.3916	12.873978
287.36886	-2.9366073
288.46299	15.826333
289.07235	19.597556
289.4234	15.381068
289.7663	10.858196
290.2265	10.037782
290.84586	14.081531
291.29606	12.932917
291.8645	15.422564
291.9327	2.4299974
292.8331	15.198712
293.37698	16.929867
293.32514	0.23597113
294.28648	14.887173
294.56388	8.378769
295.3042	16.183516
295.8972	19.428643
296.45108	21.495573
296.86035	19.080345
297.06953	10.430187
297.25962	1.2116293
298.1573	13.887031
298.63932	13.709012
298.83668	4.695233
299.4715	9.273913
299.86896	6.4847325
300.52107	11.554188
301.03493	12.366081
301.8562	22.6664
302.12632	15.928793
302.10177	0.06779774
303.13132	16.851099
303.37506	9.2892135
304.04172	14.8296
304.3373	8.8812065
304.7475	6.4377626
305.59696	17.647123
305.97803	14.331517
306.23815	7.29113
306.41095	-2.474508
307.16492	5.776037
307.335	-4.0664776
308.06714	3.502863
308.69197	7.758342
309.0967	5.1541766
309.6615	7.556841
310.7256	25.390277
310.87566	14.932628
311.27857	12.27611
311.8088	13.601251
312.47728	19.169168
312.48365	4.2727146
313.4077	17.765941
314.06162	22.92335
313.84243	1.0194595
314.55002	7.821978
314.9593	5.3974724
315.24215	-0.9560021
316.2926	16.486153
316.04523	-6.299138
317.23485	15.435065
317.10843	-3.5990993
317.9479	7.2835574
318.81464	19.004782
318.9747	8.8810174
319.41673	7.435529
320.09157	13.229679
320.45992	9.513945
321.28483	19.967236
321.4349	9.486613
321.83507	6.7761925
322.37168	8.267789
322.84734	7.915345
323.2357	4.8222793
323.83505	8.28919
324.33528	8.636522
324.84186	9.246342
325.13927	3.3354424
326.03694	15.987123
326.6945	21.261307
327.03284	16.618531
327.07922	2.9625532
327.64493	5.3514498
327.8432	-3.5983148
329.05373	18.745892
329.63672	21.707353
330.0551	19.535061
329.75768	-4.7581097
330.12876	-8.3973314
331.13193	7.56436
331.38022	0.14184723
332.15056	8.905451
332.57257	6.8540286
333.03368	6.0097084
333.76855	13.66261
333.73308	-2.5773416
334.749	13.79916
335.51478	22.379433
335.34107	1.9175518
335.5457	-6.8854705
336.32696	2.2184563
336.92905	5.755787
337.1064	-3.884532
337.31104	-12.638989
338.4561	7.6958466
339.04544	10.855925
339.15367	-0.9208662
340.19777	16.30775
340.3151	4.809242
340.87898	7.154586
341.41195	8.5623245
342.19138	17.57095
342.05132	-1.8633586
342.96627	11.3401805
343.33007	7.480677
343.80483	7.1078057
344.4624	12.349983
344.58063	0.9020379
345.09904	1.8249924
345.76115	7.202687
345.803	-6.6025306
346.5224	0.5535689
347.25636	8.206814
347.7766	9.195964
348.21133	7.508546
348.82433	11.407793
348.59968	-10.683818
349.43096	-0.039016384
350.16856	7.682967
350.32227	-2.678097
351.02894	4.1201344
351.2727	-3.4619595
351.81202	-1.8612759
352.83247	14.618627
352.96617	3.627484
353.03074	-9.46944
353.93296	3.3589295
354.93522	19.264996
355.11803	9.818285
355.52821	7.414561
356.3304	17.165288
355.79743	-14.487954
357.2699	15.999624
357.33993	3.0579484
357.69645	-1.0111267
358.60504	12.0126895
359.10162	12.270064
359.40812	6.6370464
359.89106	6.498554
360.0011	-5.2171796
360.354	-9.400507
361.17254	0.84913126
361.6182	-0.483692
362.0593	-1.9370293
362.6641	1.6955612
363.45628	11.086981
363.9001	9.723593
364.21116	4.2602137
364.17296	-12.054356
365.41897	11.404146
365.7464	6.4478024
365.7564	-8.354721
366.705	5.8872195
366.74228	-8.053943
367.55628	2.0374034
367.89825	-2.5193905
368.6104	4.4583113
369.0342	2.4589436
369.6281	5.704652
370.23202	9.333839
370.82683	12.623835
370.90504	-0.06854872
371.7336	10.482648
372.18197	9.2425555
372.2229	-4.5948588
373.4407	17.988654
373.66263	9.736472
374.0728	7.344727
374.5221	6.148381
374.8195	0.21911548
375.76993	14.57522
376.25742	14.523367
376.77583	15.459684
376.75673	-0.2189288
377.57255	9.927506
377.96363	6.9066784
378.4011	5.350503
379.23147	15.946595
379.4752	8.3636
379.89903	6.39174
380.16643	-0.4615349
380.74396	2.320911
380.55387	-18.688485
381.73712	2.8390682
382.61751	14.983762
382.15185	-14.545905
383.49063	11.7942245
383.7371	4.3162713
384.29098	6.3396627
385.13136	17.280243
385.4224	11.152718
385.7007	4.6586814
386.06632	0.88612895
386.86667	10.544764
387.2132	6.154404
387.84347	10.574689
388.35734	11.339423
388.79026	9.654087
388.9294	-1.1473605
389.6843	7.098528
390.31184	11.436203
390.652	6.8540286
391.506	18.16112
391.58877	5.6262477
392.14902	7.8693215
392.9903	18.777141
392.5583	-9.688505
393.2104	-4.6073596
393.80976	-1.192369
394.7047	11.429382
394.87477	1.5745467
395.54325	7.16559
396.0353	7.3074186
396.95297	20.57952
396.832	1.7146889
397.60872	10.682923
397.84882	2.9955027
398.00798	-7.2157584
398.80015	2.2231897
399.3504	4.1278795
399.69237	-0.35472076
400.75284	17.350317
401.0848	12.512098
401.05388	-3.5548977
401.6214	-1.087259
402.75646	18.917668
403.0766	13.745563
403.4031	8.736678
404.09796	15.15648
404.03066	-2.0472517
404.8492	8.178778
404.7537	-9.888925
405.56134	0.0009431139
406.16615	3.5941467
406.82372	8.878745
407.39033	11.2817386
407.8387	10.074334
408.13794	4.217414
408.75548	8.227262
408.76367	-6.613012
409.69863	7.2244697
410.14064	5.8037034
410.71635	8.5160715
411.12744	6.1270173
411.60675	5.8497217
411.6586	-7.652482
412.78363	12.0863606
412.80182	-2.4793002
413.36207	-0.21760343
413.86411	0.18445747
414.62718	8.718335
415.23018	12.2704425
415.91048	18.224403
415.91775	3.3515452
416.52802	7.133754
417.0919	9.503148
417.1874	-2.677646
417.90864	4.559441
418.4989	7.724446
418.6044	-4.107005
419.43568	6.5106718
420.2706	17.271344
419.80948	-12.147912
420.58073	-3.3430277
421.06095	-3.6068442
421.92406	8.02159
421.85312	-9.298616
422.66348	0.71360073
423.4602	10.241083
423.67847	1.9243411
423.78397	-9.93419
424.99724	12.52005
425.22643	4.5149375
425.864	9.15468
425.83852	-6.766728
426.48153	-1.9411994
427.76483	22.70947
427.74028	6.8295994
427.75574	-7.814975
428.36874	-3.9443223
429.07814	2.9183472
430.12224	20.149235
430.13952	5.5726513
430.59063	4.4564183
430.88167	-1.6560687
431.64565	6.908761
431.68203	-7.072587
432.22863	-5.260926
433.17178	8.834151
433.47555	3.1269353
433.61743	-7.565363
434.32593	-0.73045904
435.3682	16.417971
435.04988	-8.52752
435.8084	-0.14848124
436.20403	-3.0218278
436.7379	-1.5908369
437.60102	10.055391
437.80565	1.3059967
437.73744	-15.93277
439.16535	13.182898
439.38908	5.027049
439.62555	-2.7985433
440.19217	-0.34165186
440.88975	6.177548
440.81608	-11.201786
441.22717	-13.6111036
442.1585	0.13275897
442.69783	1.7358994
442.48864	-19.840778
443.7774	4.9859357
443.59732	-15.712516
444.09572	-15.392456
444.72964	-10.850621
445.25805	-9.588565
446.53953	15.013492
446.7751	7.214052
447.07886	1.5010291
448.08567	17.562804
447.87376	-4.0943147
448.55133	1.8162016
449.449	14.492857
449.6891	6.8347116
450.2348	8.640309
450.54313	3.087544
451.0779	4.565184
451.37168	-1.4289118
451.63816	-8.2712006
452.41669	0.74504
453.01877	4.294867
453.36984	0.04848067
453.93463	2.4424982
454.46305	3.725958
454.93144	3.1138664
455.11334	-6.3426946
455.69269	-3.4987002
456.25657	-1.1238104
457.2561	14.735666
456.8241	-13.742122
457.3034	-14.00294
458.0892	-4.7728826
459.3425	18.957058
458.83317	-11.896375
459.9755	8.3810415
459.75995	-13.3914164
460.00096	-21.017382
460.63397	-16.519907
461.5571	-3.02827
461.54983	-18.298947
462.4484	-5.5792853
462.7067	-12.688623
464.02093	12.924577
464.80218	22.064866
464.77308	6.04195
465.11778	1.6279673
465.41336	-4.2905193
466.41017	11.491882
466.35287	-5.3772113
466.91858	-2.926239
467.17415	-10.123957
468.00724	0.6039465
468.42015	-1.6959425
469.0759	3.510175
468.7694	-21.0367
469.42515	-15.84376
470.29917	-3.848873
470.70208	-6.4569786
471.57792	5.569054
472.46377	17.955592
472.50106	4.0058686
473.09678	7.367524
473.5388	5.96392
474.29913	14.444579
474.34642	0.8478735
474.84937	1.3359213
