# Supplementary material for: Staphylococcus aureus vWF-binding protein triggers a strong interaction between clumping factor A and host vWF
Source: Commun Biol. 2021 Apr 12;4:453. doi: 10.1038/s42003-021-01986-6 (PMC8041789; doi:10.1038/s42003-021-01986-6)
Supplement: Supplementary file 3 — Supplementary Data 1 [file 42003_2021_1986_MOESM3_ESM.zip › Supplementary Data 1/Fig 2c curve_2.tsv]

x	y
-18.656086	263.19166
-18.322302	258.5002
-17.39007	272.33327
-17.349143	258.57824
-17.33641	243.93115
-16.909857	242.09018
-16.602447	236.5842
-16.173166	234.82197
-16.158614	220.24813
-15.921236	212.55994
-15.251848	218.25153
-15.058125	209.19154
-14.927158	198.21646
-14.578821	193.97313
-14.279597	188.20219
-14.2859635	172.95936
-13.638403	177.97254
-13.581105	164.65652
-13.383745	155.73536
-13.037227	151.42892
-12.50972	152.71935
-12.517906	137.41652
-11.968571	139.37553
-11.659343	133.90665
-11.760297	115.70049
-10.979041	124.8603
-10.7780425	116.028895
-10.6807265	104.00958
-10.011338	109.65945
-10.235984	87.64993
-9.673006	90.01516
-9.201888	89.57711
-9.204617	74.4223
-8.853552	70.21382
-8.034097	80.5675
-8.259652	58.505666
-7.693036	60.99392
-7.6803035	46.3426
-7.356524	41.291894
-6.3433467	57.5987
-5.9895533	53.485067
-6.0432135	36.759668
-5.432033	40.65442
-5.461137	24.667298
-4.89725	27.06321
-4.226043	32.793886
-3.8167705	30.38426
-3.96138	10.844463
-3.505723	9.882388
-2.5462061	24.526835
-2.1105582	22.952038
-1.895008	14.558497
-1.7058331	5.364233
-0.8054334	18.17411
-0.5280375	11.701812
-0.13877376	8.644379
0.022206804	-1.444917
0.74798356	5.9813287
1.0826776	1.2602608
1.8721191	10.649589
2.417816	12.448744
2.2295505	-8.4552166
2.9098526	-2.4482773
3.6228964	4.560102
4.1440367	5.5949017
3.979418	-14.553872
4.828886	-3.3241855
5.4255147	0.060695975
6.0139578	3.20903
6.3622942	-1.0931931
6.6660655	-6.7566
6.9625608	-12.666927
7.4400455	-12.947784
8.154909	-5.9190374
9.176271	10.650346
9.078955	-7.471525
9.872944	2.0602216
9.499142	-24.613965
10.605997	-5.4202966
11.532772	8.1930756
11.605532	-4.6184423
12.3149375	2.2446827
12.834259	3.2450993
13.1807765	-1.1093275
13.8538025	4.6428655
13.782862	-12.647605
13.854712	-25.528246
14.566846	-18.525173
15.484526	-5.2182226
15.791935	-10.796936
16.546815	-2.4927584
16.495884	-19.152794
17.562721	-1.2106463
17.85103	-7.379673
18.223014	-10.956449
18.523147	-16.768248
19.092491	-14.2151456
19.570885	-14.468544
20.291205	-7.270808
20.53313	-14.86474
21.77732	8.572412
21.664542	-10.026521
21.998327	-14.7883
22.74957	-6.60471
22.682267	-23.805605
23.045155	-27.655801
23.859153	-17.545493
24.424859	-15.124197
25.149726	-7.781739
25.568093	-9.907963
26.031026	-10.679708
26.344802	-16.06563
26.508511	-26.095081
27.074217	-23.68042
28.132868	-5.9857163
28.41936	-12.218839
28.626724	-20.89362
29.302479	-15.072494
29.603521	-20.845776
30.155586	-18.835003
30.369318	-27.335552
31.816324	2.370246
31.82451	-12.488336
32.21923	-15.339322
32.338374	-26.769857
33.006852	-21.170123
33.63986	-16.667494
34.25195	-12.821279
34.187376	-29.900016
34.805833	-25.882779
35.237843	-27.600122
35.648934	-29.98158
36.28467	-25.395493
37.065927	-16.297814
37.551597	-16.371864
37.731677	-25.92437
38.05273	-31.055263
38.451088	-33.817442
39.647073	-11.919422
39.595232	-28.613183
39.915374	-33.819905
40.079993	-43.83515
40.8949	-33.688094
41.209585	-39.068648
41.426954	-47.44085
42.492882	-29.533553
43.437847	-15.371532
43.922608	-15.481566
44.160895	-23.21851
44.419192	-30.29545
44.83574	-32.544207
45.69794	-20.938714
46.53013	-10.287682
47.098563	-7.771321
46.914845	-28.574887
47.332303	-30.76117
47.82525	-30.616832
48.680175	-19.269454
49.129465	-20.449892
49.28408	-30.791016
49.761564	-31.090297
50.964825	-8.964069
50.907527	-25.831264
51.358636	-26.992764
51.842488	-27.096877
52.59737	-18.836143
52.693775	-30.995418
53.555976	-19.377026
53.882484	-24.37954
53.74515	-43.73932
55.055732	-18.269313
55.123945	-31.30525
55.47683	-35.44704
56.166225	-29.233758
56.55185	-32.419213
56.760125	-41.075813
57.855157	-22.270843
58.17621	-27.459784
58.47725	-33.247016
58.596395	-44.678483
59.355823	-36.271784
59.72871	-39.81583
60.34717	-35.78534
60.88923	-34.130497
61.0975	-42.79679
61.04384	-59.572666
62.10431	-41.853236
62.818266	-34.843527
62.714584	-53.17178
63.47583	-44.717306
63.90784	-46.462677
63.9042	-61.681465
64.81006	-48.75679
65.18295	-52.324336
65.78049	-48.957068
65.180224	-82.64487
66.08244	-69.8245
66.89371	-59.81205
67.43304	-58.24204
67.36028	-75.600505
68.21157	-64.36735
68.16064	-81.0726
68.84367	-75.024396
69.641295	-65.4294
70.08786	-66.72138
70.42073	-71.5503
70.67539	-78.79089
71.098306	-80.821475
71.95141	-69.483565
73.16104	-47.162094
74.59622	-17.840167
75.53209	-3.9720714
76.2515	3.201646
76.20512	-13.357568
77.17191	1.4593009
77.60756	-0.16372908
77.704875	-12.2711095
78.60891	0.60634776
79.5557	14.825528
79.82218	7.943843
80.388794	10.3641835
80.43427	-3.34073
80.74259	-8.934144
81.72848	6.5191004
82.28418	8.58851
82.57067	2.3512219
82.48336	-15.486487
83.31464	-4.8621797
84.079524	3.7048407
84.6998	7.797038
84.813486	-3.8042763
85.6193	6.0414707
85.67478	-7.382703
86.45876	1.7814969
86.938975	1.51915
87.427374	1.5276702
87.606544	-8.035705
87.94397	-12.703213
88.99534	4.7464567
89.61289	8.72771
89.657455	-5.0191778
90.27227	-1.0858224
91.044434	7.690638
91.332744	1.509868
92.00395	7.183652
91.888445	-11.519439
92.54692	-6.248478
93.636494	12.380001
93.64377	-2.5448625
94.14581	-2.0967787
94.81884	3.6249803
94.76336	-13.213489
95.82201	4.4407915
96.242196	2.349031
96.64692	-0.24823728
97.27538	4.0813364
97.864735	7.2048626
97.86928	-7.753329
98.511386	-2.977664
98.907016	-5.858156
99.23716	-10.760385
100.07208	-0.014872735
100.59413	1.0096484
101.571835	16.158797
101.42086	-3.599741
102.002936	-0.6983632
102.128446	-11.9512
103.212564	6.503002
103.369906	-3.735907
103.87922	-3.099197
104.434015	-1.0319871
104.76689	-5.826906
105.33714	-3.296533
106.31485	11.865252
106.1757	-7.56436
106.7605	-4.601965
106.79597	-18.607553
108.50673	19.24104
108.178405	-6.035778
108.38122	-14.881023
109.166116	-5.686196
109.53992	-9.230153
110.27752	-1.5172714
110.64677	-5.2053474
111.05332	-7.73439
111.73362	-1.7691416
112.28659	0.2396617
112.4212	-10.732222
113.252476	-0.10596272
113.61718	-3.92851
114.12195	-3.4467147
115.22426	15.589379
115.447996	7.406369
115.631714	-2.0331475
116.800415	19.029688
116.66581	-0.2418178
117.033245	-4.0010447
117.553476	-3.0175693
118.09008	-1.4962413
118.50663	-3.7056894
118.6476	-14.4884296
120.02185	12.966334
120.01458	-2.3944915
120.54208	-1.1732835
121.5207	14.01761
121.61438	1.8017111
122.1628	3.651055
122.63483	3.1466837
123.28876	8.282088
123.51886	0.2981809
123.7526	-7.569819
124.37015	-3.5711913
124.77305	-6.214388
125.08319	-11.754089
126.11729	5.1824226
126.56294	3.869606
127.26416	10.45149
127.38239	-1.0057322
128.34373	13.623312
128.36828	-0.69763287
128.94218	1.940528
129.41966	1.6214155
129.59701	-8.012223
130.47195	3.956878
130.73843	-2.8980696
131.67521	10.999005
131.79253	-0.51048955
132.01263	-8.809533
132.83118	1.3968957
133.39506	3.7696083
134.21725	14.1189335
134.64198	12.131904
135.01669	8.627068
135.12037	-3.2633896
135.63788	-2.3522599
136.67652	14.688604
136.93754	7.635343
136.79293	-11.933249
137.5278	-4.3093645
137.52872	-19.404294
138.79928	4.8139197
139.35771	6.979874
139.7597	4.3512117
140.21263	3.231566
140.74014	4.4572774
141.0521	-0.9890658
141.64691	2.323087
142.31266	7.80957
142.32539	-6.9192646
143.09391	1.7905356
143.706	5.613272
143.93974	-2.2886285
144.47362	-0.86462066
144.71463	-8.497615
145.24214	-7.280627
146.43176	14.4156995
146.85104	12.324042
147.39219	13.952653
147.70778	8.606502
147.65594	-8.129829
148.36353	-1.3130696
149.20117	9.489604
149.96878	18.12897
149.82417	-1.4303334
151.0911	22.678444
150.98651	4.3142816
151.45308	3.652002
151.92056	3.0124468
152.13156	-5.582411
152.80914	0.28143793
153.40213	3.5374247
154.31162	16.58984
154.60994	10.718905
154.5963	-4.813213
155.24022	-0.002939884
155.31207	-12.904412
156.19518	-0.63870345
156.609	-2.9572649
156.99827	-6.022353
157.55033	-4.0250997
158.18516	0.51483855
158.7354	2.4303745
159.30293	4.905163
159.93776	9.426352
160.4116	9.002508
160.17695	-13.370032
160.87454	-6.893145
161.5512	-1.0494829
162.41977	10.7261
163.15282	18.302937
162.92817	-3.7332563
163.65759	3.730027
163.98137	-1.3384815
164.25786	-7.911751
164.80628	-6.0653422
165.41564	-2.2802931
165.87312	-3.225513
166.53705	2.2044482
166.99452	1.2805245
167.36833	-2.2852159
168.06318	4.1462975
168.61433	6.0746456
168.86717	-1.2225791
168.94266	-13.9642135
169.47017	-12.7441955
169.84124	-16.371097
170.42878	-13.290568
170.96174	-11.902945
171.75846	-2.3367296
172.46786	4.520332
172.49788	-9.6496335
173.38645	2.7425761
173.80664	0.6534706
174.63883	11.299179
174.45602	-9.476979
174.90076	-10.815496
174.74706	-30.68861
176.40416	5.525396
176.95076	7.327811
177.2318	0.9403864
177.68018	-0.29667645
177.9221	-7.9156326
178.06671	-18.573868
178.98712	-5.1508043
179.4446	-6.1064374
179.93936	-5.9108057
179.98848	-19.489282
180.71516	-12.097256
181.41729	-5.4719996
181.6965	-11.954459
182.65875	2.749613
183.01255	-1.420109
183.27357	-8.418264
183.83109	-6.278592
184.51958	-0.048002512
184.58324	-13.204401
184.85791	-19.807307
186.31128	10.081432
185.95112	-16.17162
186.8206	-4.359742
187.66734	6.7698477
187.61732	-9.910993
187.80558	-19.169284
189.12617	6.592771
189.57	5.246054
190.13298	7.554657
190.11661	-8.050212
190.27486	-18.274235
191.12979	-6.906403
192.18935	10.786512
192.50312	5.4172613
192.71594	-3.1367174
193.33258	0.86576894
193.52085	-8.423187
194.06018	-6.808677
194.69773	-2.181828
195.05698	-6.1617382
196.01104	8.284549
196.04833	-5.6943374
196.57584	-4.442213
197.47351	8.21883
197.61448	-2.5092623
197.9228	-8.0919525
198.14199	-16.397356
198.90233	-7.9762395
199.63265	-0.4368187
200.1456	0.31636193
200.19108	-13.389299
200.84137	-8.3262225
201.86728	8.3195855
202.16014	2.2721412
202.38569	-5.8478188
202.88046	-5.62824
203.30064	-7.755795
203.8709	-5.1809134
204.88044	10.988704
204.80313	-6.520625
205.37793	-3.836658
205.62531	-11.282333
206.44568	-0.9898638
206.82221	-4.4483753
207.59164	4.2826532
208.14916	6.4620956
208.77307	10.653029
208.49295	-13.11539
209.1496	-7.9114675
209.51067	-11.820375
210.34741	-1.0212218
210.48383	-11.9213155
211.62889	8.464277
211.55795	-8.8843394
212.19186	-4.3423186
212.94402	3.819738
213.19322	-3.561107
213.71709	-2.4282028
214.83577	17.10743
215.13863	11.391252
215.12044	-4.272624
215.6443	-3.175897
216.32097	2.6836781
216.84848	3.8781083
217.27048	1.8606089
217.88166	5.702473
217.46602	-22.296396
218.59834	-2.3452228
218.62472	-16.632645
219.34868	-9.334506
219.85072	-8.883771
220.46099	-5.089197
220.86753	-7.594627
221.82614	6.9971086
222.02168	-2.0712136
222.75019	5.3827025
222.53464	-16.415614
223.71425	5.009516
223.78792	-7.800488
224.6865	4.8921258
225.19491	5.545475
225.17581	-10.140909
225.8843	-3.3188795
226.66829	5.856464
226.78107	-5.7797517
227.34405	-3.4378158
227.57506	-11.3827055
228.03071	-12.3996525
228.59369	-10.064019
229.54411	4.29345
229.4368	-14.1575736
230.16985	-6.555067
230.52364	-10.714745
231.143	-6.646567
232.06341	6.771173
232.36991	1.1538254
232.7901	-0.9602052
233.23575	-2.26268
233.87058	2.2969536
233.87513	-12.679802
234.43083	-10.558248
235.11022	-4.6561296
235.69321	-1.6854358
235.8933	-10.58691
236.35805	-11.30743
237.07655	-4.179257
237.34121	-11.056204
238.08882	-3.0510913
238.5481	-3.9259446
239.07833	-2.579142
239.69315	1.3255962
240.15063	0.4029123
240.398	-7.041104
241.03647	-2.398472
241.5549	-1.429008
242.7627	20.876191
242.649	2.2375058
243.21835	4.7737305
243.30384	-7.695377
244.0842	1.3441559
244.75904	7.1623337
244.68355	-10.318171
245.4839	-0.61635695
246.16148	5.26556
247.01185	16.487792
246.20968	-23.467171
247.3893	-2.0337154
247.89225	-1.5812724
248.63076	6.1942174
248.62803	-8.988119
249.00092	-12.547233
249.61392	-8.677911
250.33606	-1.4039342
250.8008	-2.1312474
250.6853	-20.809153
251.9204	2.3414573
252.7344	12.4182565
252.23508	-18.147144
253.03999	-8.313533
253.58295	-6.6189146
253.92401	-11.155634
254.86352	2.8366955
254.82169	-13.573891
255.55474	-5.9604214
256.31053	2.3274418
256.4315	-9.042131
256.89351	-9.832021
257.4483	-7.752003
258.04948	-4.2587977
258.18773	-15.063149
258.75798	-12.512197
259.23637	-12.803283
260.48602	10.78708
260.17224	-14.038741
261.1836	2.168172
261.27364	-10.133899
262.02306	-2.0426143
262.41324	-5.0621846
262.5733	-15.20885
263.14265	-12.702906
264.20858	5.221246
264.27588	-7.800677
264.978	-1.1784541
265.0817	-13.061604
265.6965	-9.1116
266.7861	9.4926116
266.76335	-6.312488
268.02573	17.692058
268.2422	9.2792
268.28675	-4.4539246
269.2099	9.05743
269.4882	2.5287585
270.00297	3.3705766
270.37223	-0.3119002
271.1062	7.333077
271.71737	11.15089
271.77921	-2.0464056
272.0657	-8.275277
272.81058	-0.2950851
273.18256	-3.903702
273.72826	-2.1191252
273.8765	-12.623555
274.55863	-6.620046
274.93243	-10.142423
275.7255	-0.70801947
276.0784	-4.876006
276.3367	-11.956677
277.06974	-4.385118
277.4381	-8.094414
278.08292	-3.2060064
278.36305	-9.651712
279.63907	14.755834
279.8528	6.2444915
280.25661	3.6656385
280.59222	-1.034444
280.9251	-5.8647826
281.4908	-3.4421706
282.06833	-0.6341593
283.04694	14.533991
283.23248	5.1863986
283.33162	-6.866439
284.02647	-0.45083428
284.4221	-3.2851952
284.98053	-1.1362181
285.77998	8.542113
285.63355	-11.117379
286.62672	4.5296275
286.6731	-9.114819
287.08146	-11.60315
287.9746	0.95497
288.60578	5.3679656
288.91773	-0.064867186
289.7381	10.256238
289.89544	-0.006347982
290.29562	-2.693178
290.47752	-12.181719
291.70533	10.7249635
292.1328	8.86274
292.2483	-2.6666388
292.85403	0.9900068
293.51796	6.4336904
293.46066	-10.459264
294.8349	16.984707
294.89675	3.7989555
295.48247	6.858102
296.03362	8.776951
296.20733	-0.9256238
297.1714	13.805969
297.41787	6.3264975
297.86716	5.1333703
298.38557	6.078022
298.86306	5.764279
299.19048	0.79796765
299.97173	9.87614
299.76528	-11.628147
300.31188	-9.804724
300.8021	-9.753805
301.79982	6.0649576
302.4219	10.209457
302.7284	4.6065083
302.97306	-2.9406798
303.55332	-0.086456314
303.84345	-6.2024596
304.55922	0.85324103
304.85936	-4.9648285
305.16404	-10.655279
306.18813	5.9700764
306.44551	-1.193119
307.11672	4.5140836
307.355	-3.2310081
307.7179	-7.0984377
308.45277	0.54929824
308.62284	-9.295872
309.405	-0.17887617
310.20173	9.387907
310.30632	-2.4791575
310.86657	-0.2457308
311.49776	4.2034913
311.62145	-7.1046858
312.53094	5.975946
312.63008	-6.0733666
312.9375	-11.645571
313.69055	-3.463381
313.9434	-10.726484
314.74283	-1.0846909
314.87107	-12.2213
316.158	12.519386
316.67005	13.255904
316.90834	5.512855
317.19756	-0.60802605
317.50133	-6.3299114
318.1125	-2.4933534
319.18844	15.70102
319.00927	-4.9676686
320.14796	15.171725
320.25164	3.3075088
320.5454	-2.7419146
321.67773	17.249844
321.7714	5.007807
321.98514	-3.4999323
322.54175	-1.3474525
322.99013	-2.597323
322.73638	-25.54946
323.88417	-5.1312977
324.47534	-1.9050868
324.41895	-18.788037
325.99056	14.797686
325.98692	-0.4625778
326.67813	5.8702544
327.30568	10.174231
327.49395	0.8945575
327.62946	-10.022162
328.75815	9.791077
329.30566	11.667722
329.63035	6.606597
329.94413	1.2049604
330.2279	-5.1254643
330.78632	-2.9266641
331.0719	-9.210268
331.94775	2.8285538
332.5471	6.2509334
332.8236	-0.29395358
333.54573	6.9550663
334.04595	7.337436
334.35245	1.7181902
334.7217	-1.9611897
335.13007	-4.4093583
335.6221	-4.3016016
335.85766	-12.143085
336.86266	3.8901946
337.28648	1.8801154
337.201	-15.85787
337.90494	-9.190194
338.76987	2.4870407
339.64935	14.617205
339.77395	3.3433028
340.0959	-1.7763409
340.6889	1.4598014
340.93264	-6.110229
341.80576	5.8265216
342.3451	7.403339
342.85623	8.1427295
342.96446	-3.6245488
343.65476	2.6187169
344.13134	2.296007
344.63974	2.8994116
345.08994	1.7369393
345.8239	9.341884
345.93123	-2.4416504
346.6961	6.135279
347.20725	6.835562
347.6438	5.2737064
348.10674	4.493441
347.7011	-23.194948
348.667	-8.3962915
349.4355	0.28833527
349.80022	-3.535537
349.85752	-16.864505
350.77974	-3.4442533
351.09534	-8.7534745
351.78473	-2.5227054
352.65694	9.355332
353.0544	6.569185
353.4491	3.6501084
353.5628	-7.944042
354.03573	-8.397617
354.90157	3.3006386
355.10894	-5.397003
355.79197	0.6426738
356.09665	-5.053078
356.42861	-9.862906
357.078	-4.8797928
357.89017	5.147386
357.78558	-13.169932
359.09434	12.219203
359.2444	1.7466
359.9138	7.372468
360.56863	12.541543
360.80965	4.8637925
360.83603	-9.405905
361.67458	1.4522954
361.92378	-5.9812576
362.2521	-10.8984575
362.8078	-8.820704
363.31076	-8.363153
364.36305	9.116138
364.25664	-9.289024
365.0488	0.12489535
365.21524	-9.8270975
365.88008	-4.3506496
366.7441	7.278128
367.15338	4.849673
367.41804	-2.0850398
367.7782	-6.0623125
368.0565	-12.5343355
368.80047	-4.618253
369.54353	3.27721
369.589	-10.425742
369.61447	-24.763953
371.31522	12.779032
371.15606	-7.238016
371.36616	-15.857303
372.04282	-10.017239
372.23472	-19.167586
373.2197	-3.8033296
373.5262	-9.4278725
374.4448	3.918086
375.29608	15.159065
375.2788	-0.50480936
375.53255	-7.733065
376.51208	7.466975
376.45296	-9.4898265
377.6917	13.786373
377.57437	-4.993423
378.362	4.2764048
379.01683	9.4569075
379.5998	12.390414
379.82264	4.1699695
380.24282	2.0980984
380.6712	0.2404461
381.39697	7.591966
381.98814	10.796741
382.14094	0.40234428
382.56567	-1.569033
383.35602	7.79821
383.5061	-2.6742124
384.4556	11.620374
384.39285	-5.432049
385.19502	4.2862506
385.43513	-3.3961523
385.81075	-6.8764786
386.6111	2.7889054
386.9367	-2.2450672
387.73888	7.485157
387.99445	0.28833527
388.64565	5.3139407
389.18952	7.070022
389.3705	-2.4352128
389.64427	-9.102512
390.3373	-2.7400257
390.85754	-1.7414936
391.01033	-12.136837
391.96803	2.4153175
392.0981	-8.66806
392.722	-4.44618
393.6897	10.407366
393.89252	1.5574055
394.18902	-4.3711024
394.83658	0.57102256
395.11488	-5.934856
395.8352	1.2710531
396.24993	-1.0121742
396.20446	-17.533213
397.0603	-6.1448823
397.90248	4.8157723
397.7424	-15.2454
398.7101	-0.39085898
399.04845	-5.0303533
399.264	-13.450222
399.84607	-10.548276
400.38358	-9.018329
400.92473	-7.386872
400.92837	-22.402073
401.97247	-5.1473916
403.14117	15.90938
402.56455	-17.042853
403.89241	8.9663355
403.776	-9.784104
404.9347	11.013642
405.03292	-1.079403
406.06065	15.661094
406.46992	13.22598
406.54905	0.5313561
407.33485	9.763835
407.79506	8.906108
408.23252	7.34785
408.45717	-0.8096538
409.07835	3.324554
409.3885	-2.1835186
410.21704	8.346098
411.00012	17.488398
411.07197	4.5864293
411.68406	8.45916
411.87687	-0.70271794
412.5981	6.5374707
413.00828	4.125944
413.49668	4.1514097
414.0842	7.2018333
413.64675	-21.443784
414.72723	-3.1046066
415.64854	10.328583
415.75223	-1.5744563
416.20152	-2.7492132
416.36522	-12.810509
416.71356	-17.129593
417.66216	-2.8651155
417.9905	-7.78704
418.64715	-2.578894
419.26106	1.3333591
419.744	1.1532574
419.98592	-6.438051
421.44384	23.6186
421.23557	2.035603
421.2674	-12.079833
422.0241	-3.7724585
422.8008	5.1902124
422.79626	-10.068942
423.8431	7.240657
424.4752	11.710332
424.63708	1.617534
425.20006	3.9447915
426.0759	15.94214
426.08954	1.2750292
426.68344	4.5728824
427.23642	6.5744007
427.59567	2.5965597
428.2014	6.2543417
428.3269	-4.9822793
428.8053	-5.2670854
429.50924	1.4519167
430.17863	7.047865
430.577	4.2929315
431.1636	7.3463345
431.29003	-3.8518095
432.22408	9.973672
432.1395	-7.753902
433.08174	6.3007564
433.5201	4.7991064
433.662	-5.9185686
434.35958	0.58794137
434.8689	1.2438875
435.3491	1.0042117
435.8366	1.0225821
436.35683	2.028025
437.0817	9.36378
437.2072	-1.8433848
437.54463	-6.493541
438.25676	0.4565087
438.29587	-13.43388
439.14625	-2.204161
439.8129	3.334972
440.31768	3.860324
441.05164	11.500815
441.39816	7.1308133
441.26082	-12.229068
441.98478	-4.908198
442.5696	-1.8771278
442.9825	-4.204444
443.56366	-1.3199218
444.2176	3.8252873
444.15484	-13.196999
445.51544	13.8223565
445.6846	3.982858
446.11207	2.1270717
446.44403	-2.698849
447.37718	11.088395
447.2944	-6.5687265
447.85102	-4.4318984
448.68412	6.29188
449.42627	14.170826
449.047	-12.674879
450.2339	8.9790215
450.1011	-10.218416
450.64772	-8.3498946
451.489	2.5887925
451.84007	-1.629946
451.7564	-19.324186
452.96147	2.9111236
453.35165	-0.10179727
453.77547	-2.0888265
454.24477	-2.6554635
454.45668	-11.157441
455.4544	4.6390743
455.6272	-5.0981545
456.37935	3.094832
456.45575	-9.608646
456.65766	-18.446007
457.8691	3.9794496
458.24837	0.6169192
458.3284	-11.962159
458.71403	-15.113022
459.48255	-6.4191126
459.90183	-8.517879
460.77585	3.4755606
460.63943	-15.856545
461.4498	-5.8244447
462.2929	5.172762
462.69216	2.4796747
463.54162	13.6916815
463.85358	8.256518
464.18373	3.4069388
464.60573	1.3840523
464.9386	-3.373612
464.9859	-17.002136
466.16915	4.5724136
466.70849	6.165884
467.0359	1.2417011
467.40698	-2.360974
468.35194	11.836085
468.55112	2.9411608
468.85398	-2.7857647
469.67162	7.4620475
469.65525	-8.09839
470.542	4.2485408
471.05496	5.068792
471.47515	3.0154809
471.68524	-5.5778667
472.2364	-3.5828853
