# Supplementary material for: Staphylococcus aureus vWF-binding protein triggers a strong interaction between clumping factor A and host vWF
Source: Commun Biol. 2021 Apr 12;4:453. doi: 10.1038/s42003-021-01986-6 (PMC8041789; doi:10.1038/s42003-021-01986-6)
Supplement: Supplementary file 3 — Supplementary Data 1 [file 42003_2021_1986_MOESM3_ESM.zip › Supplementary Data 1/Fig 2c curve_3.tsv]

x	y
-14.908968	275.54647
-14.30961	279.07315
-13.82394	279.06236
-13.435586	276.0483
-13.082702	271.9772
-13.01358	259.07826
-12.874428	248.32442
-12.460608	246.1137
-12.127733	241.36962
-11.914001	232.96434
-11.70027	224.5456
-11.563846	213.70768
-11.339201	205.6468
-11.243704	193.56051
-11.182768	180.38973
-10.762581	178.37108
-10.736206	164.13172
-10.489733	156.72835
-10.24235	149.33912
-10.00861	141.52243
-9.632989	138.11709
-9.423805	129.55975
-9.183698	121.91124
-9.063645	110.6078
-8.645277	108.48122
-8.577065	95.56022
-8.181435	92.75391
-7.868569	87.37765
-7.623915	79.911126
-7.1682584	78.95721
-6.64348	80.18746
-6.334252	74.67029
-6.5816343	51.97367
-5.803107	61.01298
-5.5930136	52.457892
-5.205569	49.408228
-4.906345	43.614435
-4.632587	37.026805
-4.3060786	32.093515
-4.266061	18.272196
-3.6485137	22.324849
-3.2956298	18.186142
-3.3411045	1.6913526
-2.2860907	19.292795
-1.7031047	22.322007
-1.7158376	6.8692903
-0.9846038	14.421243
-0.6444528	9.900244
-0.101484474	11.6387976
-0.0014400575	-0.32971258
0.2295716	-8.234886
1.2764	9.095734
1.877576	12.664697
2.2531974	9.208449
2.4023545	-1.2380563
3.2554606	10.109323
3.8529984	13.5388974
3.880283	-0.6903218
4.1385797	-7.76483
4.5242055	-10.899153
5.657436	9.1364555
5.9566596	3.30946
5.925737	-12.715922
6.8425074	0.60219933
6.990755	-9.8812096
7.924807	3.9464317
8.1349	-4.6182
8.811564	1.2913699
9.5664445	9.568441
9.438206	-9.4955484
10.201272	-0.9520872
10.7797105	1.8898247
11.2044445	-0.05913395
12.0593695	11.363616
11.847457	-10.277969
12.585057	-2.5349638
12.780599	-11.561622
13.29992	-10.564537
13.273545	-26.473417
14.660524	1.4260214
15.275342	5.354625
15.433594	-4.8058797
16.03477	-1.2738368
16.372192	-5.9211707
16.794198	-7.938688
17.675498	4.270016
18.367624	10.599702
18.774168	8.1097976
18.973347	-0.79205533
19.666382	5.554427
19.378072	-18.455109
20.356689	-3.2356886
21.05518	3.2963864
21.197971	-7.379057
21.850079	-2.2689654
22.976943	17.518825
22.92692	0.8735849
23.191584	-5.9876422
23.587214	-8.834964
24.162924	-6.1003255
24.833222	-0.442829
25.2334	-3.1557697
25.365276	-14.167442
26.449394	4.318311
26.442118	-11.0040735
27.24975	-1.0761312
27.532602	-7.416699
27.599905	-20.4309
28.985065	7.359073
29.168783	-2.0507075
29.698109	-0.7396265
29.886376	-10.005068
30.30929	-12.024669
30.301106	-27.380381
31.333382	-10.504467
31.674443	-15.028315
32.099177	-16.961745
32.790393	-10.691966
33.144186	-14.82897
34.030034	-2.485348
34.894963	9.196868
34.784005	-9.3348315
34.9368	-19.717868
35.880856	-5.5860637
36.006366	-16.817058
36.841282	-6.0312033
37.018633	-15.6584
37.85173	-4.9604205
38.024535	-14.706738
38.37287	-19.044412
39.198692	-8.5380895
39.808054	-4.817046
39.86808	-18.04995
40.129105	-25.066666
41.12864	-9.199991
41.285983	-19.466291
41.664332	-22.827946
42.309164	-17.973251
42.71025	-20.663657
43.345988	-16.068914
43.949893	-12.499268
44.192728	-20.081105
44.647475	-21.090529
45.61245	-6.318241
45.94987	-10.977557
46.463736	-10.18934
46.451003	-25.679894
46.682015	-33.62893
47.756128	-15.472424
47.740667	-31.05654
48.665623	-17.527818
48.697455	-31.642453
49.611497	-18.459023
50.190845	-15.624689
50.50462	-21.01629
50.66742	-31.087084
51.429577	-22.609964
51.717887	-28.774825
52.240846	-27.709344
52.43002	-36.932422
53.177626	-28.907394
53.63601	-29.809058
54.220816	-26.82056
54.619175	-29.597706
55.722392	-10.550558
55.522303	-31.8779
55.802428	-38.28536
56.166225	-42.166996
57.084815	-28.793827
57.718733	-24.309884
57.592313	-43.343835
57.92428	-48.163307
58.771928	-37.035753
59.265783	-36.830882
59.05842	-58.38328
59.75418	-51.948355
60.517245	-43.430797
60.947436	-45.2356
61.43129	-45.366277
61.685036	-52.600025
61.88876	-61.41395
62.43901	-59.50576
63.15023	-52.566885
64.08792	-38.67701
64.25436	-48.637462
64.3253	-61.54241
64.93284	-57.848074
64.889186	-74.3168
65.214785	-79.339674
66.01332	-69.71929
66.6818	-64.15497
66.78912	-75.96881
67.23659	-77.19527
67.53218	-83.166196
68.24249	-76.29796
68.82366	-73.390904
71.008266	-20.851503
72.54986	11.759437
72.83271	5.3820837
73.34385	6.119928
73.86772	7.2327352
74.47071	10.782968
74.73174	3.7295124
75.1974	3.0649604
75.82404	7.327071
75.78493	-8.995154
76.83267	8.334029
76.731716	-9.929693
77.634844	2.9486793
78.05594	0.84449434
78.35698	-4.9528424
78.72533	-8.6689544
79.487485	-0.14473762
79.84492	-4.2053873
80.73804	8.326644
80.838085	-3.713697
80.439726	-31.159183
81.94494	0.3405061
81.99769	-13.149048
82.66071	-7.739075
83.42378	0.7681007
83.91036	0.7247331
84.13864	-7.338525
85.00357	4.349746
85.13181	-6.817717
85.6766	-5.0456184
86.44057	3.4691085
87.010825	6.0241
87.41191	3.3454387
88.091305	9.241128
88.415995	4.1783534
89.05173	8.736094
89.47283	6.6458523
90.06309	9.8117955
90.13949	-2.9201737
90.60424	-3.6555563
91.47826	8.286685
91.67562	-0.72696786
91.8457	-10.5696224
92.72973	1.6606707
93.509165	10.707215
93.6465	-0.15497995
94.75972	19.189957
95.11442	15.049623
95.380905	8.192371
95.670124	2.0085717
95.64557	-13.886734
96.783346	6.2519287
97.18807	3.6865233
97.55187	-0.18999861
98.12121	2.323397
98.62689	2.8585316
99.49455	14.596421
99.88927	11.70906
99.58641	-12.770519
100.2367	-7.750251
100.98612	0.33156662
101.374475	-2.7792694
101.895616	-1.770459
102.44677	0.18706506
103.65367	22.429954
103.87104	14.0547825
104.30487	12.3857565
104.828736	13.479999
104.6623	-6.801808
105.4863	3.5876616
106.34759	15.135398
106.67046	10.015767
106.39034	-13.7596245
107.59269	8.3476654
107.981045	5.2566467
108.054714	-7.584918
109.00241	6.6284287
109.7491	14.62256
109.889164	3.8550036
110.24023	-0.37408097
110.41849	-10.002228
111.31798	2.7439546
111.37346	-10.654077
112.25294	1.4493145
112.823194	3.9823427
113.14334	-1.1986649
113.686305	0.4937082
113.94733	-6.559585
114.74496	3.0350358
115.20334	2.102885
115.699926	2.3625316
115.71084	-12.4527905
116.402056	-6.123055
116.764944	-10.030255
117.59531	0.57208546
118.77129	21.854967
119.04414	15.199994
118.993206	-1.5039512
119.95637	13.208799
120.33199	9.729248
120.29106	-6.664127
121.0323	1.1606946
121.81629	10.333554
121.9618	-0.29230917
122.68212	6.91099
123.12141	5.380001
123.96542	16.41035
124.03363	3.379921
125.10593	21.460493
125.28874	12.007151
125.36513	-0.7354295
126.2437	11.36834
126.91855	17.129067
127.51245	20.393309
127.84896	15.698833
127.65888	-5.280232
128.32827	0.31092417
128.85032	1.3515932
129.96445	20.745943
129.70251	-2.5066036
130.68386	12.801054
130.97853	6.802661
131.78526	16.654471
132.22272	15.078726
132.45464	7.1291623
132.37188	-10.51489
133.46782	8.300885
134.16995	14.898891
133.77978	-12.299088
134.78295	3.6367138
134.9985	-4.7875094
135.727	2.6717983
135.82432	-9.4619226
136.63923	0.6468923
137.32317	6.701153
137.76791	5.3866325
137.88615	-6.063035
138.58373	0.40069329
138.87204	-5.7984477
139.62692	2.4941535
140.37907	10.651274
140.5164	-0.22560331
141.25492	7.523839
141.90157	12.472848
142.4791	15.234754
142.19624	-8.6564575
142.90292	-1.892569
143.78058	10.178071
143.74693	-5.9802983
144.96293	16.544629
145.50317	18.137544
145.14846	-7.941907
146.15345	8.064464
146.41812	1.126226
146.9429	2.2610188
147.78782	13.328303
148.1789	10.308038
148.1598	-5.400737
148.87557	1.6722249
149.16843	-4.379385
150.07338	8.511029
150.40443	3.644666
150.56814	-6.3809977
151.23298	-0.9223519
151.51038	-7.451835
152.5763	10.458171
153.09199	11.297717
153.25934	1.3739397
153.65679	-1.4542361
154.48806	9.206524
155.01011	10.247198
155.06286	-3.2589818
155.86686	6.5591126
156.37526	7.176443
156.47076	-5.0166676
157.5567	13.541737
157.77589	5.1978122
158.06329	-1.0208983
158.76178	5.5131377
158.57351	-15.441553
159.62034	1.8464572
159.80315	-7.59502
160.14785	-12.056676
161.16012	4.1668036
161.62123	3.3550994
162.18875	5.8246723
162.47434	-0.46555414
163.48933	15.858108
163.28742	-5.509634
163.83312	-3.736724
164.53798	3.004737
165.28286	10.942617
165.58572	5.2332275
165.73124	-5.3884705
166.11777	-8.5449104
166.87538	-0.18943058
167.12004	-7.743998
168.16959	9.639709
168.23326	-3.4779115
168.77168	-1.9206002
169.86398	16.80238
169.53474	-8.515342
170.83532	16.628334
171.4556	20.736855
171.32281	1.508785
171.9349	5.3543094
172.07951	-5.2836984
172.58974	-4.6170637
173.35917	4.1311993
173.87576	4.999552
173.94943	-7.827519
174.53424	-4.838076
174.99535	-5.69258
175.76023	2.907958
176.22499	2.1715203
177.05172	12.6734075
177.26636	4.2150944
177.66926	1.576203
178.29136	5.737779
178.9462	10.891486
179.55828	14.72899
179.9521	11.80129
180.56237	15.601978
180.22494	-9.965677
180.97982	-1.6778092
181.49551	-0.8342869
181.86567	-4.462293
182.59054	2.8577741
183.75106	23.68444
183.6592	5.716731
183.99116	0.8879431
184.8097	11.1418505
185.04527	3.30813
185.20079	-6.987405
186.15212	7.362324
186.41315	0.33762546
186.76512	-3.887361
187.60095	6.900387
187.80467	-1.909677
188.31854	-1.0937441
189.34354	15.537287
189.4163	2.6835374
189.91561	3.0385746
190.22302	-2.5402699
191.20709	12.790446
191.40445	3.8018577
192.02018	7.763168
192.2039	-1.6619002
192.78689	1.2843644
193.11612	-3.6101016
193.26346	-14.1938865
194.39032	5.607834
195.49081	24.578908
195.58813	12.4802365
195.69272	0.5929172
196.1511	-0.31119795
196.74319	2.9253815
197.0506	-2.6614737
197.82549	6.1989047
197.97646	-4.224087
198.03467	-17.547514
198.95508	-4.119928
199.5899	0.4105389
200.11014	1.4253632
199.81819	-22.718103
201.30976	8.3397135
201.83636	9.564844
202.3102	9.1070086
202.52848	0.7841945
202.88319	-3.3767821
203.22243	-7.957627
203.88181	-2.653756
204.83223	11.663794
204.31291	-19.535111
205.83813	12.6156455
206.1228	6.322615
206.66032	7.833674
206.75218	-4.418019
207.12962	-7.849298
208.0091	4.287399
208.20373	-4.814783
208.79126	-1.7137925
208.97953	-10.985514
209.70622	-3.5808802
210.24191	-2.1065758
210.7303	-2.0899096
211.26964	-0.49282795
211.98814	6.618809
212.72756	14.445672
212.79668	1.4640875
213.13865	-3.0497128
213.93264	6.4229195
214.39466	5.6231708
214.8103	3.3778247
215.1168	-2.2097925
215.72525	1.5004495
216.25276	2.7321795
217.02947	11.683116
216.9267	-6.612424
217.3196	-9.528575
218.25365	4.274551
218.50467	-3.0622137
219.52694	13.463144
219.35959	-6.803133
220.3182	7.78565
220.62015	2.0242913
221.17221	4.00734
221.36321	-5.170636
222.3682	10.822792
222.51463	0.2599785
222.56647	-13.254536
223.23768	-7.568252
223.5942	-11.62597
224.89114	13.424699
224.84112	-3.226979
225.04939	-11.902135
226.31905	12.328333
226.14351	-8.22106
226.37816	-16.063872
227.89338	15.750158
227.93613	1.9913103
228.61461	7.876284
228.71193	-4.212537
229.59777	8.118701
230.0598	7.307921
230.61914	9.525452
230.63096	-5.231238
231.11754	-5.253206
231.55137	-6.9168673
232.6555	12.157333
232.87468	3.8298843
233.79327	17.18096
233.69778	-0.88640017
234.44174	7.0498113
234.79281	2.819708
235.30667	3.6137994
235.85692	5.560486
236.36987	6.356426
236.84917	6.0701227
237.36304	6.875764
237.7332	3.2151421
238.32892	6.569693
238.46533	-4.3036312
239.09834	0.18649704
239.37483	-6.35486
239.53945	-16.343198
240.48714	-2.1419912
241.11924	2.3432144
241.2202	-9.617965
241.63856	-11.802971
242.81726	9.620901
242.86365	-4.0500437
243.53668	1.6777157
244.19697	7.0298585
244.35886	-3.0489556
245.15467	6.462906
245.34657	-2.694617
245.8086	-3.4896415
246.83087	13.039679
247.08734	5.894182
247.1874	-6.0950242
248.0223	4.6364856
248.55436	6.0161476
249.03275	5.742675
248.64167	-21.495245
249.59755	-6.9912956
250.7335	13.0858865
250.97725	5.493631
251.6721	11.923067
252.045	8.373695
252.6007	10.4568455
252.8781	3.9529864
253.1555	-2.555985
254.24507	16.070078
254.60614	12.159416
254.84988	4.5917836
255.58475	12.237445
255.15	-16.317267
256.11862	-1.4151332
256.3569	-9.168173
257.17546	1.0860771
257.47832	-4.63089
258.11497	-0.031815072
258.27867	-10.07552
259.31732	7.003031
259.48285	-3.0103214
260.11585	1.4982812
260.74068	5.720139
261.24545	6.274848
261.52284	-0.23829352
262.0358	0.5040948
262.70519	6.1555327
262.80614	-5.832348
263.83387	10.881257
264.7652	24.623118
265.11717	20.436677
265.06078	3.5726994
264.97892	-14.080441
265.74563	-5.417561
266.40956	0.0027933495
266.90978	0.4183063
267.6119	7.044316
268.23128	11.108599
268.19217	-5.1918465
268.7879	-1.8437105
269.7656	13.317506
269.56732	-7.939008
270.3313	0.6360955
270.7915	-0.2362108
271.51546	7.078595
272.08026	9.483112
272.52136	8.0058234
272.63596	-3.5494997
272.59685	-19.843805
273.90016	5.4015317
274.3349	3.7601944
274.48314	-6.790069
275.74643	17.256713
275.68367	0.19805121
276.0202	-4.497429
276.79872	4.5147002
277.38625	7.607928
277.75368	3.8634066
277.79916	-9.826314
278.5204	-2.5787146
279.23798	4.5147002
279.23252	-10.737985
280.00196	-2.021504
280.9342	11.737086
281.51626	14.651533
281.961	13.304058
282.7177	21.632635
282.44304	-1.9607488
283.42802	13.406707
283.87458	12.1620665
284.02556	1.7191042
284.3839	-2.303727
285.17425	7.0943147
285.7336	9.290992
286.03736	3.57732
287.086	20.963925
286.80589	-2.8233988
287.2661	-3.684534
287.80542	-2.0842204
288.25016	-3.430568
289.18694	10.490178
289.68716	10.850954
289.59712	-7.040217
290.9359	19.339759
290.75764	-1.307183
291.23694	-1.5579262
291.6253	-4.6570456
292.57026	9.495717
293.45702	21.874108
293.14052	-3.0658113
293.51796	-6.4720065
294.09276	-3.7932374
294.73304	0.9499065
295.22053	0.9421436
295.99815	9.896267
296.03999	-3.8929467
296.71392	1.8392622
297.52246	11.775725
297.8326	6.2985194
298.24278	3.8697405
298.81213	6.402872
299.26414	5.278493
299.94717	11.320253
300.29096	6.897628
300.44922	-3.3354972
300.98127	-1.9480587
301.3778	-4.8037967
301.54789	-14.637616
302.4783	-0.9340955
303.34687	10.8613726
304.2782	24.589322
304.28365	9.642355
304.72748	8.299371
305.2468	9.261635
305.08764	-10.781168
306.1472	6.9218047
306.53192	3.7331097
307.13218	7.233704
307.4687	2.508169
307.8625	-0.37164662
308.40275	1.2086063
308.56646	-8.803232
309.05395	-8.820655
309.86976	1.3367706
310.45002	4.187068
311.20763	12.557315
311.06393	-7.0042605
311.80426	0.7944368
312.4973	7.1759426
313.05117	9.193649
313.3131	2.213107
313.75785	0.86678673
313.9534	-8.185266
314.88563	5.5669237
315.01932	-5.402067
315.80876	3.93348
316.31535	4.5148356
316.4745	-5.6653107
317.36855	6.924059
317.58228	-1.5908801
318.39082	8.35065
318.95834	10.7986875
319.6068	15.77345
319.7696	5.69438
320.30349	7.1449
320.44082	-3.7061235
321.14386	2.9356103
321.82507	8.934381
322.07518	1.5630711
322.17977	-10.309787
323.283	8.750677
323.8105	9.981109
323.76957	-6.4157143
324.1461	-9.835002
324.95373	0.030256488
325.11107	-10.216231
325.8223	-3.2790157
326.39164	-0.78675385
327.0665	5.0129722
327.46485	2.2318562
328.0933	6.6133314
328.88002	15.842957
329.00644	4.654279
329.3002	-1.3602114
329.78406	-1.4872938
330.247	-2.270584
330.9755	5.2067157
331.27654	-0.61952716
331.73038	-1.6435163
332.7763	15.6102
332.71536	-1.365513
333.44386	6.0551607
334.15873	13.113593
334.13963	-2.6112853
334.63166	-2.4881883
335.1992	-0.012358261
335.67486	-0.40305883
336.25147	2.3490884
336.63164	-0.9994309
337.10003	-1.5859574
337.36652	-8.468589
338.40334	8.54295
338.72257	3.303207
339.0218	-2.5540915
339.0118	-17.950526
340.04043	-1.2201908
340.87444	9.512194
341.25642	6.2119693
341.26734	-8.548886
342.09043	1.8063759
342.40512	-3.570142
343.09724	2.7744426
343.2764	-6.8146873
343.95126	-0.9991739
345.0381	17.53208
344.80254	-4.8507665
345.602	4.772643
346.0049	2.111829
346.2914	-4.1011786
346.83345	-2.4262562
347.8248	13.1542555
347.54467	-10.6289534
348.32047	-1.7421979
348.9662	3.1653324
349.86297	15.811517
349.8666	0.8261691
350.76246	13.436438
351.6474	25.739081
351.5701	8.245964
351.87387	2.5221216
352.43866	4.905973
352.86067	2.8695132
353.29086	1.0667601
353.5355	-6.4784263
354.39407	5.009943
354.9425	6.8736813
355.10166	-3.3184523
355.8538	4.86582
356.62416	13.622869
356.6178	-1.6978836
357.49545	10.3606386
358.0066	11.087118
358.22396	2.6898668
359.20166	17.864071
359.25714	4.468114
360.0575	14.109704
359.69734	-12.1329795
361.1025	16.258843
361.17345	3.3283938
361.47904	-2.3113007
362.06202	0.64048186
362.59044	1.8652061
362.9124	-3.2555738
363.71458	6.4613913
363.97014	-0.7230053
364.41762	-1.9967322
364.9342	-1.1231006
365.72638	8.323804
365.73547	-6.5196073
366.46398	0.9014267
366.9924	2.1672737
367.78457	11.598837
368.31844	12.984951
368.7941	12.62019
369.0433	5.2248965
370.05012	21.267698
370.35298	15.56571
370.66948	10.242275
371.07785	7.7895485
371.61718	9.3557636
371.8027	-0.021802659
372.6058	9.743813
373.39797	19.167421
373.34522	2.4148025
373.6108	-4.459836
374.28654	1.3421263
375.07507	10.621232
375.27334	1.6616175
375.67352	-1.0547313
375.7563	-13.608672
377.04504	11.186358
377.44886	8.581746
377.45522	-6.354292
378.362	6.621644
378.55662	-2.4762553
378.92042	-6.330431
379.7908	5.5349206
380.1364	1.096112
380.5657	-0.7333468
381.0823	0.1692627
381.40698	-4.883716
382.02725	-0.7966761
382.3874	-4.7534194
383.3533	10.038497
383.60704	2.7746319
384.4265	13.0631565
384.9331	13.607266
385.3187	10.464802
385.93444	14.4130975
385.67342	-8.801906
386.10543	-10.5158365
387.13588	6.2729544
387.366	-1.737843
387.74706	-5.0204953
388.28003	-3.644002
389.07584	5.8625535
389.1295	-7.562945
389.85254	-0.2970336
390.6038	7.853938
391.04307	6.340183
391.71883	12.137069
392.109	9.110597
392.34456	1.3093616
393.12036	10.217084
393.46415	5.7356693
393.6042	-5.0314496
394.67923	13.127744
394.7247	-0.5647947
395.52688	9.155962
396.10714	12.000146
395.7106	-15.371114
396.51914	-5.466645
397.65328	14.542258
398.17715	15.680084
398.20898	1.5417254
398.60097	-1.4605835
399.23125	2.9685644
399.48046	-4.4280586
400.6446	16.527781
401.26852	20.702575
400.892	-6.065289
401.61595	1.2464832
401.93336	-4.052379
402.55728	0.14218275
402.96473	-2.3173594
402.97655	-17.098484
404.17163	4.817453
404.41356	-2.793853
405.41946	13.221489
405.80235	9.983954
406.45173	14.966896
406.55814	3.171017
407.16387	6.7911115
407.40125	-0.9814392
407.40488	-15.969177
408.47354	2.0203108
408.7764	-3.6991135
409.49763	3.5166416
409.83232	-1.232845
410.1761	-5.7037556
410.65633	-5.953931
411.4494	3.5020624
412.31525	15.192254
412.65994	10.764787
413.0874	8.873775
413.11742	-5.275557
413.82228	1.4072318
414.21427	-1.5418279
414.55715	-6.041049
415.56578	10.060086
415.28293	-13.798638
416.22698	0.33068302
416.94457	7.457367
417.22106	0.87055547
417.7122	0.9946039
418.1933	0.7589223
418.5098	-4.510439
419.00822	-4.2007934
419.34564	-8.857396
420.01685	-3.2049706
420.71352	3.2899488
421.61665	16.13442
421.4311	-4.7166784
422.0923	0.6227246
422.70258	4.444442
423.2783	7.13844
423.66665	4.065859
424.54613	16.18814
424.69347	5.6305594
425.07818	2.4699136
426.01678	16.405427
425.6539	-9.933232
426.31964	-4.43336
427.08544	4.1794897
427.69025	7.791632
428.20685	8.683683
428.87987	14.429953
429.05086	4.6018185
429.40374	0.4353513
429.89942	0.6554035
430.42692	1.904787
431.25274	12.386302
431.66838	10.128261
431.803	-0.81065113
432.5133	6.081483
432.68884	-3.5805601
433.28183	-0.31385772
433.89846	3.660246
434.1713	-2.9911937
435.04716	9.035511
435.06535	-5.5209986
436.06943	10.4682105
435.89208	-10.1160885
436.6406	-2.0571448
436.928	-8.258937
437.64922	-1.043371
438.04758	-3.790749
439.008	10.8456525
438.9025	-7.534729
439.16808	-14.399748
440.00754	-3.5104192
440.5587	-1.5406918
440.85246	-7.558023
441.36996	-6.6480285
441.80288	-8.320778
442.27673	-8.7418675
442.9543	-2.8658198
443.60277	2.1008022
444.01477	-0.23318587
444.73782	7.049054
444.84423	-4.737704
445.34082	-4.4672608
446.07933	3.3160686
446.786	10.082243
446.54226	-12.578809
447.75098	9.753281
448.0311	3.3478055
447.91832	-15.258038
448.77234	-3.9153923
449.2562	-4.011031
449.63545	-7.35644
450.48765	3.917192
450.74594	-3.1839856
451.72365	12.023629
451.63088	-5.969339
452.42123	3.4228963
452.5722	-7.008237
453.1652	-3.7265763
453.23887	-16.557412
454.02922	-7.1597485
454.3521	-12.278067
455.63903	12.484781
456.0474	10.0337585
455.95007	-8.085782
456.0192	-21.019698
457.19244	0.19861924
457.5799	-2.8576783
458.0983	-1.9183687
458.29657	-10.872451
459.62807	15.265901
459.64626	0.744803
460.25107	4.37958
460.68035	2.5945257
460.9241	-4.95076
461.3943	-5.4829327
462.03914	-0.595684
462.51753	-0.855308
463.19693	5.0830455
463.50797	-0.38487779
464.21738	6.4894136
464.6985	6.3223806
465.0532	2.218598
465.5325	1.9633063
465.81445	-4.388054
466.39653	-1.4397517
466.89584	-1.0821944
467.668	7.7482595
467.99906	2.9105004
468.02361	-11.406518
468.41197	-14.4677334
469.87262	15.710766
469.7371	-3.5893825
470.4447	3.2177928
471.23413	12.610154
471.41603	3.1706384
471.9126	3.4569908
472.42466	4.245587
472.70115	-2.2906583
473.19955	-1.931965
473.828	2.42257
474.7857	17.035512
474.7275	0.15979576
475.23318	0.7031394
475.83163	4.193505
