# Supplementary material for: Staphylococcus aureus vWF-binding protein triggers a strong interaction between clumping factor A and host vWF
Source: Commun Biol. 2021 Apr 12;4:453. doi: 10.1038/s42003-021-01986-6 (PMC8041789; doi:10.1038/s42003-021-01986-6)
Supplement: Supplementary file 3 — Supplementary Data 1 [file 42003_2021_1986_MOESM3_ESM.zip › Supplementary Data 1/Fig 2d curve_1.tsv]

x	y
-33.895578	215.84935
-33.993803	204.13728
-33.698218	200.2612
-32.730515	209.76813
-33.580893	183.07249
-32.55953	193.64398
-32.985174	175.41339
-32.39764	177.34147
-32.715054	161.26708
-32.136615	163.02125
-31.76827	160.59659
-30.737812	171.35282
-30.295798	170.40136
-30.099347	164.54645
-29.98293	157.11746
-30.090252	145.20997
-29.469978	147.80534
-28.612325	155.12447
-28.400413	149.59685
-28.285816	142.10734
-28.151211	135.02365
-27.88382	130.60501
-27.657356	125.34614
-26.255824	143.50017
-26.194888	134.95523
-25.060748	147.77893
-25.188077	135.48991
-24.808818	133.28774
-25.13078	117.12162
-25.369976	102.5897
-23.639208	127.29502
-22.985281	130.55881
-23.021661	120.08321
-22.834305	114.05255
-22.243134	116.06653
-22.407752	103.0374
-22.848857	84.50124
-21.83477	94.93885
-21.090804	99.99025
-21.315449	85.77383
-20.735191	87.55653
-20.333195	85.811774
-19.87299	85.22498
-19.601961	80.86197
-19.395506	75.228455
-18.857085	76.1825
-18.824343	67.0781
-18.948034	54.866094
-18.251361	58.990264
-17.868464	56.859187
-18.207706	40.34296
-17.772058	39.27
-16.501494	54.818997
-16.109501	52.860674
-16.627913	32.782367
-16.443286	26.714023
-16.029466	25.20194
-15.46285	26.721087
-15.62474	13.750695
-13.739357	41.547175
-14.535165	15.938705
-13.813936	20.54594
-13.73481	12.368135
-13.268239	11.904707
-13.328266	0.9523296
-12.076801	16.126107
-11.50291	17.8128
-11.39377	10.231579
-10.478819	18.685647
-9.937669	19.72273
-9.035451	27.931322
-7.835827	42.063464
-7.5129565	38.7477
-7.0600286	38.009616
-6.3451657	42.49612
-6.8926815	21.841385
-5.67123	36.412925
-5.1364473	37.310963
-5.8558576	13.232367
-5.919522	2.2201325
-3.808585	34.50507
-3.0182339	40.49372
-2.6971823	37.13449
-2.5971378	29.379246
-3.1492011	8.639662
-2.821783	5.409311
-2.3679452	4.6956952
-1.122847	19.742168
-0.61989647	20.010374
-1.0664584	1.357474
-0.62262495	0.443579
0.16590697	6.401819
-0.3552335	-13.727801
1.2609386	8.709612
1.7757126	9.2132395
1.9612496	3.1543236
3.451002	23.07887
4.697919	38.154733
5.5610294	45.59798
5.743838	39.50081
4.6970094	8.901798
5.6792637	18.715304
7.3609194	42.44442
7.744727	40.348738
8.0221225	36.1189
7.566466	17.300517
8.695149	30.037847
9.084412	28.028954
8.410477	4.8697474
10.277669	32.30438
10.471392	26.410065
12.195794	51.00849
10.112141	-0.23247533
11.388162	15.43326
11.7083045	12.054843
12.733305	22.718398
12.7469475	13.249223
12.7505855	3.562901
13.708283	12.897882
13.555488	0.1031682
14.735103	13.844294
14.831509	6.021262
15.445417	8.5091986
15.832862	6.4678467
15.96383	-0.6553177
16.33945	-2.9234837
17.724611	14.911801
17.424478	-0.8141229
18.362167	8.113143
18.126608	-6.3200218
18.588631	-6.8639
20.004714	11.589034
21.197062	25.596266
20.681378	5.5817005
20.019266	-17.355126
22.373948	19.796111
22.44216	11.398263
22.716828	7.129787
22.301188	-10.891924
23.785484	8.923713
23.597218	-4.5641668
24.779562	9.231283
25.787282	19.558587
25.148816	-2.9009481
26.909598	22.427185
25.981004	-5.8192136
27.155162	7.8231675
27.51714	5.29498
28.36479	12.426432
29.08511	17.034096
28.749506	0.6022568
29.35523	2.9206702
29.01235	-13.657
29.392519	-15.826286
30.532117	-2.872358
31.025973	-2.7754403
32.442966	15.68992
31.540747	-12.012585
31.852704	-15.539426
33.380655	5.138334
33.186932	-8.457564
32.754013	-26.827393
33.539816	-20.915075
34.784005	-5.889311
35.705323	2.7192849
35.886313	-3.406564
36.5748	0.5523848
37.25601	4.3777998
37.2069	-6.339128
37.27875	-14.65651
37.286025	-24.254815
37.173248	-36.2408
38.000888	-29.49047
40.616595	12.850729
40.66025	3.9831823
39.57977	-27.278508
41.367837	-1.3977552
41.550646	-7.506516
41.90262	-10.246314
41.81258	-21.780239
43.479684	1.6845117
44.147253	5.2407267
43.906237	-9.2949615
45.01855	3.1209427
45.278664	-1.440037
46.182702	6.8235417
45.95169	-7.518947
46.561052	-5.130299
47.21316	-1.8888714
47.108568	-13.711538
49.3723	21.639935
49.089447	6.267732
48.695636	-11.314639
49.431417	-6.404874
49.429598	-16.186377
50.41549	-6.2846226
51.7479	10.500035
51.646037	-1.2587533
52.895683	13.886438
53.213096	10.460254
52.526428	-12.940973
54.03528	7.3670575
53.485945	-13.314088
55.105755	9.204252
56.360857	24.453606
55.532308	-1.769864
56.127117	0.33815255
56.781953	3.633884
57.93883	16.924592
57.663254	1.6991219
58.105268	0.76933934
59.50862	18.978128
60.443575	27.866561
58.39176	-22.739798
59.77237	-4.9885577
60.39628	-2.2918167
59.87878	-22.340893
60.48723	-19.967347
61.44129	-10.688128
62.368976	-1.9661369
62.95378	-0.05912359
63.37033	-1.4979014
64.348946	8.251377
64.82734	8.049777
64.57086	-6.800182
64.84098	-11.154634
65.51128	-7.535003
65.54584	-16.596537
67.084706	4.32539
66.908264	-8.925659
67.39939	-8.881671
68.78364	8.944251
68.90824	1.6867578
67.90052	-28.118261
69.65221	-2.9743246
69.029205	-25.11045
70.632645	-2.9119847
71.49121	4.4531475
71.73677	-0.40849567
70.846376	-27.868628
72.67355	-1.2162534
73.1383	-1.6968361
73.12557	-11.682035
74.07599	-2.5036117
74.860885	3.3902165
75.75674	11.512185
74.56439	-21.98576
74.99185	-23.198516
76.376104	-5.3620914
75.91954	-24.189324
76.1842	-28.658456
76.88087	-24.522964
77.4102	-23.719983
79.20827	2.3616757
78.32879	-24.886667
79.469295	-11.910478
80.998156	8.787728
81.65299	12.1010806
80.46792	-21.226474
80.889926	-22.558075
83.05543	10.823841
83.69208	13.771682
83.41741	-1.4255709
83.321005	-13.089872
84.241414	-4.49772
84.37784	-11.511029
85.174555	-5.380715
86.347804	8.249409
85.54108	-17.555872
86.09042	-16.335386
86.990816	-8.141764
87.50468	-7.651338
88.64246	5.2762968
88.18862	-13.4998
88.11586	-24.680012
90.00852	3.2774111
91.008054	13.4599415
90.38596	-8.675806
90.971675	-6.7352807
92.627864	16.515525
91.672895	-12.234361
92.465974	-6.1878324
93.095345	-3.3848733
94.480505	14.470271
94.299516	1.1252622
95.16899	8.708908
95.38363	3.2612554
95.22447	-9.654082
97.08803	17.72603
96.83519	2.9585201
97.378155	4.04922
97.847455	3.6603585
98.75604	12.008927
99.358125	14.275185
99.15076	0.41752328
99.27718	-6.804889
100.310366	4.0423238
100.060255	-10.6652005
100.91154	-3.458957
101.934724	7.1927204
101.56547	-9.892986
102.3158	-4.688629
103.372635	6.6211103
104.253026	14.436023
103.75735	-5.1811532
103.982906	-10.4182375
105.90376	18.113636
106.39125	18.073716
106.02927	1.149987
107.2489	15.69316
106.83872	-2.1963807
107.00425	-8.643132
108.036524	2.1827924
107.52721	-17.691296
108.664075	-4.7884834
109.76729	7.461317
109.25525	-12.473177
110.14928	-4.40047
111.49806	12.7359095
110.56128	-15.653156
111.46259	-7.430937
111.76545	-11.139601
112.83684	0.4601974
113.057844	-4.859315
113.019645	-15.352868
113.598084	-13.5645
115.0751	6.1063923
114.52213	-14.620659
115.775414	0.60703076
116.800415	11.274217
117.11055	7.724017
116.42843	-15.585224
117.24607	-9.033107
119.11872	18.532495
118.79221	2.2853423
119.51163	6.8817916
118.86679	-15.680188
119.57347	-11.344419
120.13554	-9.872807
120.93226	-3.746995
121.14599	-9.223036
122.54752	8.957349
121.86085	-14.452111
123.5234	8.926084
123.54523	-0.37042453
123.2642	-15.690725
124.61935	1.5674788
124.57933	-8.952331
124.39561	-22.348618
125.71256	-5.8542203
126.78849	5.835546
127.04042	1.1381996
126.41378	-21.07236
127.3733	-11.705314
129.01585	11.273463
128.85123	-1.7252119
129.10498	-6.411475
129.70706	-4.1516066
130.36735	-0.72359165
130.40464	-9.720274
130.9467	-8.6510035
131.51787	-7.009218
131.18044	-23.453153
132.50376	-6.8337575
132.40735	-18.473206
133.41689	-8.1009
133.81525	-9.909983
135.094	5.8360556
135.32046	0.6132128
135.48417	-5.8627625
136.5974	6.5896906
136.14174	-12.226492
136.7711	-9.420549
138.23085	9.926329
138.80928	11.720524
137.82703	-17.570412
138.07168	-22.428129
139.94342	5.1075815
139.45957	-14.262363
139.94433	-14.337623
140.611	-10.779692
140.40454	-24.620715
141.91976	-4.1834687
141.95432	-13.2252195
142.5082	-11.912101
143.37768	-4.325632
144.34902	5.2924154
143.76967	-15.987838
145.03296	-0.5508031
145.57592	0.53075773
146.51361	9.478326
146.41084	-2.2992795
146.23895	-15.448394
146.70552	-15.888096
148.01883	0.526956
147.42675	-20.98077
148.38263	-11.687331
149.38944	-1.3546653
149.66865	-5.5279973
150.49083	1.1246789
150.45173	-9.381218
151.04563	-7.282589
151.83325	-1.325371
152.33711	-1.0270275
153.0638	3.709949
152.78367	-11.600488
153.15293	-13.976169
154.61266	5.3648063
155.09288	5.199735
155.36664	0.9316814
155.63857	-3.384451
155.48851	-16.104857
156.29796	-9.702774
157.43574	3.2236167
159.49574	34.51434
158.20972	-0.8158126
158.50257	-4.721644
158.70357	-10.4408565
158.5435	-23.352875
159.70492	-9.9618196
160.15603	-10.708468
160.24607	-18.641921
162.07143	7.9860086
162.17056	0.2310498
163.02913	7.60868
162.74082	-7.869094
163.30834	-6.2889945
164.6835	11.354855
163.85768	-14.804578
164.33971	-14.942199
164.84266	-14.647943
165.96316	-2.0711208
166.27511	-5.578429
166.6571	-7.702907
167.72394	3.811202
167.78488	-4.691582
168.64526	2.7065017
169.99859	19.934696
168.3997	-21.632593
170.09226	2.3336487
171.26642	15.997006
170.21141	-14.74642
170.12046	-26.278684
172.12135	3.8403113
172.50788	1.8011087
173.1709	5.280866
173.12816	-5.3035133
173.43102	-8.987767
174.8562	9.66137
173.83302	-20.449054
174.7516	-11.878367
176.02217	3.700817
175.89393	-8.590176
176.3705	-8.8249555
177.46918	3.3222242
176.21953	-31.28977
178.33138	1.0499648
177.84389	-18.401137
178.39686	-17.114513
179.55465	-3.7825385
181.47641	24.75957
181.38819	13.279164
181.48914	5.5562716
182.27313	11.454864
183.09167	18.025253
182.53142	-2.8681538
182.2422	-18.343481
184.95705	25.983427
185.3263	23.620137
184.80607	3.518534
183.94205	-23.405446
186.1594	11.019249
185.56368	-10.573047
185.50638	-21.430163
186.70328	-7.327686
186.88426	-13.448527
188.53045	9.603633
188.02659	-10.155049
188.5932	-8.594108
188.47861	-20.617062
189.3681	-12.629109
190.83511	6.8658234
190.76963	-4.1779436
191.0734	-7.847601
192.65592	13.931955
191.46903	-19.41471
192.8078	-2.4833826
193.15614	-5.2855103
193.3917	-10.318779
195.91918	30.295454
195.41078	10.433775
194.79596	-11.532382
195.19614	-13.2947
195.33347	-20.28482
196.936	1.902254
196.36938	-19.105285
197.40257	-8.264684
197.99647	-6.153556
198.21384	-11.563871
198.58219	-13.9475115
198.63221	-22.671722
200.46393	4.0682323
201.69902	18.940901
200.63946	-11.888646
200.2884	-28.598703
201.78179	-8.59144
202.32476	-7.513034
203.56076	7.374222
203.15694	-10.381574
202.80224	-27.173581
203.94366	-14.1794415
204.36566	-15.508234
206.45659	16.41451
205.81722	-6.038079
206.59392	-0.31498738
207.45249	7.072751
207.74625	3.1801983
208.22738	3.0333416
208.60482	0.83615493
208.29286	-15.112332
209.02682	-10.216228
210.65755	12.536287
211.69073	23.383443
210.74668	-5.1458946
211.35877	-2.6801953
212.4438	9.200158
212.51019	0.78698696
213.43969	9.581413
211.93448	-30.136393
212.87217	-21.182778
214.77392	6.9653094
213.9963	-18.251529
215.76436	7.237956
215.48605	-8.043575
215.9499	-8.529911
217.51968	13.016357
217.90258	10.899279
219.72976	37.5657
218.632	5.985065
218.54923	-5.3928576
219.15587	-3.0460014
219.53512	-5.2157913
220.34821	1.2410178
220.44007	-6.6582738
221.21496	-0.9472344
221.16312	-11.710792
222.13355	-2.1021047
223.05942	6.5963853
223.28497	1.3681518
222.83568	-17.311829
223.757	-8.680784
224.10079	-11.55556
224.74926	-8.386199
225.8352	3.5183328
225.56326	-11.624009
226.94387	6.138982
227.5123	7.74621
227.45773	-3.0688286
228.21534	2.2809875
228.79287	4.0658384
228.54094	-10.675036
229.7915	4.499164
229.14939	-18.020396
229.82879	-14.209363
231.27397	4.840108
231.46406	-1.1021406
231.55228	-9.077219
231.70871	-15.682877
233.39582	8.186616
233.70232	4.5695435
234.59636	12.633413
235.16206	14.169085
235.79325	17.01956
236.01699	11.7528825
236.16069	4.8742434
235.74505	-13.127192
235.6923	-23.890665
237.2448	-2.7007025
237.97877	2.1749239
237.5222	-16.643036
238.28618	-11.157161
239.8987	11.2386775
240.1588	6.6940173
240.21884	-1.8342255
240.30342	-9.894391
241.17108	-2.3407936
242.01145	4.682577
243.38843	22.364671
243.24927	9.872652
243.1174	-2.472373
244.0078	5.5191862
244.81997	11.9711845
245.42933	14.373622
245.85952	13.211014
245.23288	-8.989879
246.51072	6.7327892
246.36338	-5.9216226
247.4557	6.098018
247.51753	-2.405135
249.23466	22.069124
249.27377	13.12237
250.3697	25.226805
248.93816	-13.006354
249.66667	-8.234903
249.87403	-13.821782
251.8722	16.233704
251.89857	7.0411433
252.48428	8.9625625
252.0168	-10.073502
252.7935	-4.3239457
253.55658	1.1452432
253.87854	-2.171096
254.889	8.220048
255.1882	4.4642744
255.8294	7.50023
255.7048	-4.718768
257.1127	13.605759
258.17772	25.075648
256.96536	-8.7876355
257.381	-10.245026
258.61974	4.6947095
260.8107	38.61711
260.01308	12.997905
260.11767	5.356918
260.91075	11.428466
260.13768	-13.694367
261.47828	3.2667133
261.5092	-5.8489936
261.81206	-9.5342
262.50328	-5.4942344
263.44915	3.6166688
264.07488	6.3349096
264.30317	1.164034
265.3109	11.495895
265.87296	12.970726
266.9125	23.947457
265.6465	-10.999543
266.5296	-3.1367135
267.72105	10.868231
268.03482	7.392618
268.21218	1.1883364
268.65237	0.23742965
269.3254	3.9019005
268.57506	-20.770328
269.7183	-7.724118
271.07436	9.548454
271.18804	2.0993483
271.19077	-7.576128
272.18667	2.5198036
272.726	3.529433
272.8306	-4.1140012
274.24213	14.275005
274.35763	6.850372
274.575	1.454526
275.34352	7.0329966
275.46085	-0.37202703
276.62227	13.0378
276.89967	8.831137
277.17888	4.6687745
276.75324	-13.527193
278.32394	8.020848
278.93785	10.516026
279.10428	4.096266
279.51356	2.522375
279.91464	0.78754684
279.85826	-10.061842
281.20067	6.9510847
281.67725	6.7021675
281.6527	-3.508323
283.78	29.126895
282.64404	-3.2223033
283.04967	-4.865524
284.69313	18.133281
285.6008	26.485786
286.00644	24.833106
285.68175	8.641489
285.98825	5.019642
286.84045	12.253144
286.19925	-10.234912
286.2911	-18.139122
287.66536	-0.5052861
289.297	22.277014
289.26152	11.836822
289.55984	8.056951
289.98366	6.756109
290.72035	11.695561
290.54027	-1.6025735
291.47614	7.30924
292.55935	19.150497
291.8072	-5.5574993
292.87585	5.997318
293.39608	6.6215293
293.7126	3.1939672
294.1064	1.3259402
294.44746	-1.6237849
296.25645	24.681845
296.19915	13.8160585
296.4147	8.382443
297.6589	23.433299
297.6698	13.907653
297.43606	-0.465951
297.48335	-9.2601525
296.94766	-29.64963
298.7512	-3.4534623
299.5561	2.8520376
299.6998	-4.029642
300.79755	8.108369
301.68886	16.134958
301.34052	-0.52312814
301.86803	0.25288137
302.4501	2.119718
302.65838	-3.4645893
303.10403	-4.326896
304.54376	14.620166
303.90893	-7.753305
305.71246	18.447395
305.68336	8.141663
305.25044	-10.2151855
306.12446	-2.5311459
306.90936	3.3589644
307.35683	2.5477602
307.94436	4.529367
307.9298	-5.4916995
308.27633	-8.319893
309.2804	1.9393428
309.405	-5.2981825
310.66102	9.980539
311.3477	13.929421
311.7979	13.176316
311.87338	4.941954
313.34585	24.537063
313.0621	9.173486
313.18487	1.882588
314.0689	9.76563
314.05708	-0.19819923
314.6737	2.3561843
314.2708	-15.40934
315.31764	-4.285596
316.369	6.9285523
315.2294	-25.49129
317.0193	0.42159993
317.72143	4.675818
317.6805	-5.872173
318.0825	-7.581623
319.61136	13.127707
318.811	-12.533723
318.73552	-23.770324
320.90102	9.6377715
321.1293	4.4471865
321.5886	3.865003
320.7946	-21.665043
320.8701	-29.888272
322.9692	2.1895341
324.09062	14.786212
323.61314	-4.450892
325.13472	16.123857
325.172	7.132174
325.97055	13.3194445
326.37345	11.601537
326.53716	5.143688
326.5117	-5.102064
326.7991	-9.091829
327.58308	-3.2103716
327.3348	-17.882347
328.89548	3.4680418
329.98778	15.487254
329.89047	3.819241
330.09783	-1.7709904
331.04098	7.291197
330.73994	-8.431716
331.46117	-3.809506
332.47252	6.607764
333.22104	11.792871
332.79812	-6.3702594
333.38566	-4.392783
334.16418	1.3822759
334.86813	5.670063
335.07823	0.13642513
335.7358	3.4992402
336.08413	0.7128126
336.58253	0.9002114
337.11186	1.7277557
337.8631	6.958259
338.82898	16.465527
338.8308	6.7628546
339.17277	3.853098
340.15684	13.718866
340.60977	13.0198205
340.50063	1.1231534
340.48153	-8.9887525
341.9922	11.35682
342.22322	6.238012
342.3451	-1.0650987
341.8685	-20.282161
343.68568	6.168015
343.68932	-3.4769936
345.40918	21.038964
345.16088	6.3632216
345.71386	7.6591155
345.98125	3.2472787
345.92395	-7.624096
347.38824	11.816751
346.94804	-6.675459
348.22042	8.927364
348.34684	1.7206149
349.16084	8.206956
348.53602	-13.961699
349.80295	1.5374805
350.0949	-2.366923
350.63604	-1.3258304
351.4546	5.246218
351.74563	1.3091509
352.5096	6.80345
351.9921	-13.23874
352.93797	-4.1199687
353.19536	-8.716368
354.74696	12.447647
354.17943	-8.575425
354.6642	-8.658624
355.61462	0.54901217
356.54958	9.430141
356.53775	-0.53103333
356.8297	-4.4371733
356.9743	-11.29909
358.17757	2.9527606
358.43587	-1.6406448
358.91517	-1.8190152
358.50954	-19.62275
359.80557	-3.5472356
360.05022	-8.404832
360.55226	-8.138673
360.79965	-12.937906
362.11023	3.43278
362.9588	10.611295
362.34033	-11.434438
362.87784	-10.463191
363.75823	-2.6498517
363.9001	-9.559719
365.7773	18.099706
365.06336	-5.8514044
365.8437	-0.02358025
367.14155	16.086492
367.79002	19.2681
366.48126	-16.515761
367.82004	0.4192096
368.27933	-0.15851219
369.6172	16.75335
369.23703	-0.5430052
369.34708	-8.079531
370.33934	1.958727
371.29794	11.304728
371.2852	1.3258665
371.23064	-9.486719
372.63308	8.713276
372.6822	-0.024284279
373.05782	-2.2799857
373.69082	0.59621557
374.4839	6.6590375
374.81132	3.466285
375.93637	16.140436
375.49253	-2.43632
375.4043	-13.921248
376.65578	1.2799304
377.0414	-0.76750623
377.77173	4.045834
378.2774	4.3898687
378.6876	2.8379974
379.3779	6.862595
379.48612	-0.7167089
380.30194	5.802256
381.02317	10.444266
381.49065	10.0164686
382.5111	20.614854
383.22415	25.085762
381.96632	-9.698165
384.23096	25.686033
382.7794	-12.945328
383.84533	-1.453256
385.2123	16.047438
385.1732	5.5314195
385.88806	10.048394
386.36645	9.841185
387.21046	16.92072
387.91896	21.305874
387.21228	-2.4939163
387.0713	-15.023887
388.26366	-1.0108718
388.3164	-9.692529
389.4751	3.658391
389.89984	2.3911242
389.42053	-16.887759
390.2991	-9.113885
391.2368	-0.1639198
392.30818	11.437542
392.42641	4.077163
392.89299	3.6365592
392.84842	-6.9778888
393.2104	-9.502452
393.6606	-10.252932
395.32225	13.1057925
394.06896	-21.5816
395.53507	-2.101119
395.395	-14.630804
396.621	0.0588044
396.56007	-10.885333
396.78199	-16.184932
397.3768	-14.063921
398.98023	8.144891
399.7042	12.835231
398.89656	-12.984382
400.97748	18.737765
400.3936	-2.6264511
400.03252	-19.5379
402.52453	20.370141
402.03705	0.930602
401.8424	-12.677714
403.4886	10.388915
403.2003	-5.0898808
404.02156	1.5389758
404.61092	3.5433225
404.9929	1.4375488
405.63773	4.5522644
405.35033	-10.906148
406.76915	7.629754
406.3435	-10.58583
407.81507	9.000026
407.54585	-6.096379
407.70956	-12.562565
409.26935	8.788289
409.18385	-2.6404378
409.07926	-14.464469
410.7209	8.5168825
411.5449	15.19304
410.63996	-12.562284
412.13153	7.419876
413.50032	24.950006
413.35662	12.370382
413.25748	0.67418163
413.7386	0.53019454
413.58217	-12.311341
414.7427	1.0609208
414.82727	-6.9698127
415.32658	-6.7621143
414.80635	-26.850073
416.24517	-7.910676
417.41205	5.589847
417.15558	-9.237053
417.54393	-11.241028
418.8145	4.3366274
419.4484	7.234456
419.67488	2.0278425
418.93273	-22.471922
420.18965	-7.1679594
420.57982	-9.128355
420.769	-15.083882
421.50933	-10.069848
422.27148	-4.625836
422.29695	-13.8311125
423.94132	9.1840225
424.17142	4.0468262
424.67983	4.4422686
425.74302	15.889541
424.8581	-11.459648
426.6307	14.116826
426.1323	-5.534743
426.1141	-15.630343
428.47333	21.63783
428.71343	16.682843
427.7712	-11.802245
428.77528	-1.5223613
430.13588	15.831888
429.81756	-0.21758347
430.5115	3.866441
430.66976	-2.6972931
430.6834	-12.15218
431.78207	-0.0037300222
432.7534	9.6103785
433.95212	23.761463
433.55195	6.06464
433.41097	-6.4627518
434.7252	9.97492
434.38777	-6.4541996
435.48735	5.7030747
436.18948	9.960833
435.58921	-11.704891
437.18902	10.413922
437.983	16.51623
438.47322	16.546
438.25585	2.496906
438.91433	5.886759
440.70603	31.837078
439.17717	-8.339763
440.28585	4.0220947
440.44955	-2.4489657
441.03072	-0.5990592
441.4882	-1.2151303
441.77833	-5.1484225
442.51956	-0.12147363
442.3704	-12.81454
443.1744	-6.5233517
444.21122	4.3907135
443.54275	-18.637425
445.84195	17.431686
445.07524	-7.569731
445.49998	-8.82562
446.24122	-3.803592
447.78918	17.298834
447.4572	0.9784892
448.09659	3.9885196
448.15752	-4.5328407
448.4422	-8.579471
448.92514	-8.6960985
449.77915	-1.4023917
449.68183	-13.078182
449.86555	-19.126714
451.93283	12.30258
451.32165	-9.586737
452.66952	7.525377
452.0629	-14.274616
452.31937	-18.883548
452.95783	-15.893715
453.5008	-14.799243
455.52443	15.767604
455.7236	10.020411
