# Supplementary material for: Staphylococcus aureus vWF-binding protein triggers a strong interaction between clumping factor A and host vWF
Source: Commun Biol. 2021 Apr 12;4:453. doi: 10.1038/s42003-021-01986-6 (PMC8041789; doi:10.1038/s42003-021-01986-6)
Supplement: Supplementary file 3 — Supplementary Data 1 [file 42003_2021_1986_MOESM3_ESM.zip › Supplementary Data 1/Fig 2d curve_2.tsv]

x	y
-44.839528	271.11705
-43.95368	279.07776
-43.819984	272.05357
-43.727216	264.22034
-43.62626	256.55056
-43.71812	245.03313
-42.273843	264.11384
-42.483027	250.26506
-42.633093	237.59802
-41.890946	242.67918
-41.014193	250.45266
-42.229278	216.57734
-41.766345	216.11446
-41.964615	202.4709
-40.817742	215.62517
-40.168363	218.86212
-40.13471	209.84499
-39.197023	218.8371
-40.26295	187.91833
-39.212484	199.14465
-39.27251	188.25663
-39.193385	180.14819
-38.854143	177.20017
-39.100616	162.60333
-37.646334	181.88362
-38.827768	148.64668
-37.34529	168.47805
-36.88236	168.01167
-37.197953	152.03085
-36.945114	147.37375
-36.079275	154.92121
-36.1584	143.64361
-35.950126	138.10283
-34.70412	153.2238
-34.53768	146.8397
-33.975613	148.33089
-32.387636	170.25976
-33.157978	145.21848
-32.509508	148.434
-32.07204	147.44418
-32.294867	133.3174
-32.174814	125.99222
-31.12071	137.29765
-31.653673	116.9796
-31.66186	107.11119
-30.590474	118.74284
-30.997928	100.93907
-29.039787	130.22959
-29.086172	119.59295
-28.408598	123.4001
-28.560484	110.657636
-29.0889	90.433994
-27.878363	104.8482
-27.807422	96.55731
-26.84063	106.099594
-26.502297	103.1389
-26.46046	94.258414
-26.611437	81.546825
-26.410438	75.84708
-26.51685	64.01833
-24.559617	93.28714
-24.221285	90.31641
-23.85203	87.96029
-23.539164	84.48901
-24.016648	65.26818
-23.34726	68.89045
-22.907974	67.936524
-22.326807	69.797106
-23.02439	46.19328
-22.156732	53.771407
-22.461412	37.997692
-20.418687	68.966624
-20.579668	56.044138
-19.571038	66.424886
-18.587874	76.280586
-18.087652	76.54069
-18.172235	65.15004
-18.498744	48.926235
-19.45826	20.1017
-17.807528	43.2601
-18.436898	21.027744
-16.933503	41.252748
-16.197722	46.184924
-15.165446	57.039016
-15.35462	43.547343
-13.759366	65.60069
-13.6902445	57.259992
-14.254131	36.32909
-13.687516	37.888682
-13.454685	32.80261
-12.271433	46.66716
-12.81713	26.073635
-11.2855405	46.868707
-11.338291	36.093465
-10.387869	45.31191
-11.039977	22.606916
-9.988601	33.829942
-9.802155	27.816426
-9.1264	31.566024
-9.035451	23.643336
-8.227819	30.007486
-9.16187	1.7030324
-8.152331	12.081993
-6.7035066	31.219558
-6.5834533	23.8792
-6.871763	8.418283
-6.4015544	8.065756
-5.0655067	24.961738
-5.163732	13.27593
-4.417037	18.440728
-3.7658388	21.68027
-2.757209	32.0484
-3.51118	7.312567
-3.093722	5.8982194
-1.9859574	18.24299
-0.8063429	32.0148
-0.951862	19.397615
-0.60716354	16.530657
0.9562579	37.954005
0.25321845	14.227223
-0.015082479	-0.83525575
1.4974072	19.557902
1.8648432	17.158663
1.5792617	1.7412812
2.154972	3.4910985
2.7188587	4.993614
3.45464	9.924084
4.073096	12.519677
4.40779	9.453761
4.9125597	9.787117
4.9853193	1.5121939
5.4837224	1.7009638
5.8466108	-0.781173
6.7124497	6.7246777
6.5814825	-5.597517
7.3954802	0.88559585
7.8547755	0.29729016
8.342265	0.2769203
8.505974	-6.1837206
10.441378	22.637218
10.31314	10.3601355
10.868841	11.704215
11.48184	14.183573
11.584613	6.4937027
11.559147	-3.724924
11.8038015	-8.586785
11.559147	-23.194509
11.924764	-25.637792
13.2599025	-8.768005
13.939295	-4.9741877
15.74555	21.280887
16.203936	20.670507
16.548634	17.816094
16.52226	7.564167
17.012477	7.5945075
17.308063	3.7526714
19.02337	28.181813
18.46585	7.349586
18.93333	6.943107
18.69959	-7.444379
20.260282	13.9055625
20.132044	1.6241209
20.593157	1.0708021
20.905114	-2.4415016
21.258908	-5.1194656
22.212058	4.1278712
22.986947	9.823925
23.351655	7.3618394
23.599037	2.5566257
23.37712	-11.579989
24.214765	-4.627441
26.140166	23.977256
25.116075	-6.151429
26.466674	11.017902
26.178364	-4.4481146
26.375725	-10.248079
27.670845	5.8180036
26.027388	-36.64143
27.538059	-16.295467
27.80636	-20.678015
28.820446	-10.222815
29.60534	-4.318721
30.017343	-5.838301
30.397512	-7.99619
30.9232	-7.270773
32.70308	18.440808
32.949554	13.6290736
34.774	40.23118
34.571183	26.454334
33.503436	-4.5360343
33.2988	-18.338185
34.3238	-7.662682
34.907696	-5.769186
36.202817	10.288911
36.221007	0.9224969
37.126863	9.2278685
38.155502	19.982434
37.2933	-6.920878
38.42926	5.978854
38.205524	-8.219986
39.196873	1.7890444
38.612068	-19.588877
39.2187	-17.22726
40.76757	3.8778377
40.916728	-2.878113
41.84623	5.900764
42.35009	6.2019335
41.785295	-14.775238
43.118614	2.0371337
43.60974	2.0931843
44.501046	10.110612
44.991264	10.136912
45.444192	9.427208
44.949427	-10.16259
45.169525	-15.506818
46.88938	8.9957234
47.256815	6.5896585
48.05535	12.760793
48.679265	15.4545
48.68836	5.8992017
48.714735	-3.3013776
49.75065	7.582253
49.743374	-2.2976486
51.059413	14.18356
51.798832	19.182541
51.505975	3.608118
52.265403	9.0067094
53.38499	21.557632
51.69606	-21.809582
53.685124	8.0673055
53.863385	1.8847118
55.717845	29.093297
55.13031	7.648033
54.80653	-8.51725
57.04116	26.240865
56.26445	1.0443641
56.795596	1.8830254
58.53364	26.77141
58.850144	23.329503
57.805135	-7.2069243
58.341737	-6.259598
58.811946	-6.6292024
60.462675	16.513898
60.82647	14.031714
60.750985	2.783222
60.821925	-5.53276
61.90968	6.3929864
62.05065	-0.53589983
63.21208	12.867979
62.96924	-1.7080557
63.323036	-4.393928
65.124745	21.755708
64.60997	1.777666
64.36532	-12.82883
65.906	8.10712
66.71272	14.441579
68.238855	35.105776
68.35254	27.637174
67.81503	7.1890276
67.79775	-2.884573
68.33162	-1.9908435
69.00738	1.7350019
69.53125	2.442275
70.39072	9.823439
70.9346	10.911658
72.069646	23.78508
72.773595	28.077278
71.965054	2.2454655
72.47073	2.5834593
73.57577	14.847762
72.85727	-9.2009655
73.82679	0.38251775
74.971844	13.446472
74.15148	-12.61434
75.33928	1.2940325
75.903166	2.8010608
77.23103	19.508175
76.876326	2.7048268
77.903145	13.429475
78.68713	19.301543
78.50341	5.922941
78.70623	0.21258222
80.24873	21.201613
80.41335	14.756306
80.72622	11.248246
80.764416	2.2655471
81.07819	-1.2160979
81.69483	1.3405083
82.58977	9.433109
83.51382	18.08919
83.69026	11.8691385
83.76666	3.6688053
84.89534	16.399219
85.20457	12.831779
85.3228	5.4486845
85.68478	2.929747
87.03902	20.158736
86.61883	2.0660726
87.06812	1.2792445
86.923514	-11.339064
86.89259	-21.682727
88.53241	1.2385417
89.33822	7.546747
88.55606	-17.763015
89.98942	1.0502612
91.00078	11.470766
91.16631	5.0345986
91.78567	7.632159
91.98303	1.8300658
92.35411	-0.5220975
92.63059	-4.747477
94.06123	14.0103285
94.2022	7.0838656
94.73698	8.015389
95.52188	13.911882
95.91114	11.933085
95.8884	1.7369262
96.550515	5.2000856
96.70877	-1.3894495
97.72558	9.135577
98.2731	10.298885
98.583236	6.7523357
99.05708	6.4496173
99.412695	3.7957983
99.79559	1.6921132
100.798765	11.942938
101.11163	8.437389
101.58093	8.047167
102.582284	18.258606
102.722346	11.324808
102.39038	-5.033061
103.50906	7.52104
103.8674	4.919356
104.865116	15.058177
104.827826	4.5935825
106.13113	20.804162
105.36079	-4.2595896
107.43444	27.298197
106.27574	-5.5072674
106.61771	-8.4208794
107.36259	-3.3297534
107.479	-10.741583
108.900544	7.845127
109.27344	5.530918
109.318	-3.302923
109.62723	-6.8712475
110.90598	8.862769
111.56627	12.2810555
112.999636	31.08047
112.245665	6.333426
113.21519	15.908662
113.58626	13.578793
114.07011	13.4745696
113.89276	0.21974654
114.20108	-3.3686122
115.29793	8.737593
115.74631	7.933486
115.79997	-0.72969517
116.83952	10.2512625
117.681715	17.28049
117.809044	10.085917
118.24378	9.024595
118.05552	-4.461954
119.24242	9.450247
119.52436	5.3214095
119.31608	-8.547862
120.91134	13.4905845
120.96318	4.78658
121.4734	5.2291114
121.7117	0.23969398
122.62755	8.738267
122.06549	-12.175902
123.15324	-0.24622592
123.65255	-0.022117148
123.21782	-18.414888
125.73621	22.00736
124.75304	-7.306032
125.21598	-7.808811
126.58204	9.65415
128.2064	32.273004
128.04723	19.384272
128.21367	12.961773
128.4947	8.835788
128.07816	-9.202766
129.53426	10.070606
129.20684	-6.168289
129.9408	-1.2844656
130.40464	-1.7753472
130.63838	-6.864646
130.63747	-16.600665
131.91895	-0.80800313
132.41554	-0.6512497
133.01126	1.4763388
132.66656	-15.11797
134.39005	9.480634
134.19178	-4.193143
133.58333	-26.050943
135.38867	0.18322762
135.31137	-11.0811455
134.80205	-30.95465
136.72563	-2.386574
136.82386	-10.159177
136.58557	-24.622625
138.45458	2.860625
139.01028	4.2079664
139.60145	6.2480776
140.09076	6.2572838
140.2381	-0.535759
141.20126	8.925978
141.7033	9.189938
141.71421	-0.32534522
142.89837	13.5264066
142.03344	-13.427576
143.43134	4.6864435
145.07297	27.65642
146.0816	38.004804
144.62732	-0.68522407
145.61594	9.2893965
145.92426	5.6952785
146.00793	-2.3746324
145.98974	-12.461781
147.22393	2.3980752
147.5659	-0.51678713
147.92333	-3.1358072
148.73187	3.2352849
149.33214	5.4617456
148.95924	-11.683803
150.52903	9.854128
150.25437	-5.345358
151.12384	2.2420258
151.99969	9.957519
152.30619	6.3328626
151.57404	-17.973921
153.75046	15.642593
153.84141	7.717742
154.77819	16.646604
154.40985	-0.41634583
154.55173	-7.314527
155.88687	9.546896
156.36708	9.384863
156.61173	4.52503
156.6854	-3.7379887
157.68039	6.353142
159.25654	28.014924
159.44845	22.117728
159.64581	16.322919
159.70038	7.677254
159.68037	-2.4438585
161.15193	17.134207
161.74765	19.268935
162.11145	16.783748
162.51253	15.049628
162.06234	-3.6486443
163.2656	10.597775
164.02593	16.001239
165.60391	37.7096
164.02139	-3.535839
164.14326	-10.833619
165.57662	7.9844915
165.75852	1.867996
166.1869	0.6796778
167.71303	21.349918
166.75169	-7.514926
167.65391	0.7127872
167.6721	-8.646209
169.62751	20.563318
168.93902	-2.8713071
170.2305	13.129834
170.65797	11.919883
171.34737	15.919413
171.22731	3.7938303
170.70526	-16.319406
172.07769	1.2828988
172.5479	0.9273413
173.84393	17.00557
174.72432	24.81311
174.69794	14.566239
175.42281	19.26619
175.46647	10.416887
176.69156	25.076686
176.32685	8.098832
176.45145	0.84572437
176.00125	-17.83724
177.78113	7.889659
177.1454	-14.510534
178.83069	9.333737
179.32909	9.538468
180.14309	16.021942
180.95618	22.48452
180.49234	3.5232691
181.58646	15.592241
182.19036	17.886477
181.11443	-13.271084
183.00072	14.566504
184.47683	34.250536
182.19946	-20.834594
182.86521	-17.296671
185.26082	20.689188
185.73557	20.41967
185.34267	2.8651205
185.54822	-2.7608118
186.59959	8.437996
187.59549	18.548559
187.85197	13.926388
187.06889	-11.3831765
188.25669	2.5536754
188.3058	-6.1969596
190.20665	21.92836
189.97109	7.516122
189.51089	-11.368603
190.27759	-5.8380197
191.16435	2.0959736
192.18207	12.637733
190.89423	-22.735201
192.05565	-9.33051
193.76186	14.923899
193.41898	-1.6147786
194.08837	1.9920357
194.63043	3.0596836
194.67409	-5.794722
196.26843	16.229094
196.15202	4.1801506
196.56038	2.5838448
196.86051	-1.1497919
197.9128	10.078753
198.08378	3.7545054
198.40665	0.4654455
197.8364	-20.626716
198.90597	-9.051916
200.03465	3.7030812
201.73904	27.927565
201.79634	19.350275
201.25246	-1.2059833
202.18015	7.53155
201.32613	-19.194693
202.15559	-12.390255
203.17877	-1.7532911
204.02187	5.3257646
204.35657	2.261038
204.4848	-4.9111336
205.03596	-3.6536997
206.35018	12.796568
206.03913	-3.1379996
207.54253	17.080497
208.18099	20.069252
208.01637	7.076983
208.98862	16.709242
208.10823	-10.549849
209.66438	10.717095
209.15597	-9.128544
210.01999	-1.6480725
210.31194	-5.5617724
210.94404	-2.6918372
212.28645	14.3208214
212.56658	10.167792
212.34648	-3.92876
212.89308	-2.7792137
213.52427	0.079712075
214.40376	7.859738
214.42376	-1.4682604
214.70753	-5.5389387
215.48514	0.22381984
215.85622	-2.1148563
217.43692	19.652165
218.00808	21.29985
217.50604	1.581487
218.86665	18.943165
218.37825	-0.4939297
219.70156	16.129076
219.96986	11.745545
219.46146	-8.111821
221.00942	12.993286
221.55147	14.062758
220.62288	-14.149627
221.50054	-6.394178
222.90571	11.867449
222.10536	-13.791139
223.09125	-3.8919527
224.53553	15.147189
224.50187	4.7608926
225.03666	5.6793507
225.40682	3.3235365
226.67466	18.853821
225.44138	-15.434933
226.72195	0.34421194
227.41044	4.3293407
227.0721	-12.128011
227.67874	-9.769203
229.42679	15.315697
229.02297	-2.4428727
229.24944	-7.652738
230.18167	1.1833325
230.51273	-1.944344
230.56911	-10.544793
231.47224	-2.2859785
231.41767	-13.1048965
231.44132	-22.354221
232.2435	-16.109978
232.80374	-14.671103
233.2021	-16.460671
234.85192	6.6680468
233.85876	-22.827636
234.74188	-14.97819
236.62817	12.872194
236.37442	-1.9026222
237.59041	12.592775
237.91692	9.371299
237.45035	-9.655707
237.88236	-10.78122
239.24386	6.6252017
239.86414	9.247121
240.10606	4.336505
240.81638	8.753327
241.1256	5.186846
241.19564	-3.1281668
242.2161	7.454654
242.70904	7.549416
242.9637	2.906561
242.99916	-6.1244282
243.9323	2.7412185
244.01416	-5.347745
245.32565	11.0324085
246.66443	27.98486
245.56758	-3.5901564
246.28153	0.8968603
247.17193	8.90884
246.2215	-19.746184
247.44477	-5.099377
248.2242	0.69836134
248.64985	-0.5505469
248.9318	-4.6561648
249.12552	-10.5390575
249.47113	-13.381358
250.5407	-1.8025998
250.97088	-2.9484887
252.03772	8.569441
251.84218	-5.052737
252.4752	-2.1697839
253.34467	5.42171
254.19595	12.641927
252.51248	-30.607687
254.29782	-4.7807713
255.1091	1.6555675
255.35192	-3.2390041
255.37193	-12.56489
256.13681	-7.052846
256.40148	-11.506515
256.87896	-11.725069
258.7025	14.875011
258.5397	1.9108413
258.67794	-5.0667205
260.0822	13.167761
260.14314	4.6634016
261.15904	15.171692
261.63016	14.82149
260.77615	-11.917457
261.90665	0.8707308
263.04625	13.856254
262.8989	1.1881199
263.51464	3.730193
263.74383	-1.4322947
265.31907	20.215173
265.2072	8.259823
265.66286	7.600702
265.18538	-11.633931
266.16763	-1.7936084
267.76198	20.235874
267.23265	-0.027497932
267.1808	-10.796111
268.02573	-3.6939536
268.50776	-3.8229784
268.50594	-13.579368
269.0298	-12.8757725
270.93702	15.378775
269.6692	-19.587033
270.7442	-7.913185
272.08662	9.106917
271.6346	-9.625568
273.1771	11.367657
273.15528	1.1974164
272.68143	-17.955942
273.38356	-13.707973
273.94563	-12.231108
274.89514	-3.0542738
275.44084	-1.9088008
276.25848	4.6458813
275.73188	-15.565818
277.13068	2.5624355
277.13705	-7.02732
277.59543	-7.621409
278.45672	-0.19901249
279.19432	4.7533093
279.3553	-1.7594731
280.68317	14.96156
280.74047	6.3727574
280.09836	-16.141807
280.61223	-15.639429
283.27432	27.656702
282.8796	10.063006
281.9128	-18.920756
283.4253	1.4715615
284.19564	7.095368
284.212	-2.3043939
284.7186	-1.9372568
285.46893	3.2774293
286.15105	7.121233
286.8741	11.809424
286.37479	-7.864157
287.16877	-1.7805437
287.32703	-8.359559
288.47026	4.6801174
288.935	4.2039263
289.04688	-3.2855034
289.43887	-5.2076867
289.68898	-9.946259
291.37337	13.866509
291.69624	10.570573
292.573	18.292708
292.1319	-0.20618687
292.6012	-0.59913825
292.38018	-14.721675
292.7085	-17.90902
294.60935	10.207932
294.51476	-1.4027926
294.0773	-19.827553
294.97042	-11.771122
295.33604	-14.2255
296.55294	0.28773216
296.74212	-5.674501
296.91765	-11.914469
296.63389	-27.284501
298.10363	-7.748402
298.99493	0.2772019
299.97446	10.06484
299.91443	-0.863913
300.1018	-6.8520072
300.9358	0.012259518
301.989	11.273253
301.46967	-8.795037
303.65882	25.060775
302.43737	-8.984625
302.89667	-9.577118
304.58742	14.377013
303.99897	-7.063829
305.36776	10.467459
304.87936	-8.9899616
305.53966	-5.570506
306.23724	-1.4115024
306.72928	-1.3422462
308.19265	18.08398
308.12535	7.0036537
307.58056	-13.56824
308.2654	-9.661316
309.75426	10.253791
309.66422	-1.2534783
309.78427	-8.588471
310.26812	-8.694112
310.2654	-18.473412
312.2672	11.670389
311.3486	-16.352928
311.89794	-15.145222
313.05663	-1.8028814
312.87382	-15.161
313.20943	-18.212175
314.58822	-0.477033
314.34357	-15.079311
315.0366	-11.0205985
317.0002	18.35904
316.2062	-7.1718738
317.0866	0.62489104
316.65186	-17.757242
317.6523	-7.574068
318.87558	7.0686955
318.06704	-18.762698
319.60772	2.1873061
320.21617	4.578419
320.7737	5.9513197
320.13705	-16.457303
321.89055	8.7405205
322.15158	4.2085263
321.47855	-18.925533
323.44488	10.502849
323.23388	-3.4265438
324.72454	16.529812
324.98556	11.996021
323.9642	-18.074927
324.66542	-13.828794
325.35573	-9.8224475
326.11425	-4.44671
327.25748	8.591792
326.75453	-11.157988
327.2984	-10.0514675
328.9055	12.2248635
328.29703	-9.623667
330.05054	15.573088
329.31112	-8.888397
330.00597	-4.77248
330.90546	3.4138129
331.18286	-0.78987945
331.92228	4.191814
332.0287	-3.4179747
332.75083	1.2349947
333.12736	-0.9902491
334.45795	15.77085
334.08688	-1.3370498
335.5348	17.75639
334.61984	-10.1787025
335.45294	-3.3319961
336.3597	5.0112284
336.93632	6.7665235
337.50658	8.390253
337.63027	1.1133387
337.14187	-18.345632
338.54158	-0.18957516
338.86172	-3.5469357
339.56476	0.7271527
339.29646	-14.34772
340.4679	-0.7540579
342.0113	20.250098
341.55383	1.4132612
341.1591	-16.173817
342.42876	-0.6163199
342.26687	-13.566511
343.05722	-7.570994
343.64112	-5.6634038
344.17863	-4.685523
344.48604	-8.3058985
345.28549	-2.109127
345.42828	-8.990666
346.02945	-6.7507445
347.59742	14.736922
346.92712	-8.330968
348.38777	11.019126
348.06763	-5.0892628
349.03988	4.559266
349.76657	9.297547
350.04487	5.0977634
350.5842	6.109914
350.7852	0.38649718
351.07988	-3.4711455
350.65423	-21.670788
351.87477	-7.1002306
353.08622	7.289589
353.15898	-0.9840235
354.15488	9.12279
354.69603	10.161456
354.74878	1.4813943
355.13804	-0.4911136
355.5173	-2.6752589
355.68192	-9.122859
356.9252	5.9034427
357.63006	10.223447
357.16894	-8.70479
358.1412	0.9298188
358.20577	-7.505653
358.62413	-8.899537
359.70461	2.885068
360.65776	12.135938
361.0343	9.907801
361.8692	16.806891
361.64911	2.6881145
361.69186	-6.193158
362.6632	3.4301297
362.92514	-1.0972882
363.58088	2.231556
363.57724	-7.567608
364.78323	6.7269337
364.18024	-15.02188
364.51402	-18.09375
365.89554	-0.31534467
366.96602	11.27564
366.58403	-6.0534455
368.25568	17.501701
367.47988	-7.672827
368.0856	-5.3361486
368.7068	-2.7067257
369.57354	4.8267796
370.64038	16.342356
369.46713	-16.743322
370.98053	3.6525388
371.72813	8.827079
373.12967	27.008104
372.2511	-0.22633547
372.3657	-7.666222
373.28337	0.8781767
373.25063	-9.506135
374.02734	-3.768614
373.53985	-23.200704
374.73947	-9.036883
376.14282	9.184882
376.05187	-2.3555533
375.48344	-23.416106
376.42204	-14.4417004
377.6835	0.9358768
378.80218	13.496063
379.2342	12.373628
378.50296	-11.924724
380.13368	10.825123
380.6612	11.608725
380.9686	8.000074
380.99407	-1.2302857
381.31967	-4.4637844
381.80715	-4.4843586
382.3374	-3.653814
382.4256	-11.6301396
383.4979	-0.0022099274
383.72892	-5.1247457
384.34283	-2.6281997
385.24323	5.566545
385.6334	3.6250748
385.33327	-12.080797
385.75254	-13.466133
388.37462	29.024973
387.19227	-4.2524252
387.96261	1.3602278
388.2209	-3.217652
389.80343	18.578902
390.11266	15.006347
389.47147	-7.502284
390.31457	-0.4357636
390.52193	-6.026404
391.25953	-1.074072
392.28	9.523308
392.0417	-4.9396533
392.9421	3.269561
393.25224	-0.29140105
393.08853	-13.266166
393.6042	-12.727567
395.36044	12.524927
395.1931	-0.5443213
396.26903	11.162828
396.49095	5.857899
397.59507	18.11883
396.97753	-3.908454
397.2249	-8.703667
397.415	-14.652567
399.37677	14.693514
398.88747	-4.772762
399.465	-2.9948238
399.6578	-8.876315
400.95475	7.224487
401.27125	3.7987283
401.77238	4.060885
402.62458	11.301273
403.14208	11.878438
403.3931	7.1545265
402.8383	-13.619648
404.5991	11.727985
404.31078	-3.7344754
405.95606	19.302105
405.62045	2.9055788
405.71868	-4.8613756
406.56542	2.2635858
406.6682	-5.410963
407.99333	11.257188
408.41442	9.916078
407.3867	-20.273574
407.7996	-21.758784
410.34528	19.204034
409.3885	-9.574864
410.17702	-3.5944173
410.60176	-4.843141
412.07514	14.777343
413.0092	23.653872
412.17518	-2.6763821
412.0815	-14.260608
413.73497	8.943397
414.08785	6.2494857
414.05056	-4.2227857
414.6863	-1.2809992
415.3948	3.1056566
415.6149	-2.2217913
415.10376	-22.117932
415.79315	-18.108216
416.73448	-9.08296
417.63852	-0.79701697
418.47434	6.115821
418.29153	-7.2422563
418.76174	-7.601418
419.85587	4.468698
420.58164	9.2031435
420.26696	-6.776237
421.12643	0.6136534
420.2997	-25.56724
422.31696	4.8980004
422.89176	6.6216884
422.7126	-6.6642664
423.1837	-6.9969768
424.27328	4.987489
423.7676	-14.812282
425.5202	10.3758694
425.62206	2.6977832
427.26643	25.7296
426.68526	4.4310493
426.59886	-7.0087608
428.6816	24.767034
428.15228	4.5045196
428.9499	10.678336
429.16182	5.167583
429.57927	3.7757735
428.83894	-20.68476
430.80163	8.684774
429.99037	-17.18191
432.63518	25.76739
430.89622	-18.578547
432.7052	7.734642
432.72613	-1.5539507
434.44962	23.062814
433.6902	-1.7827932
434.49054	4.439196
435.59194	16.660232
435.47007	4.5357047
435.6638	-1.3258122
435.82295	-7.865633
436.19676	-10.136699
437.29725	2.0711885
436.96255	-14.306417
437.56464	-12.03107
438.12852	-10.504972
439.02256	-2.411158
439.87748	4.9034817
440.30494	3.713943
440.52595	-1.6035411
441.29084	3.922104
