# Supplementary material for: Staphylococcus aureus vWF-binding protein triggers a strong interaction between clumping factor A and host vWF
Source: Commun Biol. 2021 Apr 12;4:453. doi: 10.1038/s42003-021-01986-6 (PMC8041789; doi:10.1038/s42003-021-01986-6)
Supplement: Supplementary file 3 — Supplementary Data 1 [file 42003_2021_1986_MOESM3_ESM.zip › Supplementary Data 1/Fig 2d curve_3.tsv]

x	y
-44.201062	250.41252
-43.671736	251.2776
-44.472092	225.65183
-43.35978	238.11733
-42.470294	246.14588
-42.056474	244.71636
-42.626727	223.66464
-42.22382	222.01169
-42.40481	208.72531
-41.479854	217.45515
-41.013283	217.05651
-41.582627	196.02525
-41.402547	189.93883
-40.420293	199.79784
-40.537618	187.78064
-40.127436	186.25623
-39.593562	187.20088
-39.23704	184.61478
-38.275704	194.06074
-37.667252	196.49038
-37.74274	185.30848
-36.60678	198.22509
-35.559953	209.39077
-36.001058	190.91015
-35.50993	190.99496
-35.74822	176.55308
-35.556315	170.68526
-34.085662	190.27893
-35.29893	156.425
-34.37761	165.07476
-34.564966	151.64546
-34.675924	139.74766
-32.610462	171.18844
-33.35443	146.66181
-32.38218	156.33211
-32.232112	149.61805
-30.90516	166.35453
-31.359907	147.59681
-31.020665	144.66024
-30.783287	139.68977
-31.238034	120.92255
-30.440408	127.11039
-30.63322	113.56481
-30.532266	105.87717
-29.680072	113.15992
-28.346753	130.00083
-27.834707	130.49117
-28.276721	111.984304
-27.098016	125.77218
-26.914298	119.72791
-26.439542	119.46276
-26.278562	112.96423
-26.112124	106.585046
-26.162146	95.874045
-25.366338	102.031675
-25.0562	98.4955
-23.360903	122.54747
-23.195375	116.14455
-22.46687	120.9468
-22.211301	116.32282
-22.8243	94.40587
-22.003936	101.03893
-20.97075	111.9022
-20.788852	105.83354
-20.19859	107.871274
-21.00622	82.08482
-19.913008	94.14045
-20.97166	63.355925
-20.39504	65.12878
-18.772502	87.71829
-18.942577	74.627735
-18.554223	72.65081
-17.953957	74.89844
-18.821614	47.91271
-17.87483	57.04181
-17.024453	64.26356
-16.99262	55.20234
-17.149054	42.364032
-15.303689	69.40863
-13.48288	95.95644
-14.834389	59.332726
-14.6261145	53.750063
-15.041755	35.76836
-14.20229	42.775925
-14.47241	27.66972
-12.930816	48.663806
-13.007214	37.432918
-11.823961	51.267227
-12.244148	33.190853
-10.969036	48.86825
-9.535673	67.69184
-10.85444	31.727197
-10.146853	36.09485
-9.786693	33.55027
-9.565686	28.233466
-8.058653	48.539443
-8.8035295	23.98255
-7.628462	37.665693
-6.4051924	52.302544
-7.6839415	17.122501
-5.556634	49.771395
-5.8958753	33.289434
-5.273781	35.967434
-6.3833645	4.1478275
-5.6421263	9.186805
-4.598936	20.25169
-3.742192	27.589502
-3.3720273	25.246727
-3.4084071	14.78829
-2.8517964	16.16133
-2.6107803	11.243287
-1.5666805	22.303784
-1.1819642	20.251969
-1.2338054	9.504989
-0.30248282	18.318715
-0.2724695	9.192564
0.33780145	11.623284
-0.33158665	-11.420056
1.70841	19.480877
2.1649764	18.849401
1.7811695	1.47798
2.678841	9.637886
3.981237	25.860836
3.0744711	-1.925424
4.4878257	16.489641
4.8316147	13.627339
4.545124	-1.8161287
6.402312	25.45423
6.4068595	15.826295
6.8134036	14.198416
7.0262254	8.699913
6.8188606	-5.1539276
8.69333	22.449634
7.3782	-13.465897
9.851116	26.068531
10.083947	20.979463
9.874763	7.0734278
9.853845	-3.0609202
12.093021	31.803716
11.8847465	17.934477
11.832905	7.178928
13.24626	25.603521
12.800608	6.9895613
12.728758	-4.1648256
13.907463	9.580568
14.595041	13.556705
13.808328	-11.842291
15.089805	3.9584304
15.952006	11.386577
16.230311	7.207716
16.759637	8.030516
16.982463	2.7328088
17.051585	-5.6277647
18.655934	16.606801
19.49085	23.505569
19.682753	17.592127
19.39899	2.2228012
20.02927	5.0376548
20.197527	-1.3283851
20.91239	3.1758903
22.320288	21.477653
22.162036	8.603109
22.502187	5.648898
24.392117	33.551745
23.997396	15.959331
23.949193	5.2759546
23.298904	-17.396315
25.095156	8.644
24.876877	-5.4396656
25.712703	1.4732026
25.180649	-18.853726
25.419846	-23.815954
27.347065	4.82828
28.050104	9.114123
28.262926	3.6200144
28.985975	8.2826055
29.374329	6.2940456
29.93458	7.7096576
30.412064	7.489817
30.535755	0.21871915
31.48436	9.387409
32.23469	14.604486
31.850885	-2.7708307
32.70308	4.4583772
33.72808	15.14539
33.45887	0.04845843
33.917257	-0.5581989
33.338818	-21.792627
34.86677	-1.0943462
36.71668	25.999985
35.142346	-15.084158
36.66302	5.4782017
36.964064	1.743204
37.70712	6.7971037
36.960426	-17.795033
39.287823	18.823009
38.973138	2.8268668
39.281456	-0.76621896
39.395143	-8.236194
41.21595	18.281958
42.366462	31.477845
41.97356	13.912963
41.84896	1.7046769
43.300513	20.881179
42.99765	5.1150004
44.085407	17.043412
44.40464	13.671197
44.197275	-0.19426686
45.527866	16.569152
45.787072	12.005809
45.36052	-6.2317937
47.17587	20.196622
47.054908	8.058189
46.60198	-10.693321
47.25136	-7.498393
48.266354	2.970123
48.874806	5.3557814
48.749296	-6.871574
49.49963	-1.6677365
49.98621	-1.7090831
50.825673	5.274161
51.149453	2.0017096
51.28315	-5.0672517
52.131707	2.0974774
53.238562	14.394246
53.60327	11.928829
54.421815	18.49378
54.171704	3.7866242
54.692844	4.435778
55.245817	5.713263
56.143488	13.85354
56.57459	12.6984985
56.078914	-6.8981257
57.514097	11.957204
58.075255	13.3955165
58.06343	3.4180055
58.925632	10.8668
59.084794	4.2973997
60.15072	15.788088
59.86059	0.2864198
60.63275	5.919949
60.82647	0.0410125
61.57044	5.122862
62.1125	6.1843313
62.64819	7.1286336
62.5727	-4.1155334
63.10476	-3.2525363
64.63544	17.506914
64.5454	5.982882
64.44444	-5.764876
66.058796	16.64413
65.574035	-2.744842
65.29573	-18.022011
66.64269	-0.9217052
66.80913	-7.345552
67.63859	-0.55679083
67.60494	-10.969931
68.200656	-8.838993
69.065585	-1.341832
68.616295	-20.028203
70.69995	11.73103
70.67084	1.4291942
72.198794	22.118805
72.06419	9.710441
71.66583	-7.964225
72.97823	8.436921
72.40707	-12.65663
74.07872	10.898548
73.93138	-1.7836798
74.40887	-2.0039198
74.106005	-17.758189
75.21559	-5.409429
76.77992	16.010184
77.24285	15.497152
77.830386	17.464802
77.96044	10.320896
77.275594	-13.0406
78.11324	-6.0898283
79.14915	4.802992
80.261465	17.222139
80.583426	13.904394
81.07546	13.9570725
81.809425	18.839541
81.62116	5.3643505
82.14412	6.043147
81.70483	-12.430158
82.9854	3.3303438
84.67524	27.260218
83.410136	-7.67905
83.51382	-15.33969
84.55792	-4.281161
86.03312	15.354286
85.75572	0.1005766
85.282785	-19.053436
86.955346	4.5280763
86.797094	-8.349181
86.82438	-17.54087
87.802995	-7.789891
88.637	-0.90564996
89.19452	0.4576762
89.18543	-9.457525
90.20133	1.0397696
91.9512	26.165042
91.241795	2.2877527
91.30728	-6.1323685
93.096254	19.752564
93.24268	12.946377
92.96074	-2.397012
93.80566	4.6959463
94.45231	7.836423
94.40502	-2.843037
94.70515	-6.5934697
95.70105	3.5101592
96.120324	2.1330375
95.98936	-10.22066
97.46274	9.397101
98.39042	18.130162
97.70557	-5.2270423
98.39315	-1.2705072
98.7524	-3.850896
99.752846	6.3426504
99.414514	-10.134916
101.35083	18.700673
101.87106	19.327331
100.76966	-12.338624
101.538184	-6.770083
103.2735	18.059082
103.39628	10.777019
103.16345	-3.5908117
103.549986	-5.62636
104.41037	1.7650959
104.634104	-3.5080682
105.41172	2.2506168
105.43173	-7.0924677
106.06019	-4.3055707
106.37397	-7.778077
106.655	-11.917464
107.64908	-1.8492818
108.24571	0.30458706
108.34848	-7.395283
109.40713	3.9651724
109.87552	3.5693982
110.72135	10.677715
111.18701	10.214505
110.83049	-6.609297
112.03648	7.6668125
112.62674	9.688469
112.00829	-12.354639
113.609	9.784263
113.66084	1.1020224
113.20882	-17.643137
115.015986	8.628367
116.32839	25.02238
116.885	26.374639
116.07009	0.42007443
116.88136	6.8517496
117.34702	6.387182
118.41477	17.915492
118.401125	7.909843
119.90544	28.148074
118.91135	-1.386122
119.45978	-0.19344884
119.86906	-1.7629445
120.97318	10.488066
121.21238	5.5193003
121.38518	-0.76819025
121.40246	-10.161187
121.79537	-12.06637
124.30012	28.098465
123.64528	5.311669
124.15823	5.798893
124.31467	-0.815635
124.92039	1.5223706
124.79943	-10.6202235
125.88173	1.1992688
127.0959	15.659519
128.42195	32.333646
127.08499	-4.012953
128.22186	8.888358
129.2414	19.471886
129.42057	13.303701
128.88943	-6.9965557
129.85076	2.4146989
130.83483	12.279501
131.54333	16.664678
132.9585	35.111775
132.17816	9.8467744
131.60609	-11.269712
132.64655	-0.28504285
133.29775	2.9560393
133.08765	-10.9645895
134.31547	3.7669954
134.68109	1.3148835
135.38231	5.5554034
136.21631	12.4372405
136.00076	-1.5839169
136.42823	-2.8039836
137.70789	12.952998
137.76246	4.2997966
138.04986	0.29965887
138.9839	9.1796406
139.42137	8.15821
139.59054	1.7956607
140.57916	11.7634825
141.12122	12.814834
142.51275	30.802624
142.68373	24.47465
142.05072	2.1450832
142.46909	0.756194
142.71465	-4.0867054
144.4627	20.988338
143.60687	-5.76909
144.12619	-5.1693792
145.00294	2.5647876
144.96202	-7.982486
146.78373	18.581244
146.5309	3.8154224
145.62777	-23.90544
147.62229	6.0855028
147.05749	-14.878076
148.71641	8.420769
149.37125	11.743184
149.93604	13.261278
149.07384	-13.639972
150.63726	7.765571
150.35896	-7.503452
151.42489	3.993327
152.71546	19.977471
153.12109	18.32782
153.66588	19.439662
152.49263	-13.648454
153.3512	-6.2770024
153.96056	-3.8731735
154.68815	0.8923194
154.85095	-5.5877325
155.70315	1.6502086
156.80182	13.814064
157.45574	17.105662
157.3266	4.808051
158.63809	21.192837
158.39343	6.5853993
158.77269	4.4251035
159.19288	3.0591324
160.07964	10.991546
160.59077	11.451478
160.6508	2.9066031
161.57121	11.5252296
161.27835	-4.0489157
162.32427	7.0547444
162.77174	6.247828
163.35655	8.1583846
164.03048	11.858446
163.8595	-1.275422
164.43794	0.5188059
165.48658	11.673153
165.59663	4.1388126
166.08412	4.1222277
167.04546	13.541394
167.29466	8.782586
168.88082	30.64691
168.35604	10.467277
168.2569	-1.2363419
168.85717	1.0003475
169.9331	12.702163
170.13956	7.0760967
170.29053	0.36229052
170.7371	-0.47876443
170.88443	-7.2702547
172.4624	14.4355465
172.22776	0.03938653
172.17592	-10.717627
173.61019	8.110357
174.15407	9.218694
174.5506	7.3944245
175.23364	11.259962
175.05992	-1.9203651
175.16815	-9.485759
177.43007	25.839568
177.03353	8.209628
178.08672	19.463323
178.36503	15.282497
177.85571	-4.5894816
178.70882	2.6695703
179.25451	3.810504
179.87297	6.3950503
180.79247	14.993626
180.92616	7.921221
181.43002	8.24317
182.13943	12.6414825
182.43502	8.803576
183.4009	18.300547
183.51822	10.921026
183.42182	-0.7202493
184.32404	7.516013
185.46818	20.580974
185.4218	9.926064
186.46772	21.036969
186.03662	2.7184164
187.1744	15.647546
187.18985	6.243473
187.81013	8.871427
187.731	-2.434607
188.51135	3.3859755
190.04203	24.133575
189.30716	-0.21705053
190.28577	9.539127
190.87786	11.613186
191.43174	12.924126
191.23893	-0.65309845
191.09159	-13.298858
192.96878	14.351539
193.22799	9.782972
193.60816	7.629868
193.62544	-1.7449079
195.1261	18.416461
194.19569	-9.836117
196.47943	25.912739
196.6586	19.75472
197.40712	24.946382
197.56992	18.452935
196.61677	-10.246036
198.02103	8.002701
198.00284	-2.0903945
198.18565	-8.175648
199.07422	-0.21030527
199.91096	6.7284377
200.5658	10.047523
200.29931	-4.9840926
201.36979	6.6085787
201.44982	-1.5184525
202.473	9.141445
203.17877	13.468625
202.88955	-2.0135046
203.52256	0.86991796
205.31336	26.8083
204.84224	7.697696
204.74128	-4.0421707
206.01276	11.556274
205.18057	-14.733596
206.41748	0.1668826
207.81356	18.24269
208.24557	17.119887
209.09594	24.332765
208.47567	2.26339
209.40426	11.036359
209.8108	9.397101
209.86174	0.69161457
210.17006	-2.8884132
211.06136	5.141408
211.7744	9.617063
211.94448	3.2633373
213.26325	19.805282
214.0254	25.271873
213.41059	3.2995778
214.05451	6.3985904
214.84304	12.367545
214.70116	-0.17827536
216.2664	21.266919
216.36826	13.5741245
216.13089	-0.8729764
217.32141	13.108015
218.41554	25.178875
218.42281	15.594309
218.19089	1.2546154
219.85254	24.62454
219.74522	12.764694
221.21314	32.260177
220.18996	2.1743774
220.94484	7.474777
220.81296	-4.8745123
221.7643	4.339088
221.81523	-4.3529117
222.38275	-2.7808042
222.61194	-7.9362385
224.35908	17.122642
224.92934	18.758984
224.33271	-2.8473918
225.28404	6.374962
225.85157	7.949097
227.09303	22.959716
226.59098	3.2266709
227.6169	13.938455
226.89203	-10.225948
229.10665	24.14794
228.80378	8.396186
229.60505	14.628004
230.62186	25.161425
231.22395	27.430624
230.98475	12.9298855
230.20895	-12.240305
231.0084	-6.039792
232.08524	5.68129
232.37264	1.6827984
233.01111	4.6618113
233.193	-1.4246458
233.43584	-6.3201896
233.66594	-11.455005
233.9306	-15.914398
235.5677	6.967646
235.79416	1.7488999
235.5013	-13.802422
236.98105	5.9373687
238.45078	25.478456
237.30028	-7.150989
237.88418	-5.244958
239.30025	13.230733
238.22342	-17.941378
239.76955	3.1195547
241.09104	19.713793
239.79592	-15.79302
241.15107	1.4649655
241.6713	2.096371
241.70586	-6.9427983
243.97505	28.533554
242.8591	-3.4168968
243.46392	-1.1035321
244.42343	8.291245
243.82499	-13.361878
244.14604	-16.691832
245.9232	8.982265
245.73038	-4.5796453
246.6244	3.4957367
247.1783	4.804397
247.52026	1.8791785
247.8695	-0.8903692
248.42157	0.3768974
249.21192	6.3916875
249.10096	-5.534488
249.98772	2.3919386
249.6694	-13.658847
250.6553	-3.745758
250.9136	-8.332281
250.88084	-18.717387
253.15367	16.831007
252.07774	-14.331921
253.1573	-2.5539297
253.20006	-11.4270485
252.93448	-26.438237
254.0095	-14.75656
255.87306	12.635123
254.57612	-22.918993
256.73344	10.317664
257.4765	15.399387
256.63613	-11.071917
257.4374	-4.841359
258.1077	-1.2211315
259.85756	23.916804
260.21408	21.28424
259.5747	-1.1713266
260.21954	1.944794
261.2518	12.7789185
261.70474	12.070711
261.94212	7.0711783
262.3032	4.5369667
262.41779	-2.907375
263.1581	2.1139583
263.54465	0.09003965
264.85978	16.550329
264.50962	-0.14539727
264.90343	-2.028534
265.05896	-8.666623
266.2804	5.942548
266.8925	8.397449
267.20446	4.886111
266.89978	-10.902075
269.32813	27.73139
269.70193	25.45071
270.4741	31.094054
270.12211	14.375141
269.9666	1.5438368
269.7665	-12.1626
270.7533	-2.2415158
271.64916	5.876819
271.49454	-6.9391437
271.10437	-24.41986
273.02067	4.008299
273.06433	-4.848946
273.6082	-3.7397706
272.79785	-29.60105
274.9188	2.9077294
274.73598	-10.4627956
274.44676	-25.94296
277.07065	16.58878
276.93514	4.1541167
277.18707	-0.55392106
279.22434	30.286027
278.50493	6.2457192
278.9915	6.2132435
279.12338	-0.8980934
279.33893	-6.334659
280.42942	5.6708705
280.80868	3.4820619
281.85278	14.557062
281.509	-2.0254696
281.54446	-11.042275
282.20657	-7.578646
283.92643	16.94339
284.33934	15.448406
285.026	19.394875
286.15014	32.054092
284.59854	-8.566601
286.29202	15.417554
286.54304	10.697243
286.9132	8.339364
288.00915	20.44232
288.2065	14.641913
287.8045	-3.091485
288.90955	9.195233
289.86452	18.485016
290.11372	13.719872
289.0978	-16.246346
289.90908	-9.811383
289.55984	-26.4994
291.43067	1.0358908
292.68122	16.21964
291.86177	-9.82488
293.2051	7.1860924
293.7126	7.573898
293.82082	-0.0018359668
294.2883	-0.4239777
294.874	1.51352
295.49156	4.080928
296.0809	6.0921207
296.49655	4.6401776
296.89855	2.9246395
297.77166	10.588437
298.03905	6.1864368
298.21368	-0.06666686
298.63477	-1.4000283
298.54382	-12.954065
300.0263	6.8553336
300.35736	3.710341
300.90305	4.8504772
300.85667	-5.7963157
302.74933	22.169518
303.3123	23.642747
302.12087	-9.801842
303.06674	-0.7032487
303.7907	4.0007893
303.47238	-12.065951
304.5283	-0.7653406
305.3323	5.503691
305.2286	-6.276781
306.35093	6.3419734
306.079	-8.79432
306.81386	-3.905063
307.95982	9.19229
308.19902	4.234614
308.02622	-8.936343
309.0221	1.1708931
309.6233	3.4098555
309.85976	-1.612809
310.30996	-2.3736952
311.02664	2.1718094
311.31313	-1.8512496
311.22127	-13.4099225
313.31038	18.461555
312.01708	-17.024639
313.5996	4.7680154
314.80195	18.994748
314.95748	12.363753
315.13937	6.254992
314.4145	-17.91686
315.61322	-3.7652863
316.24714	-0.87870916
316.25078	-10.5286795
316.62185	-12.871321
316.93108	-16.438885
318.4381	3.8447804
318.2926	-8.7930566
318.99563	-4.514392
319.7405	0.58551086
320.71458	10.2575405
320.90466	4.318524
321.63317	9.095211
322.87008	24.002732
322.9592	16.04418
321.9915	-12.9585604
323.6659	10.6594195
323.71318	1.880171
324.33164	4.4607846
324.1261	-9.354214
325.05923	-0.5136004
325.67223	1.9672022
326.49623	8.661409
327.24748	13.88276
326.63903	-7.954828
328.4562	18.494149
328.98643	19.334919
329.09557	11.773886
328.2843	-14.120327
329.95686	9.4612955
328.43255	-30.622477
330.3143	-2.8704305
331.22652	5.5577734
331.0228	-8.231698
330.64626	-25.453249
332.23424	-3.5583693
332.91272	0.21984224
332.36884	-20.336349
334.32153	8.821415
334.9427	11.46693
334.2606	-11.86018
335.33743	-0.12967063
335.10733	-14.451579
336.04138	-5.569706
337.4429	12.610434
337.22372	-1.4987263
338.20598	8.341677
339.55476	25.476411
338.74895	-0.2993346
338.76896	-9.628627
339.03362	-14.09462
340.95993	14.537446
341.16366	8.856677
341.29008	1.652143
341.55474	-2.812271
341.6839	-9.957491
342.69434	0.4259916
343.25186	1.8093692
343.27005	-7.56765
343.65294	-9.669273
345.25547	12.520527
345.18453	1.3793357
346.3605	15.058715
345.84392	-4.963719
346.46146	-2.3848926
346.92349	-2.9228302
347.32184	-4.708466
347.71384	-6.6438916
348.24407	-5.815308
348.90073	-2.4572835
349.06898	-8.840257
350.0176	0.32126916
350.8334	6.8344874
350.47233	-10.0815346
351.0444	-8.418538
351.97573	0.39331467
353.28176	16.671702
352.9034	-0.57875986
353.16899	-5.0218787
352.49323	-28.214656
354.62418	4.4907728
355.24172	7.055445
355.76923	7.830895
356.26036	7.879379
356.10847	-4.86131
357.098	5.1158184
357.87198	10.793611
358.65688	16.704013
358.61595	6.15029
358.57502	-4.385082
360.02749	14.808942
360.30397	10.575761
359.42995	-16.564956
360.9761	4.50542
361.57726	6.7455455
361.85375	2.531859
362.35124	2.693514
362.56498	-2.762684
363.0261	-3.3246019
364.26846	11.702058
364.2821	2.2410656
363.57451	-21.581794
365.34166	3.878215
365.1352	-9.970838
366.97602	16.967639
366.5813	-0.61629125
366.6586	-8.80879
368.07924	9.743537
368.95963	17.549984
368.20475	-7.211616
367.79184	-25.156977
369.84275	5.960685
370.79408	15.171085
371.016	9.862089
371.89548	17.638486
371.54624	0.9630138
371.02964	-19.046952
372.9323	9.102432
373.277	6.2386958
372.98688	-9.265908
374.39113	8.970326
374.8768	8.9120265
374.29746	-12.358712
375.18785	-4.3538337
375.85906	-0.71195854
376.9268	10.833214
376.30107	-11.357652
377.39338	0.66389933
378.6603	16.16598
378.48113	2.861143
378.67486	-3.005151
379.99453	13.551002
379.7053	-1.9346937
380.51567	4.4669698
380.44018	-6.754132
381.59524	6.5189525
380.9495	-16.076224
381.57523	-13.337713
382.43925	-5.8595576
382.85762	-7.264572
383.67344	-0.7307829
383.76803	-8.577483
384.41559	-5.418451
385.03768	-2.7579065
385.22958	-8.658326
386.46104	6.1369907
386.54107	-1.9896214
387.2905	3.2106793
388.2682	12.945478
387.98717	-2.3796796
389.8589	25.168619
389.27956	3.9123535
390.1845	12.204854
390.88027	16.327526
391.1222	11.42633
391.7634	14.471532
391.73065	4.0859837
392.38913	7.471368
392.14083	-7.1943974
392.22724	-15.206095
393.05306	-8.475654
393.56146	-8.088268
393.67515	-15.541702
392.9239	-40.225198
395.4796	0.9295457
396.01892	1.9569199
396.24356	-3.306619
397.39135	9.826408
398.37633	19.71613
397.25674	-12.2939514
398.61462	5.0208787
399.66508	16.208231
400.63006	25.712977
399.93157	2.074382
400.4718	3.1052964
400.84106	0.74046064
400.37176	-18.342198
401.2576	-10.413909
402.771	10.003414
403.01111	5.060891
403.60138	7.093094
402.84104	-17.778133
404.61637	7.85337
406.19344	29.527002
405.13024	-1.3660572
405.65683	-0.5915698
405.86966	-6.084887
406.3908	-5.4329505
407.71502	11.216034
406.37352	-25.214901
408.46444	6.705228
408.80914	3.8402844
409.7259	12.379497
409.916	6.435086
410.50262	8.401382
409.76957	-15.914256
411.2393	3.6292842
412.53807	19.765002
411.91143	-2.4338192
412.5299	0.1698328
413.46848	9.137362
413.28386	-4.255843
414.4762	9.7581335
415.21653	14.7849
414.9173	-0.8861551
415.12195	-6.540232
416.99278	21.004379
416.45436	0.56415875
417.15103	4.7186495
416.5262	-17.448012
417.62306	-5.3258743
417.503	-17.435187
418.75265	-2.2784504
418.94182	-8.213551
420.36336	10.374419
419.8404	-9.757588
421.0082	3.7698113
420.82266	-9.634109
420.5307	-25.17341
421.8231	-9.14732
423.55114	15.540562
424.1978	18.710955
423.39926	-6.9168096
423.67483	-11.142719
423.56479	-23.051883
424.4961	-14.218945
424.7062	-19.754547
425.92947	-5.112678
426.10318	-11.355966
426.50518	-13.06732
427.76028	2.2077717
428.15046	0.25496318
428.7671	2.832241
429.08542	-0.55743116
429.3901	-4.1926245
428.12772	-39.052
430.50878	-1.3531099
430.7789	-5.674207
430.44056	-22.137224
431.07357	-19.24011
431.04083	-29.60798
433.24545	4.578927
433.6338	2.6029391
434.55603	11.2537635
434.87526	7.907875
435.05807	1.8329808
436.1349	13.574688
434.97258	-19.29855
436.44323	0.28599738
437.08079	3.2759795
437.56737	3.2596829
437.51461	-7.501464
438.9589	11.545037
439.0462	3.5658746
441.0762	34.296992
440.9043	21.16298
440.45956	2.5846445
441.4982	13.565556
440.60235	-13.988838
442.40224	12.158519
442.26763	-0.2372796
442.47318	-5.840398
