# Supplementary material for: Staphylococcus aureus vWF-binding protein triggers a strong interaction between clumping factor A and host vWF
Source: Commun Biol. 2021 Apr 12;4:453. doi: 10.1038/s42003-021-01986-6 (PMC8041789; doi:10.1038/s42003-021-01986-6)
Supplement: Supplementary file 3 — Supplementary Data 1 [file 42003_2021_1986_MOESM3_ESM.zip › Supplementary Data 1/Fig 3, Fig S2 data table.tsv]

cell	rupture.force.(pN)	loading.rate.(pN.s-1)
1	2091.91	15331.3
1	1814.25	7383.98
1	2011.52	5803.53
1	1950.88	8171.6
1	1911.38	10394.6
1	1883	9603.37
1	1520.12	6300.35
1	1871.62	9224
1	1737.23	6366.46
1	2014.74	9498.69
1	1980.6	5748.75
1	1885.63	8284.58
1	1859.11	6754.28
1	1980.32	7486.17
1	1885.48	5128.23
1	2002.91	13677.8
1	1728.31	8960.32
1	1987.19	8491.37
1	1913	10056.3
1	1889.12	9372.95
1	1876.05	6787.32
1	1871.19	7966.28
1	1955.48	9565.38
1	1888.66	8079.22
1	1899.6	7810.78
1	1971.51	11828.7
1	2044.89	13030.5
1	1903.55	10038.8
1	1968.13	7113.15
1	1839.36	5707.79
1	1990.78	7920.02
1	1720.44	10272.6
1	2077.61	10663.4
1	1731.57	10108.5
1	1796.94	8701.26
1	1968.42	8636.1
1	2048.08	6791.09
1	2070.42	9728.9
1	1930.95	8160.33
1	1842.01	5557.32
1	1836.55	8365.04
1	1928.44	10214
1	1854.34	11071.6
1	1967.57	12507
1	1866.1	9863.77
1	2029.53	7334.11
1	1986.55	10431.8
1	1862.73	6097.93
1	1872.06	7324.98
1	1953.72	10361.8
1	2045.51	9265.34
1	1957.58	7983.19
1	1999.98	9929.18
1	1916.74	9375.13
1	1894.63	12194.5
1	1955.11	6237.49
1	1915.17	8396.61
1	1984.47	7538.42
1	1894.83	11677.2
1	1830.63	7604.68
1	1841.34	9879.85
1	1797.25	7269.77
1	1969.62	8112.36
1	2023.33	6809.1
1	1954.01	8536.72
1	1977.84	8503.58
1	2030.48	7686.53
1	1926.6	8376.27
1	2000.92	9273.28
1	1643.82	8646.03
1	1946.27	7441.38
1	1994.14	9739.4
1	1951.16	8752.45
1	1896.19	7536.82
1	1944.49	7782.74
1	1943.8	6762.29
1	2043.5	7896.73
1	1889.24	6371.14
1	1943.44	9264.14
1	1974.23	9131.27
1	2027.96	11162.6
1	1883.18	9036.6
1	1888.08	9779.27
1	1993.77	11752.9
1	2014.45	11667.2
1	1967.55	8343.92
1	179.155	713.657
1	2005.4	7880.42
1	1902.74	9868.85
1	1957.82	5320.55
1	1836.3	6390.12
1	2009.61	10278.2
1	2043.12	8176.02
1	2002.03	8961.41
1	2027.71	9634.89
1	2458.67	6790.24
1	2008.66	9367.69
1	2865.8	13059.8
1	1997.47	7426.75
1	1988.93	10493.8
1	2005.24	9093.94
1	3345.36	12619.2
1	1920.25	13608.2
1	2002.03	6082.57
1	3259.62	13008.3
1	2243.38	9894.74
1	2627.92	7598.96
1	1897.68	5742.69
1	533.84	1904.09
1	554.726	2816.05
1	3782.37	5439.11
1	2325.6	9854.01
1	1796.52	2966.34
1	2734.37	12721.8
1	2035.11	7931.23
1	2113.68	7610.76
1	2101.8	8859.82
1	2002.76	9420.4
1	2991.63	10487.6
1	1936.24	6614.7
1	1927.59	6919.32
1	2893.63	11782.4
1	2128.14	8492.85
1	1938.8	5819.35
1	2814.7	6378.95
1	2862.61	16034.5
1	1103.83	4416.3
1	2069.27	6816.47
1	1816.65	2142.24
1	1177.82	4341.06
1	723.769	3014.99
1	2044.73	7733.26
1	3144.02	12751
1	1902.54	8869.74
1	1921.97	6862.71
1	1976.64	6193.25
1	1965.55	6491.54
1	2041.03	7463.18
1	1951.6	5588.14
1	2010.54	7501.28
1	1989.96	12497.4
1	2066.73	12591.9
1	1989.54	6966.9
1	1954.12	8571.87
1	3329.49	17176.5
1	2029.82	13917.7
1	1843.95	8654.09
1	1930.43	9854.28
1	1930.87	3052.27
1	2585.09	3198
1	1996.03	3912.04
1	1855.42	2667.08
1	1965.73	2855.79
1	2028.42	4387.98
1	1976.53	3232.01
1	2038.75	5150.82
1	1787.71	2334.32
1	1984.97	3811.12
1	1979.2	3304.03
1	1991.16	3684.88
1	1944	2992.53
1	1967.62	5106.63
1	1857.94	3189.64
1	1706.55	3483.33
1	1816.03	3267.3
1	1966.58	4666.44
1	1902.4	4168.87
1	1889.96	3314.86
1	2005.24	3194.88
1	1927.87	2440.57
1	1968.86	2911.74
1	1953.63	3015.72
1	4501.59	5796.26
1	1853.68	2618.38
1	1867.69	3075.33
1	1899.56	3337.61
1	2023.38	5108.99
1	1994.58	3760.27
1	1998.73	4199.94
1	1922.09	3528.47
1	1932.09	3727.31
1	1876.26	3276.6
1	1972.96	5357.13
1	1945.17	4796.82
1	1957.53	3562.26
1	1920.53	4285.58
1	2076.33	3243.98
1	1992.39	4086.99
1	1404.24	2043.29
1	1832.89	2643.92
1	1879.59	2937.25
1	1963.14	3214.14
1	2004.74	3109.65
1	1918.13	4206.91
1	1956.57	3418.24
1	1948.63	3031.66
1	1931.86	3418.95
1	1892.79	2637.69
1	1999.24	4272.08
1	2394.39	4140.64
1	1790.85	2657.91
1	1801.8	2536.78
1	1939.98	3229.17
1	1977.74	4195.28
1	1974.46	4014.33
1	2562.43	3602.1
1	1960.22	4335.55
1	1935.16	4136.98
1	1996.03	4043.05
1	1883.34	2795.64
1	1975.02	4373.25
1	1916.16	2739.95
1	1941.24	5024.89
1	1931.86	2981.88
1	4384.07	6351.98
1	1947.74	3558.98
1	1884.15	3444.33
1	1937.14	2988.09
1	3104.79	4972.15
1	1873.73	3114.27
1	3442.17	5177.53
1	2011.43	4967.72
1	3205.88	5257.56
1	1981.79	4463.23
1	1815.03	3359.42
1	2046.49	4109.64
1	1866.07	3198.78
1	1886.58	3590.18
1	1877.11	3442.87
1	1852.08	2682.25
1	1963.18	4204.89
1	1893.5	4489.06
1	2508.39	5013.91
1	1911.18	3243.49
1	3721.58	5810.56
1	4221.83	6078
1	1923.07	2918.44
1	1978.5	4653.17
1	1950.97	3860.98
1	4049.07	6700.2
1	3493.96	7039.3
1	1981.46	4572.34
1	1956.43	3962.06
1	1927.5	2627.53
1	3675.98	6617.02
1	1768.64	2580.54
1	1736.14	3398.12
1	3921.42	7137.81
1	1912.34	3448.63
1	3300.01	5702.27
1	2013.05	4978.84
1	3511.23	5983.89
1	3149.31	6065.62
1	1995.83	3181.82
1	1845.95	2977.34
1	1919.03	3894.87
1	2492.8	3842.09
1	1937.53	2396.05
1	1902.84	4392.37
1	2061.64	4650.47
1	1842.42	2747.24
1	2033.37	4492.69
1	2890.06	5231.06
1	2019.57	4116.2
1	1958.46	4330.12
1	5007.14	7476.6
1	2781.99	6523.61
1	3952.71	8757.79
1	4321.93	7030.4
1	1549.25	1972.58
1	3116.63	4386.56
1	1893.95	3871.67
1	1877.54	2764.96
1	1994.02	4413.17
1	1980.08	3987.02
1	3394.82	6715.81
1	1988.52	4861.24
1	1929.68	3901.14
1	2563.09	3431.61
1	1910.23	3956.43
1	1874.88	4460.27
1	1899.9	3326
1	1954.02	3725.76
1	1997.9	4104.75
1	3538.97	6705.2
1	1988.72	4696.39
1	3453.34	8276.21
1	1982.32	3567.96
1	1940.53	4215.24
1	1947.38	3241.07
1	1952.34	3637.31
1	1932.83	3392.45
1	1800.92	3526.19
1	2029.07	6012.63
1	1782.9	2551.65
1	1896.9	3920.22
1	1958.77	4305.35
1	1955.83	3732.04
1	1804.47	2764.54
1	1990.88	4244
1	1704.32	3729.49
1	1958.65	5231.56
1	2574.06	5545.42
1	1926.5	2908.78
1	1857.79	2654.55
1	1924.76	3967.28
1	1893.28	3500.11
1	1974.04	3746.15
1	2622.02	5988.36
1	1944.97	2991.55
1	1920.01	4052.53
1	2010.59	3688.86
1	1998.14	7273.44
1	1961.93	4272.88
1	3698.33	5972.55
1	2588.42	3945.05
1	3503.6	5278.69
1	3378.66	6779.5
1	1929.33	3671.39
1	1883.61	3185.56
1	1890.8	3048.95
1	1994.53	4822.13
1	1859.19	3504.04
1	1872.7	2387.8
1	1804.34	2556.74
1	1793.61	2671.22
1	1852.11	2675.88
1	3742.06	6828.38
1	1852.32	2519.31
1	3584.6	5464.31
1	1895.44	3273.33
1	1880.29	2397.75
1	1813.73	3586.18
1	1959.97	4386.12
1	1760.28	5458.08
1	1879.21	4433.99
1	1931.16	3223.72
1	3625.06	6334.1
1	1926.42	5323.21
1	2877.72	4898.42
1	1920.92	3262.17
1	1911.05	3183.12
1	1814.84	2998.33
1	1809.83	3314.43
1	1953.77	3615.78
1	1862.57	3252.37
1	1679.67	2594.65
1	1836.46	3180.18
1	1902.99	3262.94
1	1895.06	2983.21
1	1927.44	5148.97
1	1878.76	3555.94
1	1899.96	3592.81
1	3425.41	7232.37
1	1665.43	3430.23
1	1875.51	2263.74
1	1866.98	2665.84
1	2022.61	60785.3
1	1857.99	38385.9
1	1918.2	48698.6
1	2075.29	83455
1	1644.32	51360.7
1	1800.08	24034.8
1	1990.2	26841.6
1	1906.36	30136.4
1	2019.62	42292.2
1	1894.15	41854.3
1	1975.82	44678.8
1	1833.26	42296
1	1970.03	41707.2
1	1887.45	41754.4
1	1894.84	37264.1
1	1900.12	31231.2
1	1882.98	47253.7
1	2102.79	63540.6
1	2090.65	74523.2
1	2094.64	70423.1
1	2074.72	64684.9
1	1933.64	50988.1
1	1955.96	44821.1
1	1997.92	34963.1
1	2098.3	80782.8
1	2073.18	61607.7
1	2090.85	58527.5
1	2147.89	60800.4
1	1897.78	26157.1
1	2106.13	32719.9
1	2011.57	36405.5
1	1883.23	33782.3
1	2104.49	45773.2
1	3721.79	84263.4
1	2062.33	65256.4
1	1946.44	31307.9
1	3503.89	95320.1
1	1980.04	47177.7
1	2077.7	62483.6
1	2060.57	33995.3
1	1993.06	38821
1	1960.17	35903.3
1	1825.48	47892.4
1	2055.22	41225.2
1	1951.25	40232.5
1	1938.47	35708.6
1	1958.79	31640
1	1906.12	48656.8
1	2013.58	64323.7
1	2019.74	33945.2
1	2053.52	37734.3
1	1734.8	37510.9
1	1849.24	37296.7
1	2039.85	54565.8
1	2025.83	39671.3
1	1897.49	32791.1
1	2010.01	80171.6
1	1922.59	35950.8
1	2058.19	66533.1
1	2008.15	41045
1	2051.68	41757.3
1	1962.44	44339.1
1	2006.02	44643.5
1	1940.95	34099.9
1	2022.81	41045.4
1	1994.87	42902.4
1	2017.45	49731.1
1	1968.61	45793.4
1	3461.81	61873.3
1	1857.51	48030.1
1	1988.53	31314
1	1844.15	32571.1
1	2092.68	57416.2
1	1925.93	47780.5
1	1948.14	35614.4
1	1981.38	63036.6
1	1897.36	47662.4
1	2049.94	47034.2
1	2066.04	63048.1
1	1836.45	35176.5
1	1748.95	32219.7
1	1814.48	35585.4
1	1777.96	27035
1	1908.44	38179.2
1	1950.41	44056.9
1	3689.46	69072.2
1	1998.53	35191
1	1367.25	28758.8
1	1788.83	34132
1	1875.67	31511.3
1	2007.41	34764.3
1	1973.9	38610.1
1	1986.41	40342
1	1994.85	57346.4
1	3796.23	77647.8
1	1975.37	47823.6
1	2004.96	41997.4
1	1982.1	39867
1	1901.18	33788.4
1	1973.71	52977.2
1	2014.6	64177.6
1	1959.46	42944.3
1	1853.03	42077.1
1	1979.36	40751.4
1	1918.13	37443.6
1	1892.37	41894
1	2044.85	57368.2
1	2003.62	71079
1	1891.9	28426.9
1	1972.61	34810.3
1	1970.49	59047.5
1	1833.46	54727.3
1	1829.52	29005.2
1	1990.75	36633.2
1	2013.83	40832.6
1	1976.4	40819.4
1	1997.14	51794.9
1	1426.13	32787
1	1449.54	59016.8
1	1942.35	73227.4
1	1996.63	75660.6
1	1889.55	35917.3
1	1899.13	43567.9
1	1969.15	49001.4
1	1917.53	40180.2
1	2028.29	56654.8
1	1998.33	52006.3
1	1848.63	55900.9
1	1963.36	31045.3
1	1802.29	29395.4
1	993.638	28557.1
1	2101.31	85383.7
1	1978.25	34329.7
1	1895.43	41868.1
1	2097.89	44274.8
1	2234.5	38856.3
1	1970.91	72302.7
1	1998.72	55311.7
1	1916.59	36171.7
1	1866.54	38244
1	1983.71	36183.4
1	1828.02	29286.6
1	1854.12	35922.7
1	1850.7	30695.1
1	1967.35	41722.8
1	1884.45	35843.6
1	1858.86	38660.5
1	1937.09	39558.2
1	1866.36	40400.7
1	1855.9	34515.9
1	1896.15	38627.1
1	2079.26	75509.5
1	1992.01	41751
1	2100.81	39252.6
1	2011.67	125073
1	2159.08	83466.5
1	1946.53	61184.7
1	2108.57	114144
1	2074.61	102696
1	2119.32	69041.8
1	2170.85	111212
1	2050.46	101035
1	2088.47	84741.2
1	2106.99	130612
1	2014.45	81882.7
1	2058.37	135440
1	1932.83	90351.8
1	2045.38	76522.8
1	2179.09	121247
1	1973	97319.5
1	2045.69	64142.5
1	2108.91	119803
1	2131.87	123619
1	1422.78	36958.6
1	2008.9	87610.2
1	2177.27	117921
1	1880.75	50430.5
1	2056.78	121680
1	1929.84	97489.1
1	2081.04	101461
1	2066.04	92013.9
1	2230.48	111553
1	2225.52	126356
1	1888.9	136861
1	2117.31	126233
1	2027.11	112419
1	2068.6	115070
1	2100.38	127032
1	2043.78	120391
1	1869.94	77871.7
1	2113.75	84339
1	2121.12	101960
1	2025.95	71256.6
1	2065.1	96115.2
1	2118.19	99024.7
1	2102.72	118324
1	2116.6	105205
1	2052.58	93170.7
1	2072.86	97230.7
1	2059.03	95713.3
1	2065.19	96489.3
1	1987.11	76404.5
1	1868.51	69268.8
1	2062	100502
1	2033.87	72077.8
1	1960.54	79983.5
1	2092.95	79906.7
1	2131.15	93700.4
1	2112.04	56296.7
1	1961.35	51957.8
1	456.447	39263.8
1	2001.44	64758
1	2112.94	85306.7
1	2006.17	56039.6
1	2135.66	108850
1	1991.28	67608.1
1	2069.4	122335
1	2098.27	113715
1	2110.34	116746
1	1811.36	77813.5
1	2077.28	65597.7
1	1936.61	62673.6
1	2174.27	132134
1	2017.65	102021
1	2138.26	72149.5
1	2153.27	80971.6
1	2048.15	81296.2
1	2091.09	72777.7
1	749.121	48782.4
1	2021.17	59932.4
1	2027.36	67409.8
1	2070.08	81463.5
1	1994.78	70806.4
1	1994.64	64057.5
1	2150.16	109592
1	1939.06	59830.3
1	2068.3	70273.2
1	1589.69	82567.2
1	1991.22	65230
1	2019.25	67777.8
1	2024.84	89732
1	1979.55	57311.3
1	1002.55	34044.5
1	2061.3	69014.2
1	1952.93	116286
1	1721.25	51132.5
1	2069.73	64138.9
1	2041.87	85375.9
1	2012.95	48166
1	1903.38	49764.1
1	1857.99	104462
1	2179.56	59548.3
1	2284.24	75122.4
1	2094.46	76564.8
1	1727.87	55721.5
1	1832.15	53338.6
1	1687.75	51121.5
1	1773.57	60903.5
1	1824.64	75749.8
1	1884.44	55715.7
1	1820.57	60876.6
1	1827.42	56340.5
1	2025.12	65548.7
1	1965.36	88218.4
1	1897.64	185245
1	1897.89	153711
1	2160.51	219741
1	1995.89	168364
1	1929.53	123569
1	2060.01	142604
1	2011.12	130653
1	2070.82	124615
1	2004.43	130277
1	2100.66	126189
1	1956.55	141990
1	1953.49	108665
1	1935.49	109593
1	2022.72	114607
1	1928.78	124500
1	1995.89	161251
1	1831.16	173254
1	2110.66	183970
1	2034.1	114195
1	1912.23	136345
1	1920.44	138103
1	2085.76	168213
1	2150.49	213542
1	2085.55	164877
1	2133.51	156016
1	1903.06	95212.2
1	2084.76	172167
1	2910.99	197342
1	1982.99	116798
1	2138.36	168362
1	2150.88	138005
1	1678.94	90453.5
1	2053.13	109704
1	1703.37	88868.2
1	2026.67	129375
1	2104.35	124376
1	556.388	42821.5
1	1964.79	95024.6
1	2029.59	128764
1	1998.96	141719
1	2035.75	155604
1	2039	147905
1	2123.94	136369
1	2117.57	167933
1	2121.06	159928
1	1997.81	128078
1	2053.57	128590
1	1991.66	127069
1	2098.79	185499
1	2010.64	142342
1	987.057	158497
1	2031.06	109738
1	1951.93	129728
1	1964.74	114083
1	2047.94	130005
1	2063.03	150298
1	2086.66	189983
1	2065.63	122753
1	2018.42	116449
1	2081.32	234736
1	1964.49	202939
1	2024.02	120302
1	1938.37	115392
1	2000.92	100947
1	2079.71	142145
1	2070.25	135498
1	2043.52	106702
1	1944.87	107647
1	2133.54	278064
1	1923.53	108549
1	1957.84	121957
1	2964.89	158415
1	2063.88	197199
1	2151.85	273034
1	2123.7	231407
1	2106.63	263840
1	2073.44	118058
1	1132.82	194932
1	2142.51	256294
1	2014.2	121581
1	2132.47	229786
1	2126.83	235730
1	2182.35	345889
1	2122.84	215857
1	2210.51	215801
1	1921.62	138990
1	1927.48	151407
1	2151.21	254629
1	2126.49	251534
1	2137.23	316936
1	2138.01	273199
1	2128.46	307618
1	2047.75	166993
1	2027.57	219207
1	1858.58	98149.5
1	2063.67	124608
1	2155.49	185852
1	2931.24	211393
1	2019.1	144258
1	1960.79	121932
1	2167.08	130930
1	2121.06	131908
1	2064.04	182879
1	2057.28	172964
1	2100.28	187840
1	1898.25	113967
1	2000.41	117758
1	2104.5	226899
1	2108.88	186546
1	2019.16	159121
1	1928.32	119063
1	3831.74	279386
1	1841.04	106584
1	2038.43	177271
1	1910.19	121070
1	1651.61	204839
1	2180.58	163426
1	1955.37	112528
1	2167.15	210789
1	2095.71	198119
1	3642.5	302661
1	2135.18	135825
1	2077.53	133394
1	2190.72	225003
1	2065.64	130046
1	1952.48	142161
1	2149.76	199331
1	4291.16	232337
1	2052.62	163342
1	3439.54	209946
1	3727.26	301711
1	2061.87	149638
1	2155.37	201758
1	2043.29	116737
1	1961.67	113581
1	2047.2	124756
1	2008.15	162989
1	2154.85	209597
1	1027.21	70310.4
1	2013.17	106229
1	2054.34	126250
1	2089.11	139730
1	2134.18	124997
1	1910.61	99050.7
1	2086.84	132067
1	2136.06	121939
1	2069.94	127029
1	2131.16	146893
1	2058.26	127970
1	2144.68	274836
1	2031.74	148426
1	2170.83	141923
1	1963.46	167406
1	1205.09	228383
1	1999.9	194532
1	2073.5	263135
1	2195.9	183225
1	2010.62	178320
1	2096.78	261006
1	2071.99	272597
1	912.908	102534
1	2040.37	177674
1	1946.04	112512
1	2127.11	112639
1	2039.16	117804
1	1836.84	135491
1	2041.24	185384
1	1993.83	171433
1	1944.43	145660
1	2103.56	142472
1	1981.64	105825
1	1956.33	141328
1	1347.33	145083
1	1973.85	127792
1	990.49	127194
1	2043.81	107561
1	1954.35	124994
1	2059.8	146944
1	2044.58	172941
1	2112.23	121785
1	1942.71	117849
1	1966.95	144058
1	2043.58	112594
1	2056.83	180983
1	2083.97	268129
1	2169.91	252822
1	2122.55	150179
1	1984.22	125300
1	2114.74	202725
1	2026.04	143562
1	1819.26	104235
1	1690.82	107614
1	2032.79	130250
1	2237.21	213705
1	1997.57	149326
1	2072.75	170098
1	2089.88	145767
1	2060.86	169629
1	1955.36	134514
1	2121.45	129131
1	2067.75	175786
1	2032.31	192055
1	2078.19	192474
1	1959.7	162535
1	1889.35	122686
1	1896.87	162192
1	2007.78	152223
1	2153.44	231710
1	2073.97	198464
1	2008.06	143156
1	2041.59	190397
1	1864.77	147404
1	1888.44	151152
1	2173.74	191073
1	2127.66	170673
1	1818.53	95440.6
1	1877.75	109500
1	3437.99	204995
1	2002.18	108806
1	2032.53	160914
1	2100.99	165447
1	1881.92	121026
1	921.742	118272
1	2140.69	169665
1	2152.67	196844
1	1027.6	239400
1	1276.01	462399
1	1705.11	519141
1	2078.18	258700
1	2179.69	280122
1	2131.5	265011
1	2043.52	315482
1	2038.48	329161
1	2113.22	269362
1	2047.22	289698
1	2044.24	325524
1	1983.57	248271
1	3852.99	543011
1	1965.92	232750
1	2179.18	445667
1	2023.72	220179
1	2043.99	256294
1	1831	235287
1	2078.67	260898
1	2083.49	232947
1	2104.18	239819
1	2045.96	329423
1	2090.22	271692
1	2096.31	335546
1	1981.19	232946
1	1974.58	234283
1	1900.81	337204
1	1758.06	148857
1	1882.2	689072
1	2163.99	458548
1	1960.2	209145
1	2069.79	220278
1	1623.08	201067
1	2251.76	332282
1	2265.45	368955
1	2228.99	309515
1	2095.61	244601
1	3777.19	452348
1	2161.18	356982
1	2117.87	231977
1	3150.91	747837
1	1857.97	410894
1	1971.56	231535
1	2136.09	521321
1	1889.12	187579
1	1807.47	221473
1	2056.36	271263
1	2201.3	358404
1	1962.24	235550
1	2165.07	206432
1	2069.05	348580
1	2136.68	380624
1	2202.01	309115
1	2112.59	221305
1	1971.79	232091
1	1947.96	190645
1	2084.26	238141
1	2585.72	330356
1	2089.85	215064
1	2121.3	269622
1	670.598	100700
1	2168.73	289851
1	1867.76	229657
1	2107.79	259494
1	2014.97	258267
1	2265.01	303306
1	2198.53	248578
1	2053.46	274641
1	1977.84	244265
1	2102.48	268473
1	2041.06	249176
1	2114.01	277827
1	2084.01	498931
1	2094.09	311666
1	2081.73	433059
1	2032.42	297068
1	3252.06	460856
1	1940.99	252357
1	2195.47	281988
1	2099.21	279644
1	2172.34	375457
1	2017.66	326923
1	1454.98	155629
1	2063.16	270876
1	1962.28	447299
1	1973.43	284422
1	1997.24	338584
1	2023.21	415145
1	1981.84	286367
1	2107.77	297036
1	2287.95	438975
1	2016.85	252294
1	955.89	294869
1	2011.42	259729
1	2161.86	304618
1	1972.32	324348
1	2076.84	280109
1	2108.34	255038
1	2048.27	251616
1	4059.56	547084
1	3446.48	390000
1	1992.73	256905
1	2093.45	462936
1	2024.4	270432
1	2121.91	378171
1	1934.39	207223
1	286.909	76819.7
1	2080.38	382110
1	2173.62	215017
1	2136.93	291969
1	2172.09	281718
1	2048.92	300843
1	1935.01	345641
1	2080.51	454802
1	2245.92	535319
1	2043.16	225202
1	1955.14	261825
1	2216.07	494730
1	2399.11	403161
1	1913.98	242683
1	1854.03	234434
1	1962.67	286519
1	2032.34	233987
1	2084.9	266551
1	1946.64	259511
1	2090.13	265097
1	1904.12	245230
1	1946.7	232789
1	1813.04	266224
1	826.602	264836
1	3590.49	709317
1	1763.46	1062130
1	1026.88	829626
1	2013.05	385650
1	1057.2	912127
1	2038.1	461184
1	1982.49	548826
1	2026.26	720267
1	1972.07	504738
1	1970.16	962932
1	2211.61	547179
1	2064.97	874560
1	2055.91	538850
1	2274.84	653365
1	2084.73	650320
1	2163.36	617463
1	2157.14	679637
1	2166.54	536642
1	2092.71	713232
1	2232.02	682186
1	2144.58	632982
1	3951.63	1382540
1	2103.28	426931
1	2106.85	583298
1	1098.59	938345
1	2064.3	309753
1	2239.45	406847
1	1650.49	636297
1	2029.52	697302
1	2128.58	755064
1	2184.73	972390
1	2077.61	541568
1	2080.59	492683
1	2150.99	773068
1	718.308	208950
1	2093.81	557006
1	2118.35	617902
1	1929.13	508596
1	2140.86	535152
1	2123.56	582380
1	2029.63	787722
1	1999.44	688373
1	2058.55	727822
1	2059.52	559750
1	3175.89	939601
1	2126.95	540167
1	1790.22	784464
1	2121	784387
1	2102.53	676318
1	2231.29	678510
1	2207.47	571450
1	2292.07	562126
1	2237.32	656107
1	2138.19	490662
1	2271.61	1084510
1	2047.65	459862
1	2082.64	640122
1	1859.18	509428
1	2252.32	649562
1	2187.25	684912
1	2182.12	971522
1	2159.53	642332
1	2096.47	614713
1	2033.04	579681
1	2200.21	710215
1	1970.88	563544
1	2109.54	648694
1	1991.2	502231
1	1456.77	379238
1	2150.25	672719
1	2051.02	561035
1	2041.85	536464
1	2012.82	578663
1	1966.9	595519
1	2079.77	385464
1	2898.25	1418670
1	2069.9	500705
1	2301.41	570348
1	2215.47	664413
1	1979.03	493141
1	2016.02	518894
1	2197.13	725078
1	2194.33	670673
1	2256.77	430847
1	2447.05	945434
1	2287.55	835431
1	2031.89	632895
1	2210.68	705683
1	2204.48	867429
1	2063.77	440618
1	2198.55	910691
1	2059.05	396214
1	2036.36	560787
1	2054.87	350940
1	2034.52	505264
1	2085.58	591215
1	2047.72	528213
1	2110.86	553714
1	2100.74	534674
1	2181.09	1010060
1	1963.14	586237
1	2283.26	890379
1	1199.14	692389
1	1612.39	474256
1	1981.21	809298
1	1930.68	775678
1	2104.69	1053680
1	2224.81	1120060
1	2176	679435
1	2046.47	844404
1	2429.79	987365
1	2032.7	551370
1	2113.94	508959
1	3441.7	893982
1	1549.91	468099
1	1855.26	28334.8
1	1962.39	21520.5
1	2003.12	22241.6
1	1760.05	13520.1
1	1577.86	28653.5
1	3477.5	31334.6
1	1787.03	14219.2
1	2022.44	19020.5
1	1859.04	14913
1	2106.65	21371.6
1	1899.79	17791.3
1	2030.63	18337
1	4407.34	43354.8
1	1786.45	20011.7
1	1945.39	13172.4
1	1929.08	16916.6
1	1885.28	16432.4
1	2051.89	25313.7
1	1913.46	11706.9
1	1894.92	12149.7
1	1899.38	14779.9
1	1946.31	19752.6
1	1940.9	27340.2
1	1898.79	13345.2
1	1990.43	16341.8
1	1837.25	15518.2
1	1900.97	13806.9
1	1792.37	21860.8
1	1779.15	22933
1	2075.63	28786
1	1871.04	15050.8
1	1772.03	13986.2
1	1862.66	13362.6
1	1846.53	14122.4
1	2004.18	20962.8
1	2039.91	26380.1
1	1847.76	13528.8
1	3682.21	28328.7
1	1827.49	17445.1
1	1917.26	19095.6
1	1884.99	14854.9
1	2071.56	18604.1
1	1885.15	22046.9
1	1985.44	23683.6
1	1972.86	17379.7
1	1718.33	25896.9
1	1929.14	17332.7
1	1953.51	20621.5
1	1774.33	21509.4
1	1979.35	15694.4
1	1958.94	24261
1	2006.2	29571.6
1	1910.98	18163.1
1	1682.74	12271.2
1	2298.47	17858.5
1	1805	12446.2
1	1875.57	10156.1
1	3188.21	25320.5
1	1863.56	21083
1	1925.63	14697.5
1	2080.79	16799.7
1	1954.88	14434.9
1	1883.69	14885.3
1	1887.88	15231.3
1	1897.08	15359.7
1	2042	18165.6
1	2027.58	18878.5
1	1892.16	19641.5
1	1889.23	10954.3
1	2021.78	18827.8
1	2053.43	19897
1	2030.15	23219.9
1	1982.91	25687.2
1	1806.83	15266.9
1	1855.92	16882.9
1	1796	21272.8
1	2014.07	18523.5
1	1970.13	13241.6
1	1933.13	13906.3
1	1859.66	14958.7
1	2024.02	12723.7
1	2049.55	13921.2
1	2054.44	15406.1
1	1821.51	12237.8
1	1936.54	12780.1
1	1882.87	12273.6
1	1978.09	18668.3
1	1986.87	12453.2
1	1964.58	15173
1	2145.71	18761.4
1	2015.3	17407.6
1	954.261	14894.4
1	2023.75	17500.7
1	1431.21	19109.1
1	1975.42	30368.6
1	1907.83	9024.34
1	2003.22	13995.7
1	1898.71	10441.5
1	1905.42	20482.6
1	2103.51	21488.7
1	2098.83	17677.7
1	1980.75	25612.1
1	1959.21	15594.7
1	1862.93	12580.7
1	1888.33	14396.3
1	1940.96	16572.1
1	1938.87	15782.8
1	1632.89	11348
1	1833.38	17996.5
1	368.077	3856.56
1	2039.6	16063.4
1	1842.46	13695
1	1845.18	12207.6
1	1877.29	13837.9
1	1970.07	18249.1
1	1734.33	11398.4
1	1805.72	12367.5
1	1899.12	16048.3
1	1895.18	15778
1	2057.21	16246.5
1	1993.87	12800.1
1	2057.38	16073.6
1	1831.45	12569.3
1	1236.49	21224.7
1	2030.22	16056.8
1	1947.01	16363.9
1	1816.81	14754.1
1	1850.61	13166.3
1	2058.67	19275.4
1	2007.76	36478.2
1	2002.02	20875.8
1	1893.82	13975.4
1	1982.9	34503.3
1	1993.44	16842.3
1	1998.94	18536.7
1	1984.87	16461
1	1994.1	13906
1	3270.71	32178.8
1	2002.34	22175.5
1	1987.73	19766.3
1	1738.27	12137
1	2137.2	18319.5
1	2036.11	24505.7
1	2101.52	21249
1	2033.45	28648.5
2	3576.75	32683.6
2	1907.58	20038.2
2	2053.18	24072.6
2	1873.44	23850.2
2	1971.17	14145.6
2	1975.92	27121.7
2	151.722	1389.32
2	1882.38	12389.4
2	1905.4	13671.9
2	1887.08	13395.1
2	1943.23	13439.5
2	1858.74	9826.37
2	1731.75	11045.9
2	3252.67	20377.1
2	1924.24	9825.46
2	1803.9	12709.9
2	1863.66	12099.5
2	2010.11	14517.9
2	1889.1	13818.5
2	1860.05	8807.92
2	1929.31	26743.1
2	1909.57	20572.1
2	1988.32	12294.2
2	1904.37	26107.9
2	1879.89	20862.8
2	1751.95	24758.3
2	2021.3	22532.4
2	2008.43	29729.5
2	1858.88	22215.8
2	236.975	3447.16
2	255.538	2349.32
2	2011.46	23704.6
2	1942.27	26190.8
2	1786.43	23331.3
2	1887.09	12650.3
2	1930.36	9082.95
2	3899.66	21965.3
2	1974	13052
2	2049.74	19934.1
2	1990.67	23118.6
2	1874.53	11844.2
2	1843.97	24256.4
2	113.966	1168.43
2	150.158	2579.21
2	1899.86	15381.3
2	1928.09	16077.6
2	1929.53	15618
2	1900.35	15885.3
2	3518.65	21667.4
2	1960.62	16619.8
2	1917.46	17301.8
2	1948.65	18272.3
2	1677.19	19790
2	981.305	13473.9
2	2012.33	28335.3
2	2014.25	28424.4
2	2021.25	20937.9
2	1967.94	20841.5
2	1987.93	16236.1
2	1987.17	16804.3
2	1932.25	14894.2
2	1921.6	16434.4
2	1811.78	20588.3
2	1890.25	21852.7
2	1934.88	27126.2
2	1911.51	26426
2	1917.09	15715.3
2	2039.82	19447.6
2	1984.71	21876.3
2	2069.5	17033
2	1819.84	14745.7
2	1834.27	16452.6
2	2506.16	19966.2
2	1971.66	19075.8
2	1960.59	31154.8
2	1967.36	29036.5
2	2046.46	30434.4
2	1915.69	21787.4
2	1920.96	17481.6
2	1889.44	18034.1
2	1973.41	15672.2
2	1921.95	16129.5
2	1841.62	15051.7
2	1944.01	15133.5
2	1932.47	16108.1
2	1883	21318.1
2	2037.37	23032.2
2	2003.75	37157
2	1943.8	28576.6
2	1967.58	28837.6
2	1770.06	20680.8
2	1924.59	23442
2	1965.29	18335.2
2	1938.98	16732.2
2	1990.77	19743.6
2	1878.51	20854.7
2	1855.51	14286.8
2	1989.67	22960.6
2	1826.39	15022.5
2	1953.63	17484.7
2	1871.28	15595.2
2	149.97	1089.13
2	1851.7	4406.74
2	1896.23	9117.82
2	99.5137	620.393
2	1931.64	5896.99
2	1879.35	7555.79
2	1852.42	8449.57
2	1764.17	5551.73
2	2593.25	9843.67
2	1895.75	5638.5
2	1905.58	7762.59
2	2912.86	8870.13
2	1834.56	8559.43
2	1970.45	8913.85
2	3944.78	13517.1
2	1817.14	6483.44
2	178.693	718.933
2	155.693	1118.54
2	179.948	1007.03
2	1745.19	4838.42
2	122.58	858.636
2	180.494	834.902
2	1780.19	7398.21
2	1668.93	6902.69
2	1701.47	5823.99
2	1875.22	8008.62
2	1801.93	7552.6
2	1989.17	7231.2
2	1919.91	9670.36
2	1771.42	6374.38
2	1951.89	6520.03
2	1861.48	6431.69
2	1923.67	9145.29
2	1910.2	6612.84
2	1898.55	8522.86
2	1907.89	7013.41
2	1827.64	8255.86
2	2638.18	8409.71
2	1958.19	9352.89
2	165.28	1066.6
2	118.876	1062.08
2	121.045	1258.15
2	1850.55	5890.93
2	1682.02	6983.59
2	1909.66	8268.37
2	3243.39	10167.9
2	2771.11	9307.51
2	1926.68	10607.7
2	1847.28	5916.34
2	1712.88	10959.5
2	2838.86	9559.45
2	1903.98	7628.42
2	1763.38	5986.7
2	1879.42	7512.09
2	1895.53	6675.68
2	3264.67	11085.5
2	226.302	1936.14
2	751.221	3783.65
2	221.604	1488.51
2	121	704.648
2	108.738	804.663
2	1970.1	7844.35
2	1908.44	7597.89
2	1921.71	10112.1
2	1881.14	7153.1
2	1727.88	11256.7
2	3663.32	10274.2
2	1983.55	10396.3
2	1902.1	7719.09
2	3334.75	12834.7
2	1909.32	8149.8
2	2747.78	10728.1
2	1851.83	7366.93
2	2936.92	10108.2
2	2599.23	10532.2
2	1898.65	6679.78
2	1916.54	7302.74
2	138.808	828.057
2	1681.45	6575.01
2	1903.64	5664.51
2	1895.32	7517.42
2	1982.11	6895.92
2	1888.69	6159.96
2	1934.91	8890.68
2	1890.17	8091.14
2	1940.51	8501.79
2	1872.08	10175.3
2	1818.42	6464.85
2	1926.59	11711.7
2	2964.42	11991
2	1833.47	8058.8
2	1803.91	7453.72
2	2724.91	9988.74
2	1904.53	7487.14
2	1934.76	6631.72
2	1997.33	7738.96
2	1930.99	6416.75
2	1945.24	6203.32
2	1963.38	9214.17
2	792.998	4843.63
2	1883.23	7082.79
2	2035.46	9303.19
2	1820.46	9372.62
2	1837.93	8108.36
2	3478.05	10137.4
2	1500.79	7702.15
2	1919.48	8811.5
2	1939.57	11142
2	1936.82	7400.04
2	723.813	4726.48
2	1828.62	6581.21
2	1875.12	8001.25
2	425.819	3856.72
2	1893.38	7687.06
2	1698.57	6701.66
2	1929.81	8203.31
2	1798.81	7090.84
2	1663.69	7648.33
2	3136.67	9955.4
2	1910.58	9346.42
2	1827.72	8048.88
2	1889.94	9437.18
2	1905.64	7501.4
2	1513.14	7459.6
2	1834.74	7047.97
2	1975.64	7843.4
2	1966.72	8850.14
2	1919.9	7367.28
2	1750.33	7559.94
2	2963.06	13624.3
2	3297.53	13286.6
2	1841.79	7078.99
2	1863.9	7306.23
2	1845.27	8038.86
2	1929.04	11084.2
2	2424.61	7112.92
2	1945.09	7689.14
2	1501.7	7838.3
2	1558.41	7435.78
2	2853.86	13030
2	1869.89	9864.29
2	1893.17	9502.9
2	1540.17	9590.79
2	1862.5	10440.2
2	3531.49	12623.7
2	1877.87	10488.1
2	1736.77	6879.28
2	1766.43	8871.41
2	3155.85	13619.6
2	2793.49	9067.53
2	1973.55	10398.7
2	1910.52	10552.3
2	1778.17	7710.22
2	1969.42	15604.8
2	1924.52	12824.6
2	191.298	581.207
2	107.936	520.286
2	1946.51	4234.14
2	1809.55	3262.11
2	1828.93	3600.41
2	1770.51	3386.98
2	1904.83	3748.85
2	1559.05	3996.97
2	1819.34	4495.89
2	3227.7	5586.12
2	1867.65	3093.45
2	1912.99	3286.19
2	1842.09	3557.03
2	1822.24	3866.69
2	134.597	461.939
2	1793.03	3305.03
2	1962.25	4206.93
2	1846.51	3452.97
2	1850.57	3654.68
2	1972.4	6562.46
2	1913.27	5132.7
2	1927.49	4835.17
2	1841.97	7261.45
2	1770.1	3686.76
2	1749.83	3524
2	1836.78	3463.86
2	1790.61	3203.7
2	1853.99	3563.45
2	1891.85	3271.71
2	1464.79	2866.55
2	1993.77	5351.77
2	1793.15	2973.15
2	2401.96	5325.68
2	1829.06	4041.9
2	1849.62	4900.79
2	1903.23	4465.71
2	1881.76	3091.24
2	1923.54	5464.31
2	1796.58	3265.12
2	1757.23	3548.24
2	1811.73	3313.66
2	1920.91	3905.16
2	1813.23	3434.56
2	1951.22	3750.26
2	1870.84	4062.19
2	1799.34	6276.33
2	1623.77	3460.56
2	1876.74	5582.82
2	1886.57	3214.67
2	1918.32	3332.57
2	1845.24	3573.58
2	1906.12	4854.32
2	1409.34	4633
2	1948.28	5249.03
2	2894.05	5357.76
2	1895.97	4128.88
2	1788.82	3219.96
2	1829.61	3276.01
2	1886.02	4336.8
2	1822.9	3084.52
2	1983.9	7154.19
2	1792.43	5707.77
2	1920.9	3317.28
2	1912.16	4059.66
2	1880.67	3120.87
2	1856.92	2756.88
2	1936.18	3602.09
2	1887.45	3082.57
2	1714.92	2821.68
2	1850.5	3047.94
2	1991.01	5299.73
2	1758.11	5377.26
2	1771.73	5666.18
2	2714.05	4982.66
2	1784.71	4412.42
2	1373.9	3888.27
2	1767.09	3404.85
2	1818.43	3324.7
2	1928.62	4424.62
2	1944.48	3915.71
2	1923	3726.7
2	1877.69	4107.91
2	1912.48	5335.09
2	1979.12	4842.35
2	1897.12	9005.79
2	2872.16	6051.52
2	2007.38	5521.71
2	1861.09	5204.26
2	1947.7	4956.95
2	1860.96	5010.97
2	1874.71	3890.13
2	1840.43	2023.4
2	1480.82	3333.24
2	1514.21	3765.99
2	1876.39	4530.92
2	1851.81	3325.78
2	1891.83	3638.58
2	1980.16	4531.77
2	1927.1	4330.18
2	1930.27	5149.87
2	1809.56	4151.53
2	92.2174	784.389
2	1781.83	3549.69
2	1984.5	5541.67
2	1749.67	4219.64
2	1817.61	4280.95
2	1790.97	4313.35
2	1790.7	4022.93
2	1863.93	4104.04
2	1827.81	3524.25
2	1531.47	4298.11
2	1780.63	2066.5
2	1766.34	1755.7
2	1801.81	1911.19
2	1918.45	2155.42
2	1694.8	3424.53
2	1924.65	2562.05
2	1985.28	4540.21
2	1933.05	4062.91
2	1906.97	4789.13
2	1766.95	4822.79
2	1860.62	3892.57
2	1930.38	4493.67
2	2872.66	5130.67
2	1804.29	4552.46
2	1766.09	4875.63
2	1608.98	4328.84
2	1441.36	4322.34
2	1897.77	2761.27
2	1928.66	3276.72
2	1800.68	2092.05
2	1509.54	1839.87
2	1870.77	2079.02
2	1687.98	3354.41
2	1883.96	3140.87
2	1965	4114.05
2	1944.87	3861.04
2	1931.87	4540.9
2	1959.79	5399.32
2	1915.14	33316.9
2	2077.83	38032.8
2	1220.03	25338.9
2	1952.93	29917.6
2	1857.59	26678.9
2	1896.62	37095.1
2	1908.84	30447.3
2	1827	63782.4
2	1894.42	29308.2
2	1832.1	72164.5
2	1815.39	63574.1
2	1910.77	75123.3
2	1939.13	86063.2
2	1765.16	52364.2
2	1771.53	61483.5
2	1770.29	67426
2	1823.81	66159.3
2	1820.67	38515.5
2	1883.37	33994.8
2	1884.47	71560
2	1810.36	67296.7
2	1742.48	60780.1
2	1873.58	72333.5
2	2192.23	87447.9
2	1784.73	69789.1
2	1748.94	63012.9
2	1819.24	64067
2	1689.51	62042.2
2	1919.53	45576.7
2	1912.46	44954.5
2	1799.52	32060.1
2	1904.43	51326
2	1892.71	42808.1
2	1863.82	53697
2	1871.75	50462
2	2003.28	43521.3
2	1879.74	52464.9
2	1804.69	57320.2
2	1875.59	70312.5
2	1797.14	71873.4
2	2220.85	77815.1
2	1789.17	62411.2
2	1760.34	64184.2
2	1897.23	42077.3
2	1637.55	32727
2	1914.12	45741.4
2	1803.4	42299.6
2	1889.65	55525.4
2	3472.67	68651.7
2	1863.81	35651.5
2	1767.87	35919.1
2	1847.69	46794.2
2	3122.57	53275.6
2	2017.37	48230
2	1828.51	35307.2
2	1824.43	40191
2	1889.23	45427.2
2	1816.46	47638.4
2	1892.84	44982.7
2	1649.38	36304.8
2	1767.55	59611.3
2	1947.41	31994.1
2	1851.43	40795.4
2	1924.53	43379.8
2	1929.8	38353.5
2	1838.69	36533.3
2	1790.79	41952
2	2639.31	51298.6
2	2000.98	38918.1
2	1872.83	47425.9
2	2036.04	45417.1
2	1933.07	53694.1
2	1882.71	32672.6
2	1661.11	28170.5
2	1664.93	61718.4
2	1836.68	33957.4
2	1756.14	31953
2	1928.5	44773.7
2	1493.29	56650.1
2	1893.97	43904.9
2	1733.2	62825.5
2	1613.56	47482.4
2	3197.32	67653.8
2	1873.14	54289.6
2	1821.06	33276.9
2	1916.01	40557
2	1755.23	28648.7
2	1878.48	40928.1
2	1874.54	50590.3
2	1824.9	34970.2
2	1774.93	33205.4
2	2815.97	48920.9
2	3008.84	68419.8
2	1944.8	50718.9
2	1910.88	50631
2	1565.58	31772.9
2	1866.03	48350.4
2	3507.9	59927.4
2	1933.96	42044.3
2	1872.78	43634.6
2	1905.56	40034.2
2	1850.99	37496
2	1776.37	31974.1
2	1882.39	36715.4
2	1907.88	49351.4
2	1870.54	38316.9
2	1862.08	43734
2	1835.63	49274.8
2	1833.97	35015.7
2	1888.67	131553
2	2005.69	137129
2	2063.07	143027
2	2005.3	141769
2	1924.5	43093.8
2	1976.18	136398
2	1472.51	66308.8
2	1921.11	132632
2	1955.04	64052.4
2	1974.97	120756
2	1841.86	109167
2	1896.72	121645
2	1891.75	117794
2	1534.53	87196.1
2	1883.63	113066
2	1973.25	127929
2	2092.41	74878.1
2	1828.66	115763
2	1847.14	52960.2
2	2003.73	55857.9
2	2004.37	85336.9
2	1891.26	88552.5
2	1940.39	135522
2	1948.86	134091
2	1801.46	119548
2	1858.67	115960
2	1898.9	122259
2	1936.51	116385
2	1956.19	49418.9
2	1941.41	69515.6
2	1952.48	55297.1
2	1960.53	77996
2	1797.87	81590
2	1798.06	112889
2	1821.79	124361
2	1854.79	117773
2	1940.32	123662
2	1732.56	120111
2	1850.49	120794
2	1842.02	97878.8
2	1881.44	134632
2	1761.23	109428
2	1907.5	58463.8
2	2043.01	64039.9
2	1877.77	91707.7
2	1891.85	64720.7
2	1878.24	61704.9
2	1922.23	70514.2
2	1947.32	71244.3
2	1731.07	121130
2	1909.2	72496.3
2	1882.7	61576.5
2	2006.57	90091.2
2	1964.94	60583.2
2	1862.2	51624.2
2	2024.19	52747.2
2	1797.01	57436
2	2014.2	81816.8
2	1933.74	89297.3
2	1855.11	65250.5
2	1929.4	82430.8
2	1743.27	54804.6
2	1932.46	66644.7
2	1783.19	55343.4
2	1984.6	57375.9
2	1820.39	44659.5
2	1922.82	76893.1
2	1964.96	72910.8
2	1864.48	63030.7
2	166.857	33650.8
2	2016.03	252813
2	1992.78	253292
2	1921.78	246462
2	1968.57	255072
2	1954.07	252531
2	2442.56	263607
2	1955.81	259840
2	2001.92	248031
2	1921.02	257753
2	1967.94	247055
2	439.049	102647
2	1902.17	233204
2	1315.73	292713
2	1959.75	268719
2	1863.82	253865
2	1948.96	243134
2	1877.73	232095
2	1851.74	245622
2	1781.75	238438
2	1852.17	231268
2	2008.02	269839
2	1823.02	218455
2	1957.49	238160
2	1952.2	261867
2	1980.73	265894
2	1949.55	241650
2	1894.5	241009
2	1896.98	271951
2	1852.3	237210
2	1894.86	144842
2	1788.51	217308
2	1883.82	256911
2	1820.54	228942
2	1935.38	254945
2	1766.79	223534
2	1984.71	108645
2	1940.64	105364
2	1989.61	172386
2	1896.82	122767
2	1992.75	145881
2	1901.84	128901
2	1948.79	134194
2	1838.94	123488
2	1976.23	139865
2	1912.41	119286
2	1981.76	150307
2	2058.47	115040
2	1928.62	105323
2	2066.81	166431
2	1934.91	101239
2	1991.75	96333.9
2	1457.39	67207.3
2	2057.2	121740
2	2056.12	82724.2
2	2032.45	125050
2	2001.8	107076
2	1854.68	103419
2	2022.19	107144
2	2010.44	88303
2	2067.16	156983
2	2032.27	115796
2	1961.73	190819
2	1979.75	173854
2	1925.72	138065
2	1696.05	165729
2	1861.85	87502.7
2	986.405	107617
2	1914.57	113892
2	1951.72	96534.1
2	1955.21	118754
2	1985.34	123092
2	1898.76	105737
2	1952.8	136085
2	1960.44	129690
2	2065.72	89148.6
2	2012.26	92936.1
2	3759.08	154325
2	1966.97	102048
2	2009.21	129454
2	2017.72	111866
2	1887.03	79123.7
2	1911.88	104267
2	1954.47	117776
2	1969.18	97806.9
2	1957.78	123276
2	1641.89	147708
2	1694.93	126187
2	2133.95	114808
2	1986.93	97625.6
2	1903.24	78307.2
2	1988.89	115538
2	1978.31	79817.8
2	1975.01	80836.7
2	1963.63	130194
2	1845.16	115912
2	1882.77	101424
2	1760.72	83196.6
2	2029.63	114285
2	1932.92	95993.3
2	1851.41	97112.4
2	1979.01	145686
2	2006.28	132412
2	1870.87	96172.4
2	2005.69	114150
2	1894.96	117306
2	2078.56	177680
2	1899.5	93946.1
2	1986.25	137383
2	1894.4	83167.4
2	1983.21	92695.4
2	2610	138074
2	1861.97	102767
2	2759.53	111023
2	334.357	24884
2	1944.11	79036.4
2	2045.89	124150
2	1917.65	118358
2	1924.52	120245
2	1951.66	92665.4
2	1928.05	119366
2	1951.01	116676
2	1957.26	101698
2	274.06	56933.4
2	1871.57	84939.2
2	1974.62	145620
2	2018.12	273496
2	2105.57	198658
2	2012.82	171796
2	2042.32	139630
2	1957.75	149546
2	1935.75	98530.8
2	2566.87	174286
2	1800.48	84289.7
2	1858.53	89284.6
2	1991.44	102743
2	1868.27	102307
2	300.123	26859.9
2	2003.87	82752.8
2	2053.72	107498
2	2035.12	89514.1
2	2026.52	114951
2	2032.06	74793.9
2	1955.56	90586.4
2	1883.89	104887
2	2015.42	173455
2	3133.69	174968
2	1900.03	104308
2	2915.12	217594
2	1968.79	139314
2	1830.15	111853
2	207.617	31564.8
2	1981.66	87012.6
2	1986.42	103050
2	199.068	19007.1
2	1836.2	118473
2	1935.38	119786
2	1957.95	159116
2	2003.68	163404
2	2958.91	185868
2	1856.43	105793
2	2044.66	140134
2	357.401	30600
2	388.419	36021.1
2	1914.38	99623.1
2	3341.64	132142
2	680.12	53717.5
2	357.219	36107.3
2	1916.64	161008
2	1953.62	185660
2	1874.15	102615
2	2050.45	138431
2	2039.49	95961.3
2	2112.81	90413.8
2	2041.57	100908
2	2011.6	100131
2	2031.38	143588
2	1656.74	92464.6
2	1210.75	106994
2	265.163	35186.2
2	244.393	30065.7
2	2008.07	335183
2	1938.46	211856
2	2025.25	209100
2	1994.72	207708
2	1924.58	240412
2	2134.02	211297
2	1533.63	125437
2	2090.43	186231
2	1931.65	186303
[truncated: 3,411 more rows]
