# Supplementary material for: Staphylococcus aureus vWF-binding protein triggers a strong interaction between clumping factor A and host vWF
Source: Commun Biol. 2021 Apr 12;4:453. doi: 10.1038/s42003-021-01986-6 (PMC8041789; doi:10.1038/s42003-021-01986-6)
Supplement: Supplementary file 3 — Supplementary Data 1 [file 42003_2021_1986_MOESM3_ESM.zip › Supplementary Data 1/Fig 4a curve_1.tsv]

x	y
-10.179095	264.82386
-9.791882	263.59362
-9.201255	264.8478
-8.980724	261.57265
-8.588218	260.40733
-8.67681	253.32855
-9.062258	242.61895
-8.680732	241.3078
-8.1968485	241.26356
-8.130076	236.09084
-8.244635	228.70465
-8.105158	224.42392
-7.655646	223.95799
-8.1258085	212.19793
-7.727373	211.10537
-7.624974	206.3809
-7.965003	196.21738
-7.5478	195.35508
-7.1784307	193.89476
-7.1928747	187.73681
-7.462221	178.44044
-6.906352	179.27936
-7.292769	168.54672
-7.2130852	163.54357
-6.6208314	164.81772
-6.781782	156.86236
-6.728352	151.52596
-6.539458	147.86265
-6.7458927	139.33811
-6.4698122	136.74446
-5.9026926	137.7214
-6.407359	125.53802
-6.4471006	119.0697
-5.4682188	125.08718
-5.758324	115.54729
-5.9933596	106.671866
-5.148675	111.0541
-4.956071	107.42515
-5.648456	92.94991
-5.429242	89.647435
-4.8089572	91.27663
-4.824089	85.09909
-4.5702855	82.232124
-4.5690496	76.255384
-4.5168354	70.915225
-3.6634151	75.39348
-3.7168628	68.75702
-3.7348276	62.54472
-3.748787	56.39271
-3.2427425	56.6092
-2.875641	55.13223
-2.8851443	49.023736
-2.5837361	46.74081
-2.1471052	46.1057
-2.3783138	37.28838
-2.439868	30.541302
-2.0528053	29.309225
-1.7140024	27.473914
-1.7064292	21.586084
-1.8999031	13.220555
-1.1491298	16.450646
-1.0699821	11.429765
-0.30859784	14.790037
0.24784122	15.62479
-0.83253787	-3.6105459
0.5190993	6.9800645
0.80981494	4.565956
0.72529	-2.4629365
1.7485632	4.1103097
1.6602376	-2.9652101
0.8933901	-18.353994
2.3326572	-6.6883005
2.590575	-9.504787
2.6670879	-14.557992
2.901481	-17.663093
3.046383	-21.87727
3.0837835	-27.399166
3.7274637	-25.4941
4.5939865	-20.84394
4.052935	-33.473713
4.436924	-34.7435
4.260261	-42.902782
4.9478754	-40.44755
5.671588	-37.56061
7.870702	-16.561601
10.284388	7.0587087
10.9240075	8.92512
10.957797	3.3477659
11.747961	7.0611104
11.165267	-6.0795483
12.199931	0.6334452
12.795531	1.9486422
12.682987	-5.412836
14.050456	5.371998
14.996257	10.994785
14.104895	-5.9327595
15.634868	6.8569044
15.762671	2.4329668
16.257342	2.521067
16.434052	-1.3028609
17.432528	4.9549943
17.625503	1.341762
18.104	1.2202836
18.47795	-0.17267313
19.125158	1.7756728
19.796603	4.032541
20.887102	11.419379
20.158714	-3.4975588
21.80501	10.708058
21.696884	3.4007745
22.33116	5.190453
22.69281	3.6466125
23.103137	2.6888
23.794874	5.1945848
24.17149	3.8231935
25.405788	12.985385
25.830523	12.204354
26.085651	9.342459
26.444907	7.769237
26.811684	6.2771255
27.574533	9.6553755
27.985855	8.709776
28.545442	9.594287
29.11094	10.54018
28.50411	-2.8854371
29.395341	2.056696
30.73019	12.452535
29.77987	-5.1983626
30.812345	1.487757
31.928124	9.184762
32.207005	6.6142994
32.381934	2.7796938
32.82033	2.1662242
32.774366	-4.3784316
33.417287	-2.4826775
35.194663	13.342261
34.366003	-2.8160415
34.58869	-6.0647156
35.27371	-3.6525036
35.89728	-1.983016
36.47124	-0.9333055
37.987245	11.673858
38.312198	9.679765
38.59218	7.122851
39.832894	16.363758
39.32546	4.146403
39.517335	0.5196599
40.626308	8.133165
41.197005	9.153995
41.24723	3.778283
42.20566	9.556006
42.025775	1.3571999
41.65021	-9.2423335
43.0768	2.2790107
43.174285	-2.5168893
43.37792	-5.9993763
44.073257	-3.4605216
45.31389	5.779357
45.16467	-2.0432297
47.167376	16.546164
47.46764	14.238044
46.826088	0.3752932
46.998764	-3.4870093
47.92775	1.9183028
48.628088	4.5296614
48.956625	2.5683897
49.620255	4.729387
49.72298	-0.0022416602
50.498084	3.5263307
51.161248	5.6704402
51.122264	-0.79970877
51.07141	-7.404363
51.91031	-3.1042807
52.43548	-2.6419296
53.719603	7.1203685
54.21558	7.224466
53.95949	-1.9092603
53.460308	-14.025325
54.86222	-2.806789
56.48984	11.16968
56.644996	7.0925175
56.42495	-1.5990341
56.474036	-6.9775782
57.3564	-2.1442164
59.28431	15.52754
59.105343	7.33999
58.82679	-2.069371
58.952107	-6.5126285
60.1448	2.1279781
60.55601	1.1921439
60.78828	-1.9501167
60.87743	-6.8370886
62.1974	3.3649479
62.228956	-2.2398292
62.71237	-2.2898432
64.07677	8.457433
64.419076	6.676244
64.05794	-3.746277
65.17991	4.037812
65.85545	6.33377
65.63218	-2.3973438
66.97657	8.115544
66.5275	-3.3857485
66.83909	-5.5437274
68.488944	8.705474
69.320315	12.924381
68.59272	-1.9939768
69.1819	-0.757573
69.98355	3.0966785
69.87421	-4.2366033
70.31319	-4.83172
71.48718	3.5793636
71.646866	-0.44224132
72.44238	3.3255944
72.952055	3.5866564
72.46963	-8.312713
73.70104	0.8028295
75.09262	11.894692
74.27108	-4.176283
75.0507	-0.5922434
74.941816	-7.919975
75.56962	-6.2096183
76.0676	-6.0810285
76.94202	-1.3450654
78.09868	6.8645697
77.57437	-5.559811
77.806135	-8.708316
78.30793	-8.532773
78.64799	-10.352594
79.13999	-10.297385
80.84962	4.685243
81.4495	6.064149
80.68159	-9.348813
82.14921	2.6646912
82.84134	5.17539
81.40206	-18.474325
82.69285	-8.618987
83.54992	-4.0959705
83.21608	-14.172492
85.72211	10.580725
84.532296	-10.00826
84.190674	-20.180174
85.55773	-9.40046
86.653856	-1.9333756
86.66414	-7.799209
87.1438	-7.906311
88.065995	-2.573142
88.90472	1.7248324
88.61397	-7.823003
89.89017	1.8421258
90.21551	-0.14723104
90.08889	-7.692588
90.75409	-5.523415
91.06059	-7.743909
91.22157	-11.7607955
92.186454	-5.903969
93.12201	-0.41797653
92.6319	-12.422827
93.64469	-5.978201
94.804136	2.2545724
94.120615	-12.111975
94.910575	-8.412286
95.81501	-3.2969322
95.12384	-17.768535
97.19452	1.6437096
98.12447	7.0719862
97.70071	-4.1187483
97.48931	-12.693019
98.539225	-5.804135
97.81358	-20.69858
98.84608	-14.0121794
100.13839	-4.149461
100.47701	-5.97578
100.2247	-15.063098
100.205426	-21.291472
101.84256	-7.187115
102.22382	-8.5015476
102.78868	-7.55231
103.482186	-5.035988
102.96549	-17.355862
103.59725	-15.596972
105.01575	-4.1859944
105.10046	-9.127474
105.83233	-6.1405594
105.430104	-17.055943
106.30159	-12.356009
108.346114	6.735263
107.394385	-10.921802
107.61992	-14.146775
108.145414	-13.680409
108.000464	-21.450708
109.35863	-10.779965
110.3929	-4.071869
110.00148	-14.8658
110.2769	-17.467569
111.31412	-10.734372
112.095286	-7.1314304
112.645125	-6.377668
112.14951	-18.449995
112.09046	-25.155154
112.94436	-20.670956
113.94732	-14.347008
113.87944	-21.171715
115.062015	-12.655224
115.248135	-16.35257
115.784836	-15.759944
115.65142	-23.377513
116.337674	-20.950104
116.91968	-19.801716
117.11188	-23.424413
116.936874	-31.563394
117.63844	-28.937014
118.05544	-29.812992
118.77664	-26.945704
119.65243	-22.193025
120.10553	-22.626028
120.13882	-28.19841
119.67039	-39.93717
121.39031	-24.81704
121.2028	-33.109515
121.06004	-40.852877
122.5229	-28.886447
123.63036	-21.29165
123.68339	-26.621672
123.74377	-31.87279
124.88303	-23.887864
124.4475	-35.211927
123.98488	-46.87947
126.14754	-26.327664
126.00019	-34.12737
125.99675	-40.16144
127.05172	-33.199287
126.64982	-44.121876
127.08232	-44.79662
127.11658	-50.368047
127.74078	-48.69084
128.30189	-47.798872
128.04199	-56.97921
129.30134	-47.509725
129.66287	-49.066355
130.46602	-45.193592
129.98917	-57.03552
131.06332	-49.849472
131.32009	-52.680006
130.96863	-62.98369
131.74513	-59.43817
132.32027	-58.37382
133.1317	-54.410712
133.14323	-60.249965
133.152	-66.1343
133.87707	-63.21968
134.1228	-66.19669
134.63696	-65.88068
134.8057	-69.7913
135.26049	-70.20358
136.11704	-65.675784
136.49652	-67.012076
136.87011	-68.42051
137.23192	-69.962425
136.78216	-81.472114
137.93455	-73.31493
138.28695	-74.98345
137.79871	-86.95419
138.06039	-89.73571
139.75014	-74.996856
139.41676	-85.0677
139.48036	-90.2793
140.6304	-82.15081
140.48398	-89.93911
140.81671	-91.84883
141.49886	-89.4607
141.5068	-95.35508
141.92234	-96.237796
141.91163	-102.36117
142.72908	-98.324175
143.39435	-96.14318
143.36929	-102.44243
143.47953	-107.070804
143.61389	-111.414274
143.94097	-113.39347
144.82411	-108.53928
145.19674	-109.95979
145.59346	-111.0732
153.36236	-21.752693
156.1277	6.19307
155.41605	-8.52981
155.99008	-7.479093
156.32301	-9.375407
156.81947	-9.276492
158.6737	7.4914025
159.4373	10.867751
158.73508	-3.739535
159.85508	4.0204337
159.68385	-4.0721406
159.63099	-10.7013695
160.87849	-1.3883585
161.3418	-1.6961333
161.19601	-9.4655525
162.2971	-1.94874
164.01015	13.0870445
163.1914	-2.9496989
164.61973	8.581877
164.4189	0.1373392
163.87096	-12.577088
166.05628	8.252696
166.11408	2.9698774
166.5462	2.2906664
167.0688	2.7103263
167.72427	4.7598874
168.49864	8.279503
168.16945	-1.750966
169.38456	7.1758016
168.08839	-14.718064
169.77872	0.027593587
171.40403	13.987021
170.6275	-1.5317261
171.16274	-0.9459784
172.1122	4.710538
172.91521	8.570321
173.72757	12.5560656
173.50551	3.83987
173.65039	-0.36340478
175.01783	10.4210226
175.0676	5.05082
175.56638	5.178284
176.19129	6.8530594
176.63884	6.3629596
176.2604	-4.271711
177.05312	-0.52691754
178.60074	12.468085
178.30826	2.8878033
178.19106	-4.530756
179.30502	3.1439597
179.93845	4.9344443
179.82677	-2.4277219
180.5834	0.8631473
181.28827	3.530067
181.9284	5.391623
182.67181	8.531283
182.57941	1.40581
182.57198	-4.6661295
184.18275	9.103712
183.84499	-1.032014
185.08594	8.211831
186.3238	17.406528
184.91173	-5.8982532
186.73963	10.5353955
186.95296	7.160859
186.62757	-2.8119878
187.62813	3.4715147
188.31895	5.965925
189.06616	9.141162
189.40051	7.262385
189.77472	5.861621
189.66247	-1.5074053
190.03633	-2.901513
190.81351	0.64129344
192.08282	10.233135
192.42074	8.386978
191.81451	-5.0424617
192.88653	2.1288602
193.34398	1.7491795
193.11886	-6.993512
194.56644	4.774199
195.40138	9.037013
194.6268	-6.4580828
195.98484	4.2112576
195.91171	-2.6667373
196.78411	2.0444935
197.15466	0.6097546
197.3253	-3.2886426
198.35102	3.3034645
198.62783	0.7187966
198.68452	-4.57776
199.62454	0.9741739
200.44722	5.0752896
201.456	11.470761
200.53577	-5.8110964
202.19055	8.498787
201.7856	-2.4502358
202.52948	0.68419836
204.433	18.056633
204.47742	12.609706
204.09885	1.9846746
204.82614	4.9153377
205.67299	9.313079
205.72142	3.9264403
206.37114	5.9056
206.13474	-2.9753788
205.51995	-16.509677
207.91481	6.8794996
208.39406	6.7784203
207.34078	-12.13562
208.36399	-5.5631446
209.64156	4.118776
210.03113	2.9175338
210.8731	7.255298
211.38919	7.5950175
211.26179	0.05126238
211.82815	1.0078366
212.16286	-0.8665244
212.5601	-1.984986
212.61155	-7.334448
213.74157	0.53720103
214.35345	2.052071
214.37612	-3.650584
215.68873	6.461385
215.60051	-0.6017892
216.05902	-0.9683336
215.6392	-12.099742
216.3149	-9.801797
217.60735	0.06263026
217.99322	-1.1840378
218.20469	-4.5815404
218.25144	-9.988633
219.62582	0.8808493
220.31654	3.3741365
221.27736	9.170091
221.46963	5.5370964
221.18402	-3.947535
221.8768	-1.4401744
222.1337	-4.269144
223.80233	10.2104245
224.01109	6.779631
223.959	0.15996372
224.18708	-3.033919
225.41953	6.1056594
225.84044	5.277686
225.53762	-4.4181065
226.70838	3.953389
226.18454	-8.465328
226.27725	-13.308638
228.90352	12.919831
229.20526	10.640959
228.69085	-1.6619023
228.78552	-6.481243
229.90929	1.3138455
229.76619	-6.422581
231.0584	3.438882
232.22088	11.708904
232.45724	8.627853
232.40251	1.9645598
233.09856	4.523267
233.29983	1.0006479
233.91972	2.62496
234.22581	0.38830408
234.27329	-5.0210803
234.67456	-6.0788965
235.39961	-3.1754167
236.37017	2.7510982
236.81424	2.2073595
236.673	-5.5062344
237.12144	-5.996518
237.61089	-5.9836086
238.32104	-3.2519029
239.41536	4.1816815
239.48036	-1.00153
239.15237	-11.017277
241.0569	6.3677674
240.98438	-0.51403635
241.20055	-3.853843
242.3522	4.294273
241.48204	-12.372967
243.0354	0.70347065
243.4897	0.28501406
243.86202	-1.1277649
244.1006	-4.19283
244.88037	-0.60695866
245.03709	-4.6759562
245.6873	-2.6907638
246.1655	-2.8047222
246.82606	-0.69249315
246.9879	-4.6878395
247.88497	0.32581633
249.13945	9.735664
248.14193	-8.494054
248.71377	-7.470537
249.52885	-3.451563
249.14183	-14.191528
250.4134	-4.5720537
251.75444	5.888752
252.14374	4.6838453
252.49562	3.0091082
252.42022	-3.8967276
253.1237	-1.2582703
253.2678	-5.481684
254.61364	5.0484773
254.11998	-6.9995563
254.44163	-9.0344884
255.89165	2.7631814
256.3957	2.9666022
256.26147	-4.6720405
257.2428	1.3862756
258.11963	6.1518546
256.95437	-14.136137
258.07128	-6.413741
259.40943	4.011417
258.47314	-13.456544
259.92574	-1.6272296
260.48144	-0.79024184
260.26092	-9.48766
262.0219	6.1363345
261.8837	-1.5510278
262.03293	-5.7121976
262.94651	-0.4847462
263.41127	-0.7748143
263.73914	-2.7332787
264.58832	1.6931789
264.20034	-9.047636
265.29833	-1.5687867
265.9678	0.6636713
266.01225	-4.7825845
267.25675	4.49333
267.62226	2.9969163
267.486	-4.666671
269.15714	9.855012
268.3551	-5.9767694
269.05013	-3.4306065
270.6304	9.965211
270.92295	7.573586
271.03627	2.9716431
272.31036	12.611124
270.81538	-11.710772
270.7827	-18.103592
274.03965	15.873403
274.21333	12.012177
273.66005	-0.7563743
274.45574	3.0134825
274.6965	-0.013240075
275.20954	0.28887241
275.93765	3.2408895
275.86967	-3.5849312
276.94864	3.6605415
276.937	-2.463225
277.92694	3.6900565
278.15153	0.46473394
277.91643	-8.411599
278.88015	-2.5688425
279.1904	-4.7545193
280.39764	4.075625
281.0406	5.9719027
281.12473	1.0231794
280.81294	-8.793635
282.40981	4.8056173
283.00062	6.0729915
283.40943	5.096706
283.8883	4.9910466
284.03085	0.7478604
284.4848	0.33626693
285.17482	2.8100018
285.32506	-1.3277031
286.09182	2.0874637
286.2125	-2.4125465
286.59213	-3.747283
287.28883	-1.1914174
287.79897	-0.9136648
289.45746	13.441449
289.39485	6.692718
289.03057	-3.768486
290.1839	4.400466
289.6276	-8.416526
290.16766	-7.771413
291.8139	6.433592
292.00868	2.8425727
291.85293	-5.060155
292.278	-5.826086
292.93244	-3.7889665
293.684	-0.5603166
294.69345	5.8432746
295.21357	6.232529
294.17254	-12.520316
295.07	-7.501546
297.15216	12.062587
296.35956	-3.653484
297.16458	0.24229251
297.90004	3.2733965
297.3874	-8.996568
298.55974	-0.6059339
300.47164	16.869398
299.77144	2.2871483
299.54535	-6.478524
300.39908	-1.9852885
300.92943	-1.4704435
301.46745	-0.850574
302.57388	6.731903
302.14133	-4.5557173
302.90198	-1.2154708
303.3187	-2.083755
304.16484	2.3050411
304.1597	-3.738793
304.11982	-10.220009
305.62018	2.2064683
305.84206	-1.0631489
306.01984	-4.8628198
307.21196	3.770692
307.60165	2.5595364
307.178	-8.618731
308.42745	0.71833067
309.86251	12.34348
309.9897	7.912139
309.4001	-5.3023415
310.5344	2.6219497
310.44922	-4.4037183
311.3651	0.8408401
312.3855	7.3788215
311.82321	-5.5113652
311.8587	-11.0567215
312.80365	-5.4557726
313.686	-0.6113518
314.1067	-1.4419797
314.75437	0.52343926
314.25492	-11.596288
315.29106	-4.8763237
316.6016	5.2212063
316.6489	-0.19014579
317.17107	0.23530863
317.7546	1.4021759
318.3765	3.051397
319.2139	7.333241
319.3277	2.7486952
319.3068	-3.4997877
319.75569	-3.9733776
320.65861	1.1123486
321.328	3.3437229
321.1867	-4.381616
321.23143	-9.8134756
323.20403	8.395215
323.12374	1.429439
323.37124	-1.5258075
323.98617	0.03744957
324.5197	0.5914428
325.23155	3.3440065
326.0175	6.994234
326.3314	4.8533577
326.65238	2.8108006
326.95868	0.5767296
327.63774	2.9268005
327.97294	1.0473651
327.75463	-7.611665
327.947	-11.243592
330.08416	8.995313
329.8065	-0.40282477
330.3925	0.80577174
331.13028	3.8651348
330.73437	-6.9726963
331.77022	-0.2562421
333.05508	9.526306
332.89456	1.5648449
333.49457	2.9454314
333.597	-1.7900905
333.93286	-3.650106
335.17443	5.5899695
335.07632	-1.5941886
335.04173	-8.010677
337.0276	10.372085
336.1232	-6.715055
336.96006	-2.428995
338.65956	12.429177
338.57313	5.3770287
337.88413	-9.056792
339.1886	0.9554147
339.59472	-0.043091368
340.24555	1.9497583
340.35244	-2.719593
341.00523	-0.7028539
341.37835	-2.1059912
341.62164	-5.112856
343.5017	11.97183
343.85883	10.36131
343.35986	-1.7412524
344.47314	5.9251063
345.55475	13.214225
345.1163	1.8432306
346.20632	9.2352055
346.20223	3.193338
346.14445	-3.4965618
348.01843	13.502701
348.35855	11.694475
347.8568	-0.45288643
348.00982	-4.5565027
348.56862	-3.6926365
349.63327	3.388291
349.77447	-0.8713054
351.13672	9.860376
350.85966	0.46950464
351.78093	5.7914554
352.33197	6.559949
352.18474	-1.2270148
353.58792	9.995824
354.172	11.1807725
353.62103	-1.5705958
354.33393	1.1947107
354.63015	-1.1630103
355.28927	0.9427989
355.89434	2.374155
356.33494	1.7987662
357.02388	4.2592063
357.36014	2.40373
357.07563	-7.0783717
358.14034	0.0030898673
358.51778	-1.3582101
359.24586	1.5935788
360.1724	6.9689697
359.31376	-9.546124
360.48277	-1.196206
361.25965	2.3543242
362.16616	7.484005
362.24608	2.4835101
362.4639	-0.8358184
362.65337	-4.492101
363.07623	-5.2963337
364.51402	6.362405
365.27032	9.649145
364.86958	-1.2479185
365.4697	0.12267796
366.02069	0.89051086
365.71672	-8.819398
367.2186	3.6145707
368.40453	12.183271
367.8968	-0.03767266
368.0331	-4.346157
368.65072	-2.7611947
369.9311	6.9663646
369.6136	-2.9206756
370.23625	-1.262429
371.00224	2.1434191
371.56641	3.0839567
372.17134	4.5137865
373.11955	10.165884
373.08854	3.7937305
372.6571	-7.480332
373.9226	2.0538115
374.1729	-0.85610463
373.82597	-11.093206
375.98775	9.436376
375.63123	-0.9183526
374.92572	-15.565669
377.13102	5.5090945
377.6846	6.308657
377.4521	-2.5241044
378.20854	0.7642064
379.46558	10.2054025
379.506	4.7091645
380.0749	5.7082485
379.97404	-1.5210979
380.2376	-4.2682667
381.56534	6.0290366
381.46172	-1.2229034
382.2442	2.3849772
383.67236	13.92554
383.5551	6.4951447
383.58093	0.83112114
383.8734	-1.5721998
385.03262	6.6685303
385.46372	5.9656646
385.5034	0.4718599
386.33425	4.673231
385.7565	-8.39602
386.43086	-6.114411
387.2615	-1.9043016
387.11755	-9.662311
388.042	-4.30164
389.11668	2.8910995
388.76868	-7.358826
389.716	-1.7284128
391.2964	11.679683
391.65494	10.086493
391.31908	-0.014740945
392.12424	3.8715042
392.54155	3.0106776
392.1657	-7.592554
393.80905	6.588245
394.7498	12.1377465
394.57058	3.958337
395.26205	6.4496733
395.6013	4.6309896
395.99976	3.527461
396.76289	6.909209
396.8614	2.12592
396.88723	-3.5379488
398.32534	8.1136235
398.531	4.656034
398.85194	2.6013412
398.7524	-4.6005266
399.84067	2.7589413
400.27317	2.0843808
400.8939	3.7077143
400.40945	-8.2162315
400.82224	-9.143892
402.02866	-0.32373128
402.5156	-0.34147498
402.5329	-6.1102993
404.041	6.411212
404.0398	0.40457863
404.64823	1.8885635
404.70513	-3.405244
404.0913	-16.916956
404.74066	-14.94224
406.4255	-0.25257425
407.81686	10.82537
406.7943	-7.700616
408.3376	5.2414887
408.91518	6.3468037
408.8604	-0.31735657
410.52442	14.117015
411.06196	14.71972
410.5256	2.1584802
410.61796	-2.6998534
412.697	16.825962
412.12377	3.801254
412.11624	-2.2716525
413.6453	10.495556
414.05343	9.5220125
413.91374	1.8162134
414.45168	2.435297
414.9505	2.5630906
414.43022	-9.800676
416.29505	7.086151
416.27254	0.8292031
416.42286	-3.3184293
417.81496	7.7795045
417.00434	-8.146029
417.7944	-4.4452775
418.61438	-0.36614405
418.4297	-8.623893
419.579	-0.50425115
420.06772	-0.50044913
419.73553	-10.556639
420.70798	-4.6183057
422.3369	9.385636
421.88398	-2.1629617
422.00284	-6.685546
422.75903	-3.4003354
423.8236	3.6797527
423.40807	-7.410109
423.98779	-6.2785953
425.25508	3.2772272
425.32713	-1.8197297
426.03958	0.9291385
426.94353	6.038472
426.5934	-4.2489254
427.5673	1.7185578
428.1616	3.0290742
428.57894	2.1574103
428.9849	1.1567976
430.20023	10.075332
429.4264	-5.399239
430.34228	-0.15454197
430.8369	-0.066913665
431.32158	-0.11279636
432.16932	4.307071
432.50733	2.461866
432.9182	1.5217982
433.1605	-1.4974145
433.7399	-0.36971253
434.68816	5.2722696
434.6766	-0.8506231
435.2407	0.07847318
435.63787	-1.0299478
435.92337	-3.518933
436.15728	-6.630011
437.63498	5.5183167
438.39646	8.868488
437.5521	-7.4710915
438.24343	-4.981379
439.78457	7.945298
439.6448	0.2385088
440.25194	1.7065646
440.767	2.033567
440.31503	-9.492005
441.57795	0.010079384
441.94206	-1.5035631
442.3695	-2.2517127
443.53686	6.0895963
443.13273	-4.8605855
443.9002	-1.4256045
444.32485	-2.2077169
445.5117	6.3723558
446.2857	9.8873175
445.32354	-7.908592
447.59716	14.004449
447.3259	4.684704
446.99337	-5.375844
448.13453	2.6325155
448.28113	-1.5498183
448.43972	-5.5958623
449.0097	-4.58403
450.01207	1.7219136
450.3485	-0.13163971
451.18807	4.1767037
451.41974	1.0382534
451.57594	-3.0370782
452.44172	1.6037998
453.64135	10.329492
453.36017	0.8992082
453.38973	-4.7190147
454.37986	1.4363717
454.7557	0.066778214
455.72943	6.021141
454.86763	-10.532752
455.84633	-4.517241
456.28514	-5.1145546
457.23684	0.5692143
457.46953	-2.5566426
458.06158	-1.2848919
458.84715	2.3718894
458.06456	-13.221138
459.8055	2.1568413
459.5949	-6.418749
461.0909	5.9541447
461.0528	-0.49410297
461.33633	-3.0073919
461.95112	-1.445711
462.81255	3.1309133
462.383	-8.119563
464.00922	5.8395047
464.09232	0.87841117
463.56647	-11.564955
464.98442	-0.14978748
464.94324	-6.6469573
465.8599	-1.3816152
467.36974	11.149876
467.07302	1.5289194
466.4073	-12.61909
467.9662	0.5140736
469.53755	13.811449
468.66182	-2.9241368
469.15252	-2.8846888
469.81253	-0.77940464
470.95622	7.271056
471.3221	5.768112
471.49797	1.945047
472.45075	7.642327
472.07655	-2.929425
472.54954	-3.1184918
473.46202	2.0954503
473.9009	1.4991363
474.0823	-2.267351
474.73063	-0.2939836
475.4018	1.948545
475.5525	-2.1836623
476.04615	-2.1190424
476.73436	0.34325976
477.0558	-1.7053235
478.4213	9.067287
478.4677	3.6441436
478.67445	0.20001791
478.9396	-2.538524
479.06434	-6.989033
479.84463	-3.3967757
480.7781	2.063294
481.7354	7.827585
481.2861	-3.6767607
482.15844	1.0447651
482.5902	0.34976574
482.81186	-2.9119602
483.6436	1.3005259
484.7987	9.4910624
484.4625	-0.62548686
485.1392	1.695806
486.36934	10.806915
486.3661	4.7754205
485.5011	-11.817379
488.59	20.086398
488.3642	11.335921
487.6758	-3.1019091
488.6491	2.8582863
489.2992	4.842472
488.85374	-6.6033372
489.8584	-0.2699878
491.436	13.104362
490.9689	1.3811853
490.91466	-5.264379
492.33034	6.123156
492.4976	2.1825705
493.28537	5.867043
493.27525	-0.2493853
493.1689	-7.534911
494.84765	7.068974
495.36624	7.450795
494.7104	-6.587824
495.71935	-0.18967929
496.259	0.43927405
497.2474	6.58439
496.895	-3.719884
497.7909	1.2798043
498.6918	6.351832
497.38753	-15.641401
499.95896	9.924966
500.24846	7.484955
500.2686	1.7507754
501.3291	8.770044
501.3447	2.980458
501.12	-5.768406
502.371	3.5988198
502.2935	-3.332477
502.9364	-1.4367983
503.05357	-5.9799726
504.5091	5.8847996
505.0542	6.5916825
504.3264	-8.329248
505.6397	1.8025617
506.2026	2.716394
506.3085	-1.96517
507.17665	2.693928
507.82637	4.6845553
507.6368	-3.6225877
509.36677	11.609736
509.6426	9.0130325
508.5963	-9.815142
510.0532	2.0783186
510.7297	4.38549
510.6541	-2.522494
511.6988	4.3022755
511.7567	-0.967954
512.4853	1.9792072
513.1532	4.1925487
512.94626	-4.3274824
513.55323	-2.872692
514.37934	1.281635
514.6747	-1.0866397
515.73994	6.0013873
515.3418	-4.874447
517.3392	13.6490125
517.3129	7.335245
516.8779	-3.9827837
517.4334	-3.1594822
518.12555	-0.6484214
518.54835	-1.4421361
519.52065	4.494824
519.31005	-4.070014
519.40293	-8.922051
520.87427	3.1482278
521.441	4.1086197
521.7106	1.4360194
521.8652	-2.6591821
522.6101	0.4981918
523.3042	3.0336705
524.1105	6.933273
523.2587	-9.4979614
524.3803	-1.7286653
524.64674	-4.440959
525.04276	-5.574178
526.17764	2.3684414
526.3609	-1.3753714
526.72084	-2.9401015
527.4213	-0.3386634
527.76727	-2.0748331
528.457	0.40654
529.7055	9.732136
529.77884	4.650445
529.63793	-3.070161
529.90026	-5.8325064
531.2221	4.392875
532.07526	8.878846
532.2806	5.4059205
533.09213	9.381825
532.6801	-1.6653509
533.366	0.7691411
534.069	3.4128585
534.1228	-1.918591
533.84883	-11.26085
536.06647	9.954568
536.42066	8.319156
536.524	3.5947172
536.77246	0.6626527
537.18765	-0.2356195
537.9683	3.3604064
539.0216	10.302058
538.5298	-1.7231233
539.0888	-0.8460934
539.3266	-3.919729
540.93704	9.856507
541.0397	5.124126
540.5399	-6.9882065
542.93	16.34304
542.9615	10.7487404
542.99386	5.16468
543.5807	6.372234
543.0905	-5.6224717
544.5087	5.7848214
545.4142	10.913293
544.6673	-4.242355
545.18847	-3.828808
546.5038	6.31693
546.46875	-0.09447849
546.58994	-4.599019
547.9651	6.2911417
547.863	-0.9423264
548.31156	-1.4308509
548.7736	-1.7433691
550.09525	8.479361
550.0228	1.6092285
550.72024	4.1746593
551.17545	3.778159
551.3706	0.18027975
552.80316	11.775436
552.5693	2.9252531
552.2959	-6.4208075
553.67093	4.4683623
554.67837	10.835984
554.67524	4.8166206
553.6663	-13.552784
555.0838	-2.144105
555.4294	-3.895914
555.32036	-11.2138215
557.291	6.971113
557.00815	-2.4797775
557.1708	-6.465276
558.1941	0.09716781
557.90935	-9.37741
558.9729	-2.3208245
559.67024	0.25396642
560.0484	-1.0986276
560.6666	0.50499644
561.6237	6.2550976
562.0901	5.9967777
561.51947	-6.984944
562.41277	-2.0174901
563.8251	9.3285215
562.8426	-8.716875
564.743	8.617301
564.85027	3.941646
564.97237	-0.5409981
564.75346	-9.218491
565.7183	-3.3620207
566.12265	-4.38248
566.10304	-10.6151615
567.31045	-1.7828899
567.61456	-4.0432167
568.5075	0.930804
569.4074	5.979128
569.4528	0.5556254
570.1471	3.0818776
569.8356	-6.720641
571.2241	4.333297
570.3221	-12.725061
570.98083	-10.623831
572.7612	5.2269985
572.0419	-9.578649
573.18596	-1.5352519
574.01775	2.6890558
574.4967	2.5732728
574.74966	-0.3042972
575.671	5.0073574
577.0645	16.122773
575.52194	-8.783034
576.74794	0.26623514
577.22616	0.15294383
577.6699	-0.39550256
579.07016	10.803103
579.3598	8.364172
579.05197	-1.3930375
578.19904	-17.84899
580.51455	4.5783702
581.55973	11.420496
580.845	-3.3405956
581.03103	-7.0387077
581.76084	-4.0767762
582.5689	-0.14464597
583.8539	9.628417
584.0078	5.5366666
583.30517	-9.076023
584.4143	-1.449572
585.8459	10.133754
584.4153	-13.4094775
586.0735	0.9531336
587.24083	9.282785
586.03365	-11.50818
587.581	1.4830841
588.9969	12.873443
588.5952	1.9535402
589.3395	5.104277
589.6911	3.4371095
589.68897	-2.5813856
590.2251	-1.9839996
591.60834	8.994376
590.2434	-13.7324995
591.64364	-2.54563
592.82775	6.0012173
592.54444	-3.4669706
593.18165	-1.6296938
593.73957	-0.76609677
593.8617	-5.259074
594.38815	-4.781219
595.40537	1.7060893
596.0793	3.994027
596.50023	3.1656765
597.2321	6.1641785
597.47657	3.1716815
597.36857	-4.1342255
598.2262	0.39599544
598.5208	-1.971096
599.27567	1.3095283
599.6491	-0.10039274
600.735	7.2411443
600.18175	-5.5389395
600.6461	-5.8222194
601.4853	-1.5187485
602.1474	0.6234735
602.4243	-1.9715677
602.49073	-7.136917
603.34474	-2.640642
603.409	-7.843921
605.39327	10.519527
605.5551	6.5126663
604.92255	-7.2281165
605.38576	-7.537629
606.2137	-3.3607394
607.6693	8.505249
607.53234	0.8447822
608.0873	1.6725034
608.3702	-0.84872913
607.72925	-14.692934
609.8663	5.532621
610.06574	1.9990806
609.8517	-6.6181696
610.60103	-3.4063375
611.04777	-3.9171526
611.8923	0.46325075
613.0892	9.166414
612.5826	-3.0406788
612.5581	-9.321993
613.84367	0.4580935
614.94967	8.0466
613.95315	-10.171206
615.10747	-1.9905746
615.5901	-2.0608823
616.2257	-0.24438811
617.0292	3.6327866
617.0501	-2.1028255
618.3497	7.861056
618.11187	-1.0486163
618.52774	-1.9275302
619.61595	5.4310987
620.1449	5.93945
620.14306	-0.074688296
620.5814	-0.67803196
621.00224	-1.5063856
621.41623	-2.4078736
622.8072	8.675839
622.51536	-0.8959269
622.56754	-6.2365334
623.8603	3.631332
623.6396	-5.056514
624.17297	-4.5052174
624.96326	-0.7898857
624.64477	-10.689289
626.41095	4.9983845
626.86803	4.6250907
626.2461	-8.996684
627.2249	-2.9697375
627.48103	-5.8188836
628.0278	-5.0919494
629.0097	0.9629717
629.5028	1.0310443
629.9059	-0.014700223
629.3216	-13.16397
630.58303	-3.669089
631.20956	-1.9742374
630.69575	-14.258696
631.75264	-7.284372
632.9753	1.7347365
633.833	6.26598
633.57953	-2.8243222
633.7968	-6.151167
634.10766	-8.317674
635.70155	5.245235
636.55017	9.67533
635.45264	-9.770152
635.8794	-10.526134
637.573	4.270661
637.419	-3.6106994
637.8585	-4.1995127
638.6561	-0.40618293
638.6269	-6.7449726
638.1614	-18.447627
640.08975	-0.77035237
641.1458	6.204278
641.18285	0.6675075
641.21406	-4.9305633
641.64016	-5.6948344
641.5183	-13.171076
643.424	4.217858
643.3371	-2.8295144
642.76946	-15.78522
644.1636	-4.6620962
644.3228	-8.68973
645.65876	1.7087135
645.63716	-4.537126
646.0431	-5.5492637
647.1581	2.1497947
647.4029	-0.83934324
647.61815	-4.179002
648.63457	2.2991067
648.61575	-3.9121705
649.50194	0.9681364
650.29934	4.7697974
650.027	-4.5517774
650.8828	-0.044664867
651.559	2.2703705
651.9451	1.015553
651.5186	-10.197876
652.59655	-2.9643783
652.7767	-6.7353857
653.9096	1.1713009
653.984	-3.8964847
654.46926	-3.92361
655.5737	3.6342444
655.05697	-8.686015
656.187	-0.81419756
656.61754	-1.5125796
657.58803	4.402092
657.75646	0.48727537
657.1092	-13.445471
658.5315	-1.9763375
659.7806	7.355988
659.94533	3.396291
660.0654	-1.1113744
659.9274	-8.7961955
661.5415	5.025085
661.48016	-1.7194722
662.47134	4.4603314
662.5789	-0.21225872
661.3617	-21.12558
663.7051	1.6322638
663.88355	-2.1590136
663.6514	-10.987764
665.05726	0.26742326
665.04356	-5.880845
664.06733	-23.850017
666.9124	5.0741156
667.61237	7.669676
666.88233	-7.2672163
667.34583	-7.572778
669.3452	10.975101
668.8466	-1.1334977
669.6595	2.85945
669.8868	-0.33357637
669.34024	-13.030512
670.461	-5.261314
671.64706	3.2977761
671.5369	-4.034771
671.02724	-16.279091
671.86517	-11.979576
673.4604	1.5994382
672.4259	-17.073029
674.47814	2.1242673
674.5799	-2.6196569
673.98275	-15.925884
675.13514	-7.7797465
676.56345	3.7621004
676.096	-7.964338
676.90684	-3.9972656
677.94934	2.8004042
677.2985	-11.164827
678.1076	-7.230686
678.7199	-5.699268
679.2481	-5.199466
679.6234	-6.5875343
680.7441	1.1812682
681.51655	4.665857
681.8098	2.28324
681.32664	-9.636709
681.90946	-8.467122
683.7029	7.544111
684.5113	11.481108
683.48146	-7.1456196
683.3477	-14.76701
684.1557	-10.835281
686.3738	10.386245
685.8167	-2.4296155
685.78834	-8.769787
687.006	0.1881243
687.5099	0.3784874
688.06304	1.1842249
688.6402	2.273438
688.48584	-5.601643
688.98544	-5.452813
689.1476	-9.455019
691.7275	16.215298
691.08216	2.3059224
691.19244	-2.3215973
691.8422	-0.34157283
691.1346	-15.004506
692.3384	-6.227039
694.2759	11.562399
693.50455	-3.8931566
694.23294	-0.9373172
694.29535	-6.1521352
695.9144	7.719533
696.49866	8.906087
695.52556	-9.0242605
696.28567	-5.679536
697.16293	-0.9088412
697.06806	-8.053536
698.1005	-1.3789146
699.46543	9.386143
699.75476	6.943766
699.83395	1.9345127
700.35304	2.322197
700.67324	0.25856205
701.3151	2.1529352
701.9561	4.024341
701.62594	-6.0064796
702.06465	-6.616025
702.80913	-3.4631026
703.18737	-4.8150134
704.1901	1.5062372
704.33464	-2.712186
704.67115	-4.564456
706.4563	11.356392
706.04005	0.25722236
706.4046	-1.2514124
706.78317	-2.5986663
706.73485	-9.171869
707.5583	-5.0613615
708.4151	-0.5307389
709.94474	12.243821
709.33095	-1.2675085
709.81457	-1.3149259
710.2795	-1.6023578
710.5782	-3.9189125
711.06024	-3.997006
712.76554	10.944129
712.8203	5.6239358
712.51526	-4.099022
713.6203	3.4662347
714.0954	3.3137091
714.4528	1.7071124
715.0764	3.3768138
715.2276	-0.7490577
714.5044	-15.613427
716.52045	3.139752
718.4958	21.382007
716.8684	-4.564367
717.1973	-6.5214297
718.26156	0.55485233
718.5898	-1.4105427
719.6429	5.5294775
719.7083	0.33948094
720.1894	0.26134406
721.0146	4.4046984
721.52307	4.6504025
721.0825	-6.735561
721.48447	-7.795754
721.81564	-9.713493
723.07944	-0.20011064
723.26435	-3.9127243
723.9391	-1.6264572
725.5069	11.62753
725.38296	4.11485
724.23495	-15.950205
726.05326	0.3768969
726.3653	-1.7869674
726.0289	-11.89484
727.96956	5.922465
726.9337	-12.766413
727.3754	-13.339408
729.077	1.5556707
729.7379	3.6722526
729.6964	-2.8172926
730.69606	3.454745
730.8206	-0.9978825
730.74955	-7.850229
731.44145	-5.3539772
732.1311	-2.8733125
731.7582	-13.440683
733.1876	-1.884378
733.98814	1.944848
733.28346	-12.6812345
734.6794	-1.5468702
735.62535	4.077734
735.6099	-2.103958
735.52434	-9.1342905
736.7542	-0.026634724
736.39006	-10.485776
736.6937	-12.741378
738.4109	2.33392
738.70257	-0.06858585
738.7888	-5.002185
740.3064	7.635274
739.9393	-2.8602361
741.02695	4.502618
740.86057	-3.5302594
741.7711	1.6594098
741.9706	-1.8736022
742.1812	-5.2811054
742.9777	-1.490666
743.49333	-1.1566462
743.26783	-9.903367
744.7328	2.0777139
744.51833	-6.5342193
745.25803	-3.4513616
746.2567	2.8197934
745.56044	-11.713782
746.18634	-10.015732
746.9995	-6.020571
748.89084	11.191428
748.5437	0.9516145
749.0352	0.9899648
749.91294	5.777903
749.1076	-10.094421
750.8997	5.9111093
750.5396	-4.499058
751.12894	-3.2488452
751.66355	-2.670957
750.92686	-17.700957
753.3231	5.7165258
753.42297	0.949786
753.4687	-4.469288
754.2792	-0.51850896
754.5663	-2.9765014
755.5373	2.9440476
755.2694	-6.3233438
756.255	-0.22318199
756.9063	1.7856073
757.8436	7.305104
757.61875	-1.4458974
758.19	-0.41795227
759.1376	5.2158868
759.4795	3.4297214
759.2478	-5.404633
760.3056	1.592186
760.20854	-5.591056
760.9077	-2.9941308
761.3384	-3.701729
762.5288	4.921915
761.99615	-7.59389
763.4646	4.429876
764.9959	17.2358
764.52164	5.4253967
764.9154	4.2758787
765.9773	11.311473
764.62373	-11.275105
765.4135	-7.578182
766.7101	2.3487753
766.82056	-2.2881259
768.67417	14.471831
768.19464	2.608263
767.48853	-12.046939
769.0557	1.1995485
768.7711	-8.284156
769.26347	-8.2240985
770.2954	-1.5560078
770.4738	-5.3481134
770.78823	-7.482494
772.0087	1.5103774
773.17276	9.799826
772.35427	-6.2231435
772.8361	-6.292619
774.63295	9.7602135
774.0989	-2.771918
774.3448	-5.7468813
775.412	1.3647316
775.3912	-4.882605
775.48765	-9.679591
776.9491	2.2579315
777.9071	8.0302345
776.2125	-18.74021
778.81015	7.1370227
779.1839	5.741481
778.90337	-3.692301
780.35737	8.165282
780.34236	1.9896914
780.38795	-3.4318973
780.6897	-5.722375
781.9716	4.0242683
781.2008	-11.423728
782.1172	-6.162005
782.8137	-3.5976727
784.0361	5.4071916
784.3363	3.1097102
785.2015	7.732142
784.7197	-4.1592086
785.10976	-5.366013
786.26357	2.8091975
786.4149	-1.3265114
786.6937	-3.886523
788.4038	11.101412
788.50246	6.3311544
787.6136	-10.554607
789.33743	4.60261
789.94054	6.0213627
790.09453	1.9187063
790.2378	-2.3048165
790.9189	0.05933112
791.7669	4.4827874
791.1456	-9.131735
792.0624	-3.8648485
792.58564	-3.426082
793.3943	0.5027557
794.34875	6.2317044
793.62576	-8.630053
793.837	-12.019421
795.5231	2.6745626
795.75216	-0.4958699
795.9667	-3.8557196
797.3256	6.8351887
797.7483	6.040642
797.89703	1.8733305
797.9292	-3.7128265
798.944	2.744553
798.8108	-4.8697314
799.5017	-2.3853094
799.57084	-7.517728
800.0939	-7.0921437
801.3988	2.9358553
801.88454	2.9034075
802.6771	6.645699
801.9154	-8.679811
803.6999	7.2209703
804.4675	10.657844
802.7479	-16.430902
804.2985	-3.3880398
805.29617	2.8597413
805.24177	-3.7883433
805.3887	-7.977373
806.91024	4.708599
807.1733	1.9550863
807.3166	-2.2786317
808.5545	6.9278914
808.3393	-1.7046305
808.4171	-6.7308416
809.45074	-0.041408524
810.77894	10.2732154
810.7039	3.3604651
810.7741	-1.7592036
811.78973	4.7205395
812.01813	1.530727
811.94804	-5.3097635
812.2671	-7.38776
812.856	-6.1433484
813.88976	0.54723153
814.3714	0.4755032
813.79443	-12.594816
815.5752	3.2719892
816.444	7.950163
815.82493	-5.637309
816.88944	1.4422927
817.7887	6.4826655
817.54314	-2.5108472
818.1584	-0.9544158
818.77903	0.67893564
819.6064	4.837378
819.7801	0.9884376
819.7257	-5.6598636
820.6695	-0.07243671
820.9375	-2.7661805
821.07124	-7.116686
822.4579	3.914466
822.52467	-1.2579042
823.03137	-1.0227431
823.89477	3.5781905
824.62554	6.5630817
825.5171	11.520195
824.41096	-8.042055
825.57114	0.21055747
826.5954	6.7849385
826.6307	1.2367329
827.4528	5.3311327
827.3874	-1.4519818
827.79354	-2.4499504
827.7572	-8.887231
829.1705	2.4706441
829.51	0.64364936
830.33854	4.8280347
830.5419	1.3314366
830.25355	-8.187454
831.6745	3.2540563
832.07	2.124568
832.3023	-1.0057999
832.62563	-3.030866
833.5644	2.5053484
833.2917	-6.8316477
834.74026	4.9587673
835.9289	13.550067
835.67596	4.465948
834.56786	-15.10921
836.6221	4.1012445
836.5362	-2.9341737
837.42606	1.9916265
838.02144	3.3153486
837.29236	-11.621532
838.62494	-1.2530214
839.7457	6.505279
839.7903	1.0713949
840.15	-0.49632
840.7569	0.9577165
840.86264	-3.72606
842.113	5.622372
842.4514	3.7926463
842.3882	-2.974301
843.569	5.5314256
844.78586	14.479414
844.3087	2.6336255
844.539	-0.5214497
845.56166	6.0328014
846.17477	7.5742945
845.0693	-11.980458
847.1046	7.0093454
846.5478	-5.8030187
847.3126	-2.4113233
848.09733	1.23508
848.6215	1.6736702
848.1234	-10.417515
849.9185	5.6132594
850.25675	3.7825914
849.3705	-13.070764
851.3445	5.154701
851.8558	5.4470334
850.9983	-11.065707
852.5285	1.727332
853.2505	4.593317
853.7634	4.9051145
853.7381	-1.3861958
854.36545	0.31843126
855.2231	4.859967
855.20304	-1.3780574
855.44946	-4.3357557
856.5751	3.4828702
856.54347	-2.8867804
857.24827	-0.22031609
857.77776	0.28369226
857.8689	-4.5791843
858.3964	-4.0991923
859.90166	8.38759
859.2763	-5.2764707
860.99584	9.838843
860.862	2.2152566
861.61833	5.503294
861.4612	-2.4053238
862.5251	4.6545857
863.0634	5.278616
863.1512	0.36325972
863.29504	-3.8523768
864.7999	8.6291035
864.18635	-4.8898155
864.65815	-5.0827203
865.96054	4.903917
865.80724	-2.9576593
866.2275	-3.782607
867.55665	6.532026
867.938	5.2302585
868.04187	0.512601
869.3672	10.791947
868.9559	-0.24592386
868.3871	-13.20538
870.3036	4.3266684
870.9034	5.6936487
871.27853	4.3146623
871.83247	5.118959
872.0997	2.416665
872.57894	2.3039949
873.2634	4.720703
874.3236	11.746672
873.3511	-6.176441
873.7131	-7.715594
875.16185	4.0661966
874.87456	-5.4391947
875.8284	0.28257897
877.5239	15.091862
876.65995	-1.4884795
877.6276	4.3913866
877.5661	-2.3440976
878.02476	-2.6973278
877.6107	-13.7689955
878.99696	-2.74304
879.82255	1.3940297
880.1007	-1.1745337
880.9448	3.1897785
880.3872	-9.632586
881.6757	0.19489194
881.5628	-7.181515
883.2063	7.000868
882.7979	-4.001597
883.04233	-6.9838727
884.8243	8.897792
884.45034	-1.6821554
884.5857	-6.0026706
885.8588	3.6246763
886.0382	-0.15508603
886.79985	3.2087941
887.33685	3.804934
887.83685	3.9585735
887.97225	-0.3723133
888.3498	-1.7213068
889.428	5.5262288
889.6118	1.788665
891.01	12.962092
890.45716	0.18757508
890.0054	-11.335305
891.8624	5.4659484
892.01916	1.3974878
891.6725	-8.835619
892.7029	-2.1869722
893.7947	5.227601
894.11805	3.213356
894.6878	4.21158
894.78675	-0.55513694
894.4813	-10.294626
896.2352	5.2418946
896.66503	4.5348447
897.19305	5.0208943
897.29815	0.32971458
898.10976	4.2953466
898.04746	-2.449647
898.01676	-8.807321
899.45075	2.7933406
900.1713	5.6529234
900.2223	0.28622398
900.2502	-5.351465
901.8705	8.5463
901.6548	-0.09195895
902.56145	5.050577
903.29013	7.997833
901.7521	-16.851813
902.87324	-9.078178
904.9866	10.85808
904.4869	-1.2533321
904.16813	-11.144652
906.25883	8.512771
905.8764	-2.1596652
905.94085	-7.360788
907.0538	0.3120887
907.7753	3.1836565
908.00955	0.06567144
908.381	-1.3575957
909.38715	4.9938244
909.44485	-0.27892266
910.33894	4.7093857
911.05585	7.513011
910.6239	-3.767676
910.9591	-5.6352856
912.3072	4.911547
912.41964	0.30992534
912.45255	-5.2780822
913.88534	6.31929
913.8513	-0.078960804
913.73994	-7.436914
915.96945	13.935204
915.8714	6.7403682
914.9338	-10.743238
917.0303	8.997112
917.6213	10.255312
917.3674	1.159743
918.0866	4.0022287
918.74864	6.132572
918.3925	-4.2169874
919.11716	-1.3074063
920.71417	12.2931335
920.09066	-1.3369882
921.35235	8.15039
921.6621	5.9692095
921.51254	-1.8459771
921.99764	-1.8866909
922.7834	1.7728665
923.77246	7.9261415
922.77776	-10.268939
924.32776	2.766202
924.4637	-1.5581925
925.6198	6.6449593
925.86737	3.7014597
925.365	-8.453962
925.8003	-9.09427
927.55556	6.4595026
928.55095	12.6794235
927.38196	-7.642484
928.0945	-4.8820726
929.1871	2.5308475
929.9934	6.442275
930.59816	7.869739
931.138	8.511929
931.45724	6.448118
931.6601	2.9450437
931.811	-1.1847183
933.03464	7.846569
932.87247	-0.13480151
934.0935	8.864865
934.372	6.3008847
933.19363	-14.148133
935.0031	2.0702838
936.6985	16.889672
935.17696	-7.768603
936.04706	-3.0747674
938.1705	16.995511
937.3272	0.65756813
936.81587	-11.595973
938.59023	4.1808453
939.0537	3.8856587
939.6837	5.6343185
940.9301	14.933364
940.47743	3.3996066
941.136	5.4988735
941.445	3.2980864
941.0527	-7.4963855
942.8108	8.092473
942.7559	1.4265645
943.0547	-0.88804224
[truncated: 51 more rows]
