# Supplementary material for: Staphylococcus aureus vWF-binding protein triggers a strong interaction between clumping factor A and host vWF
Source: Commun Biol. 2021 Apr 12;4:453. doi: 10.1038/s42003-021-01986-6 (PMC8041789; doi:10.1038/s42003-021-01986-6)
Supplement: Supplementary file 3 — Supplementary Data 1 [file 42003_2021_1986_MOESM3_ESM.zip › Supplementary Data 1/Fig 4a curve_2.tsv]

x	y
-10.585085	280.15715
-9.8375175	283.33674
-9.290255	284.0701
-9.66514	273.4789
-9.308143	271.878
-8.511964	275.66513
-8.62184	268.32522
-8.766641	260.56798
-8.55397	257.1964
-8.293772	254.39673
-8.4301295	246.74307
-8.235072	243.15538
-8.636434	232.23941
-8.68535	225.65853
-8.180432	225.87235
-8.143102	220.33844
-8.371355	211.55737
-8.211338	207.52863
-8.216523	201.48429
-8.48913	192.15907
-8.135274	190.50844
-7.696808	189.907
-8.2995655	176.53135
-8.138211	172.51903
-7.7743225	171.00263
-8.139433	160.53138
-7.725528	159.62862
-7.0475648	161.96544
-7.654929	148.52211
-8.149445	136.47443
-7.145412	142.80047
-7.02272	138.32496
-7.0652484	131.82246
-7.163478	124.62543
-7.45121	115.11466
-6.9829382	114.86774
-6.3512067	116.63737
-6.7621566	105.6149
-7.3593207	92.29672
-6.862261	92.41413
-6.328561	92.96991
-6.5079573	84.788246
-6.0742074	84.128954
-6.2358616	76.1538
-6.500293	66.928886
-5.8656795	68.72272
-5.828317	63.200355
-5.1350235	65.72526
-5.385848	56.656128
-5.2179314	52.735465
-4.840409	51.375182
-4.0141948	55.53082
-3.6844678	53.584158
-4.397819	38.851696
-4.5306163	31.241735
-3.965036	32.188634
-3.5668897	31.092535
-3.3413825	27.867259
-3.1680103	24.013527
-2.5390872	25.748704
-2.8886504	15.468196
-2.4122742	15.331859
-1.4044751	21.704106
-1.9484874	9.049167
-1.8192502	4.6428074
-1.1513867	6.8557235
-0.030372132	14.628106
0.90115876	20.064658
0.30926392	6.822275
0.15611908	-1.0484785
1.7499493	12.524627
1.7625661	6.687514
2.0242135	3.9167827
2.4936997	3.684757
3.3515262	8.228227
3.4470282	3.4191467
3.999375	4.203692
5.154154	12.390313
5.0594826	5.2369394
5.440102	3.9258124
5.712271	1.273009
6.0282157	-0.83158014
6.422377	-1.9877316
7.1315895	0.7324759
7.4273827	-1.6304976
7.9459195	-1.2495892
8.942325	4.9940295
9.845334	10.080665
9.228266	-3.4705565
10.039182	0.48623784
10.116362	-4.5476305
10.703008	-3.3422796
11.895876	5.311636
11.804889	-1.7965438
12.46443	0.31427484
13.026121	1.2134524
13.416384	0.020640453
13.917108	0.18301143
14.01024	-4.666305
15.264698	4.7432197
15.993361	7.690915
15.568695	-3.4998382
15.374225	-11.877594
16.70818	-1.4927565
18.144219	10.133341
18.091693	3.508188
17.46847	-10.129728
18.322405	-5.633976
18.901817	-4.517391
19.989463	2.8456116
20.012065	-2.8690078
20.868244	1.6542609
21.26486	0.52823474
21.755655	0.5687815
22.103874	-1.1509897
21.943649	-9.097473
23.219185	0.5595102
23.384079	-3.3982491
24.301285	1.8625605
25.94864	16.092348
25.139832	0.18875132
25.993826	4.6740632
25.96757	-1.6288203
26.89824	3.7971896
27.709628	7.770938
27.870218	3.7492123
28.769868	8.80579
29.189849	7.966409
29.334021	3.7544447
29.610906	1.1595006
29.468557	-6.5676466
30.482937	-0.11465835
31.217482	2.9163067
31.47244	0.05237159
31.00839	-11.6215605
32.979823	6.572985
33.49865	6.9574893
33.131755	-3.5356765
34.542676	7.793421
34.978378	7.146908
34.082042	-9.830518
35.56727	2.3990558
35.570697	-3.5396516
36.092093	-3.1347943
37.199925	4.4758424
37.642867	3.9181774
37.864247	0.6534293
38.930033	7.7370575
39.680653	10.965273
39.068997	-2.5306883
39.683112	-0.977179
41.287148	12.7099685
41.14266	4.9453844
41.903245	8.295883
42.63754	11.312658
41.718565	-5.942509
43.469527	9.547221
42.50143	-8.310607
43.38931	-3.4095962
44.151307	-0.041807334
44.218236	-5.212589
45.646644	6.3310737
45.176186	-5.4326257
45.82115	-3.5006676
46.178478	-5.1087246
47.604885	6.4103597
47.71993	1.8298874
47.924583	-1.6400385
48.50099	-0.56035114
49.32534	3.5724186
49.27171	-3.0774701
50.72979	8.830218
51.217224	8.818397
51.066937	0.9938514
52.221186	9.162832
52.407117	5.4520013
52.926588	5.844382
53.01411	0.9261968
53.42244	-0.044950903
53.828014	-1.0610583
54.563685	1.9837608
54.78413	-1.3036129
55.740163	4.444678
55.331007	-6.56693
56.639255	3.5025312
56.78448	-0.70771633
58.85479	18.711116
58.017022	2.44105
57.948686	-4.3780704
59.030484	2.902041
59.078996	-2.4947167
60.23094	5.6570907
60.92812	8.218563
60.290155	-5.588991
60.55602	-8.319195
61.316484	-4.970147
61.93227	-3.407321
62.8451	1.8109936
63.32494	1.7058987
62.586224	-13.337752
64.115504	-0.56766874
66.3167	20.456858
65.28472	1.8041897
64.87546	-9.208792
65.96462	-1.827164
66.98838	4.7408488
66.674865	-5.0862526
67.31742	-3.1949044
67.579535	-5.9599127
67.451204	-13.526229
69.26386	2.7314921
69.64661	1.4353247
70.006685	-0.12784729
71.011264	6.204885
71.03144	0.46046164
71.38169	-1.2231624
71.68142	-3.537818
72.08659	-4.54772
72.96375	0.22175053
73.047076	-4.7367106
73.74317	-2.188611
74.54707	1.6932338
74.88979	-0.09397802
75.240266	-1.7860773
75.23872	-7.785849
76.47779	1.4237936
77.62992	9.577853
76.9597	-4.6366123
77.145806	-8.334083
78.58616	3.3449415
78.713555	-1.0728959
79.1801	-1.3410345
78.98235	-9.758907
80.683016	5.1248584
80.42784	-3.997704
79.95263	-15.808573
81.35769	-4.5624524
81.94444	-3.3446555
82.70997	0.0552329
83.573894	4.673516
83.6264	-0.67423817
83.477445	-8.4935
83.91449	-9.112401
85.14405	-0.01950787
84.81057	-10.0914745
85.920654	-2.46437
86.231914	-4.626465
86.163794	-11.454101
86.0563	-18.764714
87.36308	-8.7134015
88.43236	-1.5868804
88.417586	-7.748853
88.58826	-11.646848
89.72043	-3.737544
88.777306	-21.300161
90.25643	-9.134364
91.428916	-0.7415814
90.498304	-18.150663
90.92071	-18.949228
92.309456	-7.903243
92.48093	-11.780321
92.99023	-11.523913
94.258716	-1.9422597
94.46273	-5.4312045
95.50454	1.3583188
95.889924	0.105660957
95.738464	-7.744428
95.771554	-13.31922
97.096006	-3.0621213
96.56123	-15.603787
96.992174	-16.308658
98.09414	-8.781125
98.68546	-7.507218
98.53766	-15.312456
99.2725	-12.277856
100.62631	-1.6605889
100.25992	-12.13635
100.111585	-19.948074
101.53917	-8.425673
101.9368	-9.528225
102.2151	-12.105766
102.68278	-12.348713
103.46514	-8.742314
103.95612	-8.699521
104.27115	-10.826478
104.682165	-11.775874
104.1182	-24.675609
105.06224	-19.085537
105.725505	-16.92903
105.75188	-22.597375
106.59529	-18.24198
107.679035	-10.926792
107.77407	-15.752791
108.761846	-9.614984
109.6825	-4.311859
108.719895	-22.102334
109.13547	-22.995732
110.58634	-11.187661
110.47147	-18.577731
111.11134	-16.719435
110.75419	-27.081767
111.29958	-26.382714
111.54954	-29.296798
112.20213	-27.282386
113.68538	-15.077104
114.260985	-13.996009
113.87659	-24.703897
115.580654	-9.778328
115.04374	-22.357371
116.21341	-13.999242
116.528895	-16.10948
116.239725	-25.649028
116.883484	-23.731813
118.020466	-15.77473
118.57007	-15.012625
118.68615	-19.580447
119.34979	-17.430545
119.835	-17.458467
120.36543	-16.942761
121.02706	-14.806484
121.30327	-17.409501
121.37853	-22.478111
122.61985	-13.229881
123.58106	-7.429126
123.30105	-16.845208
122.71029	-30.084848
124.48565	-14.284574
124.23219	-23.386145
124.68006	-23.883404
125.25344	-22.829664
124.96703	-32.335332
125.30103	-34.21841
126.45438	-26.060432
126.49159	-31.595872
128.1308	-17.466032
127.94708	-25.711853
128.20615	-28.514208
128.55985	-30.166824
128.84418	-32.659177
130.87617	-13.7216905
130.31512	-26.596798
131.4902	-18.161242
131.999	-17.910711
131.3476	-31.88313
131.32525	-38.149362
133.19358	-21.219708
133.00392	-29.52728
134.12925	-21.713163
134.25644	-26.133493
133.68025	-39.194287
134.32783	-37.241415
136.01033	-22.580462
136.62192	-21.069074
136.85664	-24.170187
136.38336	-35.968385
137.29739	-30.735407
138.27919	-24.682176
139.11509	-20.418915
139.68813	-19.369346
139.88806	-22.908354
140.03979	-27.027615
141.16493	-19.215804
142.43511	-9.624543
142.37953	-16.287102
142.49743	-20.832574
142.59831	-25.575746
142.6668	-30.72733
143.7475	-23.46066
144.54186	-19.695988
144.07844	-31.373293
144.89271	-27.3642
145.49214	-26.00198
146.14159	-24.014908
146.58386	-24.580964
146.29049	-34.172054
146.97447	-31.76127
147.29397	-33.833346
148.00484	-31.092944
148.38135	-32.465693
149.48196	-24.954688
150.4093	-19.558438
151.81479	-8.307105
150.80005	-26.737133
152.37181	-13.446022
152.81113	-14.048187
152.49593	-23.89595
153.91271	-12.506042
153.8343	-19.448734
153.99704	-23.444203
155.85779	-6.596238
155.40981	-18.084199
155.65303	-21.092171
156.52799	-16.338554
157.36853	-12.018337
157.16512	-20.494611
158.87633	-5.492535
158.246	-19.21764
158.29266	-24.625843
159.39791	-17.058051
159.39597	-23.062786
159.65911	-25.826192
160.80352	-17.778012
161.21228	-18.743852
161.26523	-24.08611
161.41638	-28.212484
162.3294	-23.003066
163.58358	-13.597012
163.07061	-25.882282
163.77989	-23.17236
164.41882	-21.314365
164.40914	-27.424965
165.42522	-20.94001
165.99566	-19.933572
166.76262	-16.515983
166.85031	-21.420872
168.93853	-1.793646
168.99742	-7.0517854
168.97602	-13.3063525
170.5426	-0.07856861
169.80673	-15.087364
170.24287	-15.728458
171.93881	-0.90262915
172.35757	-1.7570558
171.81779	-14.3601025
172.53375	-11.568201
173.25415	-8.72195
173.91437	-6.6028008
174.27026	-8.228518
175.75799	4.0429634
174.93045	-12.101538
175.36124	-12.8084895
176.69879	-2.3793554
176.06101	-16.195984
177.24038	-7.707555
176.98976	-16.774257
177.67313	-14.3822385
179.50931	2.164249
179.37235	-5.508096
179.0941	-14.90252
179.72306	-13.177985
180.6311	-8.01836
181.09131	-8.3642815
181.88298	-4.643644
182.6835	-0.8033408
182.02795	-14.837818
182.65462	-13.130198
182.9148	-15.930117
183.35895	-16.473024
184.27525	-11.212109
184.59437	-13.2888405
184.89777	-15.547391
185.10346	-19.015749
185.9794	-14.261185
186.97617	-8.013232
186.36801	-21.46614
187.12156	-18.202074
188.24272	-10.438999
188.62563	-11.7220365
188.168	-23.328416
188.41489	-26.291368
190.26997	-9.5130475
190.33875	-14.661196
190.67257	-16.546486
191.71225	-9.783247
191.81475	-14.517579
192.31652	-14.342231
193.1158	-10.528253
193.12948	-16.341215
194.018	-11.432218
194.8787	-6.8537042
194.70814	-14.938085
194.54998	-22.870254
195.20205	-20.85121
195.62641	-21.636722
197.15443	-8.8709205
197.5931	-9.4811945
196.94775	-23.390546
197.00651	-28.650212
198.54457	-15.772586
198.97533	-16.468646
198.90321	-23.345381
199.68574	-19.725587
199.51739	-27.782948
199.66872	-31.918163
201.32813	-17.540492
201.6823	-19.187402
201.241	-30.58219
202.91158	-16.078664
203.12454	-19.457805
203.73689	-17.925975
204.33617	-16.56559
203.9287	-27.545211
205.27756	-16.988863
205.09842	-25.167316
206.2941	-16.49012
207.13942	-12.111213
206.47211	-26.27882
207.09614	-24.614854
207.5535	-24.984587
207.87796	-26.995677
209.41245	-14.161843
210.13511	-11.276683
208.89983	-32.423397
209.97615	-25.199473
212.1837	-4.107998
211.13881	-22.907983
211.46909	-24.84793
212.27048	-21.007997
211.60973	-35.09512
212.79595	-26.533971
213.97767	-18.016841
213.9452	-24.407127
214.66784	-21.533388
214.87234	-25.005003
215.20411	-26.92678
215.65734	-27.347123
215.33563	-37.285845
216.64309	-27.226037
217.18672	-26.548354
217.4963	-28.74233
218.37043	-23.998808
218.75735	-25.243816
218.39766	-35.637368
219.09324	-33.095526
219.8047	-30.347707
219.73285	-37.221125
221.1211	-26.181326
221.17136	-31.545492
221.37249	-35.069808
222.98393	-21.280745
222.95784	-27.592791
223.61138	-25.555495
223.09067	-37.9358
223.66962	-36.82481
223.82693	-40.87559
224.21702	-42.081616
225.37908	-33.80569
225.69978	-35.863056
225.2559	-47.28958
226.17212	-42.040878
226.85028	-39.71284
227.60236	-36.466805
227.60126	-42.47211
228.14855	-41.738474
228.67692	-41.24796
228.9965	-43.308
229.34292	-45.049915
229.2765	-51.85674
231.17396	-34.558464
231.43413	-37.35842
231.45459	-43.08815
231.25558	-51.521672
231.78409	-51.0184
232.79983	-44.548698
232.99145	-48.18962
234.87407	-31.073626
233.73762	-51.007972
234.0337	-53.35618
235.82965	-37.314807
235.32726	-49.458864
236.18433	-44.935843
236.67045	-44.964005
236.81793	-49.135408
236.93465	-53.695118
237.99967	-46.609737
238.06743	-51.77048
238.69012	-50.11171
238.5355	-58.00053
238.53616	-63.98443
239.93474	-52.80676
239.89122	-59.33239
240.34543	-59.74091
241.38896	-52.930237
241.93108	-52.259808
243.1495	-43.30376
243.25638	-47.98424
243.89388	-46.144033
243.70937	-54.399624
244.51475	-50.499594
245.11928	-49.074505
245.22646	-53.740616
245.8125	-52.54259
247.0591	-43.229743
247.11247	-48.566463
247.29258	-52.349045
246.84357	-63.83834
247.94718	-56.290334
249.00706	-49.268277
249.03974	-54.859072
248.5262	-67.140446
249.55406	-60.52196
250.29547	-57.41781
250.68886	-58.57223
250.8672	-62.37603
251.58195	-59.58807
251.28907	-69.17307
252.45413	-60.86035
253.14384	-58.39057
253.24454	-63.13608
254.11828	-58.40833
254.50126	-59.7016
254.42918	-66.56673
255.23696	-62.648574
256.04416	-58.72597
255.19515	-75.13404
255.8603	-72.954386
256.11135	-75.86631
256.6767	-74.9221
258.4628	-58.990236
258.46	-65.01642
257.83118	-78.71204
259.19906	-67.92202
260.1398	-62.36104
259.81996	-72.277226
260.92997	-64.63974
261.19025	-67.438645
262.20383	-60.9955
261.56917	-74.76228
263.42101	-58.035125
262.8581	-70.92202
262.4423	-82.01471
264.01503	-68.70077
264.22418	-72.12665
263.81628	-83.111615
264.94914	-75.20514
266.0533	-67.65093
265.1427	-84.80323
265.50046	-86.40594
267.01383	-73.81983
266.22618	-89.47513
266.37275	-93.65753
268.06472	-78.891525
267.49558	-91.85494
268.903	-80.57996
269.48302	-79.444444
269.47527	-85.531575
269.71446	-88.58906
271.4474	-73.309206
271.08942	-83.69314
270.3381	-98.891305
271.93602	-85.27935
272.1733	-88.348925
271.9121	-97.545146
273.158	-88.24063
273.37416	-91.580604
273.09105	-101.04589
274.77503	-86.366914
275.0118	-89.453694
274.38307	-103.14831
274.96205	-102.03707
275.90835	-96.40793
275.7222	-104.68371
276.54102	-100.61879
277.04306	-100.45154
277.20327	-104.46648
277.95255	-101.26597
278.3579	-102.2848
278.4089	-107.639904
279.20768	-103.83203
279.30406	-108.63035
279.46044	-112.70386
280.31639	-108.18333
280.71625	-109.26966
281.202	-109.29064
282.288	-101.95907
281.37174	-119.18093
283.07142	-104.32067
283.3115	-107.36719
282.86686	-118.80257
283.4473	-117.67365
283.75257	-119.90899
285.10416	-109.319
284.57364	-121.80848
285.94428	-110.98483
285.4561	-122.95447
286.12712	-120.71429
287.35252	-111.661215
286.65968	-126.15294
287.3118	-124.13336
287.9816	-121.90797
287.32222	-135.98933
287.96035	-134.14125
288.93953	-128.12024
288.89065	-134.70065
288.66538	-143.45622
289.87114	-134.64399
290.21888	-136.36967
289.80185	-147.46693
291.10495	-137.47153
290.9877	-144.89072
291.68106	-142.37612
292.38657	-139.70139
292.15863	-148.48978
292.09977	-155.20385
292.13052	-160.8074
293.6368	-148.31983
293.54257	-155.45625
293.97432	-156.15126
294.67645	-153.51802
302.7348	-60.6464
307.26127	-11.094365
308.49094	-2.000102
308.2216	-11.285397
308.94563	-8.394263
310.66142	6.6751405
310.90377	3.656585
310.46864	-7.662891
311.57003	-0.14234414
311.51345	-6.828412
311.69702	-10.556783
313.37478	4.034693
313.912	4.6449003
313.5252	-6.0926017
314.37133	-1.6925617
316.0294	12.657505
315.4956	0.12797665
315.03245	-11.546109
316.96166	6.141691
316.5731	-4.6173447
316.08894	-16.538054
318.19275	3.2805239
318.74882	4.1219623
318.29737	-7.408723
319.02482	-4.4646886
319.89813	0.2577082
320.15754	-2.5403867
321.58798	9.016973
321.0956	-3.0158699
321.26	-6.97966
322.51728	2.4535337
323.21933	5.085816
323.21952	-0.903807
323.64466	-1.6687836
324.17992	-1.0937859
324.66298	-1.1481014
325.13663	-1.3292233
325.8871	1.8971597
326.39363	2.1199075
326.66776	-0.49793335
328.2822	13.3170384
327.44418	-2.9448575
327.62722	-6.6911806
328.93047	3.3167945
330.0333	10.854801
329.4413	-2.3888064
329.67247	-5.5443267
330.2593	-4.3258825
331.8294	8.945125
332.04228	5.5648073
332.3635	3.5250236
333.3185	9.2494805
333.97242	11.291371
333.32853	-2.6000604
333.7149	-3.8406565
335.144	7.700122
335.17074	2.047485
335.37555	-1.4316042
336.47834	6.117112
336.16107	-3.7673224
336.96836	0.15612725
338.12023	8.296255
338.1985	3.2758115
338.3677	-0.64055987
339.36226	5.580355
341.29692	23.323867
339.52398	-4.407942
339.88593	-5.9592617
340.97874	1.467149
341.3741	0.32547486
341.93118	1.1794828
342.56374	2.9479006
342.38732	-5.197353
343.59684	3.649831
344.68903	11.068401
344.49747	2.72643
344.02117	-9.097749
345.0183	-2.8562842
346.05767	3.9145414
345.55435	-8.252415
347.09203	4.631823
348.1072	11.09422
347.11192	-7.1078664
348.1003	-0.9628821
349.64253	11.966165
349.34342	2.3156485
349.6323	-0.1319759
350.99987	10.665015
351.2332	7.5358955
351.3488	2.9732972
351.22582	-4.527379
352.25142	2.0742945
353.04228	5.7850803
353.2636	2.5197908
353.53733	-0.1140817
354.14	1.299205
354.48716	-0.4336229
355.9345	11.34221
355.17786	-3.9324217
356.12527	1.7101514
356.5281	0.660156
357.40652	5.4563624
357.6406	2.336184
357.99707	0.7288146
358.61038	2.261154
358.07093	-10.3374306
358.0878	-16.122638
360.14038	3.0785734
359.9302	-5.491767
360.66308	-2.4812123
361.5925	2.929539
361.87487	0.4128377
362.76495	5.341102
362.69944	-1.4436628
363.0936	-2.5999164
363.75394	-0.4789627
363.8352	-5.4739325
365.28647	6.3498863
365.38995	1.6277432
365.84535	1.2341948
365.72453	-6.2401477
366.33955	-4.67548
367.51425	3.7444635
367.32555	-4.551353
367.59874	-7.1915607
368.3467	-3.996262
368.18867	-11.926743
369.83226	2.2566849
370.67545	6.6096378
370.18344	-5.4075863
371.29772	2.2709991
371.34993	-3.0691192
373.6472	19.122901
373.49815	11.313796
373.01064	-0.65922685
374.32008	9.424985
374.23703	2.4139722
374.2547	-3.3499917
376.09985	13.295245
376.35073	10.3925375
375.6849	-3.7682682
376.1633	-3.8793543
376.66598	-3.7045796
377.1231	-4.0772134
378.7983	10.483057
378.95313	6.4021384
378.72255	-2.418878
379.43644	0.35898343
380.05123	1.9093598
380.66048	3.4032256
380.91363	0.51718173
381.27146	-1.073546
381.94398	1.1853367
382.13167	-2.4925845
383.28298	5.6402825
384.1651	10.481759
383.1897	-7.476981
384.4924	2.5244839
384.82997	0.6739238
384.81633	-5.474085
385.57457	-2.1635096
386.0892	-1.8305383
386.44913	-3.4068054
387.2829	0.84176893
387.58705	-1.4074675
387.71853	-5.7863493
389.1031	5.2193406
389.58973	5.19759
389.56367	-1.102775
390.22876	1.0651212
389.74076	-10.90283
390.8031	-3.8612694
391.98397	4.6454026
391.54423	-6.7416775
391.72383	-10.518791
392.91768	-1.8640838
393.54418	-0.15867564
394.53187	5.966841
394.4329	-1.2279788
394.70828	-3.841465
395.6276	1.4564714
394.87975	-13.710455
396.6049	1.4734891
397.03824	0.7981541
396.8813	-7.10799
397.7638	-2.272852
398.27836	-1.9408201
399.2717	4.253954
399.63757	2.7619983
399.65985	-2.9563442
400.2652	-1.5106425
401.4703	7.282145
401.38613	0.26876933
402.22923	4.6205795
402.64112	3.6931122
402.50916	-3.917957
404.06243	9.15775
403.2697	-6.559754
404.21713	-0.9170667
404.61458	-2.0216793
404.51928	-9.182682
405.51507	-2.9468626
406.34316	1.220682
407.8965	14.297055
406.0623	-14.197513
407.21042	-6.092646
408.7227	6.469045
409.22552	6.657044
409.4001	2.806547
410.55907	11.044686
408.95878	-14.580231
409.7263	-11.144612
410.8864	-2.9038902
411.78967	2.197036
412.16552	0.81636905
412.38198	-2.5088748
412.6381	-5.358799
413.56645	0.050428046
413.74958	-3.6950573
413.93437	-7.408445
415.0852	0.718442
415.49413	-0.24537582
416.0793	0.9531149
416.62048	1.6004354
416.9321	-0.557224
418.06976	7.408259
418.22645	3.349894
418.6025	1.9714564
419.48203	6.781241
419.6975	3.4327539
419.9361	0.37952074
420.251	-1.7489969
420.9226	0.5093867
421.40502	0.43619814
421.5367	-3.9290936
421.39078	-11.711233
422.3627	-5.768037
422.77534	-6.6972816
422.85768	-11.6679565
424.1017	-2.3974264
424.07416	-8.716047
425.618	4.243713
425.76698	0.07955297
426.11117	-1.6784937
426.9708	2.8755397
426.7764	-5.489761
428.07372	4.434381
428.39625	2.4106264
428.0983	-7.2366084
429.54335	4.51106
430.2997	7.7984294
430.34717	2.3999195
430.7403	1.2313271
431.6165	6.0004913
431.04626	-6.9875616
432.12157	0.22392408
432.9867	4.845665
433.1313	0.6392701
433.10558	-5.6570503
433.91594	-1.7072768
435.29695	9.255019
435.8476	10.018525
435.2957	-2.7331256
436.64488	7.827313
437.50367	12.382849
437.15949	2.1682955
437.52055	0.6171833
438.62664	8.195361
438.16522	-3.4463517
438.9772	0.52356497
440.14035	8.812694
439.54674	-4.4619044
441.3504	11.685768
441.15222	3.2625391
441.37377	-0.0003774812
441.92876	0.8276792
441.49553	-10.479014
443.01183	2.1426654
443.78885	5.6836072
444.15938	4.2488244
444.53046	2.8094714
445.10534	3.881623
445.27812	0.009504092
445.66414	-1.2354438
446.08282	-2.0905695
447.75183	12.404832
447.51002	3.446068
448.15803	5.415581
448.85317	7.963228
449.54047	10.40315
449.32563	1.7868371
450.08838	5.1527524
450.70624	6.7519835
450.46943	-2.1451198
451.58555	5.5673513
451.22687	-4.8249816
451.84248	-3.2530773
453.71849	13.770668
453.45067	4.504188
453.53488	-0.45450416
453.2023	-10.515709
454.2323	-3.8599094
455.247	2.5971076
455.03785	-5.9496843
456.43412	5.1884295
456.82714	4.0296204
456.97635	-0.13167791
457.7413	3.2722525
457.53458	-5.2557654
457.6048	-10.374846
458.47315	-5.7135715
459.90706	5.8974154
458.8396	-13.190569
459.53266	-10.66834
461.21167	3.9497143
461.31078	-0.82624185
461.83175	-0.41571689
462.5046	1.8474413
462.55948	-3.460084
463.68262	4.3272413
464.84467	12.6032405
463.9928	-3.840062
464.5765	-2.659619
464.95947	-3.952962
465.61607	-1.8781884
465.8497	-5.0040154
466.45388	-3.5722772
466.99398	-2.9270128
467.35155	-4.5320167
468.4367	2.80053
469.08482	4.7599077
469.32496	1.7253547
469.71618	0.5330747
469.93011	-2.8231176
470.48565	-1.9993603
470.71725	-5.138521
471.75297	1.5762722
471.17362	-11.5121515
471.60907	-12.150716
473.55616	5.744993
473.2194	-4.36743
473.34163	-8.859587
474.74862	2.421196
474.02267	-12.47697
474.97974	-6.7157044
476.8577	10.331974
476.6292	1.5480025
476.118	-10.715648
477.78667	3.775851
478.394	5.245471
477.81134	-7.8939945
479.1065	2.0147796
479.951	6.3830772
479.49015	-5.2512387
480.2821	-1.5269578
481.4591	6.9320934
481.0161	-4.494907
481.8931	0.2837475
482.9591	7.370231
482.70846	-1.6853408
482.9794	-4.3424153
483.0426	-9.558651
483.70464	-7.417349
484.42394	-4.584574
485.8573	7.0198487
485.9966	2.7369938
485.86884	-4.811006
487.28043	6.5147913
487.3597	1.5069581
488.12876	4.949967
488.53	3.892414
486.7245	-24.239348
488.19425	-12.199862
489.7232	0.5772384
490.3824	2.6726958
490.4868	-2.0271122
490.2857	-10.486703
491.4532	-2.143685
492.0995	-0.20630877
492.5989	-0.060279594
492.46415	-7.694449
493.1255	-5.57174
493.9412	-1.5461696
495.31184	9.278346
495.5908	6.7203023
494.8528	-8.325716
495.60225	-5.1123073
496.7789	3.3311448
496.6913	-3.723892
497.8189	4.1183914
497.4653	-6.2011928
498.2641	-2.3815568
499.0183	0.87970104
499.17	-3.239728
499.77245	-1.8410208
499.8743	-6.572072
501.21133	3.8392718
501.1781	-2.5493327
502.14425	3.3121555
502.73843	4.6209234
502.7113	-1.6927001
503.89633	6.8536635
503.48837	-4.131683
503.95215	-4.4339215
505.12193	3.9369376
504.8189	-5.773146
505.3013	-5.8354177
506.933	8.191528
507.14874	4.857045
508.1961	11.714396
507.4421	-3.515884
507.88253	-4.09362
509.2	6.0777455
509.86245	8.22436
509.8448	2.0164315
510.17923	0.1381635
510.159	-6.1017224
511.0012	-1.750471
510.9911	-7.866498
512.873	9.240718
511.89716	-8.711347
512.10486	-12.155279
514.10825	6.442688
514.5023	5.284756
514.71045	1.8577893
515.5688	6.39632
514.8959	-7.839897
515.66076	-4.4480305
516.6841	2.1261035
516.2957	-8.619348
516.4548	-12.6594716
518.51623	6.650207
518.1839	-3.4185673
519.467	6.341781
519.3365	-1.2507204
519.6177	-3.7817735
519.41817	-12.221403
521.2254	3.969387
520.52786	-10.568722
521.73993	-1.690622
521.9213	-5.4460455
523.0656	2.600899
523.7575	5.1082437
524.3736	6.675184
524.7005	4.7055606
525.2261	5.1617165
524.88787	-4.9684926
525.8901	1.3461766
526.01155	-3.1553683
525.97574	-9.575484
527.7181	5.8088478
527.99777	3.258713
528.16193	-0.7186662
529.3997	8.485892
528.49435	-8.613119
529.6903	0.078199146
530.11763	-0.6595278
530.2908	-4.527037
530.74433	-4.943971
531.80037	2.020503
532.44867	3.9930706
532.4495	-1.9880412
532.9946	-1.2816958
534.1354	6.7220287
534.01374	-0.7510884
534.4027	-1.9597822
535.1207	0.85739087
535.63514	1.1878441
535.78316	-2.9883784
535.60564	-11.147104
536.6404	-4.4435284
537.1726	-3.8957605
538.8877	11.155016
537.73704	-8.942956
538.5162	-5.365016
540.30914	10.639671
540.1715	2.970764
540.40896	-0.10789254
540.8079	-1.1946044
540.74707	-7.932959
541.4524	-5.260283
542.9359	6.9477935
543.21583	4.401983
543.0045	-4.171909
544.2059	4.5758926
543.8469	-5.80901
544.5264	-3.4648877
545.50566	2.5681954
545.9593	2.142281
545.8249	-5.487927
546.81874	0.7134988
547.016	-2.8475254
546.9092	-10.138365
548.139	-1.0427211
548.733	0.26430987
548.6762	-6.4241217
549.92114	2.8686868
550.6169	5.4124374
550.12595	-6.5917276
551.01793	-1.6400057
551.79976	1.9706303
552.55043	5.1993796
553.957	16.464628
552.71335	-4.7738788
552.7807	-9.939506
554.715	7.810345
554.4779	-1.0904231
554.9223	-1.6194332
555.7859	2.9844213
555.836	-2.3818792
556.7929	3.37672
557.074	0.83329643
557.3506	-1.7541644
558.51655	6.5588555
557.94925	-6.3816235
559.5227	6.9299293
559.7337	3.537861
559.525	-5.013973
559.7501	-8.233012
560.84974	-0.72343986
561.9611	6.919619
562.33944	5.580403
562.26224	-1.3581468
563.2891	5.2587713
563.3626	0.16878887
563.9095	0.8978427
564.7046	4.6713826
564.5029	-3.7953542
564.33123	-11.881718
565.4195	-4.5222276
567.40936	13.909107
566.54716	-2.660656
566.73525	-6.3339074
566.98985	-9.202117
567.91833	-3.7918193
568.649	-0.80825326
569.5556	4.322142
568.9764	-8.7640685
570.61334	5.3269177
570.3953	-3.3294862
571.21264	0.7062339
571.93006	3.5272234
572.0274	-1.2704873
571.6841	-11.46301
573.8108	8.64749
573.8833	3.5452938
574.05975	-0.27048903
574.67486	1.2841486
575.1311	0.9004593
575.16075	-4.72781
575.69116	-4.200805
576.98844	5.7229664
576.57746	-5.300251
576.7195	-9.537765
578.7107	8.8985295
579.2808	9.912286
579.02486	0.780198
579.326	-1.505908
580.4737	6.5826216
580.15644	-3.2902197
581.26864	4.3626322
581.09583	-3.7378525
581.5138	-4.5906096
582.1249	-3.0852504
583.01924	1.9059695
583.9486	7.3155
582.7021	-13.957616
584.0294	-3.6650925
584.29407	-6.3992696
585.0616	-2.9631282
585.92093	1.587295
586.2899	0.13327611
587.212	5.4541896
587.29614	0.5059528
588.87133	13.838971
588.0651	-2.0331016
588.2322	-5.975337
589.939	8.9841945
589.85574	1.9823461
589.9138	-3.298158
590.5303	-1.7147537
590.9849	-2.1296517
591.2609	-4.724135
592.43547	3.694372
592.90204	3.4376104
593.519	5.014931
593.4443	-1.882115
595.0159	11.417319
594.71546	1.7401686
595.65497	7.285767
596.41746	10.648324
596.14973	1.3827969
596.5327	0.08939901
597.31036	3.649556
598.26453	9.363802
598.4504	5.663279
597.39625	-13.250454
598.301	-8.141578
599.40044	-0.6348437
601.0854	14.045038
601.1372	8.700101
600.5348	-4.681885
600.83306	-7.0034074
602.20384	3.8214414
602.9402	6.874599
602.8834	0.19711369
603.21486	-1.7280998
603.7883	-0.6733401
603.62896	-8.620591
604.63697	-2.2346682
605.4636	1.9151683
605.65446	-1.7242127
606.35335	0.8588498
606.9069	1.6692057
608.0073	9.188526
608.13926	4.815217
608.82303	7.2237875
607.8336	-10.907006
609.105	-1.2897875
610.46273	9.375376
609.9793	-2.5364025
611.2641	7.2349214
611.54816	4.7386795
611.7239	0.9142717
613.69883	19.151495
613.40074	9.513381
612.5918	-6.402341
613.6526	0.631062
614.11185	0.27376907
614.47133	-1.2973115
615.3022	2.9047808
616.5694	12.470551
616.67265	7.756043
617.19976	8.231197
617.53906	6.4129474
616.76377	-9.090142
617.42367	-6.9751405
618.89386	5.0702684
620.1038	13.932773
620.03915	7.1483154
619.2111	-8.991069
621.2432	9.958671
621.39657	5.8485135
621.17147	-2.8937636
621.94835	0.6448125
622.88905	6.205633
623.03485	2.0021615
622.8777	-5.9066528
623.63455	-2.6130242
624.2743	-0.7444324
625.56745	9.139345
625.8596	6.7317167
625.77396	-0.29959528
627.0961	9.928878
627.09887	3.9823344
627.26383	0.013861854
628.3379	7.210156
628.63154	4.820773
629.63744	11.181386
629.48686	3.3530303
629.61664	-1.0467665
630.43996	3.0733033
630.15784	-6.3796798
631.5599	4.840705
632.01594	4.444024
632.29805	1.9243452
632.62877	-0.010434567
633.39	3.3480282
633.88444	3.433534
633.3782	-8.769833
634.88204	3.6999167
635.45855	4.7805145
634.96344	-7.2740785
636.403	4.394995
637.4887	11.7343305
637.01685	-0.046539958
638.32	9.960118
638.0823	1.0635005
638.4756	-0.103056656
639.03923	0.8303369
639.3405	-1.4651598
639.95503	0.09384447
640.73146	3.627315
641.52863	7.426555
641.0971	-3.86015
641.2541	-7.914544
643.3399	11.69432
642.88656	0.14117776
643.1176	-3.005409
644.3925	6.6437853
644.186	-1.870595
644.682	-1.7769713
645.6659	4.313132
645.1809	-7.6293355
645.5919	-8.567583
646.80887	0.38190273
647.6967	5.2829767
647.3571	-4.8638723
648.06045	-2.2273784
648.15015	-7.1077384
649.54634	4.0292925
649.96294	3.160048
649.81555	-4.640458
650.1381	-6.6641592
651.8479	8.332676
651.80757	1.8455261
652.1342	-0.12792549
652.7481	1.4114459
652.9916	-1.5817019
653.2141	-4.844239
652.88015	-14.921472
654.64843	0.7806704
655.02957	-0.5243827
654.21705	-16.484925
656.00415	-0.5405369
656.01074	-6.440208
656.6835	-4.1789888
657.5878	0.9351416
658.0538	0.66074414
657.7346	-9.23652
659.96255	12.105037
658.73047	-8.991526
659.7256	-2.7744866
661.0587	7.600283
661.0307	1.2755258
661.1501	-3.2512842
661.91063	0.098526046
662.5154	1.5259358
662.0392	-10.296538
663.1355	-2.8391935
663.6371	-2.6662878
663.83467	-6.234141
665.1338	3.724344
666.20635	10.901326
665.46136	-4.230488
666.3464	0.64739837
666.7654	-0.20400232
667.14705	-1.5028233
667.2792	-5.8733847
668.3771	1.6152593
668.6382	-1.1728226
668.0908	-13.869495
670.10825	4.889069
670.879	8.364523
671.01917	4.10357
671.0519	-1.4865306
670.98387	-8.301979
672.3212	2.1132022
672.4393	-2.4189923
673.0202	-1.2838909
673.677	0.79317423
673.6244	-5.8438133
674.93545	4.2598217
674.5064	-6.98524
675.23683	-4.0157144
676.27906	2.7905278
676.4511	-1.0903213
677.70094	8.262054
677.25813	-3.162733
678.07593	0.89016506
677.94423	-6.7179803
679.15823	2.1951527
679.57654	1.335523
679.80864	-1.7977837
681.07585	7.767898
680.1161	-9.99863
681.4322	0.16755996
682.27024	4.456778
681.60614	-9.671425
683.3102	5.243094
683.97554	7.425036
683.7252	-1.6382926
684.6641	3.899983
685.1601	4.0047544
685.21047	-1.3695632
686.5479	9.0578335
686.281	-0.20861379
686.6963	-1.0944491
688.0188	9.139242
688.20776	5.4766565
688.27876	0.35598938
689.71667	12.01626
688.90705	-3.9087618
689.32945	-4.707019
690.40465	2.5027096
691.3449	8.046234
690.59064	-7.1880453
691.4227	-2.9713428
692.32277	2.090119
692.42185	-2.686573
693.3016	2.1260227
694.2531	7.807675
694.3905	3.5129898
694.5104	-1.008678
695.0784	-0.020050464
696.01947	5.544208
695.84814	-2.5498674
697.0788	6.568011
697.02793	-0.048388942
696.7533	-9.398109
698.3871	4.654254
698.9572	5.667561
699.7266	9.1153075
699.95417	5.9262807
700.0464	1.077507
700.2009	-3.0190906
701.2334	3.6666143
701.88906	5.7190966
701.104	-9.893066
702.497	1.2050978
702.2328	-8.016969
702.87	-6.1914952
703.2741	-7.214471
704.8392	5.9944445
705.30956	5.784917
705.1587	-2.0467276
706.1475	4.0923003
706.92994	7.711256
706.5414	-3.04753
707.5553	3.4102471
707.67146	-1.1561798
707.8728	-4.667096
709.09715	4.3620376
709.30423	0.9219048
708.8163	-11.056436
710.72805	6.417324
710.9075	2.638484
710.2422	-11.515755
712.25685	7.2202183
712.13	-0.32839245
711.81347	-10.191947
713.4494	3.8864164
713.83437	2.6287989
713.8792	-2.8129957
716.1091	18.56357
715.2807	2.407784
714.46095	-13.629775
716.87504	10.006513
717.81744	15.576916
717.028	-0.089486226
717.30386	-2.6968725
718.4056	4.839325
718.39764	-1.2505013
719.2213	2.8742052
720.0138	6.605136
719.57214	-4.7945367
720.5929	1.7365525
720.51427	-5.208605
721.1239	-3.710055
722.10815	2.3730232
721.9387	-5.686391
722.88077	-0.12046158
723.0875	-3.564969
723.81545	-0.6259759
723.2489	-13.558006
724.873	0.37582356
725.4085	0.9641987
725.23835	-7.1144557
726.1003	-2.52014
725.8111	-12.049053
727.20866	-0.895326
728.56443	9.756942
727.97764	-3.43377
729.14867	4.9519017
729.6325	4.896438
729.6042	-1.4314817
730.51217	3.7156983
730.9393	2.9750408
731.3152	1.5950916
731.41166	-3.2020042
732.6266	5.721971
732.84997	2.4711075
733.3583	2.7267615
733.772	1.8107223
733.78476	-4.0137936
734.3517	-3.0501903
735.5095	5.1730044
735.3426	-2.866113
735.7737	-3.5582687
736.4746	-0.9399911
736.5232	-6.3357817
737.3559	-2.1006799
738.1581	1.7494786
738.62645	1.5144172
738.1583	-10.220527
739.0031	-5.836733
740.1502	2.2443902
740.7791	3.9794058
740.79895	-1.769078
741.8369	4.984419
742.1699	3.0887484
742.53137	1.5315689
743.36504	5.7787664
744.2862	11.087614
743.8791	0.11287947
744.8323	5.814914
745.8138	11.875473
745.38525	0.6265516
745.6654	-1.9177817
747.49687	14.5597
747.40746	7.482004
746.8213	-5.6895703
747.74573	-0.34034147
748.37277	1.3716313
749.6621	11.197756
748.86736	-4.5330957
749.1096	-7.553585
749.86696	-4.2420173
751.26707	6.9435156
750.79646	-4.8108856
751.81333	1.67255
751.9771	-2.2994068
752.7167	0.7939459
753.68285	6.655038
753.0007	-7.695141
753.7808	-4.115882
753.8259	-9.543793
755.37685	3.4924607
755.7141	1.6496874
755.1405	-11.379964
756.7025	1.8026164
756.614	-5.2751167
756.50007	-12.653202
758.08134	0.7659968
758.12517	-4.6882728
758.54985	-5.4589393
759.97104	5.9847257
759.67125	-3.673677
759.90954	-6.742411
761.16316	2.657262
761.47126	0.44527319
760.8945	-12.611475
762.22744	-2.2503
763.4134	6.3189263
763.30076	-1.0437388
763.73675	-1.6871986
765.03835	8.300947
764.5967	-3.1093745
763.871	-17.993109
765.2118	-7.535565
766.4513	1.6904537
767.22193	5.1528864
768.4415	14.1349155
767.3708	-4.9932207
767.61734	-7.949668
768.7813	0.3501631
768.6488	-7.267696
770.1147	4.736016
770.7532	6.5780536
770.5873	-1.4386416
771.448	3.1295131
772.1043	5.1997846
771.8528	-3.8771313
772.01116	-7.91514
773.17884	0.4185124
773.91695	3.4933029
774.3086	2.3172072
775.3131	8.648717
774.8459	-3.0635065
775.59537	0.13936487
776.05034	-0.2592217
776.98854	5.258772
777.28424	2.9057275
776.76134	-9.500985
778.04305	0.24263615
779.1933	8.3737375
778.68793	-3.81793
779.3141	-2.1167204
780.55183	7.0763213
780.3257	-1.6784896
780.83883	-1.3749681
781.4547	0.1997601
782.0813	1.8954705
782.8561	5.4197567
783.1377	2.883301
783.57067	2.2145788
784.18645	3.788468
785.0817	8.779727
785.24494	4.801487
786.04154	8.5827205
785.80683	-0.27741232
786.60923	3.5745797
786.32684	-5.8708077
787.3507	0.69913395
788.2448	5.6869375
787.54164	-8.919945
788.2585	-6.1171727
789.1212	-1.5140318
789.42276	-3.80594
789.96453	-3.1403163
790.5355	-2.1267972
790.9559	-2.9505285
791.64073	-0.54066295
792.46666	3.612076
793.2173	6.829016
792.3581	-9.693041
793.103	-6.534133
793.71387	-5.0319206
793.61877	-12.180001
795.331	2.8350332
794.9712	-7.560579
795.65496	-5.1633086
795.9409	-7.636269
796.5425	-6.2471833
797.2966	-2.9762982
798.8165	9.689129
797.7868	-8.934987
797.8118	-14.608982
798.81613	-8.2792774
799.74245	-2.8953918
800.8528	4.734332
800.204	-9.205057
801.54047	1.199133
801.3386	-7.258506
802.29364	-1.5223605
802.6862	-2.6979916
803.70535	3.824528
803.36906	-6.2927836
803.3981	-11.91781
804.71824	-1.7134164
805.55134	2.5266475
805.9318	1.2023122
806.38216	0.7467838
806.4139	-4.844986
807.19445	-1.2600136
807.8176	0.40432748
808.50674	2.8669395
808.4773	-3.4749848
808.9446	-3.7340053
809.49593	-2.9509077
810.4837	3.1759846
810.4508	-3.2088783
811.3536	1.886552
811.83344	1.7820662
812.65915	5.9316
812.4192	-3.0045938
814.0424	10.9285
813.34144	-3.662508
814.0222	-1.2914159
815.80055	14.534262
815.6678	6.9250586
815.9251	4.10082
816.1847	1.2939034
816.09994	-5.726965
817.24255	2.2989844
817.7785	2.8940786
817.8461	-2.2688002
817.24306	-15.647705
819.28505	3.4234033
819.7527	3.1690796
820.69744	8.778524
820.6284	1.9392682
820.7035	-3.1195016
821.8622	5.1043605
822.8372	11.084624
822.60266	2.2153481
822.8696	-0.49029183
823.7509	4.3415653
824.1703	3.4949127
825.09587	8.86904
824.9307	0.8508269
824.5963	-9.232209
824.9898	-10.396247
826.25013	-0.914594
826.6522	-1.9628151
828.06406	9.366563
827.53553	-3.0980826
827.57447	-8.612696
828.8858	1.4946847
829.07457	-2.1810743
829.6245	-1.4152269
830.4633	2.8839897
830.29227	-5.1953004
831.40657	2.4946549
832.00274	3.816877
832.2759	1.1871281
832.88927	2.7207236
832.42963	-8.8991765
834.00306	4.4121638
834.387	3.1415695
834.43234	-2.2823126
834.56445	-6.6538368
835.10275	-6.0299656
836.1433	0.7434509
837.10273	6.533564
837.7051	7.931745
837.01934	-6.4618684
838.0498	0.19919312
838.51694	-0.06147889
839.4844	5.8274275
839.89244	4.841012
839.5152	-5.767028
840.938	5.696395
841.82517	10.599559
841.1872	-3.2077522
841.4385	-6.116722
842.91247	5.9857254
842.18726	-8.903546
844.20725	9.897918
843.9711	1.0092372
843.47727	-11.03051
844.89324	0.360376
845.6377	3.502563
846.306	5.7206882
845.7282	-7.36003
847.49206	8.298994
847.06375	-2.9474457
847.4319	-4.411616
848.98625	8.677069
848.3185	-5.506968
848.2855	-11.893024
850.1599	5.111297
850.62163	4.7953768
849.4122	-16.023927
851.24236	0.4381135
851.79175	1.1973182
851.607	-7.060638
852.47433	-2.401051
854.2771	13.724307
853.49757	-1.8200751
853.5887	-6.6828158
854.2333	-4.7663566
855.82366	8.764211
856.0518	5.5717466
855.2417	-10.34849
856.67386	1.2302037
856.96695	-1.1549759
857.18585	-4.449951
858.94266	11.111634
857.6751	-10.420419
858.60427	-5.0127762
859.7081	2.5486867
859.422	-6.941941
860.3275	-1.8251854
861.2024	2.9281738
861.2751	-2.1718074
861.484	-5.589295
862.98	6.7832996
862.8421	-0.9000863
863.8209	5.1272714
864.5749	8.385179
863.30755	-13.143159
864.89683	0.36271816
865.59305	2.923418
865.8687	0.32465962
866.8483	6.3513288
866.1755	-7.883742
867.5714	3.2494855
867.9393	1.7828734
868.7799	6.1143803
868.72717	-0.52411916
868.9725	-3.495541
869.24797	-6.107735
869.95703	-3.388877
870.2133	-6.225856
870.513	-8.540825
871.5342	-1.9932697
871.79643	-4.7680492
872.9689	3.6352926
872.91863	-2.962021
873.2162	-5.303087
874.41225	3.3899103
874.63445	0.12421531
875.27195	1.9644536
875.6881	1.0891024
876.4183	4.055958
876.58134	0.07504711
877.5113	5.4923874
876.96696	-7.1665213
877.6	-5.38066
878.7987	3.3336044
878.56375	-5.529706
879.82227	3.918892
880.326	4.1178263
880.0683	-5.024897
881.09795	1.616175
882.3712	11.255529
881.448	-6.0619543
882.696	3.2678495
882.47026	-5.4823407
883.0635	-4.1958416
883.4459	-5.4849064
884.6146	2.861218
884.47064	-4.886137
884.70154	-8.033716
886.03065	2.2802496
886.31293	-0.23729047
886.1199	-8.585889
887.7641	5.5935274
887.8427	0.57758925
887.32315	-11.7887445
888.77204	0.006148952
888.97883	-3.437161
889.03414	-8.7505645
890.61683	4.685733
890.33216	-4.798935
890.83085	-4.6613802
892.68093	12.055711
891.6456	-6.638329
893.0035	4.0406996
893.47355	3.826332
892.75926	-10.92894
894.0612	-0.9364795
896.46375	22.547398
895.2954	2.232288
895.06295	-6.5999073
895.79447	-3.6171732
896.22097	-4.36568
896.23694	-10.150104
898.1447	7.2631237
898.6747	7.78517
898.24414	-3.4898742
899.1839	2.0587531
900.36036	10.511918
900.22127	2.813239
900.0626	-5.113994
900.86496	-1.2510627
901.16333	-3.582128
901.74535	-2.4226415
902.7083	3.399397
904.1938	15.643846
902.73363	-8.251402
903.05315	-10.323629
904.9562	7.043358
904.96724	1.1983723
905.22445	-1.6377767
906.49365	7.952418
907.07306	9.068852
906.5036	-3.898209
907.5737	3.249086
908.024	2.7818741
907.8632	-5.1719774
908.9706	2.4341922
908.8219	-5.3821648
909.70724	-0.50152845
910.40954	2.133822
910.60394	-1.4730191
910.37674	-10.2408915
911.2105	-5.9925094
912.84346	8.049398
912.8912	2.6542533
914.069	11.112218
913.19424	-5.60049
913.27036	-10.647571
915.4893	10.583603
915.24	1.5438538
915.28574	-3.8752656
915.7511	-4.1575263
916.637	0.73032325
916.72297	-4.1959656
917.61444	0.74901413
918.7055	8.15354
918.26485	-3.2326917
918.7479	-3.2987098
920.10026	7.311806
919.15035	-10.322906
920.54296	0.7708577
921.2717	3.730008
920.55643	-11.02572
921.39754	-6.6984122
923.5265	13.439905
924.3701	17.809134
922.90094	-6.2074803
923.7173	-2.1720627
925.7775	17.122316
925.7115	10.320643
926.10384	9.153097
925.59486	-3.0719457
926.21235	-1.4884416
926.7501	-0.87172836
927.6437	4.1110214
927.65094	-1.7918893
928.3118	0.3350212
928.92816	1.9159316
929.7257	5.708311
930.2708	6.415306
929.9134	-3.949773
931.1118	4.7602347
931.15875	-0.644523
931.69416	-0.05645235
932.9797	9.722965
932.663	-0.14313793
932.8919	-3.3155215
933.9575	3.7660456
933.8227	-3.8685114
934.8554	2.8201681
935.85675	9.113323
935.7845	2.2460469
936.4736	4.7202637
936.5893	0.14750332
936.0597	-12.330805
937.46297	-1.0953665
938.2512	2.5940428
938.26685	-3.2055094
939.3572	4.19031
938.898	-7.424386
940.17827	2.290839
940.6485	2.0788792
941.1367	2.0880572
941.539	1.0317233
[truncated: 51 more rows]
