# Supplementary material for: Staphylococcus aureus vWF-binding protein triggers a strong interaction between clumping factor A and host vWF
Source: Commun Biol. 2021 Apr 12;4:453. doi: 10.1038/s42003-021-01986-6 (PMC8041789; doi:10.1038/s42003-021-01986-6)
Supplement: Supplementary file 3 — Supplementary Data 1 [file 42003_2021_1986_MOESM3_ESM.zip › Supplementary Data 1/Fig 4a curve_3.tsv]

x	y
-12.435826	260.73607
-11.666892	264.1778
-11.251482	263.2935
-10.880771	261.8608
-10.514802	260.3588
-10.798316	250.89977
-11.012916	242.28622
-10.184593	246.45655
-10.128131	241.1685
-10.402725	231.81893
-9.821915	232.95266
-10.0184465	224.56079
-9.985853	218.97992
-9.494253	219.01919
-9.506297	212.89069
-9.895827	202.131
-9.810752	197.18284
-9.832204	190.93892
-9.528296	188.68665
-9.384926	184.45369
-9.6030455	175.79695
-9.1776755	175.03485
-9.001145	171.20871
-9.594603	157.94714
-8.929944	160.12075
-8.98485	153.45523
-9.3045776	143.55192
-8.589149	146.33723
-8.531012	141.06973
-8.876261	130.85331
-8.081486	134.61209
-7.98455	129.8206
-8.089965	122.54657
-8.1539575	115.76959
-7.707246	115.269294
-8.234974	102.81415
-7.668371	103.7736
-7.432769	100.68333
-7.651386	92.00934
-7.54931	87.280905
-6.6744326	92.03357
-7.2076975	79.499324
-6.5519905	81.5631
-6.1836554	80.10126
-6.770064	66.91502
-6.892449	59.432806
-5.290635	73.0927
-6.0615077	57.654534
-6.0336762	52.01524
-4.921128	59.6726
-5.107484	51.405546
-5.6129235	39.21268
-4.3340305	48.921995
-4.8467403	36.65109
-5.174621	26.636596
-3.797766	37.547746
-4.0163783	28.884969
-4.332418	19.015746
-2.9349727	30.179508
-3.0983593	22.183106
-3.3671619	12.904566
-2.490765	17.67587
-1.9342965	18.510981
-1.9572717	12.248366
-1.6695756	9.786054
-1.8430047	1.6776019
-0.70173684	9.6984625
0.44234486	17.742686
-0.25490565	3.2077505
-0.046619677	-0.22880181
0.77288714	3.8445445
0.79096396	-1.9255819
0.17277924	-15.490501
0.5491445	-16.853822
1.6873922	-8.881171
1.8761863	-12.545701
1.9527726	-17.598008
2.427285	-17.75721
4.4353383	0.8977748
3.8339225	-12.472575
3.614732	-21.142449
4.4229203	-17.21912
4.7067323	-19.717927
5.7691603	-12.675467
6.940256	-4.288669
7.784368	0.08654274
7.286324	-12.015587
7.878712	-10.728639
8.871257	-4.543539
9.089069	-7.85206
9.068156	-14.100532
9.669898	-12.698827
10.140128	-12.921734
10.5096944	-14.36846
12.240128	0.8805633
12.218226	-5.380037
12.560355	-7.1633836
13.07504	-6.840904
13.413162	-8.6734
14.299825	-3.787313
15.262206	2.0388793
14.08419	-18.405468
14.631462	-17.672025
16.499511	-0.7346765
15.746814	-15.96102
16.830418	-8.647592
17.871757	-1.8638656
16.7582	-21.506238
18.391411	-7.4611576
19.52571	0.47421626
18.97752	-12.243144
19.351935	-13.630382
19.50735	-17.70443
19.72441	-21.033331
20.57475	-16.581717
20.907716	-18.48864
21.330983	-19.27655
21.664277	-21.179431
21.464674	-29.609003
23.16012	-14.800394
23.667354	-14.558138
23.682881	-20.35956
23.655856	-26.671868
24.442802	-23.00914
25.468402	-16.40734
24.81944	-30.361016
25.618537	-26.538062
26.023898	-27.545667
25.80293	-36.2485
26.505447	-33.610437
27.423946	-28.333755
26.965825	-39.934937
27.20978	-42.9339
29.084553	-25.91404
28.824756	-35.09327
30.129076	-25.072004
31.75423	-11.125762
31.850327	-15.927551
32.145152	-18.302387
32.308844	-22.27488
32.32504	-28.068093
33.19071	-23.428395
33.8648	-21.150231
34.373812	-20.886196
34.431604	-26.16905
35.674137	-16.905817
37.026457	-6.306864
37.755413	-3.3444191
38.723435	2.539809
38.8968	-1.3140219
39.342993	-1.831796
38.969766	-12.39147
40.72149	3.1075574
41.933614	11.9977596
40.48896	-11.717838
39.98169	-23.922002
41.43248	-12.114954
42.454634	-5.5554493
42.457934	-11.506862
44.553335	8.2197695
43.9237	-5.49681
44.273797	-7.1823767
46.185132	10.27486
45.483855	-4.309461
45.97732	-4.2473395
46.972506	1.981337
46.206928	-13.403015
47.572474	-2.6306366
48.143576	-1.6159645
48.760654	-0.026101676
48.683024	-6.9704325
48.53102	-14.816004
50.18179	-0.55550237
51.790405	13.198967
51.395332	2.3601422
51.918022	2.7920034
51.49676	-8.368161
52.031368	-7.790065
53.93558	9.5797745
53.29012	-4.319782
53.643394	-5.9775284
53.688805	-11.4011465
54.323138	-9.61074
54.595162	-12.254187
55.308412	-9.495583
56.308423	-3.2077561
56.733928	-3.9793316
56.760754	-9.630991
57.295285	-9.064996
57.759955	-9.344943
58.039422	-11.908241
58.823424	-8.2704685
59.265563	-8.8379954
59.330862	-14.028783
60.95895	-0.03538001
61.79001	4.1685427
60.87045	-13.093809
61.02202	-17.22615
62.04862	-10.6120685
62.08091	-16.207856
62.919156	-11.904601
64.03604	-4.194123
63.957245	-11.141507
64.07512	-15.687281
64.41006	-17.558791
64.915895	-17.34489
65.088436	-21.208837
67.02431	-3.4505478
66.9209	-10.699976
65.63284	-32.494396
67.21839	-19.03401
68.4859	-9.464308
69.183955	-6.892194
68.88019	-16.599671
69.22016	-18.420694
70.2548	-11.707993
70.10727	-19.50983
71.06437	-13.748414
70.748264	-23.618397
71.21406	-23.884584
72.23568	-17.34279
72.46274	-20.537806
73.072776	-19.04555
73.62441	-18.26974
73.7567	-22.627433
74.23565	-22.743427
74.7211	-22.768383
74.88235	-26.78205
75.16941	-29.241005
75.12397	-35.790364
76.14201	-29.281348
76.8831	-26.181252
78.28319	-14.984932
78.66909	-16.24248
78.11207	-29.068161
78.31695	-32.535297
79.452604	-24.594502
80.13533	-22.199246
80.700545	-21.256885
79.50456	-41.910458
80.678255	-33.502975
81.64279	-27.65032
82.00302	-29.22274
81.88227	-36.696122
82.5727	-34.20637
82.92622	-35.8611
83.29306	-37.341283
84.051365	-34.029952
84.13935	-38.9312
84.37108	-42.080114
85.56032	-33.47072
85.65375	-38.31634
85.51396	-46.012152
85.75851	-49.003822
86.37138	-47.476738
87.340446	-41.56851
87.48013	-45.846667
87.76358	-48.349973
88.21964	-48.746646
89.260055	-41.96315
89.031175	-50.763012
90.305285	-41.123542
89.848825	-52.70439
89.54184	-62.462514
90.81119	-52.870295
91.312195	-52.715592
91.80687	-52.627534
92.157826	-54.3137
91.84818	-64.093356
92.90633	-57.10327
93.80464	-52.074362
93.985875	-55.83163
94.39899	-56.755257
95.42126	-50.194307
94.9802	-61.59727
95.54145	-60.69241
96.46273	-55.38161
95.98293	-67.25999
96.815185	-63.030185
97.59205	-59.49111
98.27358	-57.110514
98.1137	-65.06394
97.96332	-72.88961
98.319596	-74.510585
99.136614	-70.46772
100.19749	-63.444354
99.88084	-73.32102
100.17208	-75.728715
100.89543	-72.84621
101.00882	-77.4358
101.43373	-78.214775
101.737314	-80.47096
102.335676	-79.12194
102.762414	-79.8784
102.573466	-88.17722
103.45464	-83.358466
104.26112	-79.44498
103.681714	-92.54527
104.151894	-92.75764
105.38499	-83.621325
105.123924	-92.816074
105.15966	-98.35843
107.1366	-80.096284
106.4469	-94.53865
106.28343	-102.53603
107.576774	-92.649464
108.12325	-91.93686
107.928365	-100.31977
109.65436	-85.125254
109.20213	-96.665266
109.166194	-103.08688
109.77036	-101.666585
110.57725	-97.74809
109.939705	-111.561614
111.05975	-103.812334
111.8862	-99.65374
110.96255	-116.97737
112.102775	-108.96941
112.52455	-109.786714
113.00737	-109.85524
113.14876	-114.10129
113.597515	-114.587694
114.27659	-112.237254
114.63374	-113.8474
115.147195	-113.52889
114.75117	-124.3794
114.965324	-127.74395
115.190105	-130.96699
115.70825	-130.60204
115.98667	-133.16696
117.15466	-124.8294
117.19027	-130.37335
117.272634	-135.35471
117.67846	-136.36776
119.15156	-124.27585
119.29552	-128.50156
118.937564	-138.87391
119.42221	-138.91983
120.27418	-134.45943
119.98924	-143.93597
120.82894	-139.62602
120.7778	-146.2342
121.25797	-146.3352
121.49829	-149.36748
121.84925	-151.0537
121.84873	-157.05194
122.36836	-156.65771
123.25677	-151.75024
123.64919	-152.91649
122.96141	-167.34636
123.8997	-161.81588
124.37813	-161.93802
124.71254	-163.82726
124.67612	-170.2548
124.65313	-176.52879
125.38945	-173.47603
126.17524	-169.82751
125.88349	-179.39876
126.33963	-179.78341
126.96498	-178.10316
127.31503	-179.78925
127.81852	-179.60403
127.91972	-184.3433
128.72026	-180.51385
128.36166	-190.90524
129.31282	-185.21666
129.64864	-187.08864
129.39982	-196.12185
130.03475	-194.32418
129.99418	-200.81393
130.84046	-196.41204
131.05013	-199.83161
139.71432	-99.51607
148.41476	1.2330306
148.21555	-7.202798
148.6521	-7.827744
150.13094	4.3234053
150.12326	-1.7515405
150.51309	-2.960849
151.61265	4.548291
152.1176	4.7512363
151.34508	-10.718117
152.04654	-8.093136
154.09685	11.0692636
153.20762	-5.8209496
153.06331	-13.583383
154.33496	-3.9740793
154.76246	-4.7100874
155.93385	3.669077
156.01636	-1.2994109
156.20984	-4.917463
156.31198	-9.64506
157.3202	-3.267758
159.14792	13.163654
158.75139	2.3181218
158.83954	-2.592288
160.05008	6.2783724
160.16364	1.6796379
161.41163	10.998808
161.52696	6.4328052
161.22672	-3.242427
161.3937	-7.1746402
162.16997	-3.642825
162.89967	-0.68256777
162.932	-6.266599
162.88924	-12.783085
164.11809	-3.687637
164.3	-7.447811
164.94585	-5.505124
165.17323	-8.707316
166.23235	-1.7054398
167.11509	3.1436772
166.80187	-6.6910123
167.52973	-3.7418987
168.23464	-1.0857324
169.05585	2.9974213
169.66727	4.517843
169.3384	-5.5088195
170.77693	6.1589514
171.38431	7.618738
172.11705	10.6275405
171.2154	-6.4261734
172.13816	-1.097231
173.42877	8.755761
172.7085	-6.0727443
172.92761	-9.365313
174.47894	3.6752394
174.67477	0.08590237
175.57812	5.1878614
175.87556	2.8450072
175.30326	-10.157039
176.88677	3.278451
177.9088	9.8252075
177.15115	-5.4506777
177.61182	-5.790829
179.06139	6.012401
179.0204	-0.4823383
179.2942	-3.103956
179.80399	-2.841665
180.33259	-2.3484684
180.99901	-0.15312743
181.42686	-0.8960788
182.16821	2.2184476
182.80329	4.0180086
182.7448	-2.6914508
182.50817	-11.575282
183.73494	-2.5166414
184.60685	2.1995628
184.82777	-1.0819362
185.05135	-4.319776
185.33714	-6.805369
186.60617	2.771774
186.9936	1.5441568
187.58038	2.7512396
187.6181	-2.7667664
188.88447	6.7777077
188.53362	-3.5185928
188.76496	-6.661171
189.83971	0.5325698
189.78653	-6.1006634
190.02533	-9.162913
191.3352	0.9153103
191.51236	-2.892036
191.87632	-4.4185528
193.09738	4.581056
192.95322	-3.1793311
192.84975	-10.4294455
194.69721	6.244104
195.49167	9.998888
194.59438	-6.990175
194.54477	-13.590633
196.38291	2.979809
197.0946	5.719067
196.59537	-6.397543
197.63971	0.43423346
197.82576	-3.2751829
198.06592	-6.3095956
198.7723	-3.635274
199.81361	3.1593294
200.11474	0.8618559
200.68558	1.8732604
201.04481	0.29967101
201.11426	-4.8401127
202.11819	1.4958012
202.43446	-0.61598377
203.17242	2.4457188
203.11658	-4.2199274
203.92731	-0.26549257
203.96192	-5.8217016
205.00013	0.9236677
205.46412	0.6353443
205.5767	-3.9753877
205.36731	-12.536019
206.36124	-6.3229946
206.9812	-4.708839
207.0799	-9.478644
208.62383	3.4710808
208.6626	-2.0340246
207.97276	-16.48912
209.9868	2.227965
210.49094	2.432394
210.0569	-8.884529
210.78583	-5.9225173
211.80573	0.59813537
212.29118	0.56214945
212.38021	-4.3264155
213.09722	-1.521645
213.36992	-4.1569244
213.65656	-6.6319806
214.46073	-2.7469752
215.5639	4.7953707
215.04445	-7.569318
215.9085	-2.949474
216.45938	-2.1828915
216.34025	-9.625209
218.25238	7.841724
218.53677	5.3499974
218.65743	0.83844477
219.03543	-0.5159958
219.59113	0.32087923
219.4474	-7.434344
220.53165	-0.11302946
221.64353	7.536179
221.39335	-1.5251214
222.10703	1.2499192
221.73427	-9.315298
222.94847	-0.3995256
224.26299	9.735639
224.35388	4.8700714
224.41289	-0.39790645
223.92285	-12.401854
225.03468	-4.742111
226.22002	3.808188
226.22181	-2.1504974
226.944	0.71757254
227.20164	-2.1022778
227.66591	-2.3983096
228.5016	1.8625162
229.13495	3.6520452
229.83748	6.2790402
229.52085	-3.586182
230.33986	0.46994987
230.94167	1.8722994
231.63179	4.347091
231.25455	-6.2729696
231.17943	-13.175262
232.657	-1.0395119
233.33733	1.3263533
233.58825	-1.5872299
233.56144	-7.897019
234.73508	0.51008313
235.13226	-0.6091056
235.26702	-4.936497
236.28738	1.5897942
236.75352	1.3278132
236.88155	-3.093387
238.01773	4.8651925
238.213	1.268842
239.10138	6.176141
239.3452	3.1866825
238.82183	-9.2264755
239.95563	-1.2971341
239.88127	-8.201081
239.81062	-15.048776
241.22474	-3.691625
242.934	11.286588
242.41132	-1.1066326
242.57938	-5.036796
243.86537	4.75984
243.99466	0.35402735
244.81145	4.3939422
244.58458	-4.3813447
244.51978	-11.168126
244.72354	-14.64931
246.26075	-1.781808
246.27474	-7.590848
247.33419	-0.5851126
247.42926	-5.3992674
248.03344	-3.9788273
249.14976	3.7247948
249.58808	3.1213747
250.43377	7.504828
249.7233	-7.1919575
250.8261	0.3457569
251.96934	8.390592
252.9525	14.4607356
252.4734	2.6019115
251.77286	-11.984413
253.0867	-1.8573387
252.94403	-9.588569
252.42613	-21.934482
253.51784	-14.521667
254.54182	-7.9508665
255.19964	-5.8612438
256.3382	2.1157063
257.09306	5.3844446
257.4058	3.2403552
257.57043	-0.7314074
258.35084	2.8621803
257.8795	-8.912324
258.65359	-5.396375
260.75475	14.3898045
260.26362	2.3838557
259.32164	-15.164849
261.16177	1.4187015
261.53066	-0.0361162
262.6564	7.7832315
262.85042	4.182593
263.17554	2.1793374
262.96968	-6.3269594
264.56257	7.2236687
264.94962	5.9799613
264.3696	-7.1168956
265.54022	1.2531859
266.4371	6.2757603
266.26165	-1.868485
267.69695	9.75963
267.26102	-1.5805398
267.82297	-0.66710493
267.88615	-5.8836334
269.43763	7.1587905
268.7392	-7.390955
269.83605	0.074066573
270.76567	5.4981306
269.9951	-9.9475
270.94003	-4.3353446
271.96796	2.2840805
271.7465	-6.413617
273.45357	8.537553
273.1563	-1.1013475
273.41866	-3.8633363
274.73627	6.3097396
275.55032	10.316066
275.28375	1.053785
275.63866	-0.5727015
276.2146	0.50113245
276.3912	-3.3130347
277.49707	4.2624402
277.89542	3.1577544
277.58438	-6.6391697
279.00285	4.7716605
279.75156	7.976178
279.24972	-4.172262
280.3287	3.084122
281.047	5.90464
281.60468	6.7660933
281.39257	-1.8279833
282.75971	8.96384
283.20773	8.468372
282.7339	-3.3365773
283.8187	3.991506
284.7432	9.341816
285.01256	6.6656533
284.498	-5.639267
285.00182	-5.4387645
286.12249	2.3180709
285.60103	-10.0600665
287.4458	6.5806726
287.86104	5.694293
287.8575	-0.34138916
288.74973	4.6132837
288.38753	-5.811326
289.29423	-0.67913877
290.16405	4.0115463
289.2467	-13.234711
291.6919	10.7829275
291.68064	4.6530514
291.88303	1.1553797
292.58896	3.8242105
292.59857	-2.0387407
293.1826	-0.8654734
294.46645	8.893303
294.33372	1.2844268
294.13872	-7.1001156
294.76408	-5.4084064
295.55585	-1.6865163
296.1955	0.18041554
297.3557	8.422294
297.1185	-0.46863603
297.84607	2.4655176
298.13924	0.08178289
298.42275	-2.4320873
299.15856	0.6031276
299.37235	-2.7546283
300.4986	5.0709376
300.17014	-4.9394963
301.48644	5.2176523
302.1007	6.7728032
302.3434	3.7584675
302.94495	5.1578993
304.1485	13.931543
304.04985	6.740586
303.73786	-3.0790418
305.89064	17.351428
305.19325	2.8038203
304.60416	-10.415242
306.92135	12.032453
306.87914	5.5225863
306.75116	-2.0281795
308.52053	13.687332
308.30057	5.0079164
308.07513	-3.7496764
308.7708	-1.1954876
309.45134	1.1616009
310.11447	3.3165638
310.3541	0.26417556
311.60306	9.606446
311.0772	-2.8370143
312.24937	5.563217
313.0525	9.424367
312.79225	0.23976204
313.2059	-0.6663879
314.18506	5.3545996
314.84848	7.512782
315.83122	13.5778
315.421	2.564175
315.19582	-6.1901977
316.1674	-0.2514547
315.71813	-11.755013
317.18014	0.20095542
317.95628	3.7311794
317.9547	-2.2694017
318.16433	-5.6890517
318.89064	-2.7592505
319.32515	-3.4201452
320.64733	6.820058
320.40666	-2.1246917
320.18843	-10.793726
321.66923	1.3927631
321.41534	-7.714116
322.00413	-6.4711487
323.338	3.9014065
323.84264	4.111754
323.1761	-10.057467
324.04807	-5.340534
325.13708	2.028005
324.87222	-7.2022943
325.38017	-6.9621756
326.0455	-4.7804703
326.76667	-1.9245825
327.74304	4.0731233
327.96692	0.82795674
328.58793	2.4659654
328.30468	-7.0009966
329.9966	7.775413
329.87634	0.3083661
329.95774	-4.6737267
331.1523	3.98963
331.175	-1.7238589
331.637	-2.0362277
332.6547	4.457227
333.29792	6.3677245
332.94052	-4.0088397
334.3066	6.7701795
334.25644	0.16281408
333.72754	-12.306562
334.37354	-10.373189
336.38688	8.3467955
336.06833	-1.5534815
336.9467	3.2423352
336.95028	-2.7058726
337.5532	-1.2896428
338.1147	-0.39290115
337.87407	-9.325683
338.68275	-5.396324
339.37687	-2.8611553
340.5568	5.622643
340.9965	5.0365684
340.96504	-1.3414592
341.74622	2.2615063
342.4379	4.755416
342.45895	-0.9668872
343.17625	1.8413198
343.43822	-0.9253257
344.07853	0.9383002
344.55257	0.7623957
345.2491	3.3267976
345.20508	-3.205038
346.09823	1.7716615
347.73734	15.889292
347.33947	5.026997
348.43777	12.509574
348.4517	6.6996786
348.67415	3.4370566
349.72234	10.315983
348.93392	-5.3484257
349.76892	-1.0849656
350.64025	3.6128175
351.56276	8.949956
351.22264	-1.2149407
351.4144	-4.842908
352.94983	8.002479
353.61109	10.134537
353.79654	6.417568
354.30875	6.72104
354.71828	5.753307
355.64042	11.0859264
355.91026	8.40462
356.3709	8.075001
356.27914	0.9575386
356.80182	1.3892613
357.62525	5.4996008
357.85473	2.3342023
358.24783	1.1651239
358.94118	3.6906446
359.9777	10.415101
360.112	6.0822146
359.98517	-1.4657924
360.9246	4.078709
361.67168	7.252312
361.9172	4.283771
362.5653	6.2428656
362.10886	-5.3374384
363.18636	1.8898114
363.9588	5.3857617
364.6561	7.948883
364.99694	6.1497196
364.93128	-0.64767083
365.6394	2.0590905
366.69329	8.996739
367.20013	9.233994
367.32007	4.7136028
367.53627	1.3853872
368.83614	11.3407166
369.34784	11.637875
370.16196	15.634003
369.91193	6.585906
370.3689	6.2002617
371.19952	10.40984
370.91638	0.944283
371.862	6.564683
372.38948	7.044177
372.46556	1.997078
374.1997	17.280155
373.5968	3.903011
373.872	1.2874256
374.8537	7.3503165
374.9179	2.146264
375.80776	7.0825854
375.76945	0.62059223
376.20694	0.007417556
377.14506	5.5246055
376.90768	-3.3681573
378.10142	5.285266
379.12625	11.877442
378.6742	0.33949783
379.13415	0.001635396
379.82582	2.495509
380.3228	2.6119573
380.8288	2.8278165
381.5603	5.8216587
381.00256	-7.0129987
382.92472	10.588385
383.2455	8.531664
383.7787	9.092755
384.1273	7.3778015
383.81418	-2.4446135
383.93924	-6.9023615
386.26126	15.604492
387.34268	22.879984
386.05322	1.0794595
386.75353	3.6795497
387.3504	5.021698
387.4375	0.098008834
388.27204	4.355746
388.06644	-4.158462
388.8708	-0.2708832
390.78907	17.27139
390.3877	6.36646
389.96876	-4.7652264
391.37257	6.4766417
391.74654	5.072815
391.58792	-2.8538216
393.33838	12.629762
393.16166	4.4805774
393.62752	4.2042385
394.25805	5.959149
394.35716	1.1829778
395.07998	4.0701422
396.2446	12.377401
397.43853	21.033422
397.0013	9.688248
397.57822	10.774539
397.45018	3.2230705
398.01685	4.1832206
399.13587	11.931026
399.72002	13.105922
398.20276	-11.489167
399.6778	0.61503927
400.74607	7.740691
400.74045	1.6795915
401.51963	5.2582847
402.71965	13.988954
402.87898	9.962911
403.0325	5.8540664
404.56266	18.646322
404.22438	8.504095
403.66555	-4.3325742
404.9255	5.133268
405.51774	6.41836
406.68235	14.714554
406.1527	2.2359794
406.37804	-0.9917911
408.33888	17.083968
408.27234	10.2761185
408.1273	2.5158844
409.05115	7.8579955
410.05552	14.199407
409.85807	5.796312
410.17947	3.7474095
410.86565	6.1850963
411.8215	11.920002
412.77136	17.592384
412.26554	5.3948634
412.68459	4.5553695
413.2477	5.471918
414.1269	10.277559
414.26833	6.021006
414.7772	6.2829355
414.5216	-2.8446768
415.55518	3.855276
415.97892	3.0619463
416.91814	8.603828
417.016	3.812778
416.7969	-4.856028
418.00874	4.0193673
418.92605	9.292671
418.85662	2.4489657
420.20773	13.0443295
420.0551	5.1799034
420.66122	6.6353346
421.47784	10.673194
421.52695	5.2835796
421.71217	1.5754639
422.58114	6.2443397
423.0739	6.3091823
423.89232	10.357924
424.66462	13.852043
425.20006	14.429231
425.8224	16.083853
425.64895	7.963945
426.1703	8.378936
426.10176	1.546357
426.4987	0.4356698
427.8657	11.2147375
427.89438	5.58567
428.1513	2.7460527
428.31056	-1.2810806
429.57123	8.204611
430.79973	17.284573
431.1251	15.295744
431.01318	7.930502
430.85132	-0.035729164
431.69496	4.322307
433.17223	16.465593
432.2335	-1.0432293
432.07305	-8.99244
433.54666	3.0948221
434.38132	7.354007
434.64797	4.633285
434.79685	0.4790442
435.41303	2.0467157
435.7021	-0.3872029
436.6328	5.0389007
437.76552	12.9550745
437.51373	3.884996
438.83443	14.0961106
439.07883	11.113757
437.35278	-16.054078
439.8033	8.029323
440.4477	9.943308
439.59278	-6.526157
441.70648	13.413897
442.15938	12.989553
441.02305	-6.943604
443.14206	13.072739
443.3485	9.613745
443.61644	6.919995
444.3971	10.505712
445.0142	12.0957255
444.86995	4.3455894
445.32726	3.9638375
446.5341	12.789158
446.10118	1.4862389
446.60206	1.6504863
447.7805	10.1162845
447.90713	5.6888244
448.54258	7.493123
449.07765	8.07671
449.64494	9.044898
449.51574	1.4788492
451.37574	18.306278
452.299	23.652578
450.386	-5.7977898
451.54744	2.4593225
452.96903	13.919369
452.5131	2.3338508
453.04685	2.901525
454.43312	13.916943
453.758	-0.34648383
454.86607	7.2559315
455.3431	7.1276023
454.80368	-5.4819556
456.41949	8.36054
456.80366	7.082077
456.4695	-2.998273
457.8625	8.110955
457.29118	-4.8901816
458.5766	4.8989927
459.36216	8.54461
459.6031	5.5198892
460.13895	6.1021253
460.0622	-0.8200007
461.72184	13.549113
462.41317	16.050009
461.16568	-5.2467284
463.08264	12.290738
463.49282	11.342145
463.42976	4.5765076
464.32248	9.5483985
465.30656	15.629496
464.6312	1.3629786
464.28045	-8.931985
466.32292	10.145077
466.1298	1.7839634
466.19766	-3.3640692
466.96073	0.0056355084
468.02077	7.029997
468.4006	5.697846
469.27133	10.3997635
469.6946	9.612147
469.4097	0.12499499
470.0008	1.3958152
470.6771	3.701128
470.91856	0.6826895
471.8138	5.673893
472.61042	9.466772
472.1952	-1.6192919
472.65644	-1.9415045
474.7254	17.449662
474.66634	10.744173
474.6352	4.3813325
476.38753	19.887852
475.75733	6.1756134
476.2571	6.3151277
477.8456	19.82305
477.67554	11.7443754
476.84017	-4.485038
478.3256	7.747175
478.7776	7.312267
478.8747	2.5114236
479.876	8.815143
480.0048	4.4141696
479.94075	-2.363436
481.20364	7.1496116
481.97177	10.581064
481.50434	-1.1340454
482.8031	8.807813
483.7915	14.953485
483.2952	2.8727524
483.5155	-0.40531256
485.16756	13.881784
484.5622	0.46284054
484.81337	-2.4357818
486.0716	7.0087386
485.8089	-2.1949198
487.11	7.775688
487.85205	10.898977
487.327	-1.5348658
487.5574	-4.6895023
488.21636	-2.596433
488.75773	-1.934976
489.8322	5.2660146
490.11686	2.7663772
491.1283	9.194486
490.94916	1.004918
491.603	3.0453853
491.9574	1.4015721
492.9314	7.370461
493.1763	4.3831844
493.2059	-1.2340505
493.9422	1.8184146
493.8305	-5.5442977
495.497	8.9200045
495.56553	3.76946
495.2677	-5.865241
497.3699	13.9336945
497.49843	9.529966
497.6309	5.1627322
498.02003	3.9559914
498.0038	-2.2345088
498.4138	-3.1854463
499.30344	1.7486622
499.6322	-0.2095591
500.54695	5.0314948
500.41564	-2.5715148
500.83446	-3.4135453
501.7556	1.8958077
502.92806	10.298626
502.81625	2.9352464
502.5306	-6.5496163
503.4767	-0.9229547
504.55907	6.363805
505.26324	9.021821
505.0762	0.73505384
506.1928	8.4536475
506.0153	0.2840493
506.2754	-2.505724
507.93454	11.857353
508.21694	9.341531
507.8862	-0.6968097
508.55647	1.5343982
509.4065	5.9818287
509.39013	-0.21025575
510.47243	7.0869907
510.81616	5.311774
510.351	-6.375589
511.88795	6.488646
512.96155	13.6791065
512.47775	1.7627328
512.65596	-2.042495
513.4644	1.894802
514.01696	2.6819866
514.2258	-0.73639
515.0278	3.1110062
515.1215	-1.7202473
516.90125	14.122663
516.7154	5.8613687
516.71935	-0.07040663
517.63726	5.1991016
518.3441	7.890216
518.15624	-0.40633534
518.7335	0.69450766
519.3865	2.7145948
519.6139	-0.47668244
520.8473	8.6637884
520.37586	-3.1011409
521.9113	9.75546
522.5474	11.567392
522.2138	1.4940993
522.46617	-1.4017041
523.35986	3.5816372
523.12515	-5.2899044
523.9405	-1.2670846
524.73837	2.5292765
524.57574	-5.446212
526.41155	11.095661
527.2203	15.025632
526.6703	2.2970061
526.7393	-2.8478238
528.35884	11.040014
528.4288	5.9065665
528.18564	-3.0569891
529.75315	10.182146
529.31176	-1.214433
529.0032	-10.9800415
530.41094	0.29828925
531.54184	8.191882
530.78577	-7.075527
532.1644	3.856917
532.72754	4.7745943
532.65666	-2.0763502
534.30057	12.100401
534.38777	7.1894595
534.07456	-2.634313
535.6566	10.783324
535.57744	3.8316655
535.82005	0.8161062
535.92436	-3.885416
536.8866	1.9279838
536.7861	-5.2854145
538.0081	3.7149355
539.78357	19.516095
539.0584	4.63919
539.2986	1.5932493
539.7996	1.7594028
540.14674	0.026229334
541.706	13.175462
540.8843	-2.8976997
542.06555	5.6139746
541.5667	-6.4871676
543.23846	8.030736
543.27194	2.4610546
544.12357	6.9171
544.56126	6.30654
544.0864	-5.5114177
545.56153	6.6058396
546.25923	9.173221
545.5818	-5.1178367
546.38855	-1.201753
547.0902	1.415237
548.1132	7.984512
548.195	2.9960953
549.4243	12.097499
549.9353	12.374721
549.45025	0.4425273
549.3575	-6.6873625
550.7778	4.7574956
550.25885	-7.589944
550.8458	-6.380876
552.6425	9.6811795
553.22374	10.820018
553.55594	8.914317
553.4998	2.233865
553.44304	-4.4428467
554.85623	6.9137487
555.2604	5.8804537
555.47474	2.5291128
555.63345	-1.5153933
556.84325	7.345936
556.9854	3.0982552
559.18815	24.1423
558.5488	10.30625
557.40145	-9.750517
558.51217	-2.1049417
559.7557	7.159666
558.81713	-10.335625
560.64226	6.0641167
560.5797	-0.6848
560.18274	-11.5463715
561.40124	-2.5783126
563.2527	14.144395
563.0377	5.5258888
562.23246	-10.3337
564.0674	6.1864958
563.83743	-2.6157657
565.2666	8.925831
565.6085	7.139662
565.07514	-5.395397
565.8644	-1.6934274
566.0249	-5.705278
567.4222	5.445794
567.4946	0.35333517
568.7042	9.201022
568.41606	-0.3141972
569.4238	6.0571288
570.1398	8.860297
568.9632	-11.566495
570.77295	4.6560776
571.4151	6.5534314
571.3999	0.37440038
572.1406	3.4816726
573.0604	8.773556
572.9561	1.5130503
573.4548	1.6403526
573.8213	0.1557665
574.46016	2.0017538
574.8064	0.26885024
575.7482	5.841926
575.77654	0.19828045
576.2186	-0.35926012
577.54306	9.898186
577.2993	0.9267265
577.27516	-5.3616877
578.15214	-0.5832116
578.50315	-2.2577179
579.16276	-0.15710263
579.30293	-4.4180085
579.5781	-7.0337954
581.3177	8.327513
580.9639	-2.0050825
582.12163	6.217603
582.1308	0.33803892
581.7455	-10.369289
583.85564	9.538105
584.10694	6.6294843
584.387	4.0846567
584.9392	4.8670334
585.40223	4.5670316
585.57265	0.666335
587.07525	13.120137
586.2573	-2.8960133
586.62243	-4.408454
587.2454	-2.746361
588.2286	3.3247769
588.45154	0.078888834
589.44727	6.3029534
588.7595	-8.115424
590.1839	3.3674452
590.7673	4.5443068
590.7716	-1.3833752
591.641	3.2911315
591.50096	-4.407886
591.89296	-5.5909543
592.7008	-1.6602295
593.78766	5.6817476
593.51146	-3.6877034
593.9782	-3.953533
594.87627	1.0839522
596.00376	8.935363
596.58475	10.071459
595.85204	-4.898417
597.4926	9.236508
596.95253	-3.3696912
596.792	-11.331364
598.05944	-1.7619526
598.7236	0.404983
599.6462	5.7322727
600.24473	7.0943832
600.44084	3.5087558
600.72756	1.0451699
601.3307	2.4536154
601.6266	0.102517936
602.0685	-0.4682439
603.49385	11.038455
603.0747	-0.084705456
604.398	10.1583915
604.2123	1.898711
604.77134	2.7659023
605.0772	0.53784966
604.9324	-7.231162
605.81374	-2.3992611
605.8483	-7.956017
606.6944	-3.5668627
607.4941	0.26326586
607.77546	-2.2769044
609.1618	8.7509305
608.6284	-3.78502
609.4174	-0.0861817
610.679	9.400092
610.3704	-0.36654574
610.477	-5.0399845
611.95834	7.14185
613.01756	14.156061
612.42474	0.891339
613.27955	5.3980804
613.01625	-3.824735
613.2048	-7.491783
614.44814	1.7702937
614.86884	0.9503357
615.8834	7.416868
616.1905	5.1924034
616.45824	2.4965186
616.42436	-3.9105928
617.0602	-2.0904944
618.1821	5.6818382
617.58936	-7.571211
618.71845	0.28884466
619.4362	3.113691
619.6202	-0.6097667
620.28727	1.5821294
620.49304	-1.8736204
621.1979	0.78169486
622.04504	5.193849
622.75535	7.916612
623.3266	8.944727
623.29656	2.5950928
624.0776	6.1847793
623.8215	-2.9374513
624.3399	-2.568925
625.5037	5.7274966
625.509	-0.19887993
625.60696	-4.9778467
627.4837	12.0550375
627.21534	2.78172
627.77303	3.6428686
628.61665	8.000829
629.43394	12.047616
628.99073	0.617575
629.3933	-0.42429076
630.17166	3.13303
630.8086	4.967083
631.81676	11.343637
631.0352	-4.2256645
631.4848	-4.6906177
632.3403	-0.18720767
632.92003	0.9450308
632.88195	-5.5144418
632.7657	-12.92134
634.4166	1.340958
635.23345	5.3815533
634.7965	-5.970829
636.10486	4.099837
636.5585	3.684845
636.4509	-3.6271361
636.94574	-3.5370097
638.6349	11.1945175
638.4971	3.5228682
638.8786	2.2115905
639.3599	2.135697
638.66497	-12.370768
640.49607	4.102305
641.0931	5.4455893
641.54375	4.9827737
641.5424	-1.0147436
642.2129	1.2194551
642.13515	-5.7149554
643.79105	8.6082
643.1881	-4.769479
643.8712	-2.369558
644.7867	2.870781
645.08583	0.55960445
646.3609	10.2105225
646.732	8.783186
646.79034	3.5064803
646.87	-1.4973722
647.7206	2.9462307
648.186	2.6762286
648.66	2.509672
649.58374	7.850836
649.71044	3.424901
650.3417	5.1775997
650.79234	4.7257268
650.4002	-6.077403
652.1569	9.494379
651.93194	0.7422956
651.89124	-5.737757
653.1184	3.3362976
653.5821	3.0338527
653.5126	-3.7998723
654.20124	-1.34307
655.2834	5.9523194
655.4561	2.0797873
655.68565	-1.0853075
656.96696	8.642361
656.88323	1.6349472
657.1757	-0.75782794
657.58553	-1.7218342
658.4506	2.9100457
657.8872	-9.993509
660.0882	11.028476
660.395	8.800881
660.2473	1.0075221
660.9077	3.1181342
662.5789	17.640514
662.01903	4.7913518
662.38294	3.2640824
663.90174	15.916055
662.36197	-8.966495
663.2095	-4.548845
665.16765	13.482414
665.3361	9.568348
664.41817	-7.6854295
665.1467	-4.7284533
666.0089	-0.13134861
665.67736	-10.189859
667.9169	11.304786
667.8754	4.8033305
667.26784	-8.63068
668.9353	5.8342988
669.34086	4.829148
670.19977	9.374958
669.7229	-2.4557914
670.32744	-1.0204158
670.89854	-0.0058270594
671.3544	-0.39307427
671.50984	-4.478266
672.4092	0.574447
673.8077	11.739563
673.6386	3.6849187
673.3979	-5.2602805
675.2916	11.991311
675.6881	10.864653
675.35046	0.7411261
675.34694	-5.2828766
676.03537	-2.8286
677.2503	6.096009
677.25637	0.17841189
677.7648	0.43524665
678.0528	-2.0230402
678.50027	-2.5139272
680.4973	15.994393
679.93983	3.1748473
679.28266	-10.868939
681.0806	5.197663
681.43964	3.6214037
682.193	6.872179
682.13365	0.16290506
682.8621	3.108399
682.77154	-3.983403
683.6891	1.2819069
684.1734	1.2427814
684.4731	-1.061273
684.7408	-3.768686
686.0419	6.213207
686.2104	2.28793
687.00734	6.084665
687.18134	2.2272843
687.3241	-2.001868
688.6001	7.661113
687.8363	-7.690432
689.1102	1.9573735
689.6072	2.062616
690.2714	4.2307087
690.6349	2.6989767
690.894	-0.10288471
691.00054	-4.78842
692.03156	1.880163
692.68793	3.940643
692.8341	-0.24692263
693.8222	5.8838303
694.44906	7.593934
693.5996	-8.808749
695.3194	6.2990125
695.7297	5.3516453
696.08245	3.687453
696.04	-2.813987
697.15094	4.8236797
696.7406	-6.1913946
697.4211	-3.8343057
698.8205	7.353179
699.0165	3.77733
699.22606	0.3564485
700.5235	10.2936114
700.27545	1.2577705
700.65954	-0.01007519
702.0614	11.196245
702.13065	6.065394
701.08064	-12.808622
702.9114	3.670996
704.77654	20.561858
703.25785	-4.051322
703.53275	-6.6590006
705.2983	9.009829
704.51716	-6.5545117
705.17075	-4.5281647
706.5021	5.8242382
705.65216	-10.594381
707.10973	1.3069168
707.44295	-0.5969554
706.99974	-12.0153635
708.89547	5.261896
709.11096	1.9138257
708.55043	-10.944038
709.7651	-2.0334552
710.1097	-3.7866763
710.62243	-3.4880614
712.0787	8.397302
711.71706	-2.03132
711.9449	-5.217232
712.46905	-4.7785964
712.9099	-5.3503365
714.48727	8.020508
714.6356	3.8482472
714.26183	-6.7177943
714.8996	-4.8851765
715.9334	1.8175256
715.941	-4.0817345
717.51595	9.2597804
717.07734	-2.1133627
717.09513	-7.875397
718.0216	-2.5006535
718.30567	-4.9966815
719.092	-1.3307411
719.6104	-0.962004
719.82555	-4.303363
719.95254	-8.737678
721.7323	7.1166822
721.98424	4.2159223
721.7564	-4.559824
722.55256	-0.784805
722.32746	-9.526734
723.74905	1.93331
724.5097	5.2731816
723.4228	-14.0423975
724.753	-3.7143426
724.9209	-7.635803
725.8538	-2.181803
725.9142	-7.421496
727.4518	5.450136
727.9616	5.724221
727.2875	-8.5381355
728.7321	3.2046195
729.6207	8.1254664
728.6701	-9.528975
729.69385	-2.9501586
730.27087	-1.862726
730.1079	-9.842755
731.6278	2.8118764
732.5762	8.466931
732.74043	4.489724
732.56217	-3.6781706
733.3143	-0.44243263
733.17295	-8.157175
733.7304	-7.298756
734.81823	0.055340156
733.78436	-18.609649
734.9285	-10.564738
736.4998	2.732432
736.28604	-5.8822374
737.4879	2.8813297
737.108	-7.770865
737.5551	-8.266365
738.00095	-8.777333
739.5552	4.299258
739.55556	-1.6771933
738.95603	-15.024006
740.9178	3.0629375
740.00917	-14.0768786
741.86937	2.7646726
742.83423	8.609797
741.6233	-12.227431
741.96413	-14.037646
743.59167	-0.05073151
743.22554	-10.523525
743.87293	-8.572847
744.554	-6.198049
745.10695	-5.4061313
745.7256	-3.7973192
745.972	-6.7662755
747.1752	2.015113
747.0696	-5.2730897
747.42115	-6.9405644
747.7601	-8.773638
748.4406	-6.406286
749.4413	-0.10951239
749.27607	-8.128357
749.90686	-6.3706696
750.8865	-0.34383285
751.0406	-4.43368
751.95527	0.79590593
753.0349	8.0604195
752.48835	-4.6367016
752.63563	-8.8108965
753.9457	1.2701508
753.31167	-12.4890315
753.8824	-11.468197
754.70285	-7.394344
755.93243	1.7099688
756.151	-1.6001702
755.7203	-12.86529
757.5624	3.7426867
757.5756	-2.076139
757.48494	-9.180004
758.16615	-6.8037524
758.4778	-8.9604366
758.6959	-12.277658
760.1812	-0.035418876
760.5084	-2.0135887
760.4412	-8.818004
760.91476	-9.0006076
761.90474	-2.8353572
762.543	-0.9974698
763.58026	5.747978
763.2506	-4.2884533
763.06844	-12.504287
763.78245	-9.7250315
764.6387	-5.2125027
764.1783	-16.840975
765.66937	-4.5400636
766.0983	-5.258181
766.3329	-8.371777
767.73694	2.8728625
768.0492	0.7112953
767.53577	-11.5683695
768.8729	-1.1555006
769.24545	-2.56574
769.4166	-6.446364
770.6378	2.5441652
770.2274	-8.472004
770.4244	-12.047531
771.5207	-4.5777006
772.07363	-3.786046
771.8278	-12.783043
773.61636	3.168182
774.0481	2.484157
772.57084	-21.620487
774.5777	-2.9908914
775.2459	-0.77371865
775.3762	-5.1672113
775.96064	-3.9780583
776.1121	-8.112034
776.78	-5.898524
776.6665	-13.282443
777.41106	-10.128817
777.94965	-9.512713
779.0195	-2.3682827
778.56504	-13.924394
779.3896	-9.80025
779.8999	-9.520882
780.76533	-4.895076
781.45814	-2.3757855
782.3934	3.106519
781.8346	-9.7297274
782.8195	-3.6392014
783.0511	-6.7780373
783.4461	-7.9237224
784.8048	2.764549
784.3501	-8.79454
784.7449	-9.94342
785.1596	-10.835828
786.2778	-3.1092477
786.1167	-11.066387
787.8487	4.190604
787.13595	-10.534628
787.9408	-6.6524256
788.5955	-4.6002945
788.6246	-10.2239415
789.14206	-9.867951
789.8086	-7.671086
790.27376	-7.956352
790.45725	-11.685839
790.59464	-15.992388
793.0554	8.21679
793.26816	4.835005
792.01305	-16.543865
794.5635	8.7655655
794.4392	1.2484819
793.9256	-11.032887
796.0461	8.990074
795.40206	-4.892384
795.4948	-9.745899
796.7025	-0.9097642
797.26414	-0.011822969
797.5374	-2.6403075
798.022	-2.6870602
798.4811	-3.0352097
799.24155	0.31372797
799.37644	-4.023355
799.36984	-10.084624
800.09863	-7.135878
800.7908	-4.624142
801.3103	-4.243115
802.6648	6.393761
802.37214	-3.1885627
802.23253	-10.882083
803.19853	-5.011164
803.64134	-5.5707435
804.4618	-1.4856149
805.12865	0.7040026
804.7798	-9.556996
805.18987	-10.51787
806.13376	-4.9183986
806.7098	-3.8435084
807.1564	-4.3447954
808.59496	7.3231005
808.2212	-3.2536445
808.3383	-7.7981545
809.01964	-5.4312197
810.2574	3.7734676
809.71904	-8.8235625
809.7257	-14.722317
811.9968	7.1486237
811.92013	0.22727038
812.1418	-3.0335298
813.1201	2.9766818
812.7293	-7.798483
814.0488	2.3976702
814.69005	4.284324
814.57523	-3.1163848
814.72086	-7.310348
815.6253	-2.2066318
815.9532	-4.1649067
816.55224	-2.795643
816.88097	-4.7546272
817.72095	-0.4299476
817.51347	-8.967906
817.67627	-12.950903
818.4325	-9.66517
818.965	-9.112933
820.09075	-1.2937366
819.6296	-12.932509
820.8033	-4.51373
821.2081	-5.538877
821.5022	-7.910906
822.83407	2.4368574
823.4229	3.6800454
823.0094	-7.3854065
823.23663	-10.57768
824.35383	-2.8519075
825.04465	-0.3689481
825.3808	-2.2254182
826.71096	8.101643
826.10137	-5.357784
826.6779	-4.277261
827.4704	-0.53514246
827.74744	-3.1280573
828.31446	-2.1518074
828.76136	-2.650033
828.8862	-7.110697
829.31854	-7.787012
830.4486	0.08526269
830.72365	-2.520806
831.7128	3.6224637
830.78197	-13.778329
832.31316	-0.973522
832.879	-0.023402819
832.8019	-6.9503288
833.8213	-0.43578398
834.1361	-2.5545967
834.84224	0.11727472
834.8215	-6.118016
835.7041	-1.270315
836.476	2.2075991
835.99264	-9.703428
837.4035	1.6136504
837.2762	-5.9281247
837.929	-3.911488
839.51085	9.514257
838.4643	-9.3166785
839.3554	-4.3653965
839.37937	-10.051818
840.375	-3.8290556
841.1495	-0.3085269
841.63815	-0.30488193
842.1918	0.50737604
842.41617	-2.7320247
842.99995	-1.5509715
844.0689	5.5823154
843.2901	-9.964407
843.64297	-11.615227
845.48793	5.027635
844.48504	-13.256921
845.8065	-3.037028
846.5483	0.08304637
847.19056	1.9822447
847.4838	-0.412132
847.70465	-3.6834793
848.19766	-3.6270969
848.5012	-5.88369
849.88915	5.152337
850.3905	5.322384
849.7757	-8.201307
850.61697	-3.872058
851.7454	3.9915658
851.73724	-2.100525
852.3105	-1.0479824
852.48956	-4.8320774
852.88997	-5.911801
853.54685	-3.8337805
855.0982	9.207427
854.9147	0.975125
855.3125	-0.13612432
855.5115	-3.675776
856.53386	2.8863513
856.20115	-7.187433
857.0941	-2.2125643
858.37655	7.528808
858.00843	-2.9678577
858.05686	-8.365911
860.88005	20.289501
860.11306	4.8993487
859.7193	-5.923342
861.3675	8.316278
861.29575	1.4440815
861.7924	1.5564204
862.95887	9.886723
861.9794	-8.121578
862.8388	-3.5585161
864.12	6.167514
863.7436	-4.431451
864.3345	-3.1734064
865.60743	6.4623996
865.5277	-0.4962815
866.4417	4.7255953
866.7526	2.5589912
866.6738	-4.399613
868.3212	9.830112
868.4172	5.0272542
868.1217	-4.5902154
869.02236	0.4792484
870.10557	7.776496
870.53274	7.036292
870.4708	0.29585397
871.1903	3.1315287
871.4906	0.83447355
872.3051	4.835814
873.44773	12.872727
873.26123	4.592889
872.71616	-8.07529
873.0899	-9.4703394
873.99565	-4.350187
876.08765	15.334447
875.2223	-1.2733376
875.36455	-5.509512
876.84384	6.65874
877.18104	4.8037143
877.6027	3.995957
878.2077	5.4260815
878.318	0.79927883
878.5659	-2.140521
879.5944	4.4856224
879.6735	-0.5243983
880.7684	6.917002
880.11046	-7.1363237
881.1818	0.026885232
881.55565	-1.3783928
881.9726	-2.2442523
882.5932	-0.62168256
883.3606	2.811677
883.4797	-1.7081439
884.7428	7.79676
884.86496	3.3148692
886.3992	16.145902
885.4751	-1.1720699
886.3674	3.7940194
887.05445	6.2308084
887.3588	3.9844282
887.49056	-0.39143198
888.3487	4.156212
888.4634	-0.41772786
888.54205	-5.4446165
889.4499	-0.28708793
889.9812	0.25026506
890.5345	1.0467147
892.4313	18.336301
892.179	9.24966
892.4651	6.778797
892.5457	1.7868735
892.8472	-0.5059871
894.3067	11.419297
894.9004	12.710574
895.04255	8.4738674
895.18625	4.2562403
895.89355	6.9420884
896.6689	10.473381
896.77525	5.786003
896.90445	1.390537
897.88557	7.446791
898.37107	7.411278
897.96697	-3.5273707
898.8831	1.7318137
899.99253	9.350873
900.00697	3.546931
901.30555	13.4868635
902.0599	16.760973
900.68556	-6.0811664
902.37063	8.600364
903.34	14.512153
902.4358	-2.5621252
903.34294	2.5754828
904.6855	13.0665045
905.0734	11.83312
905.00885	5.0600067
905.9597	10.745519
906.4574	10.859311
906.04186	-0.21942422
907.7637	14.923878
908.1408	13.5583255
907.4162	-1.3117045
908.27444	3.2251
909.16626	8.1858825
909.42825	5.4192774
909.7782	3.7208903
910.61474	8.002975
911.0959	7.925615
911.72484	9.649403
911.3708	-0.67403385
913.0071	13.41944
912.97454	7.0279377
913.6192	8.956849
913.08516	-3.5872156
913.75495	-1.3507296
915.2183	10.621523
915.33667	6.0821396
915.53363	2.5173748
916.22746	5.048805
915.75083	-6.7901314
917.4859	8.515425
917.9176	7.830945
918.1195	4.3162544
918.13956	-1.4185395
918.1915	-6.7731853
919.69815	5.7304617
920.08287	4.469374
920.8384	7.746224
920.40403	-3.5630752
921.22025	0.4698675
922.2251	6.806409
923.1302	11.9297116
923.7178	13.157434
923.02463	-1.3380384
922.8816	-9.073463
924.5175	5.0156142
925.11226	6.3202954
926.0955	12.402424
925.36095	-2.5897353
925.4405	-7.6066245
925.90824	-7.8483105
927.23906	2.4982935
928.214	8.466692
927.4892	-6.4054
928.10626	-4.816305
929.51416	6.4648478
929.63626	1.981666
930.5847	7.637333
931.25993	9.9290775
930.7898	-1.8197618
931.91306	5.981041
932.6061	8.4911765
932.58143	2.2080907
932.76543	-1.5151228
933.2194	-1.9383225
933.677	-2.3050372
934.78644	5.3255998
935.20356	4.4513087
935.6452	3.8886524
935.41115	-4.9631185
936.71196	5.0035115
937.09036	3.6656316
936.9152	-4.4638932
937.29295	-5.8218443
937.89583	-4.40602
938.13304	-7.476437
939.26883	0.46603736
939.7653	0.5758604
940.25484	0.60126166
941.1792	5.949846
941.92546	9.124595
[truncated: 51 more rows]
