# Supplementary material for: Staphylococcus aureus vWF-binding protein triggers a strong interaction between clumping factor A and host vWF
Source: Commun Biol. 2021 Apr 12;4:453. doi: 10.1038/s42003-021-01986-6 (PMC8041789; doi:10.1038/s42003-021-01986-6)
Supplement: Supplementary file 3 — Supplementary Data 1 [file 42003_2021_1986_MOESM3_ESM.zip › Supplementary Data 1/Fig 4b curve_1.tsv]

x	y
-8.690752	109.55488
-8.325135	104.64912
-7.492038	119.09172
-7.504771	98.577355
-7.266484	88.42511
-6.695321	92.046024
-6.198737	92.57191
-6.236936	70.96591
-5.7840075	69.678804
-5.338355	68.092997
-5.2455866	51.93572
-4.7098943	54.075362
-4.204215	54.983525
-3.929548	46.315014
-3.4129546	47.666125
-3.0082294	44.372683
-2.8608913	30.45482
-2.1642184	39.271766
-1.9286592	28.99075
-1.6276166	21.39111
-0.9873323	27.872076
-0.51985205	27.190897
-0.22972323	19.17138
-0.06783317	5.8397124
0.023116299	-10.442046
1.0863156	13.54113
1.4328331	7.8307855
2.0149098	11.853525
2.0076338	-8.477187
2.6915739	-0.18456383
3.59834	17.287404
3.9766896	12.919069
3.7720533	-15.603319
4.5578568	-3.1016127
4.9634914	-6.385428
5.0517124	-22.745835
5.747476	-14.0137225
6.6069483	1.497676
6.715178	-14.059958
7.329087	-8.672736
7.637406	-15.97758
8.158547	-14.472737
8.787917	-8.440038
9.078046	-16.530761
9.815646	-6.01176
10.410456	-1.4740607
10.466844	-19.185459
11.404533	-0.4224391
11.870195	-1.2038276
11.704667	-28.093935
12.839716	-1.2115913
13.307196	-1.9018417
13.573678	-10.916122
13.909282	-17.096262
14.852428	1.902503
14.871527	-17.397524
15.768288	-0.32515757
15.985657	-11.397169
16.114805	-26.128596
16.424034	-33.33994
17.137987	-23.847957
17.69005	-21.076531
18.514053	-7.014585
19.189807	0.88325403
18.937877	-29.59462
19.631822	-20.942576
20.134772	-20.187378
20.962412	-6.0054878
21.10975	-19.961808
21.735483	-14.146365
22.311193	-10.387859
22.867804	-7.439656
23.096087	-18.054244
23.368026	-26.87841
24.017405	-20.047571
24.501256	-20.080677
24.611305	-35.60634
25.679961	-11.4243
25.828209	-25.413503
26.496688	-17.785615
26.58127	-34.336783
27.162438	-30.352176
27.811817	-23.559779
27.997354	-35.96723
29.001436	-14.4649934
29.584422	-10.408053
29.44345	-36.34319
30.954123	6.1137805
31.01233	-11.557432
31.186044	-24.407405
32.012775	-10.2968545
32.29017	-18.900487
32.818587	-17.124923
33.18966	-21.835554
33.846316	-14.714056
33.89452	-32.797452
34.805833	-15.160208
35.806277	6.184511
35.577084	-23.40402
36.531144	-3.9847023
36.783984	-13.601608
36.975887	-25.743017
37.793523	-11.9914755
37.991793	-23.864287
38.833075	-9.141793
38.872184	-27.586992
38.958586	-44.119618
39.934474	-23.76282
40.466528	-21.847182
40.934918	-22.546878
40.958565	-41.671833
41.534275	-37.896356
42.538357	-16.424898
42.89215	-21.914633
43.293237	-25.354377
43.797098	-24.623935
44.467395	-16.925331
45.025825	-13.9313144
45.69885	-6.1623965
45.836185	-20.546176
46.2782	-22.352384
46.839357	-19.213492
47.297743	-20.302445
47.64153	-26.19826
48.485543	-11.364464
48.389136	-35.4125
49.127646	-24.94466
49.48326	-30.326235
50.456418	-10.134481
50.77656	-16.948346
50.999386	-27.852717
51.903424	-10.527833
52.19537	-18.497774
52.64739	-19.906403
52.98754	-25.927607
53.45502	-26.662924
54.436367	-6.1636503
54.33814	-30.27305
55.103026	-18.73837
55.577782	-19.172488
55.899744	-25.971014
56.42543	-24.296102
56.39269	-45.73934
57.14666	-34.624126
57.534105	-38.695155
57.965206	-40.934242
58.95019	-20.288007
59.296706	-26.038003
59.32763	-44.835625
60.25531	-26.52568
60.25622	-46.574307
61.526784	-14.123296
61.75325	-24.815367
62.11068	-30.15761
62.44719	-36.308134
62.95014	-35.59107
63.3003	-41.189805
63.98424	-32.99417
64.60542	-27.368805
64.97741	-32.05182
65.29118	-39.1578
65.77867	-39.106256
65.8578	-55.93385
67.13291	-23.269301
67.16656	-41.9687
67.68952	-40.40859
68.01148	-47.19504
68.798194	-34.734972
69.28568	-34.65
69.67222	-38.77445
69.999636	-45.322173
70.34706	-51.020327
70.85274	-50.18678
71.85319	-28.88183
71.92049	-46.20474
72.14786	-56.907107
73.041896	-40.015078
73.18287	-54.250403
73.46845	-62.53304
74.49254	-40.2835
74.56712	-57.272017
74.79813	-67.819424
75.22468	-70.2716
76.06051	-55.764966
76.39884	-61.86293
76.805385	-65.13467
77.43839	-59.05551
77.58391	-73.12924
77.98409	-76.715904
78.51978	-74.61737
79.11823	-69.9787
79.59935	-70.13931
79.66393	-87.561555
80.025906	-92.686005
80.62708	-87.913184
81.22644	-83.22207
81.42198	-95.21769
81.827615	-98.53076
82.15503	-105.097334
82.64434	-104.93059
83.27007	-99.163885
83.78394	-98.00461
84.115904	-104.35672
84.436955	-111.189384
84.78802	-116.74106
85.63021	-101.97995
85.572005	-124.48924
86.144986	-120.8749
88.62154	-38.48774
90.199514	6.669868
90.36231	-6.682495
90.96713	-1.7459635
91.347296	-6.1414736
91.70382	-11.453799
92.788845	13.350818
93.17902	9.397367
93.15264	-11.854231
93.90207	-0.947155
93.73563	-27.927822
94.515975	-15.71734
95.54734	6.842671
95.64193	-9.326318
96.245834	-4.4412048
96.4532	-15.993233
97.26356	-2.5365326
97.46183	-14.43968
98.4077	4.6198657
98.49865	-11.723472
98.925206	-14.171706
99.7774	0.9589934
100.19031	-2.0722913
100.41405	-12.889404
101.4918	11.600588
101.52454	-7.1237274
101.78011	-16.654103
102.37674	-12.096709
103.12616	-1.1946419
103.392644	-10.2617715
104.216646	3.7341952
104.85966	10.256186
104.90513	-7.979493
105.77643	7.956734
106.00835	-2.5597543
106.04928	-20.942368
106.856	-7.677303
107.08519	-18.286471
107.745485	-11.079774
108.810504	12.8922645
108.791404	-8.0037
109.150655	-13.257419
109.8637	-3.8336495
109.94737	-20.465756
110.843224	-3.5137624
111.48715	3.0050914
111.67268	-9.389092
112.1056	-11.5985745
112.80137	-2.899935
113.399814	1.737652
113.92459	3.3601258
114.23746	-3.784902
114.28475	-21.939
115.36887	2.8475534
115.71266	-3.0342465
115.826346	-18.480216
116.71765	-1.6879662
117.0578	-7.689853
117.92546	8.119762
118.18285	-1.3486227
118.651236	-2.0911135
119.43978	10.441548
119.49344	-7.451983
120.55663	16.461534
120.13372	-21.150382
121.2915	6.678236
121.70624	3.7023227
122.11369	0.47633626
122.4975	-3.752896
122.94952	-5.1438164
123.59162	1.3261612
123.73987	-12.690243
124.54659	0.6005851
124.79852	-9.062288
125.20779	-12.2098946
125.9372	-2.1462025
126.6075	5.493046
127.00131	1.6650834
127.26689	-7.439656
127.84442	-3.6474495
128.62567	8.574669
129.13317	9.487747
129.36054	-1.2479919
129.78892	-3.5864747
130.16636	-8.082547
130.92487	3.1967263
130.95489	-15.644326
132.00626	7.782246
132.34278	1.5596418
132.71658	-3.0810664
133.19315	-3.4338465
133.58787	-7.203227
134.14358	-4.3364518
135.24588	21.201768
135.66334	18.3297
135.72155	0.6489955
135.81614	-15.543697
136.94937	11.253293
137.28497	5.0597556
137.62512	-0.9829214
138.13262	-0.10578238
138.33362	-11.865111
139.53688	17.804995
139.67058	3.2455382
139.96798	-4.551878
140.17171	-16.223215
140.87475	-7.222213
141.88974	14.669942
141.98433	-1.5321027
142.28719	-9.100076
142.79378	-8.236735
143.74966	11.244087
144.40268	18.145537
144.25534	-8.051373
144.97657	1.6523206
145.49134	2.8638684
145.69962	-8.6022335
146.56545	7.1322267
146.79556	-3.4429083
146.9147	-18.627905
148.11069	10.782566
148.22437	-4.6112775
148.9165	3.9059576
149.42218	4.7256643
149.56497	-9.467744
150.21071	-2.8530704
150.66819	-4.028029
151.09929	-6.277673
151.55312	-7.599478
152.07154	-6.219532
152.46808	-9.9683916
153.15202	-1.7741595
154.0033	13.372311
153.64769	-21.43491
154.43622	-8.902243
154.79729	-14.070085
155.29842	-13.428973
156.0815	-1.1120059
156.51987	-3.091917
157.16016	3.3172345
157.1165	-18.637947
158.23427	7.528166
158.48165	-2.3149774
159.17196	6.160303
159.62307	4.727116
159.60943	-15.965467
160.33339	-6.0734586
161.22287	10.620846
161.41296	-1.5969569
162.40521	19.375258
162.0778	-14.27419
162.4425	-19.299477
163.27469	-4.9808382
163.7931	-3.632388
164.38155	0.6144181
165.03184	7.4184036
165.29286	-1.8865077
165.5739	-10.341415
166.51886	8.663984
166.98361	7.81677
167.35105	2.9237038
167.76123	-0.2330733
168.37787	5.2062157
168.49064	-10.21127
169.60387	15.747601
169.62751	-3.3656428
170.14592	-2.0245448
170.63068	-2.0505312
171.07907	-3.6210917
171.57474	-3.1781004
172.24777	4.5716733
172.75981	5.6177363
172.68796	-17.453119
173.61292	0.73283057
174.03129	-2.0649686
174.70067	5.5399157
174.84074	-8.762278
175.15269	-15.958145
175.9394	-3.4911106
176.39233	-4.8535624
176.80433	-7.890074
177.7393	10.685626
177.5292	-18.085
178.72974	11.493823
179.03533	4.0323222
179.45278	1.1966556
179.73927	-7.0191726
180.04668	-14.417296
180.80884	-2.9758776
181.39364	1.155241
181.9548	4.2630825
182.34225	0.19954837
182.49504	-13.5811605
183.19626	-4.6698743
183.75287	-1.7277161
184.33495	2.2812494
184.5223	-10.063161
185.46545	8.864086
185.86381	5.2331633
185.84926	-15.455406
186.75512	1.9376898
187.44178	10.243442
187.84378	6.7673575
187.8265	-14.046507
188.58775	-2.5896696
189.19256	2.3393757
189.47541	-6.055305
190.32852	9.1718395
190.22848	-15.085936
190.95334	-5.166979
191.3608	-8.410802
192.04747	-0.11803485
192.59043	2.272485
192.85964	-6.701119
192.92422	-24.131662
193.81825	-7.202806
194.53311	2.2751456
194.89055	-3.0246248
195.45352	0.14358733
195.84733	-3.6409643
196.30481	-4.8008416
196.68225	-9.292266
197.3762	-0.6791415
197.87278	-0.17117678
198.15836	-8.467377
198.80592	-1.7632844
199.2834	-2.1111446
199.87094	2.106311
200.72132	17.212506
200.56488	-9.368645
201.36797	3.778969
201.84818	3.5469498
202.30111	2.2111334
202.3102	-17.512594
203.27427	2.2853963
203.89272	7.795896
204.7331	22.467504
204.75038	3.1006983
204.79403	-15.199017
206.15191	20.903012
206.09825	-1.4270772
206.37837	-9.933734
207.46977	15.148206
207.71988	5.3903197
207.95635	-4.9209486
208.23738	-13.341735
208.81491	-9.53579
209.2833	-10.279281
209.78352	-9.662521
210.39016	-4.6719998
211.14413	6.435758
211.50792	1.3960344
212.01542	2.297733
212.25644	-7.809316
213.25779	13.549613
213.68434	11.1259274
213.76165	-5.784557
214.4074	0.8562669
214.99584	5.108166
215.13681	-9.16062
215.38783	-18.884191
216.62474	12.2469266
217.29322	19.822638
216.87849	-17.450251
218.01718	9.588413
218.2209	-2.0835876
219.12858	15.359727
219.39051	6.1225647
219.35504	-15.413566
220.66654	18.747979
220.32911	-15.325278
221.33047	6.024862
221.70882	1.6020127
221.97348	-7.545083
222.742	4.1565956
222.88843	-9.850475
223.70243	3.733566
223.97619	-5.0242796
224.80474	9.168143
225.07213	0.12444317
225.18218	-15.429465
226.28448	10.119283
225.99617	-21.913587
226.77834	-9.633229
227.81789	13.281118
227.81335	-6.986275
228.50092	1.3682992
228.9584	0.2528984
228.87109	-23.480383
229.67235	-10.397619
230.1844	-9.326943
230.85833	-1.5333561
231.23759	-5.908399
231.61776	-10.273004
232.2344	-4.841637
232.4836	-14.64227
233.193	-5.3757563
233.70596	-4.229271
234.13251	-6.6665115
234.77462	-0.19586008
235.2612	-0.1261949
235.72049	-1.2309535
236.11885	-4.860256
236.36987	-14.51165
237.20115	-0.2184625
237.49674	-8.084013
237.92147	-10.597528
238.60267	-2.4982442
239.26114	4.681302
239.57674	-2.3440256
239.72407	-16.37887
240.33798	-11.041649
241.15835	2.7812325
241.11014	-19.255753
242.21063	6.1960003
242.39344	-6.3461987
243.0419	0.3696412
243.41662	-4.1897293
244.09783	3.9137114
244.2279	-10.785992
244.89455	-3.286351
245.6458	7.691559
245.63215	-12.962641
246.14783	-11.698997
246.9873	2.9565224
247.3611	-1.6783445
248.05868	7.0696712
248.34154	-1.2843729
249.0273	7.024273
249.3429	-0.041923875
249.44111	-16.048104
250.34788	1.3615165
251.02818	9.449434
251.20553	-3.297018
251.98952	9.042754
252.30875	2.1683562
252.45427	-11.9036074
252.91357	-12.974145
253.5675	-5.994791
253.68573	-21.21168
254.63433	-2.0511605
255.02996	-5.7381183
255.5038	-6.2239016
256.32417	7.6169696
256.26142	-15.074436
256.6634	-18.56368
257.56654	-1.2350211
257.80392	-11.525297
258.77708	8.6596876
259.0663	0.55425564
259.17362	-15.078404
259.78207	-9.996216
259.98216	-21.835709
260.46874	-21.769858
261.3455	-5.5644634
261.90756	-2.4108025
261.97668	-19.627732
262.9071	-1.2166103
263.50827	3.5658512
263.84933	-2.4080774
264.0858	-12.708238
264.58056	-12.3243134
265.09807	-11.020939
265.77382	-3.1127058
266.29132	-1.7927091
266.94525	5.1495162
266.88068	-17.615527
267.6001	-7.929413
268.19762	-3.2495293
268.88065	4.8905203
268.99616	-10.427192
269.42544	-12.756356
270.22853	0.4065175
270.43862	-10.978469
271.0889	-4.16295
271.32265	-14.605542
271.72464	-18.026003
272.24124	-16.742902
273.1771	1.9014625
273.66096	1.8144616
274.02294	-3.3037167
274.59774	0.42571618
275.1962	5.085083
275.82283	10.929853
276.05566	0.44887846
276.5668	1.5698928
276.68503	-13.6476
277.43718	-2.6226072
277.9647	-0.9080194
278.73594	10.9458415
279.11338	6.4819933
279.46626	0.9782367
279.9301	0.069299614
280.32937	-3.4811273
280.5631	-13.865811
281.66542	11.638851
281.84914	-0.85111703
282.2184	-5.683926
282.6495	-7.909798
283.46895	5.915655
283.62084	-7.8959304
283.90915	-16.0527
284.78317	0.020046968
285.31522	1.9770186
285.89366	5.807226
285.93277	-12.663885
286.82044	3.9540758
286.77678	-17.895928
287.34067	-14.656004
288.1583	-0.934843
288.46935	-8.153054
289.17694	1.0142212
290.12463	20.172397
290.27652	6.3533254
290.85314	10.121874
290.8013	-12.096857
291.58892	0.38783907
292.20647	5.8834357
292.84493	12.2237645
293.34788	12.937039
293.58344	2.580595
294.22827	9.1781565
295.01317	21.582328
295.00043	0.9675697
295.75713	12.15887
295.94267	-0.24983932
296.24644	-7.746344
296.95312	1.4089905
297.65252	10.267065
297.8244	-2.7407224
298.28098	-3.924738
298.89762	1.5052464
299.49243	6.0234153
299.90989	3.2013292
300.37373	2.3096683
301.185	15.766853
300.97763	-12.8643094
302.23183	18.945833
302.81026	22.792513
302.5274	-9.006847
303.19407	-1.5459109
304.55286	34.654418
304.16996	-1.3080355
304.5665	-5.004194
305.40505	9.6195074
305.4851	-7.1883736
306.47098	13.565303
306.82114	7.953444
306.92937	-7.681485
307.49598	-4.325091
308.2463	6.6508973
309.0303	19.022403
309.18582	5.357739
309.95434	17.077773
309.83247	-8.084013
310.6201	4.4020117
311.3686	15.29026
311.46956	-0.57516643
311.69785	-11.242752
312.5946	5.763978
313.45317	21.184823
313.56504	5.74692
314.5855	27.865397
314.26535	-5.4642536
314.97476	3.8139674
315.2294	-5.7579857
316.07797	9.259708
316.39266	2.19027
316.7119	-4.6937202
317.27123	-1.5904716
318.55362	31.37468
318.49177	8.7161745
319.24665	19.843523
319.3458	3.8385913
319.74324	0.20038569
320.16524	-2.3982823
320.861	6.286588
321.052	-5.91322
321.67318	-0.30548326
322.0397	-5.2295143
322.54903	-4.224039
323.01287	-5.117315
323.9069	11.8045695
324.147	1.6284697
324.72636	5.515292
324.94282	-5.624507
325.91598	14.55634
326.27977	9.514126
326.44712	-3.650799
327.07922	2.4274517
327.7859	11.5777075
327.62583	-15.151002
328.5335	2.2962765
328.9164	-1.9524124
329.42754	-0.9000724
330.27064	13.910899
330.20606	-8.825879
331.03098	5.2112347
331.81314	17.457535
331.93774	2.5425198
332.38885	1.0882859
332.65806	-7.840727
333.42113	3.6285454
333.71853	-4.1610673
334.34517	1.6994627
334.62257	-6.8965194
335.28286	0.33051554
335.8131	2.1694016
336.01592	-9.544732
336.79444	2.5680454
337.1928	-1.0389716
337.72758	0.9771913
338.34058	6.2713185
338.50793	-6.8954738
339.4538	12.167551
339.47927	-6.869552
340.18868	2.3799628
340.7644	6.104991
341.0818	-0.8378092
341.63386	1.8765959
342.08043	0.2702639
342.73344	7.1976257
343.37555	13.66091
343.07087	-19.002395
343.8776	-5.7003503
344.5961	3.9164214
345.24183	10.555155
345.05356	-17.326869
345.75933	-8.238831
346.56787	5.113953
346.89438	-1.442342
347.2227	-7.9595315
348.0467	6.0501795
348.47054	3.455044
348.918	1.8985642
349.5583	8.338453
349.84296	0.012511178
350.21495	-4.6855653
350.62968	-7.643113
351.2836	-0.66972794
351.77655	-0.36176634
352.40228	5.4384973
352.777	0.82718896
352.91615	-13.494456
353.9548	9.3711835
354.4341	9.106147
354.69057	-0.3680437
355.1144	-2.93207
355.57096	-4.127382
355.9675	-7.826889
356.44044	-8.314417
357.08982	-1.5182945
357.58185	-1.2829311
358.14574	1.978044
358.29126	-12.1096804
359.01886	-2.0988326
359.77374	9.028739
359.7219	-13.217877
360.4804	-1.8955844
361.02884	0.6713254
361.33625	-6.703626
362.52405	22.353045
362.74233	11.296184
362.605	-14.470854
363.4481	0.30008998
364.1857	10.740512
364.60315	7.918237
364.85872	-1.6201341
365.34348	-1.6400561
366.3994	21.93757
366.12383	-9.568137
366.80504	-1.44528
367.3671	1.6857932
368.26023	18.559966
368.02467	-11.264671
369.05422	11.241744
369.7982	21.940082
369.76726	0.5907752
370.22474	-0.5919919
370.3257	-16.518627
370.91414	-12.250482
371.75633	2.5022347
372.07556	-4.3834597
372.262	-16.782443
373.22516	2.9972138
373.25063	-16.046012
374.55393	17.785539
374.90773	12.336241
375.14874	2.1983656
375.61077	1.2265758
376.2274	6.647766
376.69852	6.0346966
376.94045	-4.052906
377.80993	11.837928
377.99546	-0.5985962
378.29832	-8.139132
379.34151	14.909492
379.28967	-7.342562
379.45065	-20.785866
380.74123	12.534931
380.96132	1.5646607
380.83763	-23.654306
382.09456	8.2640665
382.3765	-0.16615291
382.70028	-6.8680955
383.49518	5.9357406
384.03815	8.285405
384.28007	-1.8081474
385.0004	7.931417
385.20412	-3.760427
385.89533	4.7413154
386.43284	6.909413
387.0886	13.924727
387.35507	4.8646425
387.8371	4.711009
388.42919	9.119104
388.39644	-12.353412
389.48966	12.824269
390.14813	19.96998
389.76705	-15.916091
390.75022	4.6681227
391.14403	0.8670627
391.3987	-8.678593
392.17448	3.3251865
393.1922	25.341894
393.19494	5.3545484
393.70062	6.1757066
394.1863	6.185343
394.71288	7.867608
394.7802	-9.430293
395.9416	18.521776
396.35634	15.587967
396.16535	-12.421199
397.36315	17.063559
397.70057	10.91228
397.5405	-15.782403
398.47	2.5525279
399.2167	13.35609
399.38678	0.31386346
400.01706	6.3016497
400.50182	6.27278
400.39632	-18.202264
401.96974	26.803643
402.28443	19.735609
402.45723	6.7971787
403.13844	14.879578
403.2976	1.3696766
403.94607	8.117671
404.35262	4.8120605
404.75643	1.45859
405.22028	0.54612033
405.35943	-13.802418
406.24892	2.923917
406.54723	-4.844991
407.0138	-5.6372697
407.60315	-1.3630602
408.35258	9.587789
408.90737	12.436183
409.01196	-3.3535934
409.68953	4.6034713
410.157	3.8467515
410.94373	16.326102
411.2202	7.638522
411.31662	-8.457245
412.14426	5.6784733
412.1297	-15.008739
412.7709	-8.5541105
413.584	4.9735723
414.00236	2.1981575
414.69903	10.933827
414.7627	-6.549031
415.42663	0.8209116
416.04054	6.1503892
416.33703	-1.6962996
416.6117	-10.418195
417.22652	-5.0728137
417.76585	-2.8335745
418.46707	6.0604304
418.83177	1.0463115
419.26742	-1.0069805
419.82676	2.0370621
420.24786	-0.6381083
421.00638	10.651807
421.30014	2.7251623
421.8413	5.0689366
422.37517	7.042263
422.45702	-9.6738164
423.02	-6.4630554
423.83672	7.239343
424.1423	-0.19983855
424.3606	-11.292832
425.45835	14.045027
425.2719	-13.779613
425.90673	-7.6065924
426.70072	5.1620713
426.87262	-7.8317006
427.31554	-9.57711
428.02677	-0.27138643
428.33508	-7.596159
429.0545	2.1289086
429.8112	13.344164
429.79937	-7.2687507
430.2323	-9.424853
431.22182	11.418783
431.43828	0.2556432
431.642	-11.3828755
432.33868	-2.6587105
432.75887	-5.3631322
433.17905	-8.0829675
433.78114	-3.2403238
434.07945	-10.973768
434.73702	-3.8549884
434.54693	-31.838004
435.90754	4.3642386
436.2859	-0.05192205
436.44596	-13.537764
437.38274	5.162423
437.62375	-4.957121
438.2422	0.55550914
438.7197	0.18072128
439.1426	-2.4082856
439.5728	-4.7043476
439.86293	-12.776441
440.8661	8.652157
441.1253	-0.69090344
441.66646	1.5864209
441.86473	-10.304593
442.63143	1.3359513
443.25444	7.047911
443.5291	-1.6959181
444.04206	-0.5725851
444.2367	-12.606562
444.66597	-14.934675
445.98838	19.720616
445.71007	-11.879757
446.34308	-5.7941785
447.22984	10.79956
447.41992	-1.3923512
448.03292	3.8950774
448.5495	5.1862095
448.65592	-10.539749
449.14705	-10.266572
449.8992	0.7449691
450.5695	8.387711
450.61316	-9.892414
451.18614	-6.253822
451.63543	-7.737763
452.072	-9.785575
452.55402	-9.9047905
453.00786	-11.199187
453.8464	3.394946
454.2775	1.1265693
454.73772	0.13009129
455.12243	-4.0436808
455.40074	-12.64317
456.16926	-0.8908669
456.6513	-1.0281214
457.4553	12.178431
457.90821	10.808928
458.06465	-2.7964306
458.51212	-4.3604465
459.04144	-2.5591697
459.8045	8.941079
460.01824	-2.2743903
460.56212	0.12125741
460.9523	-3.801014
461.49526	-1.4214291
461.83723	-7.315699
462.34473	-6.442529
462.7631	-9.19765
463.39247	-3.215036
463.54617	-16.977636
464.18828	-10.454179
464.54116	-15.9396
465.27694	-5.5468898
465.83264	-2.6687532
465.98726	-16.340677
467.28056	17.081956
467.5634	8.745252
467.75077	-3.6104743
468.6148	12.086798
468.3474	-19.079531
469.46062	6.9428907
470.07816	12.390157
470.29735	1.4146237
470.81303	2.6837378
471.48788	10.493852
471.7016	-0.70968594
472.19456	-0.41992717
472.62748	-2.5587089
473.13225	-1.7157064
473.40964	-10.332002
474.2018	2.3860321
474.7957	6.8846157
475.21408	4.096552
475.61517	0.6516561
475.89165	-7.957168
476.46463	-4.370697
477.195	5.7920105
477.6825	5.9119836
477.9517	-3.0430359
478.5556	1.8766306
478.84936	-6.0010933
479.6379	6.544336
479.89346	-2.9740147
480.26	-7.846138
480.7475	-7.7386006
481.7743	14.671939
481.88343	-0.8509089
482.78383	16.290504
482.6856	-7.830501
483.4341	3.0950503
484.13443	12.036589
484.1772	-6.2863087
484.5419	-11.246889
485.28403	-0.58248914
485.4268	-14.780411
486.2845	0.6424506
486.76196	0.34683565
487.1867	-2.13723
487.7897	2.7406452
488.14076	-2.7580384
