# Supplementary material for: Staphylococcus aureus vWF-binding protein triggers a strong interaction between clumping factor A and host vWF
Source: Commun Biol. 2021 Apr 12;4:453. doi: 10.1038/s42003-021-01986-6 (PMC8041789; doi:10.1038/s42003-021-01986-6)
Supplement: Supplementary file 3 — Supplementary Data 1 [file 42003_2021_1986_MOESM3_ESM.zip › Supplementary Data 1/Fig 4b curve_2.tsv]

x	y
-20.181309	160.87326
-20.329557	134.74526
-19.361854	154.74803
-19.420062	132.33367
-18.967134	131.02545
-18.517843	129.62359
-18.446903	112.524795
-17.663828	124.91207
-17.770239	100.482796
-17.412807	95.211415
-16.420548	116.24815
-16.217731	104.624365
-16.059479	91.159386
-15.216377	106.00113
-15.160898	88.28117
-15.388272	58.82517
-14.264136	85.30666
-13.7748275	85.55045
-13.925804	59.21409
-13.180018	70.06783
-12.768926	67.04747
-12.523363	57.157744
-12.190488	50.9069
-11.351024	65.638175
-11.174582	52.874115
-10.637071	55.079975
-10.454262	42.58525
-9.898561	45.56925
-9.2701	51.521443
-9.001799	42.596548
-8.4488265	45.397904
-8.487025	23.786698
-8.089576	20.190934
-7.5975395	20.50977
-7.2492035	14.891935
-6.529793	24.578535
-6.334252	12.6511215
-5.8867804	11.135372
-5.5266205	5.9734756
-4.9218065	10.9636146
-4.3815667	13.272202
-3.9422807	11.3653
-3.442968	12.013893
-2.9609357	11.889798
-2.670807	3.835531
-1.9486681	13.686839
-1.4857354	12.788781
-0.9973368	12.973099
-0.65536676	7.055785
0.3650863	29.239167
-0.046005297	-7.8579825
0.45239779	-7.283924
1.355526	10.035756
1.6720302	3.057051
2.0640225	-0.73508604
2.5369598	-1.2100489
3.017173	-1.4119347
3.3400436	-8.1119495
4.0167074	-0.19243491
4.807968	12.498394
5.016242	1.06515
5.3309273	-5.961054
5.7083676	-10.401527
6.49599	2.1040882
7.01804	3.654979
7.122632	-12.1207966
8.0239415	5.1418535
8.516888	5.468018
8.835211	-1.424965
9.138982	-8.909698
9.777447	-2.5628145
10.262208	-2.5428381
10.272212	-22.197414
11.168974	-5.1832033
11.760146	-0.78892654
12.20307	-2.5000512
12.802427	2.242586
12.830621	-16.65217
14.066624	14.392815
14.624145	17.402548
14.585036	-4.275465
14.950652	-9.242551
15.561833	-4.0083583
15.850143	-12.154581
16.054779	-23.753532
16.977916	-5.634771
17.412654	-7.699404
17.734616	-14.429141
18.343068	-9.35857
19.2562	8.36561
19.942869	16.706709
20.052918	1.1676091
20.077474	-17.879056
20.89329	-4.1850507
21.648171	6.9666785
21.702741	-10.860813
22.17113	-11.527153
22.638611	-12.310068
23.39531	-1.0269851
23.639055	-11.05224
24.42122	1.2431502
24.587658	-11.945159
24.894158	-19.336144
25.090609	-31.304227
26.192007	-5.787617
26.921422	4.310251
27.10332	-8.245028
27.005095	-32.38732
28.114679	-6.5535676
28.513947	-10.097187
29.326126	3.4405389
29.422532	-12.686724
30.27837	2.6421862
30.83498	5.6249267
30.521203	-27.463816
31.636244	-1.3885049
31.673533	-19.932268
32.626684	-0.58609443
32.915903	-8.673076
33.29971	-12.883268
34.00093	-3.9760153
33.633494	-39.233797
34.72398	-14.206749
35.31424	-9.889648
35.826286	-8.798187
36.491127	-1.350261
36.586624	-17.479039
36.745785	-30.98476
37.336957	-26.597608
38.226442	-9.888394
38.437445	-21.27144
38.93403	-20.795405
40.000867	3.300158
39.54339	-35.748526
40.42924	-19.19007
40.836692	-22.415205
41.205947	-27.244665
42.15728	-7.9260175
42.379195	-18.826371
42.972186	-14.415753
43.550624	-10.561374
43.5579	-30.358584
44.408278	-15.235653
44.912138	-14.47006
45.37689	-15.327083
45.893483	-14.053754
46.541043	-7.365501
46.76023	-18.381586
47.08674	-24.998116
48.00169	-7.1669537
48.43916	-9.182929
49.08399	-2.585199
49.23042	-16.62964
49.340468	-32.155927
50.798388	8.050742
50.826582	-10.864371
51.395926	-7.395624
51.885234	-7.2442785
51.970726	-23.79956
52.53825	-20.388349
52.922967	-24.548214
53.56598	-18.05124
53.795173	-28.668982
54.46547	-21.022654
55.480466	0.87412944
55.524122	-17.423014
55.738763	-28.621286
56.133484	-32.39171
56.727384	-27.90537
57.049345	-34.703095
57.873347	-20.691292
58.252606	-25.0795
58.44542	-37.218457
59.188476	-26.571209
59.344	-40.23638
59.75145	-43.446923
61.072946	-8.884172
61.058394	-29.55432
61.23029	-42.55233
62.18253	-23.236154
62.40081	-34.30918
62.61909	-45.36435
63.109304	-45.194473
64.05518	-26.156676
64.712744	-19.041232
64.45081	-49.954568
65.13657	-41.680957
65.664985	-39.917715
66.4235	-28.643244
66.62177	-40.51439
67.194755	-36.912796
67.90598	-27.621993
67.843224	-50.305746
68.51989	-42.402745
69.14289	-36.728974
69.14471	-56.734426
70.17517	-34.191566
70.71359	-32.00103
70.47621	-61.94256
71.11286	-55.712424
71.84591	-45.470776
71.77861	-68.33233
72.37524	-63.76188
73.278365	-46.47033
73.492096	-57.758943
73.52666	-76.42621
74.626236	-51.041126
74.50891	-75.98052
75.14374	-69.813516
75.86042	-60.25192
76.14964	-68.3702
76.79629	-61.727165
77.25831	-62.69573
77.65667	-66.34565
78.10687	-67.81253
78.0714	-89.38309
78.81628	-78.63689
79.221	-82.01265
79.78216	-78.89485
79.93405	-92.70036
80.27238	-98.779034
80.638905	-103.74762
81.376506	-93.33679
81.36923	-113.733495
81.862176	-113.437724
82.564306	-104.492213
82.82897	-113.62854
83.503814	-105.80627
83.81031	-113.24854
83.94401	-127.81774
84.886246	-108.90953
84.9872	-124.8306
85.12999	-139.02296
86.23139	-113.564505
86.126796	-137.98192
86.46786	-143.98485
87.764796	-110.43657
87.425555	-144.56268
87.71023	-152.88056
88.19317	-152.99731
88.808896	-147.62165
89.07538	-156.71626
89.353684	-165.30821
89.82389	-165.94225
90.17405	-171.56325
90.71338	-169.32886
91.2618	-166.7517
91.50555	-176.77179
96.46957	8.562621
96.98798	9.92592
97.683746	18.603428
97.539136	-7.491141
98.23308	1.1304156
99.10347	17.053161
99.07436	-4.2792206
99.76558	4.2198562
100.166666	0.7203567
100.74965	4.7436655
100.91518	-8.503613
101.40085	-8.506125
102.438584	14.305145
102.203025	-15.521022
102.55136	-21.221224
103.64548	3.961762
104.14207	4.426766
104.16117	-14.889617
105.17525	6.949566
105.496305	0.112593616
105.7255	-10.473729
106.27574	-7.810494
106.99879	2.0193563
107.656355	9.109766
108.29664	15.49474
108.232975	-7.2470827
109.061524	6.9564528
109.15611	-9.260337
109.62541	-9.916427
110.754094	16.701144
110.50398	-13.811335
111.525345	8.386112
111.744534	-2.6513466
111.98464	-12.819044
113.05875	11.5379
113.53533	11.173353
114.028275	11.412373
114.3566	4.9016793
114.88138	6.5082193
115.252455	1.8005212
115.6208	-3.087689
116.348396	6.952801
116.510286	-6.500822
116.87954	-11.3347205
117.78449	6.0354018
118.18103	2.332758
118.69762	3.6243356
119.3179	9.201414
119.29062	-12.047048
120.11644	2.0041857
120.59301	1.6262468
121.3297	12.0253685
121.44521	-3.2963625
121.94089	-2.8711924
122.66302	6.885435
122.77125	-8.768648
123.90267	17.951729
123.82809	-5.2350867
124.60934	7.0217677
125.02407	4.0895182
125.28328	-5.3040237
125.84171	-2.2835147
126.46562	3.3869806
126.92583	2.3639415
127.05952	-12.228433
127.60704	-9.6457035
128.53017	8.431783
128.77665	-1.4393429
128.97856	-13.194787
129.89715	4.7088206
130.17	-4.111199
130.53561	-9.0977755
131.44329	8.3744
131.6643	-2.595663
132.27093	2.417906
132.43918	-10.708903
133.54513	14.97087
133.84617	7.326033
134.13357	-0.917679
134.66108	0.78898146
135.34866	9.177355
135.55602	-2.3744349
136.13173	1.3618055
136.81203	9.406506
137.15946	3.7204627
137.4887	-2.7582199
138.12716	3.5506723
138.49733	-1.2472869
138.75471	-10.728588
139.85156	14.573709
140.07803	3.8656595
140.38089	-3.7026064
140.7174	-9.871702
141.41044	-1.2981249
141.60689	-13.255252
142.45545	1.7508524
143.18304	11.74586
143.46953	3.4777769
143.93883	2.7881753
144.54001	7.578762
144.86561	0.9638801
145.21576	-4.64294
146.04977	9.7694275
146.61275	12.946043
146.87377	3.681134
147.44948	7.379799
147.71597	-1.6732893
147.95789	-11.756031
148.46266	-10.963327
149.11386	-4.1819785
149.79689	4.0142
149.77324	-17.085305
150.89738	9.343276
151.2639	4.4119122
151.32211	-13.2728255
151.9724	-6.4582033
153.08198	19.367471
153.09926	-0.030299012
153.87961	12.187301
154.05969	-0.46755313
154.78547	9.464815
155.42939	16.018782
155.76954	9.988263
155.91688	-4.015037
156.21701	-11.685321
156.96462	-0.84036906
157.44392	-1.115086
157.8832	-3.0268479
158.30157	-5.824018
158.91821	-0.41978189
159.75768	14.208497
160.03325	5.4931224
160.77631	16.147113
161.13374	10.850845
161.16194	-8.082049
162.13055	11.919575
162.17693	-6.2625304
162.69534	-4.9147834
163.08552	-8.861719
164.17418	16.069654
164.58709	13.082727
164.89086	5.5439355
165.19918	-1.7895663
165.3256	-16.649251
166.15961	-2.2483675
166.66074	-1.6023211
167.04091	-5.9759524
167.68483	0.5632398
167.93858	-9.010116
168.87627	9.700317
169.03088	-3.9952932
169.3683	-10.161625
170.03588	-2.6342387
170.51973	-2.6910618
171.51744	18.50468
171.47288	-3.4593357
171.84122	-8.318042
172.45058	-3.192546
172.4815	-22.011561
173.43102	-2.8237035
173.75662	-9.44298
174.38872	-3.362718
174.80708	-6.158342
175.31822	-5.100146
175.97033	1.7676778
176.00489	-16.882993
177.23634	14.010912
177.82206	18.138137
177.53011	-14.030799
178.3723	0.7341897
179.03442	8.04447
179.14356	-7.53538
179.63195	-7.426035
180.68606	16.07342
180.69242	-3.757626
181.34817	3.3017237
182.01483	10.789548
182.08213	-6.522374
182.49777	-9.43432
183.60463	16.271545
184.04482	14.394489
183.89657	-11.841175
184.80061	5.4544177
184.96978	-7.637056
185.46818	-7.105508
186.35676	9.612518
186.64416	1.3944358
186.95884	-5.665439
187.02706	-22.942625
187.98202	-3.5194337
188.62595	3.0256691
189.05705	0.7737068
189.49906	-1.0384994
189.6555	-14.662414
190.34216	-6.338894
191.15889	7.344171
191.3135	-6.362745
191.64638	-12.680961
192.33578	-4.190114
192.76142	-6.671123
193.32985	-3.245896
193.74458	-6.2113405
194.41943	1.6139051
194.88327	0.7149167
195.31892	-1.3590256
196.00832	7.072051
196.19294	-5.3611985
197.18793	15.727175
196.84687	-18.4682
197.6263	-6.310044
198.1711	-3.879601
198.76681	0.697135
198.93325	-12.502674
199.88276	6.6883547
200.13015	-3.1695323
200.54578	-6.0919767
201.16424	-0.57592283
201.60898	-2.2299567
202.09283	-2.3214317
202.39479	-9.906805
203.11329	-0.3024842
203.43889	-6.91207
204.25016	6.555713
204.54574	-1.2868287
204.74947	-12.919605
205.23059	-13.120728
206.14372	4.5694256
206.553	1.3948569
206.5539	-18.6544
207.14144	-14.4519015
208.25557	11.5634256
208.46657	0.21761904
208.88312	-2.6206732
209.02682	-16.761445
209.45974	-18.974704
210.51021	4.4291936
211.24417	14.67651
211.44426	2.8806857
212.05089	7.933469
212.17822	-6.913388
212.81669	-0.5851283
213.54519	9.455332
213.68889	-4.6800445
214.44286	6.429349
214.30098	-19.564645
215.58701	13.615801
215.88532	5.8492265
216.38554	6.461568
216.82574	4.584096
216.94215	-10.726433
217.84255	6.4450394
218.3164	6.000884
218.71931	2.5918137
219.32776	7.6469655
219.53967	-3.68315
220.34094	9.382506
220.42097	-7.410061
221.35411	11.1424914
221.57421	0.15553424
222.0335	-0.9278209
222.46279	-3.2613738
223.53781	21.129225
223.93981	17.705698
223.98437	-0.5495649
224.70469	9.1444075
224.80928	-6.6112875
225.71605	10.803371
226.05529	4.7663175
226.25629	-6.991842
226.91567	0.19142957
227.24673	-6.2070895
227.64145	-9.96831
228.76377	16.385632
228.45636	-16.38465
229.29946	-1.602113
229.917	3.8369776
230.09345	-8.952168
231.00385	8.630265
231.54045	10.794815
231.40403	-14.96389
232.1007	-6.216087
232.86195	5.1522528
232.85376	-15.268918
233.83147	5.1458317
234.06976	-5.09806
234.65456	-1.0008353
235.42218	10.672597
235.63591	-0.57336633
235.90967	-9.321006
236.65636	1.4827051
236.95377	-6.326131
237.69864	4.4123333
238.31073	9.657748
238.52263	-1.6293082
239.2566	8.6200136
239.5167	-0.6985714
240.06604	1.9498992
240.65176	6.065738
241.00373	0.574972
241.10923	-15.140464
241.97234	0.46574517
242.8209	15.498554
242.7636	-6.996658
243.34932	-2.8000607
244.1233	9.10768
244.04235	-14.324953
244.89273	0.7511093
245.67035	12.837742
245.73401	-4.5867364
246.55256	9.192194
247.09644	11.606525
247.12645	-7.2353655
247.61667	-7.0427
248.01957	-10.4440605
248.62166	-5.6470284
249.3729	5.3408953
249.92497	8.093009
250.15598	-2.4077884
250.7035	0.15428571
250.5698	-25.456528
251.96314	12.099007
252.2751	4.90706
252.20234	-18.152287
252.68255	-18.403761
253.7985	7.7035114
253.89673	-8.341685
254.9945	17.014666
254.9581	-4.592023
255.28644	-11.085926
256.0213	-0.7912205
256.95718	17.869093
257.2855	11.396474
257.7648	11.135372
257.89487	-3.6095066
258.03038	-18.090989
259.20636	10.515817
259.64746	8.684661
260.1968	11.309444
260.647	9.85411
260.81344	-3.3716313
261.5865	8.54909
262.0922	9.393772
262.19314	-6.5531265
262.65062	-7.714257
263.16357	-6.567757
264.14855	14.130256
264.81612	21.651653
264.71335	-2.7018476
265.15264	-4.6036855
265.32908	-17.375852
266.2895	2.268741
266.93525	8.914167
266.60783	-24.76252
267.8593	6.9400384
267.94297	-9.670813
268.32313	-14.042482
269.19625	2.0011586
269.31085	-13.342699
269.78105	-13.948996
270.51865	-3.5161984
271.32083	9.562309
271.65098	3.1487686
271.88017	-7.4675925
272.78602	9.943286
272.72327	-12.7313785
273.23622	-11.620883
274.45677	18.815362
274.8342	14.309733
274.99973	1.1094928
275.36717	-3.795092
275.97835	1.3933954
276.41855	-0.48784674
277.04792	5.479874
277.31076	-3.7185055
277.69184	-8.033515
278.10748	-10.958273
278.96058	4.2552116
279.288	-2.233722
279.56904	-10.730401
279.99195	-13.3159195
280.45034	-14.437093
281.24796	-1.5234604
281.7027	-2.7603109
282.0574	-8.196701
282.67405	-2.782606
282.97873	-10.2792
283.6463	-2.7460863
284.30478	4.4431754
284.2484	-17.961275
285.05784	-4.5785762
285.6972	1.7848699
286.15014	0.4245287
286.74586	5.0268396
286.51394	-24.671562
287.4862	-4.530666
288.27108	7.851041
288.1965	-15.358674
289.086	1.4092943
289.19695	-14.1017475
290.0537	1.2697509
290.51935	0.42746178
290.80675	-7.759913
291.38155	-4.058686
291.98	0.60068584
292.1055	-14.303956
293.0132	3.1786045
293.11778	-12.605435
293.9245	0.70059323
294.57206	7.43629
295.17142	12.132064
294.96042	-16.708511
296.19915	14.46625
296.05908	-11.424868
296.72665	-3.867046
297.1341	-7.0832723
297.75893	-1.3515146
297.8517	-17.596829
298.7821	0.8025766
299.01312	-9.753385
299.70616	-1.1123462
300.1418	-3.1971487
300.58382	-4.990384
301.10496	-3.52582
301.82164	6.044191
301.9426	-9.050148
302.33187	-13.009009
303.03673	-3.9264607
303.99897	15.767535
304.04354	-2.467624
304.59742	0.34482077
304.88664	-7.779528
305.2368	-13.356507
306.19267	6.105478
306.57557	1.8737438
307.12854	4.6537613
307.5833	3.375179
307.86796	-4.9382135
308.7993	13.517261
308.6665	-12.068006
309.11033	-13.786231
309.47777	-18.67783
310.64283	9.424451
310.70013	-8.296074
311.20672	-7.417175
311.65328	-9.003407
312.219	-5.706651
312.4782	-15.078744
313.3113	-0.7008653
313.2731	-22.37859
314.28172	-0.723002
314.70736	-3.1822158
315.5341	10.932857
315.62232	-5.504765
315.7351	-20.97038
316.84922	5.045409
317.3731	6.6292527
317.47496	-9.235233
317.87604	-12.7349355
318.781	4.644338
319.3094	6.3942016
319.80872	6.979159
319.82236	-12.551084
320.45992	-6.28868
321.07292	-1.0029261
321.80415	9.1606835
321.92602	-5.8800876
322.62724	3.073787
323.0165	-0.9114166
323.4749	-2.0410368
324.4335	17.533723
324.2807	-8.919518
325.15746	7.2879576
325.2275	-9.906552
325.785	-6.9376596
326.34617	-3.78064
327.09923	7.2640427
327.33115	-3.2329252
327.624	-11.221288
328.2734	-4.4092217
328.84364	-0.9202851
329.24746	-4.306183
329.9614	5.1478682
330.35067	1.1387838
330.91547	4.459614
331.48754	8.041353
331.9423	6.7448412
331.92137	-14.2092605
332.73355	-0.6912685
333.22195	-0.57655204
333.32017	-16.61562
334.68623	19.803303
334.6544	-1.6157081
334.95908	-9.110122
335.76035	3.952581
336.196	1.9218667
337.0291	16.302995
337.29103	7.0343917
337.43655	-7.0357786
337.91767	-7.1992026
338.61252	1.4544843
339.64935	24.260115
339.31465	-9.694119
339.5775	-18.925118
340.69254	7.1159823
341.33555	13.636342
341.75574	10.9293
342.03677	2.4497088
342.44695	-0.6188585
342.9017	-1.921579
343.30552	-5.281114
344.29868	15.710983
344.0786	-13.510488
345.00263	4.631377
345.08267	-12.160031
345.44556	-17.241169
346.20226	-6.0060013
347.00898	7.2758245
347.6156	12.280396
347.71293	-3.7786085
348.11129	-7.391229
349.01896	10.059186
349.6447	15.854556
349.91663	7.0143062
349.9421	-11.99035
350.95437	9.802568
351.5428	14.0727196
351.64376	-1.8749225
352.10306	-2.9658233
352.6233	-1.538091
352.94343	-8.380597
353.58008	-2.1188125
354.3977	11.624723
354.80153	8.217907
354.67693	-17.033626
355.1817	-16.239876
355.90656	-6.36054
356.80605	10.774903
357.14166	4.583675
357.25444	-10.8618635
357.89745	-4.364552
358.03387	-18.821559
359.24805	11.354272
359.61185	6.2960826
359.79465	-6.2405623
360.0293	-16.63026
360.997	3.318361
361.55453	6.28332
362.06112	7.1599137
361.97017	-16.713535
362.74324	-4.777331
363.238	-4.3835573
363.35896	-19.474299
364.03563	-11.563767
364.27483	-21.783273
365.21433	-2.9810286
366.092	13.21795
366.40395	6.046074
366.66316	-3.339412
366.78685	-18.30049
367.6918	-0.9700778
368.06742	-5.510413
368.4876	-8.211069
369.48987	13.1595065
369.579	-3.2574004
370.08195	-2.5388745
370.54488	-3.4952757
370.77135	-14.22181
371.5626	-1.5512154
371.93823	-6.1118987
372.63672	2.668965
372.55487	-20.80104
373.3334	-8.691903
374.46299	17.978721
374.36203	-6.3279893
374.38568	-25.4469
375.27425	-8.766563
375.67625	-12.219227
376.45205	-0.22800324
376.79766	-6.0214446
377.5489	4.97072
377.5589	-14.7053
378.19646	-8.400544
378.8504	-1.442271
379.608	9.788676
379.839	-0.742602
380.1646	-7.378887
380.5857	-10.030029
381.7644	18.643283
382.1373	13.98234
382.60296	13.139421
382.47018	-12.4636525
382.9622	-12.195797
383.79622	2.223551
384.17184	-2.337712
384.35738	-14.749865
385.25687	2.3867373
385.72253	1.569934
386.21457	1.834415
386.40192	-10.516713
387.2614	4.9397543
387.57972	-1.9912442
388.38917	11.410198
388.32823	-11.2041305
388.83755	-10.2112095
389.73977	7.019266
390.1636	4.4656787
391.04398	20.797647
390.7766	-10.368139
391.32775	-7.670529
392.19904	8.296362
392.62468	5.798101
393.1231	6.3224404
393.5351	3.2737953
393.69334	-10.25963
394.01166	-17.193259
394.8393	-3.0450505
395.0885	-12.830295
396.0371	6.348174
396.71195	14.164705
396.46457	-16.157239
397.61235	11.2347544
398.12258	12.23801
397.57234	-30.612568
398.62735	-7.0700884
399.08028	-8.406598
399.88336	4.7391223
400.32083	2.767084
400.49545	-10.104376
400.93565	-11.998302
401.495	-8.951538
402.58456	16.0674
402.81103	5.3391415
403.4213	10.478451
403.62502	-1.2016857
403.91424	-9.3025995
404.86466	9.909808
404.97562	-5.5961655
405.63228	1.4821007
406.54996	19.378861
406.24073	-13.5422906
407.34577	12.1059135
407.63499	3.964893
407.5886	-18.0594
408.56722	2.3589078
409.01924	0.9626911
409.64315	6.682707
410.19885	9.5859475
410.45078	-0.09904761
411.03195	3.837414
411.53308	4.504804
412.27432	15.109374
412.15336	-9.97982
413.10923	9.452468
413.4703	4.3119206
413.59218	-10.7457454
414.82454	20.159343
415.02736	8.458493
415.4721	6.7684838
415.84136	1.9515986
416.26518	-0.6257155
416.96458	8.234643
417.27472	0.9593517
417.72583	-0.4767586
418.52073	12.338348
418.4043	-12.559016
419.151	-1.7410271
419.60666	-3.0073914
420.15054	-0.60487693
420.30516	-14.303822
421.1819	1.8796048
421.92315	12.464005
422.1014	-0.2332352
422.77352	7.457837
422.8954	-7.54519
423.76033	8.152215
424.07865	1.2009182
424.54795	0.54993195
425.07364	2.1875665
425.18005	-13.494297
425.95948	-1.3359922
426.73892	10.832647
426.9872	1.0257073
427.78575	13.978995
427.95128	0.715754
428.36965	-2.0576691
429.00538	4.168389
429.6193	9.471929
430.04948	7.1761893
430.6925	13.713503
430.96625	4.927205
431.43828	4.3636704
431.78753	-1.2759486
432.3023	-0.043686063
432.64518	-5.940062
433.2227	-2.1171923
433.87845	4.9186237
433.91574	-13.660609
434.67972	-2.1360194
435.1754	-1.6784717
435.59103	-4.5966156
436.19312	0.2383338
436.73882	2.7391357
437.14627	-0.528434
437.71743	3.0769283
437.92298	-8.547455
438.41501	-8.28122
438.83793	-10.849096
439.56462	-0.85862144
440.35042	11.555474
440.68602	5.3529494
440.8943	-6.134338
441.50912	-0.7370183
441.98296	-1.2361986
442.4377	-2.492129
442.91338	-2.8695228
443.70645	9.839722
444.24306	11.950873
444.31036	-5.3786086
445.09343	6.97686
445.21622	-8.025142
445.49816	-16.455783
446.43494	2.2235013
447.01974	6.334366
447.26258	-3.706164
448.06202	9.3205305
448.4904	6.954471
448.38944	-17.337406
449.2853	-0.33943977
449.9765	8.193848
450.21844	-1.8558872
450.93785	7.802215
450.93785	-12.277601
451.74093	0.88689223
452.6868	19.908478
452.68953	-0.02736595
453.32163	6.0425163
453.58811	-3.0380201
453.9401	-8.512818
454.90233	11.204418
455.23066	4.727598
455.6372	1.443188
456.05194	-1.4445798
456.44666	-5.200777
456.88776	-7.03892
457.66356	4.9709134
458.12376	3.9593836
458.24837	-10.980063
459.18515	7.726253
460.13648	27.00896
460.02188	2.2089054
460.81587	14.95579
461.1251	7.694876
461.45797	1.3641044
462.24105	13.714177
462.86678	19.50911
463.10325	9.232796
463.02867	-13.950041
463.72898	-5.031521
464.49932	6.771412
464.73943	-3.364596
464.84402	-19.124497
466.0764	11.783098
466.29103	0.6048724
466.81035	2.0515755
467.2851	1.5964355
467.67073	-2.5038166
468.0809	-5.579241
468.89127	7.861059
469.36148	7.2364905
469.76166	3.725487
470.54655	16.179044
471.06496	17.512176
471.14136	0.6264195
471.79347	7.529266
472.0554	-1.7004399
472.70296	5.0221875
472.85212	-8.860257
473.62155	2.9036992
473.9526	-3.447995
474.29822	-9.262582
475.11404	4.471956
475.61608	5.1662346
