# Supplementary material for: Staphylococcus aureus vWF-binding protein triggers a strong interaction between clumping factor A and host vWF
Source: Commun Biol. 2021 Apr 12;4:453. doi: 10.1038/s42003-021-01986-6 (PMC8041789; doi:10.1038/s42003-021-01986-6)
Supplement: Supplementary file 3 — Supplementary Data 1 [file 42003_2021_1986_MOESM3_ESM.zip › Supplementary Data 1/Fig 4b curve_3.tsv]

x	y
-17.735678	161.18996
-17.235456	161.82136
-17.28184	139.88699
-17.139959	125.71169
-16.351427	138.34353
-15.921236	136.09829
-15.46467	134.99299
-15.250029	123.78631
-14.641576	128.97017
-14.402379	118.83196
-14.189557	107.60519
-13.903066	99.426
-13.24823	106.48841
-12.928088	99.705744
-12.828953	83.7537
-12.094991	94.084414
-11.904906	81.88879
-11.684809	70.98697
-11.0317915	77.97232
-10.582501	76.52269
-10.408788	63.70527
-9.632079	75.753626
-9.527487	60.07663
-9.327398	48.278576
-8.834452	48.66018
-8.226	53.797185
-8.150512	36.85641
-7.3301485	50.791434
-6.8835866	49.194867
-6.693502	37.03738
-6.468857	26.267115
-6.0122907	25.118603
-5.4438565	28.60695
-4.911802	30.567902
-4.288798	36.279986
-4.119632	23.211776
-3.6621561	22.136844
-2.7963172	37.911823
-2.7080962	21.477613
-2.2178785	21.718
-1.7112901	22.673145
-1.2383529	22.17429
-1.1019287	7.741005
-0.39979875	16.751083
-0.24063718	3.2861645
0.15408354	-0.44321862
0.6552151	0.2360577
1.2509341	4.867605
1.6893106	2.9170696
1.9321458	-7.0870102
2.1731619	-17.169172
3.2572796	7.655446
3.5937926	1.507441
3.9284864	-4.723537
4.199516	-13.53881
4.920745	-3.7661796
5.4819034	-0.5865671
5.8866285	-3.933721
7.019859	22.938547
6.6242287	-13.539543
7.0453248	-16.17583
7.708347	-8.811968
8.192198	-8.833822
8.781551	-4.5149526
9.368175	-0.2957629
9.44912	-17.016163
10.052115	-12.12652
10.724231	-4.4003056
11.201716	-4.709154
11.028912	-31.92368
11.8956605	-16.122902
12.675097	-3.9320513
13.550031	12.210545
13.363585	-15.567651
13.962032	-10.876744
14.322192	-16.063696
14.979756	-8.934987
15.758284	3.2355097
16.150276	-0.6106261
16.696882	1.917708
16.938808	-8.150408
17.517246	-4.251973
17.940161	-6.866644
18.204824	-15.945908
18.86148	-8.876406
19.52541	-1.4575873
19.992891	-2.1774212
20.28302	-10.285241
20.652275	-15.061717
21.41716	-3.498389
21.574502	-17.062057
22.068358	-16.663086
22.431246	-21.754064
22.795954	-26.744624
23.529916	-16.463176
23.927365	-20.076808
24.485795	-17.059337
25.104251	-11.5361574
25.435307	-17.93552
26.084686	-11.089456
26.791364	-1.9725974
26.879585	-18.38135
27.150614	-27.255833
28.223818	-2.928285
28.626724	-6.34012
29.017807	-10.231317
29.289746	-19.046228
29.66082	-23.776103
30.091012	-26.076821
30.65217	-22.912682
31.295183	-16.416426
31.705365	-19.486662
31.790858	-36.076756
32.754922	-16.254076
33.275153	-14.780005
33.53345	-24.195574
34.21557	-16.088592
34.743078	-14.31842
35.307874	-11.018115
35.525243	-22.12249
35.76626	-32.2081
36.476575	-22.936533
37.193256	-13.371754
37.70621	-12.216648
37.809894	-28.013078
38.693013	-11.561198
39.082277	-15.539826
39.70983	-9.686684
40.187313	-9.9677575
40.217326	-28.829635
40.83851	-23.238009
41.4888	-16.401202
41.6134	-31.374913
42.526533	-13.6332725
42.233676	-45.86211
42.829395	-41.281128
43.707967	-25.02908
44.127244	-27.781694
44.499227	-32.454033
45.200448	-23.521704
45.53787	-29.65893
46.046278	-28.721052
46.847543	-15.647358
46.860276	-35.22429
47.33685	-35.582384
48.27363	-16.915374
48.11083	-43.72515
48.94029	-29.49409
49.51873	-25.660099
50.010765	-25.416957
50.653778	-18.915676
51.182194	-17.12217
51.202203	-36.410035
51.575096	-41.062084
52.118065	-38.654063
52.66467	-36.13513
53.285856	-30.532417
53.433194	-44.54412
54.21263	-32.35612
54.44728	-42.774277
54.746504	-50.476325
55.605067	-35.033625
56.55458	-15.837954
56.636434	-32.549078
56.946572	-39.809527
57.82969	-23.389716
58.094354	-32.54044
58.582753	-32.396287
59.11299	-30.55477
59.48497	-35.253297
60.01793	-33.30448
60.57818	-30.22924
61.15116	-26.62516
61.42947	-35.20476
61.74779	-42.135594
62.659105	-24.52153
63.181155	-22.986748
63.701385	-21.572997
63.76505	-39.0459
64.0188	-48.632647
64.475365	-49.828176
65.24116	-38.233947
65.51401	-47.056647
66.150655	-40.799867
66.421684	-49.69461
66.95556	-47.69615
67.06379	-63.328155
67.875966	-49.79587
68.523526	-43.081722
69.08105	-40.117697
69.624015	-37.745227
69.659485	-56.374305
70.719956	-32.60843
70.80909	-49.04626
71.0692	-58.36423
71.845	-46.361436
72.13422	-54.491016
72.71448	-50.57565
73.03644	-57.365595
73.45117	-60.30817
73.725836	-69.02187
74.58804	-53.437425
75.093716	-52.632166
75.76765	-44.818944
75.778566	-64.47192
75.73127	-86.55952
76.95636	-55.960528
77.35199	-59.69058
77.361996	-79.39968
78.12415	-67.935435
78.2724	-81.92547
78.92269	-75.10766
79.63573	-65.683466
79.723044	-82.17758
80.440635	-72.60085
81.05636	-67.23143
81.287375	-77.76215
81.574775	-85.960836
82.27054	-77.29351
82.923556	-70.368364
83.15457	-80.90589
83.95401	-67.92163
84.004945	-85.93106
84.44878	-87.67176
85.213664	-76.107905
84.975376	-106.08116
85.731166	-94.876045
86.18682	-96.122846
86.80983	-90.45861
87.209095	-94.075074
87.551975	-99.96734
88.03128	-100.22209
87.88121	-126.56327
88.80617	-108.35886
89.460094	-101.40652
89.46373	-121.33756
89.97669	-120.26012
90.555126	-116.43068
91.04807	-116.12524
91.61287	-112.83579
91.98394	-117.57569
92.36684	-121.82753
92.59421	-132.51768
93.402754	-119.22839
93.434586	-137.99151
94.07669	-131.53333
94.50779	-133.78972
94.94344	-135.82993
95.22356	-144.34239
95.92478	-135.41798
96.41682	-135.21714
96.301314	-160.07834
97.108035	-146.80794
97.738315	-140.80206
97.9666	-151.45403
98.32039	-156.90935
98.93157	-151.76523
98.82243	-176.39441
99.49455	-168.65663
100.221236	-158.70355
100.50136	-167.19436
100.91336	-170.24644
101.0798	-183.47075
101.63459	-180.63719
102.12299	-180.54366
102.64049	-179.19152
103.13526	-178.83278
102.95518	-206.37765
103.86103	-188.98062
104.30123	-190.9204
105.10431	-177.76365
109.601764	-11.7425375
109.94828	-17.511444
110.43486	-17.45642
111.075146	-11.07916
111.73635	-3.844218
112.028296	-11.8472255
112.58491	-8.908318
112.895954	-16.166
113.59172	-7.447068
114.11195	-6.0208865
114.497574	-10.181053
114.513945	-29.629663
115.71357	-0.05967619
115.899105	-12.50499
117.11055	17.533329
117.29063	4.8873787
116.710375	-39.24089
118.04642	-4.0386817
118.10918	-21.571214
119.01685	-4.100712
119.18329	-17.332096
120.24559	6.5590853
120.47569	-4.0461085
120.84858	-8.7119565
121.21602	-13.610467
122.15916	5.2996275
122.2301	-11.875253
122.21464	-32.596294
122.83219	-27.143381
124.22372	10.336086
124.00817	-18.688894
124.93767	-0.30204024
125.67527	10.0698165
125.33876	-23.937827
126.35648	-1.9374552
126.71937	-7.0072923
127.28053	-3.895264
127.82532	-1.4168961
128.27188	-3.0485803
128.65387	-7.378443
128.78847	-21.890807
129.8926	3.7050077
130.04448	-10.109922
129.99537	-32.261523
131.17044	-3.7465153
131.5506	-8.103365
132.2491	0.730784
132.29094	-17.68844
132.94941	-10.5385995
133.76068	2.9270874
133.60334	-23.680287
133.86527	-32.942753
135.31137	6.800924
135.47417	-6.567328
135.85434	-10.933592
136.4837	-4.9629034
136.75474	-13.904204
137.06487	-21.163458
137.81339	-10.263868
138.21084	-13.9270045
138.50097	-22.017683
139.3377	-7.49309
139.45775	-22.620624
140.50731	0.69844103
140.46638	-21.072033
140.61372	-35.075883
141.64054	-12.742087
142.05982	-15.484386
143.04753	5.2981608
142.86654	-22.278521
143.3995	-20.314892
144.2035	-7.1359654
144.44906	-17.101306
144.89744	-18.617758
145.42677	-16.842592
145.60867	-29.40038
146.72007	-3.4954609
147.13298	-6.517327
147.47495	-12.481456
148.2744	0.50301094
148.31532	-17.910543
149.1084	-5.1999117
149.61954	-4.1417156
149.94968	-10.562272
150.45809	-9.647563
151.08292	-3.865765
150.98469	-28.059022
152.28618	5.732279
152.15157	-19.937057
152.69363	-17.625288
153.45488	-6.2118726
154.20521	4.729523
154.18156	-16.345482
154.66269	-16.513499
155.10743	-18.261679
156.14425	4.5639343
156.45166	-2.8209557
156.77544	-9.541284
157.09013	-16.589428
157.27385	-29.081525
158.34614	-4.8049394
158.88911	-2.4665508
159.1083	-13.48431
159.85408	-2.7083797
159.54122	-35.753938
160.16331	-30.106667
161.05007	-13.500413
161.59395	-11.091546
162.0969	-10.390475
162.29608	-22.238043
163.34563	1.0950831
163.41839	-15.990468
164.16509	-5.181387
164.75717	-0.794106
164.69532	-23.450988
165.44838	-12.3913085
166.06593	-6.9261276
166.55342	-6.8539506
166.95087	-10.487568
167.87855	7.802228
168.18232	0.26648326
168.4288	-9.647771
169.02088	-5.214978
169.43652	-8.129545
169.73028	-16.076036
170.25143	-14.61176
170.62887	-19.08476
171.41103	-6.810014
171.70116	-14.9193
172.24322	-12.574942
172.47969	-22.902645
173.18364	-13.839553
173.84302	-6.6673594
174.19408	-12.232804
174.7134	-10.835265
175.33914	-5.048879
175.74386	-8.400031
176.03945	-16.274787
176.86254	-2.2970822
177.23907	-6.8294706
177.51283	-15.59655
178.11583	-10.74112
178.55784	-12.521097
178.59968	-30.914948
179.29453	-22.232117
179.73109	-24.27989
180.3641	-18.170764
181.06168	-9.406968
181.3027	-19.519882
182.29132	1.2969194
182.4232	-13.355647
182.64147	-24.383866
183.89294	7.299242
183.91204	-12.020871
184.5214	-6.8842818
184.9334	-9.941048
185.73193	3.0070779
185.89564	-10.310351
186.18395	-18.464575
187.03433	-3.4000571
187.36903	-9.6343844
187.3181	-31.83082
188.6787	4.379929
188.66233	-16.431459
189.3881	-6.4857325
189.78828	-10.0208
189.93562	-24.030555
190.72688	-11.31645
191.17981	-12.675285
191.69458	-11.495674
191.73278	-30.019428
193.02426	3.3660856
193.2098	-9.056685
193.57633	-14.010061
194.67863	11.510104
194.53675	-14.468873
195.26253	-4.52667
195.89918	1.7415508
196.11382	-9.468815
196.94964	5.029741
197.06333	-10.3551195
197.80548	0.25354707
198.00738	-11.470015
198.48214	-11.952464
199.29068	1.4363092
199.65448	-3.6174308
200.14197	-3.5380746
200.62218	-3.751118
201.08148	-4.8534588
201.45346	-9.536013
201.67265	-20.570762
202.25836	-16.406175
202.23654	-37.405773
203.29792	-13.607117
204.18649	3.0939004
204.4457	-6.286943
204.77403	-12.803746
205.17875	-16.16328
205.99093	-2.6151063
206.21012	-13.6226004
206.67669	-14.419075
207.49341	-0.7128275
207.37609	-25.672407
208.13188	-14.488904
208.69486	-11.279005
209.1305	-13.334308
209.52432	-17.144916
209.95996	-19.215692
211.02771	4.8822456
211.23417	-6.6681916
211.01407	-35.86545
212.1564	-8.693971
212.43197	-17.385312
213.24779	-3.679357
213.62796	-8.069893
213.66797	-26.511697
214.08725	-29.25287
215.07587	-8.447941
215.4715	-12.155089
215.9408	-12.853955
216.57563	-6.617745
216.8121	-16.941459
217.75706	2.0528566
218.12814	-2.6610146
218.00717	-27.779806
219.08947	-3.1069492
219.21953	-17.761553
219.91166	-9.219722
220.28546	-13.850225
220.40824	-28.881826
221.42142	-7.054999
221.96257	-4.7419477
222.2145	-14.385404
222.9239	-5.1107903
223.4123	-5.008693
224.12716	4.479212
224.15627	-14.416772
224.77927	-8.717193
224.99573	-19.877096
225.75152	-8.652338
226.39908	-1.966117
226.74833	-7.6174535
227.19489	-9.224747
227.43681	-19.305745
228.10802	-11.580476
228.42816	-18.430304
229.11392	-10.166834
229.99068	6.0237123
229.98158	-14.456313
230.65915	-6.50668
231.54318	10.022808
231.4395	-14.366771
232.22712	-1.8784817
232.61548	-5.895756
233.05749	-7.706283
233.20119	-21.857002
233.82965	-15.9321
234.43629	-10.93213
234.49813	-28.472618
235.23391	-18.092007
235.94787	-8.67012
236.29438	-14.369961
236.90374	-9.278513
237.37304	-9.944229
237.48673	-25.344166
238.6536	2.8744361
239.01103	-2.398917
239.4594	-3.9649343
240.01056	-1.2541656
240.09606	-17.789931
240.72543	-11.871909
240.78273	-29.586562
241.90322	-3.2949674
242.08512	-15.838162
242.56443	-16.127084
242.9455	-20.422155
243.52667	-16.505339
244.03872	-15.349654
244.5935	-12.5152605
245.38204	0.024753383
245.32474	-22.433172
246.4025	2.0627558
246.99276	6.429163
247.06006	-10.887986
247.6385	-7.029825
247.98683	-12.736166
248.27514	-20.89209
249.52388	10.707351
249.57663	-7.2010327
250.04138	-8.038353
250.93632	8.888669
250.95906	-10.282521
251.80853	4.803281
251.69848	-19.82408
252.77532	4.632866
252.76987	-15.697756
253.3374	-12.31335
254.17594	2.3162574
254.43424	-7.0659286
255.01723	-3.0362386
255.51563	-2.528477
255.20913	-35.301286
256.38965	-6.5321806
257.23276	8.2712795
257.31916	-8.259338
258.01128	0.31744025
258.5115	0.90669833
258.98808	0.5509209
259.13997	-13.255854
260.20862	10.873629
260.416	-0.63071163
261.01898	4.211724
261.2318	-7.041929
261.48464	-16.668526
262.37595	0.09253585
262.9171	2.4074896
263.26907	-3.1444
263.49554	-13.807126
264.28225	-1.3678565
264.87524	3.0744441
265.2263	-2.50421
265.67923	-3.8312617
266.07395	-7.557113
266.8443	4.232642
267.581	14.606615
267.1135	-24.85041
267.96025	-9.894931
268.7033	0.7816815
268.8179	-14.56824
269.74467	3.680612
269.9193	-9.167839
270.17396	-18.757093
271.06526	-1.9156256
271.80377	8.529449
271.7301	-14.622012
272.1612	-16.853397
273.29443	9.946658
273.32717	-8.768452
274.16573	5.843527
274.51497	0.20320938
274.42402	-23.681957
275.2253	-10.617783
275.79554	-7.060231
276.32305	-5.354938
276.7387	-8.254537
277.59634	7.163291
277.67547	-9.66643
277.96833	-17.633206
279.31256	17.898199
279.24162	-5.116488
279.62997	-9.145034
280.47944	5.9260097
280.735	-3.5883627
281.55355	10.212565
281.8364	1.7911305
281.82913	-18.612318
282.45668	-12.734076
283.43803	7.819593
283.49078	-10.0965096
283.9428	-11.478383
284.69404	-0.4848909
284.96143	-9.5180626
285.45801	-9.034989
285.9064	-10.57019
285.93823	-29.35218
287.09601	-1.5550126
287.5362	-3.4299774
287.68537	-17.336273
288.34384	-10.153858
288.89863	-7.2923395
289.73173	7.0745857
289.8927	-6.34556
290.48206	-2.0652464
291.41702	16.560702
291.29606	-8.5594466
291.9318	-2.3346472
292.37836	-3.9582356
293.09777	5.70278
293.2624	-7.5506814
294.0882	6.566408
294.38652	-1.2106503
294.72668	-7.2385036
295.1887	-8.212157
296.08637	8.838877
296.06545	-12.128586
296.82397	-0.78155624
297.06135	-11.072719
297.86534	2.0988593
298.54837	10.286626
298.38102	-16.744052
299.0968	-7.23346
299.64977	-4.391308
300.57473	13.787561
300.49378	-9.6783154
301.23957	1.0783468
301.56062	-5.716636
302.26093	3.1690056
302.9203	10.375331
302.86392	-12.0484525
303.40416	-9.774344
304.42644	12.4241485
304.49556	-4.8201694
304.7293	-15.252575
305.04307	-22.317266
306.08535	0.7322456
306.66106	4.4489703
306.8839	-6.4507935
307.5451	0.8413832
307.64696	-15.076418
308.33908	-6.516906
309.14399	6.7465387
309.1558	-12.860648
310.28995	13.967024
310.23356	-8.464677
311.00754	3.4694363
311.1376	-11.254445
311.78425	-4.5791777
312.1999	-7.459826
312.6983	-6.934045
313.2649	-3.5914889
313.3795	-18.930952
313.9743	-14.43486
314.912	4.2926856
314.9793	-13.0192315
315.76783	-0.48954314
316.12072	-5.9555915
316.6737	-3.1554882
317.0284	-8.579656
317.22757	-20.436652
317.78328	-17.550371
318.77371	3.3399308
319.1839	0.23333768
319.54042	-5.094995
320.14069	-0.33907016
320.86555	9.553964
320.88374	-9.784753
321.33485	-11.221676
322.40078	12.812869
322.10974	-19.337464
323.2157	6.3115884
323.35302	-8.0996
323.93964	-3.8855186
324.70362	7.641345
325.05378	2.0277523
325.41666	-3.0326614
326.01147	1.4496963
326.6281	6.872903
327.07285	5.207692
327.21837	-8.881217
327.98144	2.6025976
327.94506	-18.9797
328.95278	2.6363527
329.31658	-2.4204096
329.48847	-15.393794
330.22516	-4.9936314
331.0146	7.572393
331.24562	-2.9810059
331.74584	-2.3711519
332.25697	-1.3296672
332.60076	-7.1849206
332.8445	-17.188629
333.9068	6.6796876
334.50524	11.373067
334.42248	-12.166062
335.24012	1.5869804
335.11097	-23.88029
336.5025	13.610597
336.72987	2.9439923
337.22736	3.4144118
337.4893	-5.824624
338.15596	1.6681549
338.50156	-4.147785
338.85445	-9.654331
339.78304	8.722134
339.6839	-15.463256
340.87807	13.844325
340.87262	-6.4892896
341.3592	-6.4568624
342.02859	1.1700446
342.21685	-11.159542
342.88806	-3.4812316
343.16182	-12.218526
344.23775	12.1929715
344.87894	18.631905
344.62337	-12.043657
345.1636	-9.7839705
345.86938	-0.6612561
346.2077	-6.7247423
347.27182	17.199847
347.04172	-12.41461
347.9776	6.208916
348.52238	8.653306
348.38868	-16.993
349.31364	1.219981
349.6456	-5.155559
349.7229	-22.045433
350.65423	-3.6088545
351.15445	-3.0090383
351.50643	-8.538128
352.3286	5.36574
352.6633	-0.8627307
352.797	-15.427108
353.92932	11.329344
354.0985	-1.7742689
354.41136	-8.9081095
355.20898	3.985145
355.58824	-0.39074554
356.47318	16.15331
356.71783	6.189197
357.01615	-1.5675673
358.19394	27.068249
357.77467	-10.39759
358.41222	-4.106296
359.0816	3.516301
359.1753	-12.732401
360.13026	6.7111932
360.28396	-7.0539538
360.746	-8.014452
361.34261	-3.4374933
361.64093	-11.198038
362.80963	17.098586
362.9015	0.7940133
362.94242	-17.63216
364.072	9.029888
364.36214	0.9348696
364.5031	-13.333887
365.48445	7.1752166
365.75457	-1.7432636
365.82097	-19.082421
366.5622	-8.500449
366.80595	-18.536776
367.5281	-8.73226
368.26296	1.5825957
368.55764	-6.308738
368.88414	-12.918185
369.42984	-10.416407
370.3466	7.3948885
370.53488	-4.9007395
371.19153	2.1869203
371.79635	7.1268902
372.1265	0.71703526
372.63672	1.7278319
372.66037	-17.380269
373.61352	1.9545296
374.2347	7.56843
374.81405	11.456541
374.73674	-11.8509915
375.62987	5.015923
375.95092	-1.8182004
376.24923	-9.552165
377.377	17.010962
377.4625	0.45384746
378.14735	8.692352
378.06458	-14.813439
378.75125	-6.522346
379.4634	2.8770074
379.49067	-16.109093
380.3065	-2.4458408
381.2842	17.93289
381.33058	-0.248061
381.42608	-16.422495
382.2146	-3.8679897
382.70665	-3.6151269
382.66845	-25.28934
384.10363	13.983299
384.2628	0.4758157
384.2728	-19.187863
384.9904	-9.5913095
385.4024	-12.638464
385.96446	-9.470153
386.69842	0.8063252
387.19955	1.4427947
387.38963	-10.791329
387.92714	-8.663125
388.74114	4.9291105
388.9094	-8.199448
389.29048	-12.547876
390.13722	2.402243
390.65836	3.8817742
390.56832	-19.965718
391.64698	4.5964656
392.01169	-0.43424604
392.22905	-11.534032
393.09398	4.1751103
393.28498	-8.009344
393.8343	-5.3959463
394.1481	-12.495363
394.6283	-12.7226805
395.18582	-9.740663
395.6442	-10.862881
396.21537	-7.352229
396.90931	1.2904885
396.77562	-24.350393
397.52322	-13.489354
398.23627	-4.0743494
398.6983	-5.0426165
399.2176	-3.642535
399.75149	-1.6393232
400.068	-8.656238
400.75648	-0.26082378
401.38585	5.6739097
401.3422	-16.214852
401.6196	-24.851248
403.08842	15.864025
403.62775	18.053918
403.67686	0.0006893942
403.48314	-28.100739
404.72187	3.0648125
405.22028	3.5826218
405.42582	-8.023657
406.65455	22.720513
406.5054	-3.5548751
406.88465	-7.928045
407.68228	4.9660462
408.1143	2.7428396
408.77913	10.1745695
408.66726	-14.557574
409.45943	-1.862553
410.06697	3.2092163
410.11518	-14.923696
411.03286	2.9869924
411.1902	-10.627379
411.72953	-8.38873
412.42438	0.25216477
412.59992	-12.566594
413.61673	9.394335
413.986	4.6008553
414.57352	8.801906
415.2038	14.78679
415.5976	10.989371
415.6649	-6.317205
416.2006	-4.21745
416.4671	-13.2976945
417.02643	-10.230063
417.5303	-9.471406
418.1169	-5.3061756
418.5953	-5.608717
418.87816	-13.991864
419.44296	-10.712938
419.99775	-7.853773
420.6926	0.78628423
421.0364	-5.03406
421.6021	-1.7315859
422.30332	7.1804485
422.7335	4.90574
423.30376	8.408945
423.17188	-17.159968
424.01498	-2.3621892
424.88537	13.5394656
424.58706	-18.867142
425.62206	3.862784
425.8649	-6.1648
426.17322	-13.519671
427.44196	18.883608
427.17002	-12.445991
428.11317	6.4628736
428.42058	-0.87381887
428.98174	2.2620703
429.4092	-0.1431446
429.8694	-1.2077222
430.2714	-4.6582616
430.95807	3.6902087
431.44192	3.617556
432.01672	7.312253
432.58697	10.7972555
432.77888	-1.3575164
433.38915	3.8018733
433.99305	8.742017
434.07582	-7.927
434.31865	-17.991589
435.28271	1.8138071
435.70927	-0.60706876
436.3068	4.0395404
436.83886	5.953081
437.4755	12.195484
437.84658	7.450329
438.1367	-0.6214269
438.76972	5.5034007
439.38908	11.0428645
439.86202	10.5119455
440.53505	18.28838
440.62963	2.0953118
441.1235	2.450569
441.66373	4.7261743
442.264	9.485736
442.95794	18.098207
442.90974	-3.976022
443.42178	-2.8807466
444.02114	1.8392536
444.68962	9.415045
445.3008	14.628939
445.57547	5.9052997
446.12753	8.663973
446.9106	21.020229
447.02702	5.7255854
447.42356	2.0497204
448.24847	16.095505
448.4149	2.8926388
448.88057	2.051073
449.4781	6.7279194
449.6109	-7.850637
450.49674	8.709257
450.97786	8.552254
451.0288	-9.433539
451.75275	0.44344303
452.43033	8.393255
452.75775	1.8258615
453.46897	11.231299
453.7591	3.1144022
454.50307	13.8643715
454.81048	6.46329
455.42347	11.774545
455.84184	8.984277
455.76272	-14.396671
456.87594	11.613242
457.04147	-1.6236323
457.48348	-3.4049374
458.2602	8.659792
459.1042	23.537476
459.03417	0.5343927
459.7463	9.93829
460.49482	20.825116
460.4166	-2.4793136
461.02323	2.5353007
461.33337	-4.6918333
462.02004	3.6566817
462.5421	5.1420894
462.64032	-10.831673
463.61257	9.284078
463.87086	-0.07294929
464.38564	1.1205889
465.15234	12.8053375
465.80536	19.742614
465.69713	-4.826432
466.48384	7.66645
466.90676	5.106313
467.3324	2.6380718
467.90265	6.1578156
468.5684	13.609353
468.75758	1.3758445
469.34875	5.808221
470.03178	14.004583
470.28735	4.4657065
470.16002	-20.83667
471.0495	-4.1171463
471.8917	10.6391475
472.19365	3.0752813
472.62748	0.9920444
473.15226	2.6254725
473.5006	-3.0661539
474.02264	-1.5039119
474.95487	17.012601
474.88848	-5.790309
475.81344	12.4011305
476.1163	4.837893
476.7211	9.838491
477.35415	15.966336
477.486	1.3390228
477.67975	-10.7060515
