# Supplementary material for: Staphylococcus aureus vWF-binding protein triggers a strong interaction between clumping factor A and host vWF
Source: Commun Biol. 2021 Apr 12;4:453. doi: 10.1038/s42003-021-01986-6 (PMC8041789; doi:10.1038/s42003-021-01986-6)
Supplement: Supplementary file 3 — Supplementary Data 1 [file 42003_2021_1986_MOESM3_ESM.zip › Supplementary Data 1/Fig 4c curve_1.tsv]

x	y
-39.697245	161.58676
-39.389835	154.45928
-38.603122	167.1294
-38.14019	166.4489
-37.699994	164.80059
-36.82688	181.05434
-36.66408	167.92043
-36.640433	149.00206
-35.876457	160.72528
-35.198884	168.90145
-34.926945	160.23989
-34.366696	163.5589
-34.064744	156.15004
-33.73096	150.02367
-33.49449	139.92835
-32.9588	142.15655
-32.518603	140.47559
-31.646398	156.65633
-31.540896	141.08548
-31.2635	132.65905
-30.63595	138.69819
-30.314897	132.0567
-30.00567	124.89915
-29.641873	120.03945
-28.922463	129.87848
-28.645976	121.34278
-28.060262	125.63472
-27.098016	145.52796
-27.211703	120.86687
-26.42408	133.47908
-25.685571	144.1115
-25.408175	135.6235
-25.283574	120.79603
-24.453206	135.22597
-24.429559	116.204324
-24.004825	113.809455
-23.316337	122.28377
-22.87887	120.45792
-22.723347	106.90587
-22.515982	95.497575
-21.879336	101.85733
-21.43914	100.06577
-20.767933	107.845385
-19.868443	125.08146
-20.167667	92.716106
-19.634703	94.73421
-18.708837	113.07315
-18.531486	100.40707
-17.855731	108.35562
-17.564693	100.392285
-17.01263	103.198866
-17.026272	82.6132
-16.167709	98.13275
-16.00491	84.89861
-15.315512	93.40281
-14.7270685	97.72789
-14.92352	69.53016
-14.244127	77.62846
-13.523807	87.41011
-13.239135	79.16118
-12.938092	71.59529
-12.4033095	73.68518
-12.102267	66.090716
-11.940377	52.73984
-11.057257	69.281234
-10.191418	85.04929
-10.295101	60.70094
-9.517483	72.8389
-9.274648	62.842315
-9.049093	52.123673
-8.42518	57.880853
-7.799447	63.7386
-7.713955	47.19719
-7.206457	48.142147
-6.737158	47.50883
-6.540707	35.56719
-6.0104717	37.446414
-5.003661	59.05025
-4.8999786	43.277257
-4.240595	50.52605
-4.143279	34.4661
-3.4529724	42.944093
-3.2401506	31.684017
-2.7472045	32.02735
-2.494365	22.397957
-2.0432556	21.024547
-1.3574967	29.3189
-0.8045239	32.127075
-0.83089924	10.946036
0.18136838	32.75171
0.49605353	25.729774
0.19682979	-6.7628576
1.182722	13.930615
1.5929041	10.828059
2.4360058	25.65477
2.8088987	20.979512
2.8170841	1.2409689
3.3782424	4.365935
4.2668185	21.028334
4.186783	-2.3603532
5.008966	11.548712
5.5937712	15.691047
5.65016	-2.0649513
6.2413315	2.2827697
7.060786	16.099786
7.572832	17.221573
7.822943	7.455441
8.086697	-1.7331855
8.5478105	-2.7589923
9.0625845	-1.5224415
10.0903135	20.886117
9.961165	-4.534689
10.739693	7.575849
11.075296	1.3102841
11.26629	-10.864505
12.119396	4.338341
12.595062	3.9222466
12.755133	-9.543727
13.5191085	1.9709033
13.731021	-9.415582
14.780578	13.94765
15.24351	12.9844685
15.38812	-1.1484869
15.578204	-13.390837
16.145728	-9.996454
16.900609	1.12356
17.714607	14.692345
17.897415	2.1630343
18.579536	10.256004
18.744155	-3.048311
18.919687	-15.889672
20.249368	19.013008
20.273015	-0.11387794
20.308486	-18.736998
21.23526	-0.5210358
21.773682	1.6645843
21.817337	-16.666571
22.69318	-0.50609625
23.058798	-5.522636
23.207955	-19.456443
24.15383	-0.4438584
24.229317	-17.431778
25.043315	-3.888811
25.379828	-10.050541
25.623573	-20.095437
26.31206	-11.688887
26.586727	-20.454225
27.262482	-12.600623
27.431648	-25.725807
28.18289	-14.768967
28.666742	-14.860255
29.349772	-6.7099486
29.572599	-17.607757
29.946403	-22.271148
30.627614	-14.192001
30.94412	-21.220041
31.46526	-19.743629
32.241058	-7.790187
32.47025	-18.39177
33.090526	-12.87646
33.579834	-12.737112
34.301063	-3.007462
34.72034	-5.786922
35.3488	0.12766077
35.465217	-15.186014
36.009094	-12.794595
36.46657	-13.994257
37.286025	-0.21134109
37.460648	-13.095283
37.719854	-22.490268
38.047272	-29.046961
38.811248	-17.577982
39.314198	-16.844689
39.351487	-35.45944
40.04907	-26.702664
40.871253	-12.810315
41.34328	-13.392962
41.445144	-29.273316
42.11999	-21.504645
42.60475	-21.522194
43.014932	-24.686182
43.859853	-9.831951
44.26003	-13.398923
44.611095	-18.994847
45.203176	-14.584719
45.80617	-9.792333
45.938048	-24.421689
46.40098	-25.403546
46.838448	-27.412315
47.046722	-38.926855
48.396412	-3.168427
48.882082	-3.1802852
48.86935	-23.818362
49.28499	-26.76713
49.797034	-25.668263
50.349097	-22.940094
50.964825	-17.559575
51.20766	-27.656278
51.798832	-23.295754
52.532794	-13.048036
52.70014	-26.241087
53.058482	-31.551577
53.770616	-22.172077
53.81609	-40.420375
54.813807	-19.243699
55.43772	-13.507726
55.72694	-21.664297
55.734215	-41.480378
56.780134	-18.333902
57.371306	-13.952131
57.519554	-27.945061
58.071617	-25.213243
58.71099	-18.870228
59.16119	-20.349939
59.333995	-33.292286
60.18528	-18.178976
60.95835	-6.3065195
60.70369	-36.964008
61.666846	-17.21874
62.030644	-22.27088
62.41536	-26.439032
62.77825	-31.56129
62.8501	-48.70966
63.613165	-37.217868
64.476275	-21.586443
64.93375	-22.820766
65.50491	-19.255328
66.37348	-3.425122
66.51809	-17.559955
66.86279	-23.419029
67.54491	-15.259613
68.24704	-6.320957
68.82821	-2.4081767
69.09378	-11.530142
69.605825	-10.425845
69.90687	-18.049815
70.48167	-14.368055
71.25565	-2.4741108
71.4139	-16.037473
71.98688	-12.421115
72.62717	-6.006551
72.897286	-14.926336
73.313835	-17.805474
74.57985	14.445868
74.47526	-9.952644
74.8909	-12.88279
75.4948	-7.9580535
75.50481	-27.66317
76.068694	-24.425812
76.81084	-13.815585
77.291055	-14.035213
77.96954	-6.063007
78.36062	-10.020665
78.91632	-7.0990423
79.412	-6.6821635
79.794894	-10.950172
80.41153	-5.5353816
80.75441	-11.435381
80.96087	-22.99494
81.58205	-17.374473
82.03316	-18.826656
82.870805	-4.2406196
82.82078	-26.430943
83.39831	-22.602769
84.219586	-8.739004
84.66433	-10.437281
84.78893	-25.371809
85.76118	-5.2241232
85.987644	-15.96432
85.893056	-39.98762
87.22092	-5.0593063
87.11451	-29.569666
87.7075	-25.146408
88.486935	-12.9973905
88.82072	-19.263284
89.062645	-29.36032
90.034895	-9.2315105
89.86937	-36.16211
90.42234	-33.36504
90.97713	-30.5249
91.69654	-20.822408
92.19858	-20.123915
92.31318	-35.506865
92.47143	-49.05077
93.58374	-23.105153
93.97301	-27.086534
94.606925	-20.915204
95.22265	-15.540874
95.148984	-38.704585
95.96298	-25.089153
96.63055	-17.582663
96.64965	-36.850724
97.39089	-26.265472
97.740134	-31.903594
98.41043	-24.273961
98.745126	-30.51906
99.53093	-18.047782
99.63279	-33.942675
100.02842	-37.656073
100.68053	-30.78578
100.94974	-39.713947
101.573654	-33.98482
101.787386	-45.228318
102.51225	-35.33167
102.744174	-45.79148
103.62093	-29.625708
103.694596	-46.684333
104.2694	-42.932425
104.73597	-43.737094
105.14615	-46.864436
105.640005	-46.465578
106.412166	-34.616216
106.595884	-47.1157
107.388054	-34.445866
107.654536	-43.489018
107.818245	-56.77862
108.52583	-47.620408
109.11973	-43.094178
109.223414	-58.88812
110.068335	-44.036108
110.55946	-43.781454
110.5822	-62.93021
111.66086	-38.39045
111.87459	-49.61383
111.91006	-68.22359
113.15698	-36.70322
113.01692	-62.610174
113.33342	-69.589445
114.64673	-35.287488
114.88047	-45.748676
115.056004	-58.56308
115.612615	-55.5927
115.84999	-65.8786
116.33657	-65.812286
116.925015	-61.549085
117.67171	-50.748482
117.87271	-62.463715
118.46661	-58.001465
120.01276	-14.098553
121.0223	7.592756
121.53434	8.694892
121.9809	7.0969177
121.8854	-16.916248
122.45566	-13.443408
123.65983	16.329443
124.13913	16.0827
124.46564	9.490207
124.90311	7.531791
125.09138	-4.766742
125.73439	1.787098
126.20369	1.0889218
126.66025	-0.093002964
127.25506	4.4606185
127.46243	-7.0591918
128.05542	-2.6495967
128.88852	11.800221
129.02039	-2.842675
129.60065	1.0810879
129.9499	-4.5404687
130.69568	6.2324703
131.04038	0.41609966
131.36598	-6.204345
131.7798	-9.195925
132.42281	-2.6222423
133.14495	7.143996
133.90256	18.459512
133.68428	-10.6786715
134.20542	-9.210464
135.06762	6.40792
135.28317	-4.7808636
135.94256	2.4004507
136.58557	8.949126
136.52736	-13.533974
136.9048	-18.022823
137.98255	6.529732
138.51097	8.274678
138.44458	-14.550128
139.01574	-10.969053
139.57053	-8.1245176
140.2954	1.7883941
140.70103	-1.5198587
141.52776	12.631614
141.67419	-1.421919
142.18624	-0.2842738
142.64099	-1.595457
142.90383	-10.8160555
143.62415	-1.0570364
143.89609	-9.900327
144.70736	3.5963162
145.09207	-0.5540095
145.27033	-13.266099
146.33717	10.7523825
146.96381	16.594004
147.12116	3.0494088
147.27577	-10.659036
147.94334	-3.1132748
148.36989	-5.5284236
148.98835	-0.051631256
149.63136	6.4762063
149.93604	-1.0195211
150.50811	2.6196018
150.49265	-18.147992
151.2639	-6.3108186
152.01333	4.5810226
152.37713	-0.43971028
153.14747	11.356498
153.32664	-1.3172175
153.95328	4.5187834
154.20157	-5.29101
154.83458	0.82556477
155.35117	2.1128921
155.80137	0.63855686
156.46167	7.8834795
157.05375	12.283408
157.01919	-9.264439
157.36752	-14.896293
158.4571	10.079008
158.56442	-5.5838346
159.34204	6.5229783
160.16149	20.329785
160.06508	-3.744827
160.59714	-1.829971
161.29017	6.7706353
161.5894	-0.918493
162.18148	3.4601601
162.59712	0.5519816
163.06005	-0.3541962
163.55482	-0.01306794
164.01047	-1.2325344
164.72534	8.236517
165.31469	12.538556
165.36016	-5.6667323
165.78217	-8.324808
166.56615	4.0384393
167.1455	7.904175
167.56569	5.1888806
167.83308	-3.8524028
168.36331	-1.9594608
169.00815	4.6355723
169.58022	8.2222605
169.76394	-4.2963727
170.09044	-10.877304
170.70253	-5.6583184
171.41285	3.6522695
171.80757	-0.15319602
172.1841	-4.653133
172.93443	6.307227
172.99446	-11.315549
173.62747	-5.2202496
174.20864	-1.2935768
174.68703	-1.5954627
175.47647	10.997211
175.31913	-15.614992
176.33049	6.1267853
176.91166	10.084267
177.2518	4.0512884
177.96576	13.502301
177.96667	-6.5319013
178.60422	-0.29267764
179.44551	14.433077
179.531	-2.1575955
180.27133	8.400578
180.38956	-6.8024297
180.46869	-23.61697
181.7529	9.4174755
181.99118	-0.8381092
182.16672	-13.691074
182.87521	-4.4643894
183.10622	-15.01738
183.96751	0.52247844
184.70057	10.7611454
184.857	-2.898232
185.10075	-12.905891
185.83471	-2.617686
186.24762	-5.6412292
186.53502	-13.860953
187.32264	-1.3830199
187.87652	1.429985
188.18575	-5.880421
188.90334	3.7179283
189.16346	-5.6133978
190.03566	10.33746
190.46131	7.8669085
190.7578	0.030856333
191.31987	3.1864275
191.97653	10.259013
192.27029	2.308036
192.444	-10.5984796
193.31803	5.4546086
193.95013	11.467195
194.15658	-0.05623197
194.55312	-3.7523426
195.27617	6.069826
195.72273	4.397433
195.91464	-7.736253
196.70863	4.993373
197.17793	4.307452
197.79638	9.781425
198.17928	5.528078
198.28751	-10.098168
198.70951	-12.743242
199.86003	14.77183
199.94552	-1.7957942
200.8159	14.07956
200.92868	-1.3448926
201.60262	6.4334714
202.04008	4.4020434
202.15104	-11.106975
202.70856	-8.1401995
203.66171	11.228294
203.97094	3.8967757
204.22742	-5.5957405
205.06779	9.0702315
205.66442	13.619123
205.57711	-10.092935
206.30652	-0.0050782365
207.08869	12.2693114
207.09051	-7.781568
207.71715	-1.9560148
208.64029	16.142778
208.8713	5.5649855
209.20872	-0.57065735
209.93723	9.488338
210.11094	-3.4064739
210.58388	-3.9985636
210.94768	-9.041498
211.52793	-5.109251
211.79623	-14.107591
212.52929	-3.910673
213.19504	3.5570965
213.4788	-4.8243427
214.2064	5.192642
214.45832	-4.5227836
215.34599	12.122714
215.19229	-14.345198
215.84258	-7.508615
216.24002	-11.178168
216.60746	-16.124848
217.38599	-3.986385
217.92441	-1.7877036
218.49193	1.5812856
218.642	-12.28819
219.43599	0.4370102
219.87891	-1.3078352
220.2418	-6.4511265
221.0849	8.3713834
221.22406	-5.970358
221.81796	-1.4910303
221.8125	-21.824589
222.79475	-1.2933228
223.31226	0.02455039
223.81612	0.79433676
224.36181	3.2821673
224.98482	8.955452
225.21128	-1.7783145
225.74788	0.35906721
225.81155	-17.128226
226.68466	-1.0920424
227.43772	9.972648
227.86882	7.717396
228.00798	-6.6185976
227.89884	-31.232548
229.38313	10.1011656
229.5241	-4.1241663
230.27171	6.702729
230.49363	-4.214534
231.46406	15.846748
231.76965	8.400591
231.9379	-4.702397
232.83467	12.298693
233.25394	9.576587
233.44766	-2.4645043
234.18072	7.755501
234.73278	10.507407
234.86466	-4.102855
235.61044	6.6800528
236.24709	12.908995
236.42353	0.14953872
237.0138	4.4951785
237.30847	-3.3961653
237.80869	-2.776403
238.32801	-1.3509649
239.08652	9.991925
239.55218	9.168312
239.79592	-0.81823583
240.157	-5.9606022
240.6654	-4.989998
241.55761	11.853399
241.66675	-3.692127
242.30613	2.7302839
242.4962	-9.511176
243.01553	-8.095737
243.9996	12.572902
244.53894	14.826043
244.468	-8.151714
245.35476	8.479192
245.48027	-6.4032846
246.34792	9.448177
246.5098	-3.8930053
247.19102	4.2262786
247.49843	-3.0992724
247.8413	-8.958922
248.8545	12.906093
248.9891	-1.5711512
249.23375	-11.465177
249.72124	-11.3566075
250.51887	1.6136686
250.7335	-9.560689
251.43746	-0.4552975
252.04136	4.4964215
252.31603	-4.1752903
253.12457	9.218363
253.36104	-1.0268158
253.4811	-16.081268
254.20687	-6.065466
254.7171	-4.9774143
255.6657	14.230527
255.85396	1.9963974
