# Supplementary material for: Staphylococcus aureus vWF-binding protein triggers a strong interaction between clumping factor A and host vWF
Source: Commun Biol. 2021 Apr 12;4:453. doi: 10.1038/s42003-021-01986-6 (PMC8041789; doi:10.1038/s42003-021-01986-6)
Supplement: Supplementary file 3 — Supplementary Data 1 [file 42003_2021_1986_MOESM3_ESM.zip › Supplementary Data 1/Fig 4c curve_2.tsv]

x	y
-50.081855	117.11508
-49.04412	140.29415
-48.819476	129.74795
-48.171007	136.7767
-47.885425	128.76539
-47.294254	133.38897
-47.17693	118.41006
-46.40113	130.68308
-45.85816	133.28343
-45.439794	130.76201
-44.771316	138.5974
-44.81497	116.90765
-44.25745	120.08923
-43.80725	118.84903
-43.264283	121.47564
-43.06965	109.6297
-42.590347	109.59554
-42.090125	110.43223
-41.91732	97.665896
-41.499863	95.09185
-40.673132	109.380394
-40.55217	94.48137
-40.08196	94.05159
-39.70361	89.82067
-39.086064	95.45592
-38.46124	101.345154
-38.40758	83.66757
-37.758202	90.64542
-37.226147	92.71613
-36.91692	85.60477
-36.21479	94.69552
-35.914656	87.16208
-35.63726	78.71105
-35.068826	82.29232
-34.317583	93.412784
-33.949238	88.72034
-33.590897	83.60931
-33.128874	82.77906
-32.764166	77.880716
-31.978363	90.43886
-31.846486	75.92564
-31.21075	82.259456
-30.54227	89.96233
-30.494977	71.91339
-29.872883	77.670086
-29.157112	87.37367
-28.722374	85.308496
-28.36858	79.96871
-27.959308	76.91488
-27.292648	84.53027
-27.1635	69.8983
-26.448637	79.444624
-26.404072	61.32679
-25.63464	73.11483
-25.4009	62.828125
-24.78881	68.12387
-24.023924	79.7584
-23.840206	67.31767
-23.505512	61.215144
-23.225388	52.781144
-22.957996	43.793733
-21.968466	64.753224
-21.176296	77.449575
-21.568288	41.218844
-21.20631	36.180538
-20.103093	61.78616
-19.812054	53.768694
-19.076273	64.223106
-19.08264	43.870706
-18.928025	30.263632
-17.69657	61.16732
-17.40735	53.101953
-17.103579	45.597356
-16.475118	51.554327
-16.479666	31.29959
-15.981263	31.901554
-14.982637	53.192308
-14.930796	35.25015
-14.295968	41.477
-14.064956	30.978792
-14.015844	12.930123
-12.862604	40.601016
-12.27598	44.794845
-11.901268	40.22179
-11.756659	26.151817
-11.092728	33.569054
-10.435163	40.667282
-10.402421	21.959138
-9.758499	28.5468
-9.158232	33.314757
-9.0627355	17.20629
-8.0823	37.65911
-7.911315	24.682777
-7.3192346	29.096182
-6.956346	24.01735
-6.652575	16.516016
-6.4261108	5.796568
-5.432033	26.823066
-5.104615	20.303667
-4.4934345	25.52438
-4.424313	8.264758
-3.843146	12.220737
-3.1719385	19.903329
-2.920918	10.209075
-2.5744005	4.447274
-1.7922351	16.700273
-1.4029714	12.741292
-0.65991423	23.352695
-0.26428404	19.62798
-0.1487782	4.3369696
0.20501524	-1.1364739
1.0681257	14.492647
1.8020879	24.74495
1.8257348	5.6349066
2.3514228	7.305284
2.8716538	8.717006
2.9562368	-7.8951784
3.6465433	0.5438272
4.13767	0.7810665
4.7315702	5.226234
5.311828	9.1232195
5.8793526	12.517208
5.9821255	-3.3296814
6.8024897	10.485897
7.491887	18.94065
7.621945	4.166972
8.234944	9.439804
8.489603	-0.10161437
9.584634	25.06296
9.277225	-7.7408765
9.80928	-5.887858
10.72605	11.964239
10.9488765	1.0321599
11.300851	-4.5004738
12.02299	5.2490386
12.121215	-10.7626625
13.089827	9.175013
13.3481235	-0.23296068
13.633705	-8.532611
14.68599	14.912831
14.999765	7.7407586
15.489073	7.871976
15.550919	-9.673603
16.324899	2.203505
16.905156	6.126065
17.3117	2.8205934
17.9438	8.824029
18.277584	2.5589277
18.846018	5.934287
18.888764	-12.407256
19.380801	-12.1506945
20.303029	5.856011
20.487656	-6.5868647
21.29074	6.502503
21.748216	5.3105775
22.276632	7.060819
22.76503	7.1452852
23.239787	6.6521784
23.77457	8.6784
24.055604	0.17952533
24.238412	-12.383785
24.945999	-3.2214058
25.079695	-17.816663
25.785463	-8.748074
26.11561	-15.189997
27.113325	5.9916993
27.678121	9.217721
28.09558	6.3813442
28.498485	2.9421008
28.915034	0.019841687
29.430717	1.2685712
30.07737	7.903849
30.79769	17.55857
30.69128	-6.9141307
31.312464	-1.3482555
31.756297	-3.1330613
32.151927	-6.8390454
32.924998	4.9955842
32.838596	-18.694738
33.548	-9.451891
34.030034	-9.65127
34.45022	-12.391106
35.274223	1.6306109
35.484316	-9.828394
35.899046	-12.750744
36.88403	7.859557
37.018633	-6.719998
37.59889	-2.7902437
38.151864	-0.033585524
38.327396	-12.925086
39.136847	0.4714498
39.515196	-3.9929128
39.550667	-22.623292
40.600224	0.68538637
41.215042	6.0098827
41.72345	6.937774
41.90262	-5.7950628
42.39102	-5.697155
43.006747	-0.3292934
43.21593	-11.796691
43.838934	-6.148936
44.47376	0.036032538
44.471943	-20.198732
45.363247	-3.410205
45.888026	-1.8303234
46.27456	-5.924826
46.803887	-4.1621403
46.74295	-26.751934
47.943484	2.766335
48.391865	1.2430098
48.74384	-4.3178694
49.04761	-11.859652
49.744283	-3.1510777
50.210854	-3.964448
50.519173	-11.30953
50.74109	-22.257552
51.633304	-5.406956
51.60147	-26.882998
52.641024	-3.9539283
53.06121	-6.6516623
53.758793	2.0802064
54.074388	-4.9600484
54.473656	-8.57802
54.7747	-16.224735
55.31312	-14.029511
55.751496	-16.016324
56.33721	-11.918073
57.23488	5.1489516
57.449522	-6.0528305
58.040694	-1.7227114
58.232597	-13.883899
58.87288	-7.479405
59.059328	-19.86336
59.62048	-16.780433
60.282595	-9.473452
60.68823	-12.793599
61.310324	-7.1390042
61.416735	-22.877486
62.22255	-9.6449845
62.77643	-6.8154766
63.324855	-4.2312247
63.721394	-7.911733
64.18342	-8.920392
64.42807	-18.898069
65.36394	-0.27051102
65.52765	-13.57625
66.14702	-8.07875
66.30254	-21.707513
67.246596	-2.7611676
67.52308	-11.401592
67.825944	-18.977302
68.721796	-2.0220713
69.07832	-7.395671
69.18382	-23.102265
69.895044	-13.796015
70.42346	-12.018515
70.665386	-22.116333
71.14651	-22.28287
71.91867	-10.415095
72.073284	-24.13361
72.609886	-22.017398
73.223795	-16.716335
73.93775	-7.271265
74.214235	-15.932753
74.61805	-19.310286
75.33564	-9.711339
75.82859	-9.422644
76.49343	-1.9609594
76.5289	-20.580083
77.11461	-16.460621
77.40565	-24.523732
77.89314	-24.417128
78.370626	-24.758494
79.019095	-18.032293
79.48476	-18.868048
79.904034	-21.624504
80.47156	-18.17148
80.86901	-21.825201
81.13458	-30.95948
81.68028	-28.474166
82.727105	-5.221728
82.855344	-20.019349
83.07635	-30.93679
83.62023	-28.545787
84.23596	-23.165513
84.1923	-45.077213
85.3701	-16.382715
85.76027	-20.342226
86.02948	-29.308698
86.44694	-32.106717
87.16635	-22.42787
87.422826	-31.88294
88.22409	-18.811301
88.44692	-29.689664
89.350046	-12.383831
89.494655	-26.501119
89.621985	-41.34685
89.89756	-50.04665
91.259075	-13.74267
91.259075	-33.86011
91.6256	-38.77683
91.995766	-43.53489
92.61695	-37.898077
92.97984	-43.005113
93.741086	-31.54111
93.834764	-47.7606
94.338624	-47.019433
95.037116	-38.178738
95.721965	-29.916455
95.57099	-56.277344
96.443195	-40.22968
97.27811	-25.795765
97.18898	-49.5559
97.629176	-51.40823
98.31948	-42.969652
98.75149	-45.15141
98.94794	-57.0947
99.31811	-61.837466
99.71192	-65.638696
101.373566	-16.972363
102.36128	3.8327865
102.81875	2.6648703
103.30533	2.7353625
103.90196	7.345947
103.78373	-17.677495
104.702316	0.306397
105.33078	6.205151
105.80826	5.8980936
106.42035	11.122781
106.628626	-0.29538495
107.060636	-2.5199946
107.62816	0.85336024
108.44307	14.537015
108.63224	2.2376432
109.186125	5.13233
109.44715	-4.183606
110.09471	2.5363375
110.678606	6.6010136
110.99238	-0.45388744
111.37619	-4.6809162
112.1056	5.4051446
112.20383	-10.591984
113.04784	4.2580054
113.471664	1.7084764
114.115586	8.290674
114.43118	1.2651085
115.04873	6.7309673
115.78087	16.967601
115.575325	-11.621337
116.74948	16.875206
116.6649	-6.719456
117.37976	2.7694253
118.24469	18.497077
118.14374	-5.7544017
118.435686	-13.74167
118.98411	-11.163406
119.66624	-2.9971615
119.95	-11.319895
120.57664	-5.4937075
120.985	-8.646208
121.59164	-3.6453917
122.36653	8.3610315
122.46294	-7.743853
122.89767	-9.815345
123.73259	4.6287856
124.3756	11.121002
124.54022	-2.1141487
125.33148	10.548569
126.12183	23.186316
125.97631	-2.9241787
126.5211	-0.47986517
127.54155	21.683547
127.38512	-4.9063483
127.90353	-3.4921974
128.55382	3.3152584
128.74936	-8.697155
129.47332	1.2093916
129.70433	-9.350452
130.45467	1.6435445
130.86667	-1.4088045
131.28958	-3.989882
131.65247	-9.050765
132.5456	7.835164
132.76023	-3.3754904
133.30866	-0.74498204
133.87164	2.4349594
134.17905	-4.9300668
134.67563	-4.4473544
135.17949	-3.699814
135.84888	3.921961
136.2918	2.16327
136.7029	-0.90866274
137.06669	-5.9439116
137.7088	0.54642223
137.95254	-9.462461
138.79382	5.265558
139.27313	5.0263743
139.3186	-13.170193
140.24901	5.2382564
140.69649	3.652086
141.53868	18.45257
141.52594	-2.1705478
141.64327	-17.422125
142.22898	-13.292002
142.73466	-12.437879
143.45135	-2.8821982
144.30809	12.502828
144.29172	-8.284526
144.80558	-7.114
145.48316	0.84445076
145.98156	1.3930996
146.51816	3.5064744
146.87468	-1.8651894
147.13298	-11.256664
147.71142	-7.381293
148.62637	10.388706
149.14751	11.839241
149.19026	-6.4619863
149.74505	-3.6162043
150.36805	2.0590836
150.86464	2.514121
151.79778	21.023247
152.05062	11.436446
152.30073	1.6738338
152.489	-10.601714
153.45852	9.4060116
153.86233	6.0245255
154.0697	-5.50057
154.6263	-2.5518706
155.14108	-1.3715752
155.91415	10.531247
156.49532	14.489663
157.1356	20.873385
157.16562	2.0334977
157.25202	-14.488434
157.91777	-7.02677
158.63536	2.5585972
159.04827	-0.4731572
159.51302	-1.3263652
159.89592	-5.5611327
160.3161	-8.304526
161.06917	2.7780328
161.704	8.955784
162.37611	16.681087
162.65896	8.275425
162.82358	-5.0274134
163.51389	3.4597423
163.85131	-2.689478
164.6935	12.064526
164.65167	-9.747409
165.09732	-11.429812
165.98499	5.180335
166.31331	-1.3081375
166.63982	-7.913175
167.30193	-0.60136027
167.75941	-1.7780754
168.34512	2.367667
168.91356	5.747734
169.8085	22.688417
169.78485	1.6273118
170.0568	-7.243775
170.86079	5.939111
171.2746	2.9674572
171.72026	1.2726436
172.36964	8.031373
172.46605	-8.071878
173.24002	3.866847
173.55016	-3.4447766
174.1386	0.81826966
174.62973	1.0569111
175.04173	-1.9843944
175.39553	-7.508681
176.09311	1.2587599
176.657	4.518506
176.80524	-9.466142
177.85844	14.007288
178.25589	10.331408
178.37685	-4.7302353
178.81705	-6.6128097
179.65924	8.070921
179.95482	0.23276582
180.54781	4.6503673
180.48324	-18.162949
181.02621	-15.779293
181.84203	-2.0956388
182.75152	15.40002
182.80427	-2.5211025
183.07803	-11.282175
183.56552	-11.243485
184.44591	5.091195
185.02617	8.975632
185.23899	-2.3272038
185.7665	-0.6187372
186.03843	-9.4418475
187.0607	12.699112
187.299	2.466361
187.52364	-8.318757
187.8365	-15.518795
188.5832	-4.69551
188.65778	-21.706454
189.46814	-8.307128
190.77872	25.830962
190.36126	-11.558815
191.15525	1.1446668
191.53997	-3.001335
192.10022	0.06943669
193.05882	19.597612
192.67684	-16.311874
193.21526	-14.1661335
193.96741	-3.1112556
194.55494	1.0708827
195.30255	11.877986
195.79913	12.353467
195.75275	-9.670724
196.33755	-5.5979587
196.82777	-5.4231337
197.62994	7.659983
197.89188	-1.6103803
198.5549	5.7248303
198.32662	-23.829093
199.408	0.77005947
200.17198	12.291289
200.2502	-4.5682447
200.91049	2.6800023
201.58988	10.652665
201.86	1.7107201
202.77314	19.402733
202.90956	4.9283216
202.93048	-14.301952
203.47618	-11.821721
204.27562	1.1589991
204.62487	-4.5371528
205.58439	15.090951
205.52527	-7.459007
206.03095	-6.6368417
207.05231	15.545981
207.36881	8.48789
208.03184	15.844194
208.23283	4.078543
208.50386	-4.821161
209.1969	3.7457446
209.70894	4.862059
209.8581	-9.073282
210.92403	14.952551
211.10593	2.3400195
211.1705	-15.116687
211.74621	-11.387882
212.64752	5.8288483
212.81396	-7.368392
213.66706	7.836113
214.09362	5.3929365
214.22004	-9.473501
214.8967	-1.6034408
215.41057	-0.4043529
215.74617	-6.59293
216.26367	-5.277618
216.77117	-4.3898557
217.21318	-6.1911084
217.96897	4.9885257
218.32095	-0.5238096
218.87301	2.248371
219.06583	-9.852541
219.80252	0.505428
220.0208	-10.561467
220.92028	6.6125326
221.46689	9.135928
221.83615	4.319972
222.21904	0.08927687
222.61194	-3.7237596
223.42049	9.649468
224.18992	21.417493
224.05986	-4.0314505
224.68195	1.6095735
225.42774	12.429852
225.53233	-3.3453186
225.9416	-6.4864186
226.48184	-4.185394
226.83018	-9.884646
228.04436	20.30664
227.99343	-1.8323275
228.63735	4.724851
228.77832	-9.472588
229.59505	4.202279
230.09163	4.6825504
230.30536	-6.501637
230.95838	0.44266297
231.43677	0.16731449
231.94882	1.3174163
232.4645	2.579554
233.0302	5.9686245
233.44585	3.1096874
233.73052	-5.170436
234.54179	8.34414
235.03019	8.531887
235.27575	-1.3593141
236.04791	10.552632
236.5254	10.27276
236.64818	-4.6976815
237.26936	0.9681349
237.63953	-3.733325
238.44623	9.586512
238.4635	-9.7047466
239.0092	-7.1658534
240.0806	17.163089
239.69406	-18.918778
240.2534	-15.765974
240.92188	-8.153838
241.46394	-5.7125285
241.96325	-5.0391926
242.4944	-3.0859987
242.75815	-12.185512
243.49393	-1.7750099
243.96687	-2.1965728
244.78177	11.518788
244.79814	-7.84294
245.42388	-1.9284448
245.85043	-4.263083
246.5671	5.370137
