# Supplementary material for: Staphylococcus aureus vWF-binding protein triggers a strong interaction between clumping factor A and host vWF
Source: Commun Biol. 2021 Apr 12;4:453. doi: 10.1038/s42003-021-01986-6 (PMC8041789; doi:10.1038/s42003-021-01986-6)
Supplement: Supplementary file 3 — Supplementary Data 1 [file 42003_2021_1986_MOESM3_ESM.zip › Supplementary Data 1/Fig 4c curve_3.tsv]

x	y
-25.389076	134.04698
-25.213543	121.3729
-24.343157	137.4834
-24.367713	116.54655
-24.186724	104.09414
-22.904336	137.25075
-22.453227	135.97024
-22.902517	97.4493
-22.39229	98.59067
-21.520085	114.788526
-21.164473	109.569916
-21.154468	90.032135
-20.321371	104.51214
-19.742933	108.50499
-20.246793	67.68779
-19.111743	94.741784
-18.543309	98.27737
-18.499653	80.120494
-18.168597	73.82943
-17.187253	94.49688
-17.024453	81.244456
-16.937141	64.876736
-15.6784	96.9705
-15.80482	71.753076
-15.922145	46.977745
-14.593373	81.96725
-14.088603	82.8416
-14.6279335	40.529864
-13.599295	63.12074
-12.881704	72.8214
-12.503354	68.484704
-12.173207	62.13898
-11.149116	84.51809
-11.34102	56.5622
-10.995412	50.87569
-10.141396	66.2104
-9.907656	55.840943
-9.618437	47.836433
-8.868104	58.841744
-8.486116	54.646097
-8.2851175	42.93796
-8.073205	31.69095
-7.014554	55.480592
-6.9445227	38.332306
-7.1937243	7.996755
-6.0141097	36.778563
-5.5411724	36.348084
-5.4074767	21.843355
-5.018213	17.931663
-4.586203	15.765613
-4.2315	10.4202124
-3.3065437	28.646516
-2.8708957	26.63674
-2.9736686	2.3728964
-2.3515743	8.049585
-1.643078	17.309295
-0.93003416	26.768423
-0.83089924	10.808241
-0.43072157	7.305476
-0.05873822	2.684374
-0.025996415	-16.030337
1.0490263	8.4149875
1.5428819	8.7787356
2.2995816	20.043798
2.4041735	4.3154443
2.907124	5.063215
3.2145333	-2.2586854
3.6138015	-5.8216695
4.526934	11.918342
4.3031982	-17.395795
4.7315702	-19.740177
5.657436	-1.4986494
6.181305	0.12360535
7.0889805	17.599243
6.7051737	-18.329515
7.2163098	-17.252954
7.992109	-5.2651334
8.321346	-11.675815
9.280863	7.952288
9.443663	-5.410199
9.655575	-16.677557
10.629644	3.5093493
10.805176	-9.262107
11.989338	19.626705
11.738318	-10.805718
12.121215	-15.069156
13.1789575	8.631365
13.297192	-6.5507643
13.754668	-7.733069
14.3804	-1.8861965
14.9552	1.7858862
14.828781	-23.53444
16.074788	7.93359
16.656864	11.961848
16.343998	-21.077588
17.318976	-0.8513715
17.747348	-3.211441
18.32124	0.42275685
18.603183	-7.987257
19.27439	-0.30589593
19.875566	4.5104823
20.01108	-9.995064
20.69684	-1.7116754
21.770044	22.621958
21.339853	-15.284083
22.421242	9.339516
23.137924	18.936406
22.849614	-13.116017
23.97284	13.2537835
24.383022	10.102686
24.880515	10.610934
24.450324	-27.298566
25.46714	-5.331565
26.321155	9.935171
26.25749	-12.800496
26.965077	-3.6169928
27.892762	14.656406
27.55534	-19.424523
28.269293	-10.006371
29.061463	2.6848205
29.348863	-5.5136286
29.376148	-24.511853
30.334757	-4.9470306
30.861354	-3.2360605
30.931385	-20.44691
31.468897	-18.347681
32.211044	-7.715399
32.268343	-25.474749
32.747646	-25.709586
33.995473	5.771316
34.316525	-1.021185
34.059138	-31.792992
35.63984	13.499838
36.137333	13.968325
36.17735	-4.4436048
36.492946	-11.5468225
37.425178	6.9477714
37.31058	-17.91962
37.892658	-13.945536
39.026798	12.8784075
39.40151	8.265426
39.090462	-24.722996
39.807144	-15.129486
40.868525	8.630973
40.469256	-27.99606
41.27234	-14.878555
42.24277	5.185179
42.465597	-5.7340218
42.183654	-37.524178
43.456946	-4.9240655
43.966264	-3.9683695
43.735252	-33.63328
44.790266	-10.093573
45.23137	-11.956823
45.695213	-12.905028
45.787072	-29.176727
47.32321	14.278509
47.46418	-0.026132933
46.92394	-42.47427
48.267264	-7.0275634
49.06398	5.858218
48.983946	-17.606132
49.73246	-6.698374
50.500983	4.9364714
50.54191	-13.4624915
51.09943	-10.464244
52.35999	21.54006
51.847035	-19.776111
52.30906	-20.802736
53.94524	26.80521
53.51505	-11.122383
53.648744	-25.678164
54.62736	-5.327916
55.100298	-5.8672876
55.012077	-29.586517
56.129846	-3.4854615
56.5564	-5.933843
56.78741	-16.486347
56.905645	-31.711626
58.080712	-3.1986271
58.377207	-11.029918
58.82286	-12.702561
59.229404	-15.996834
60.12343	0.8798193
60.48632	-4.2426314
60.43357	-26.499485
61.30032	-10.797267
61.56771	-19.801381
62.09067	-18.281678
62.837366	-7.487586
63.45673	-1.9703295
63.57951	-17.029217
64.171594	-12.618169
64.906466	-2.310823
64.9192	-21.941176
65.140206	-32.873065
66.310726	-4.522454
67.051054	5.9715887
66.385304	-41.68396
67.28752	-24.48414
68.21521	-6.205446
68.91188	2.5511023
68.92916	-16.868213
69.43757	-15.923787
69.44121	-35.876177
70.22246	-23.678275
71.16561	-4.7763846
70.96461	-33.159375
71.50212	-31.077127
72.305205	-17.91907
72.83089	-16.270476
73.511195	-8.209741
74.11419	-3.4175915
74.61441	-2.794439
74.969115	-8.237462
75.799484	5.998526
76.05869	-3.374556
76.193295	-17.877944
76.94363	-6.958955
77.44567	-6.303364
77.50297	-24.044001
78.389725	-7.428365
79.126416	2.9520225
79.038195	-20.787455
79.75397	-11.303105
80.03773	-19.67626
80.71803	-11.6027864
81.233715	-10.373724
81.67573	-12.174633
81.96404	-20.38621
82.69618	-10.181413
83.608406	7.45816
83.45197	-19.082227
83.8376	-23.247085
84.86169	-0.9975383
84.60521	-31.694192
85.15455	-29.06598
86.40965	2.7681093
86.635204	-8.01412
86.632475	-28.19898
87.173625	-25.898323
87.77207	-21.234042
88.42691	-14.2600185
89.32549	2.789671
89.50284	-9.943252
88.97624	-51.84916
90.48055	-9.68963
90.79523	-16.76311
91.00987	-27.968424
91.66471	-20.973874
92.553286	-4.29433
93.08534	-2.4022913
92.79703	-34.417302
93.23177	-36.5187
94.34772	-10.4252796
94.788824	-12.2889945
94.76336	-33.443418
95.98299	-3.060809
95.991176	-22.814509
96.65602	-15.420472
97.38179	-5.4635463
97.28448	-29.619515
97.60735	-36.344643
98.96886	-0.10398706
99.016155	-18.229952
98.76968	-48.522162
100.094816	-13.8094215
100.89699	-0.7113582
100.636875	-31.556986
100.93155	-39.44641
102.53499	6.808288
102.2294	-25.957386
102.4213	-38.10247
103.624565	-8.377349
103.05886	-51.866615
104.193	-25.046248
105.72095	18.0844
105.41172	-14.802014
105.280755	-40.3133
106.109304	-26.134366
107.241625	0.6138656
107.097925	-25.435543
107.278005	-38.027696
108.179314	-20.82883
108.57858	-24.41054
108.69591	-39.65964
110.0265	-4.6967747
109.961924	-27.470162
110.462146	-26.802146
110.83868	-31.324738
111.402564	-28.108058
111.76363	-33.25251
112.79045	-10.85078
112.856846	-28.202466
113.33342	-28.54004
114.405715	-4.2831238
115.377055	15.823719
115.591696	4.6130396
115.61716	-14.385692
116.11284	-13.974748
116.89318	-1.7824298
117.24607	-7.293184
117.54893	-14.8395
117.94183	-18.635418
118.50117	-15.589278
119.3661	0.10186446
119.77538	-3.0481728
120.02003	-13.002463
120.88132	2.5281047
121.16327	-5.9063154
121.26877	-21.625868
122.44202	6.8704903
122.60027	-6.6944657
122.93678	-12.865643
124.01362	11.611754
123.99089	-9.396442
124.0682	-26.270994
125.06045	-5.3078197
125.07228	-24.8778
125.3815	-32.202498
126.4629	-7.549625
127.05043	-3.316011
127.47243	-5.9397795
127.53883	-23.278988
127.94992	-26.358056
128.59839	-19.595206
129.82257	10.9616205
129.9317	-4.6070877
129.76345	-31.652604
130.69022	-13.361647
131.26775	-9.592048
131.41509	-23.53937
132.09812	-15.383054
132.25274	-29.064693
132.7184	-29.896436
133.36869	-23.05782
134.10902	-12.500185
134.4619	-18.001128
135.17494	-8.57142
135.51237	-14.686936
135.64515	-29.281674
136.34637	-20.345673
137.23768	-3.543484
136.8084	-41.430984
137.96618	-13.568342
138.7156	-2.6361038
138.4182	-35.04612
139.03939	-29.41299
139.96707	-11.1033925
139.58235	-47.12842
140.49549	-29.425577
141.30494	-16.006288
141.03482	-47.30241
142.5173	-5.9924648
142.91474	-9.6550224
142.73375	-37.241137
143.57595	-22.467452
143.80696	-32.98367
144.1553	-38.676784
144.97839	-24.687046
145.35856	-29.040185
145.81694	-30.181926
146.22258	-33.43644
146.49088	-42.450477
147.70141	-12.437326
147.8724	-25.440075
147.7096	-52.244393
149.06475	-16.277975
149.49948	-18.374987
149.60226	-34.19176
149.84418	-44.274594
150.89101	-21.06422
150.85827	-42.46284
151.88873	-19.912502
151.94057	-37.86543
152.5954	-30.849993
153.53764	-11.950667
152.87917	-59.30709
153.95419	-34.904513
154.84459	-18.104428
154.38165	-57.379584
155.07833	-48.64407
155.73771	-41.417467
156.2634	-39.77386
156.99736	-29.48833
157.08922	-45.78842
157.61218	-44.20449
158.21063	-39.54402
158.44437	-49.966198
158.88092	-51.960717
160.20697	-17.19745
159.92138	-49.104068
160.13784	-60.243366
161.36657	-29.435673
160.96003	-66.360126
161.74856	-53.860513
162.70171	-34.493037
162.0878	-80.00378
163.10825	-57.84241
163.61848	-56.827924
164.01502	-60.49186
164.45976	-62.18804
165.14734	-53.81377
165.49659	-59.44314
166.06593	-55.972386
166.42973	-61.017864
166.40244	-82.27561
167.241	-67.6286
167.71484	-68.11693
167.98678	-76.961354
168.48155	-76.57869
169.3201	-61.98314
169.43015	-77.476206
170.17048	-66.955615
170.47334	-74.52529
171.99675	-31.545
173.49196	10.215736
173.44375	-11.854914
173.94852	-11.07312
174.40873	-12.079806
175.71294	21.782437
175.73022	2.4024899
175.75933	-16.502227
176.64608	0.0946946
176.91984	-8.688261
177.28728	-13.564029
178.17312	2.9896918
178.8707	11.804959
178.94074	-5.4142532
179.30272	-10.5228656
179.92026	-5.057803
180.42594	-4.231878
181.00711	-0.29139088
181.65649	6.487665
182.12306	5.693181
182.70968	9.8654175
183.27084	12.994002
183.46002	0.73675224
183.65829	-11.1581525
184.44409	1.2687266
185.04709	6.1328425
185.41816	1.3591899
186.14121	11.211984
186.38313	1.1225505
186.85334	0.49549037
186.83697	-20.258585
187.4718	-14.077226
188.56046	10.863581
188.64687	-5.672139
189.2735	0.15510968
189.47814	-11.492022
190.27668	1.4339759
191.06521	13.98542
191.49813	11.807162
191.24529	-18.75989
192.09385	-3.7385533
192.92513	10.562385
192.84873	-12.692501
193.59997	-1.7240943
194.2057	3.242975
194.67045	2.3940014
195.21978	5.0130815
195.53629	-1.9820068
196.06198	-0.33437245
196.735	7.448187
196.95419	-3.6024363
197.69998	7.184773
198.0756	2.635265
198.49942	0.00712944
198.57309	-17.021166
199.08241	-16.059267
199.86821	-3.6120943
200.35479	-3.606443
201.16788	9.943749
201.38616	-1.1198812
201.72813	-7.0386414
202.80315	17.289496
202.82862	-1.7437527
202.94867	-16.891318
204.14284	12.462137
204.7522	17.552753
203.93183	-36.486786
205.6244	13.447393
206.0073	9.16949
206.43385	6.733288
206.77128	0.58618686
206.94681	-12.2435395
207.62256	-4.392413
208.26467	2.0780862
208.7276	1.1215021
209.29603	4.5415303
209.6762	0.17430477
209.89721	-10.779182
211.07682	17.925062
211.47245	14.169769
211.2851	-13.6789425
212.13911	1.5570359
212.67935	3.8383715
213.37421	12.492339
213.30327	-10.559995
213.89444	-6.2083164
214.90307	15.421966
214.50744	-21.058077
215.67978	7.369643
216.50469	21.397594
216.4383	-1.4988311
216.88668	-3.026462
217.33779	-4.4480765
218.20453	11.306477
218.32913	-3.663286
218.88665	-0.70855995
219.1586	-9.529359
219.77705	-4.040013
220.42006	2.4531533
220.47645	-15.318817
221.14402	-7.810248
221.8989	3.3511425
222.37275	2.8632496
222.83841	2.013944
223.35409	3.2094483
223.49052	-11.228965
224.52461	11.4568355
224.59191	-5.8569716
225.2413	0.9193549
226.04074	13.864532
226.0371	-6.3640677
226.38544	-12.07803
227.13577	-1.115381
227.61871	-1.2192578
227.70057	-17.95144
229.0166	16.407188
228.90929	-8.131615
229.495	-4.0109084
230.1944	4.8505948
230.44906	-4.706007
230.70827	-14.084524
231.70143	6.8587926
231.9661	-2.2636582
232.59092	3.5020738
232.95836	-1.389802
233.58045	4.2483382
234.22528	10.83548
234.41628	-1.352771
235.0702	5.6016164
235.39398	-1.1248101
235.85692	-2.1013623
236.41535	0.9192548
237.00834	5.371287
237.15113	-8.831657
237.675	-7.2283373
238.17613	-6.588795
238.76547	-2.3092019
238.91099	-16.402086
239.46396	-13.621504
240.49532	8.971742
240.50806	-10.603351
241.06194	-7.777095
242.418	28.241853
242.23155	0.44160747
242.8409	5.5675087
243.60307	17.014546
243.53668	-5.840642
244.12785	-1.5018208
244.82816	7.432919
244.83725	-12.293863
245.92956	12.83831
246.46798	15.020736
245.96594	-25.877703
247.20376	5.2355373
247.6976	5.5868955
248.21694	7.018396
248.588	2.2761558
248.67077	-14.37711
250.2169	29.513135
249.9768	-0.50408934
250.38426	-3.7237795
251.23282	11.292577
251.24191	-8.416525
251.88766	-1.7703146
252.6107	8.05402
252.7626	-5.7210885
253.61388	9.378572
254.1332	10.784818
254.20778	-6.1846795
254.96357	5.006995
255.24187	-3.5463676
255.83668	0.9793991
256.0586	-9.922721
256.74345	-1.6673217
257.75662	20.185716
257.95217	8.245451
258.59336	14.666348
258.50696	-8.987143
259.18544	-0.9831998
259.33915	-14.7115
260.34232	6.763519
260.68247	0.7790632
260.71976	-17.766342
261.38733	-10.223316
261.87664	-10.0400755
262.92528	13.298312
262.6015	-20.15533
263.4055	-6.926317
264.23768	7.424453
264.30317	-9.899026
264.90343	-5.1341388
265.56646	2.232108
265.99392	-0.11840953
266.46504	-0.6814464
267.05348	3.6039223
267.37362	-3.2071557
267.832	-4.324774
268.29858	-5.038221
268.68148	-9.243966
269.50548	4.7899293
270.17123	12.315533
270.4277	2.8796934
271.17895	13.920356
