# Supplementary material for: Staphylococcus aureus vWF-binding protein triggers a strong interaction between clumping factor A and host vWF
Source: Commun Biol. 2021 Apr 12;4:453. doi: 10.1038/s42003-021-01986-6 (PMC8041789; doi:10.1038/s42003-021-01986-6)
Supplement: Supplementary file 3 — Supplementary Data 1 [file 42003_2021_1986_MOESM3_ESM.zip › Supplementary Data 1/Fig 4c.R]

#load basic libraries
library(magicfor)
library(dplyr)
library(magicaxis)
library(rowr)
library(raster)
library(plotrix)
library(stringr)


## Import map data
map <- list.files(full.names = TRUE, pattern = "Table S4 data table")
map <- read.table(file = map, header = TRUE, sep = "\t", blank.lines.skip = TRUE, comment.char = "#", quote = NULL, numerals = "no.loss")
map <- map[which(as.character(map$strain.treatment) == as.character(unique(map$strain.treatment)[3]) & map$cell == 3),]
map <- subset(map, select = names(map)[c(4:7)])

## Import curve data
curve.list <- list.files(full.names = TRUE, pattern = "Fig 4c curve")
curve.list <- lapply(c(1:3), function(i) read.table(file = curve.list[i], header = TRUE, sep = "\t", blank.lines.skip = TRUE, comment.char = "#", quote = NULL, numerals = "no.loss"))

## Call new R device
dev.new(width = 12, height = 4, noRStudioGD = T)
layout(mat = matrix(c(1:2), nrow = 1), respect = F)
  
## Define graphical parameters
character.expansion <- 1.25

## Draw histogram of rupture forces
xlimbinning <- 1500
xlimit <- c(0,1500)
binsize <- 25
ylimit <- c(0,5)
par(mar = c(4,5,2,2) + 0.1)
par(mgp = c(1,1,0.1))
data.to.plot <- map$rupture.force..pN.
if(length(which(data.to.plot < 0 | data.to.plot > xlimbinning)) > 0) {
    data.to.plot <- data.to.plot[-which(data.to.plot < 0 | data.to.plot > xlimbinning)]}
hg = hist(data.to.plot, right = FALSE, breaks=c(seq(0, xlimbinning, binsize)), plot = FALSE)
hg$density = hg$counts/sum(hg$counts)*100
res <- hg
p <- as.data.frame(cbind.fill(hg$mids,hg$density, fill = NA))
colnames(p) <- c("x", "y")
k <- p %>% filter(y == max(hg$density))
ceil.v <- max(hg$density[hg$density < max(hg$density)])
ceil.v <- ifelse(ceil.v < 5, 5, 10*ceiling(ceil.v/10))
plot(hg, axes = FALSE, xaxs = "i", yaxs = "i", freq = FALSE, las = 1, ann = FALSE, xlim = xlimit, ylim = ylimit, border="white", col="red", lwd = 3, cex.axis=1.5, cex.sub=1.5)
magaxis(1, majorn = 3, ratio = 0.5, labels = TRUE, usepar = TRUE, xpd = FALSE, lwd.axis = 2, lwd.ticks = 2, las = 1, cex.axis = character.expansion)
magaxis(2, majorn = 5, ratio = 0.5, labels = TRUE, usepar = TRUE, xpd = FALSE, lwd.axis = 2, lwd.ticks = 2, las = 1, cex.axis = character.expansion)
title(ylab = "Frequency %", cex.lab = character.expansion, line = 3)
title(xlab = "Rupture force (pN)", cex.lab = character.expansion, line = 2.5)
if(hg$density[1] - max(hg$density[-1]) > 10) {
    text(k$x, ylimit[2], labels = expression(symbol('\255')),
         adj = c(0.5, 0), cex = character.expansion, xpd = TRUE)
    text(k$x, ylimit[2], labels = (paste(" ", paste(round(max(hg$density), digits = 0), " %"))),
         adj = c(0, 0), cex = character.expansion, xpd = TRUE)}

## Draw the heatmap
par(new = T)
par(mar = c(8.5,6,2.2,11) + 0.1)
range <- c(0, 1000)
my_palette <- colorRampPalette(c("black", "white"), interpolate = "linear")(n = range[2])
m <- matrix(data = as.numeric(map[order(map$scan.line, map$scan.pixel),][,3]), nrow = sqrt(length(map[,1])))
image(1:length(m[,1]), 1:length(m[1,]), m, col = my_palette, breaks = seq(range[1], range[2], length.out = range[2]+1),
      axes = FALSE, ann = FALSE, asp = 1, useRaster = T)  
  
## Draw histogram of rupture lengths
xlimbinning <- 1000
xlimit <- c(0,1000)
binsize <- 16.67
ylimit <- c(0,5)
par(mar = c(4,5,2,2) + 0.1)
par(mgp = c(1,1,0.1))
data.to.plot <- map$rupture.length..nm.
if(length(which(data.to.plot < 0 | data.to.plot > xlimbinning)) > 0) {
  data.to.plot <- data.to.plot[-which(data.to.plot < 0 | data.to.plot > xlimbinning)]}
hg = hist(data.to.plot, right = FALSE, breaks=c(seq(0, xlimbinning, binsize)), plot = FALSE)
hg$density = hg$counts/sum(hg$counts)*100
res <- hg
p <- as.data.frame(cbind.fill(hg$mids,hg$density, fill = NA))
colnames(p) <- c("x", "y")
k <- p %>% filter(y == max(hg$density))
ceil.v <- max(hg$density[hg$density < max(hg$density)])
ceil.v <- ifelse(ceil.v < 5, 5, 10*ceiling(ceil.v/10))
plot(hg, axes = FALSE, xaxs = "i", yaxs = "i", freq = FALSE, las = 1, ann = FALSE, xlim = xlimit, ylim = ylimit, border="white", col="blue", lwd = 3, cex.axis=1.5, cex.sub=1.5)
magaxis(1, majorn = 5, ratio = 0.5, labels = TRUE, usepar = TRUE, xpd = FALSE, lwd.axis = 2, lwd.ticks = 2, las = 1, cex.axis = character.expansion)
magaxis(2, majorn = 5, ratio = 0.5, labels = TRUE, usepar = TRUE, xpd = FALSE, lwd.axis = 2, lwd.ticks = 2, las = 1, cex.axis = character.expansion)
title(ylab = "Frequency %", cex.lab = character.expansion, line = 3)
title(xlab = "Rupture length (nm)", cex.lab = character.expansion, line = 2.5)
if(hg$density[1] - max(hg$density[-1]) > 10) {
  text(k$x, ylimit[2], labels = expression(symbol('\255')),
       adj = c(0.5, 0), cex = character.expansion, xpd = TRUE)
  text(k$x, ylimit[2], labels = (paste(" ", paste(round(max(hg$density), digits = 0), " %"))),
       adj = c(0, 0), cex = character.expansion, xpd = TRUE)} 
  
## Draw curves
xlimit <- c(-100, 300)
ylimit <- c(-400, 600)
par(new = T)
par(mar = c(6,11,1,0) + 0.1)
plot(x = 0, y = 0, type = "n", xaxs = "i", yaxs = "i", axes = FALSE, ann = FALSE,
     xlim = xlimit, ylim = ylimit, xpd = TRUE)
df.lines <- as.data.frame(curve.list[[1]])
lines(df.lines$x, df.lines$y+300, type = "l", lwd = 1, col = rgb(0,0,0,alpha=0.9), lty = 1, cex = 0.5)
df.lines <- as.data.frame(curve.list[[2]])
lines(df.lines$x, df.lines$y+150, type = "l", lwd = 1, col = rgb(0,0,0,alpha=0.9), lty = 1, cex = 0.5)
df.lines <- as.data.frame(curve.list[[3]])
lines(df.lines$x, df.lines$y, type = "l", lwd = 1, col = rgb(0,0,0,alpha=0.9), lty = 1, cex = 0.5)
lines(x = c(150,250), y = c(-350,-350), lwd = 2, col = rgb(0,0,0,alpha=0.9), lty = 1, cex = 0.5, xpd = T)
text(x = 200, y = -350, labels = "100 nm", pos = 1, cex = 1, xpd = T)
lines(x = c(250,250), y = c(-250,-350), lwd = 2, col = rgb(0,0,0,alpha=0.9), lty = 1, cex = 0.5, xpd = T)
text(x = 260, y = -300, labels = "100 pN",  adj = c(0.5,1), cex = 1, srt = 90, xpd = T)
