# Supplementary material for: Staphylococcus aureus vWF-binding protein triggers a strong interaction between clumping factor A and host vWF
Source: Commun Biol. 2021 Apr 12;4:453. doi: 10.1038/s42003-021-01986-6 (PMC8041789; doi:10.1038/s42003-021-01986-6)
Supplement: Supplementary file 3 — Supplementary Data 1 [file 42003_2021_1986_MOESM3_ESM.zip › Supplementary Data 1/Fig 5 curve_1.tsv]

x	y
-31.25954	272.06
-30.90198	266.80633
-30.55325	261.19631
-29.93145	266.5999
-29.541615	262.6477
-29.36101	250.2567
-29.546486	223.10048
-28.804365	233.3568
-28.535208	224.53717
-28.19435	218.60933
-27.988552	207.23413
-27.633261	201.88831
-27.197746	199.77812
-26.821542	195.2757
-26.485624	189.14845
-26.365864	174.30284
-26.181539	162.0613
-25.70996	161.40538
-25.26583	159.64237
-25.016735	150.01302
-24.84459	137.28006
-24.780777	120.17773
-24.249745	121.91946
-23.80975	119.98945
-23.477915	113.69704
-23.154788	107.05331
-22.889948	98.05868
-22.72526	85.02466
-22.396103	78.62398
-21.920545	78.128046
-21.742206	65.644386
-21.544984	53.92235
-21.113477	51.649574
-20.742545	46.93364
-20.191575	49.479053
-19.877195	42.482132
-19.57241	35.098133
-18.57177	55.779863
-18.026633	58.089852
-17.29906	67.75787
-17.160295	53.677736
-16.905924	44.260217
-16.473587	42.020477
-16.067261	38.731574
-15.502666	41.826147
-15.086004	38.9541
-14.92656	25.707703
-14.14049	37.734777
-14.173768	16.71525
-13.359453	29.881462
-13.10704	20.3846
-12.565065	22.566487
-11.457212	47.57175
-11.022071	45.44468
-10.402845	50.742216
-10.37647	32.128394
-9.873983	32.717433
-9.373793	33.21379
-8.9414245	30.974726
-8.204723	41.010143
-8.107041	25.272145
-7.1894517	42.603216
-6.4909336	51.09849
-6.4753922	32.047424
-5.5618683	49.214386
-5.6509615	25.943045
-5.112788	27.971044
-4.9031414	16.74861
-4.450407	15.330518
-3.7249717	24.911188
-3.592711	10.56745
-2.8195086	22.074613
-2.5356484	13.845232
-1.95269	17.679257
-1.3817861	21.027053
-1.0520061	14.64963
-0.57553334	14.188694
0.087834	21.265687
-0.009690569	-2.3462055
0.80842333	10.972066
1.0204969	-0.15296075
1.536401	0.9762927
2.0360322	1.4491854
2.040137	-18.0639
3.152766	7.1327987
3.2576866	-8.31418
3.964068	0.4973703
4.7075748	10.806255
4.6827475	-9.873918
5.581042	6.6779087
5.615934	-11.593694
6.0972987	-11.857844
6.340827	-21.714635
7.002277	-14.715538
7.909687	2.2037931
7.9821625	-14.552144
8.163806	-26.905039
8.771108	-22.090005
9.497513	-12.471254
10.224684	-2.8216414
10.463329	-12.875668
10.7608535	-20.554928
11.4325776	-13.141723
11.822182	-17.107222
12.795651	2.4760782
12.652659	-22.97054
13.590114	-4.839841
14.186989	-0.44567068
14.225169	-18.585258
15.079575	-3.80418
15.235038	-17.21346
16.058072	-3.6978324
16.327936	-12.493048
16.837928	-11.603325
17.40147	-8.553809
17.470724	-25.4403
18.60986	0.82449775
18.886476	-7.6985545
19.084567	-19.3888
19.652733	-16.152968
19.842306	-28.186812
20.857335	-6.9277565
20.804691	-28.730894
21.384407	-25.029308
21.912646	-23.403923
22.166603	-32.841112
22.734357	-29.622062
23.072808	-35.65142
24.027381	-16.830955
23.952373	-39.53638
24.436972	-39.671256
25.417268	-19.813358
25.656266	-29.854102
26.788218	-3.8795915
26.708586	-26.771616
27.248129	-24.690576
28.30717	-1.6568599
28.050609	-31.68503
29.14458	-7.242456
29.442978	-14.887683
29.92595	-15.088493
30.247833	-21.786422
30.426346	-34.266937
31.528398	-9.498633
31.589792	-26.702977
32.10427	-25.63318
32.90135	-13.165231
32.89366	-33.15615
33.386133	-32.97381
34.0989	-23.906672
34.751192	-17.278595
35.654832	-0.5130328
35.172736	-39.637897
36.27622	-14.812221
36.213976	-37.0033
37.030965	-23.732731
37.600472	-20.443742
37.77969	-32.896217
38.035694	-42.251713
38.73688	-33.65183
39.45558	-24.345612
40.036852	-20.582239
40.013262	-41.21455
40.866375	-26.487127
41.034163	-39.400823
42.0171	-19.437273
42.115953	-35.13128
42.411397	-42.896346
43.113577	-34.25648
43.338243	-44.876165
44.117332	-33.13454
44.462727	-38.884982
44.730537	-47.764664
45.30607	-44.23298
45.371614	-61.270634
46.282263	-44.22283
46.325937	-62.14269
46.85951	-60.30357
47.58446	-50.745526
47.688246	-66.240846
48.165795	-66.661406
48.034416	-91.64154
48.635002	-87.09963
49.302404	-79.86294
49.938755	-73.87863
50.266948	-80.32315
50.83902	-76.93128
51.12384	-85.125136
51.714927	-80.96663
52.105435	-84.89793
52.74353	-78.84318
52.664472	-101.71345
53.528574	-86.54348
53.68249	-100.017154
53.961497	-108.445704
54.590135	-102.77261
54.888023	-110.43968
55.320054	-112.69636
56.033993	-103.58281
56.110164	-120.1924
56.634725	-118.7172
56.854756	-129.52445
57.453835	-125.04368
57.83806	-129.2286
58.119518	-137.55853
59.119625	-116.90326
59.36297	-126.7702
59.82302	-127.89704
60.006386	-140.18346
60.40674	-143.71783
61.36012	-124.94748
60.96508	-160.56247
61.88776	-143.03003
62.5217	-137.14335
62.69627	-149.78453
63.478446	-137.91916
63.534294	-155.34861
64.08853	-152.67691
64.73611	-146.24014
66.827695	-81.563103
69.30976	-1.1364661
69.29752	-21.312205
70.214675	-4.0031077
70.53071	-10.938634
70.845715	-17.915735
71.64967	-5.1720607
72.31644	2.0383508
73.05211	12.027599
72.98001	-10.562538
73.56104	-6.810258
74.17165	-1.8647286
74.1784	-21.274727
74.85977	-13.475582
75.41831	-10.630303
75.892125	-11.202334
76.60586	-2.0979759
76.88057	-10.700311
77.57783	-2.2601962
78.20423	3.3218098
78.28009	-13.30083
79.271885	7.0184704
79.18961	-15.982226
80.23223	6.3873737
80.422666	-5.614563
80.88884	-6.4948563
81.30042	-9.5770995
81.74303	-11.407816
82.65557	5.7147074
82.63756	-14.694026
82.983185	-20.436491
83.63183	-13.957323
83.864016	-24.275033
84.98522	1.263439
84.84786	-23.958878
85.61726	-12.609638
86.478636	2.4494911
86.57418	-13.379383
87.18936	-8.250132
87.39717	-19.551296
88.585026	8.675609
88.69249	-6.672755
89.163834	-7.344938
89.921635	3.5367727
90.420286	3.9662032
90.72684	-3.3524316
91.2553	-1.7206721
91.46801	-12.824451
92.36104	3.5113076
92.61221	-6.040933
93.15815	-3.7045983
93.73703	-0.039530238
93.8788	-14.003955
94.707005	-0.2832433
94.84591	-14.363614
95.595425	-3.8164237
95.79924	-15.278957
96.265275	-16.165055
97.418074	10.6476945
96.91412	-29.360937
97.96256	-6.757107
98.362875	-10.29424
98.65975	-18.003475
99.60054	0.25844995
99.87871	-8.205174
100.65562	3.4470122
100.61916	-17.706416
101.23901	-12.3891114
102.05603	0.8804622
102.283195	-9.639945
103.15364	5.784319
103.55663	2.3552256
104.079525	3.7621893
104.894106	16.933515
104.897474	-2.6137783
105.547215	3.9091573
105.618255	-12.90859
106.36902	-2.3111608
106.92902	0.592217
107.451555	1.9844462
108.1757	11.508121
108.02651	-14.1917615
109.021855	6.269904
109.6169	10.5867815
109.3942	-18.078247
110.6873	14.392937
110.591756	-9.143721
111.11577	-7.691788
111.6746	-4.835503
112.29147	0.36115013
112.80571	1.4188529
113.20409	-2.1963494
114.0701	13.048911
114.392634	6.3745662
114.90802	7.478441
115.59038	15.31698
115.65191	-1.8845839
116.07932	-4.329165
116.62985	-1.8079241
116.73716	-17.162818
117.75117	4.0519766
118.08053	-2.3474137
118.51716	-4.4200477
118.755544	-14.4885735
119.020044	-23.5037
120.65716	22.842754
120.52651	-2.1103
121.16864	4.105421
121.37016	-7.4496
121.86342	-7.238187
122.44155	-3.60405
122.58599	-17.461328
123.29511	-8.544045
123.53324	-18.622381
124.62498	5.7270313
124.77547	-7.886602
125.13891	-12.911438
125.81712	-5.2400497
126.04379	-15.781704
126.6187	-12.276964
127.20523	-8.303789
127.8376	-2.4819998
128.29041	-3.9020705
128.64227	-9.393884
129.06678	-11.955492
129.61696	-9.4482495
130.23076	-4.3753313
130.94133	4.6009195
130.98732	-13.2280775
131.53819	-10.693229
132.3202	1.1640989
132.89551	4.6847942
133.2671	-0.01107912
133.29966	-18.381055
134.09944	-5.8069604
134.67198	-2.3981713
135.1087	-4.467422
135.92035	8.585164
135.68935	-20.414979
136.40602	-11.19291
136.84324	-13.242098
137.80861	6.0108233
138.26033	4.5467788
138.2724	-14.649794
139.34863	9.073941
139.33703	-11.076798
140.09271	-0.28155175
140.61675	1.1706233
140.71617	-14.502595
141.29256	-10.938392
141.91984	-5.3215366
142.48731	-2.1173135
143.31587	11.617179
143.23003	-11.528639
144.157	6.1754833
144.12272	-14.890048
145.08251	4.1373302
145.5538	3.4622416
145.914	-1.6929172
146.58362	5.6308326
146.9504	0.7411121
147.53017	4.4413973
148.24695	13.668271
148.17358	-8.9742805
149.09823	8.63549
149.20522	-6.7324536
149.5166	-13.8575115
150.29399	-2.1864361
150.52632	-12.4990894
151.09276	-9.3361196
151.69537	-4.7147195
152.0188	-11.353398
152.72128	-2.7036884
152.90377	-15.027098
153.92513	6.48432
153.99623	-10.331466
154.69404	-1.8702865
155.72176	19.897316
155.43593	-11.314511
155.94897	-10.305604
156.51922	-6.9889047
157.43576	10.294319
157.60251	-2.6635404
157.88996	-10.753486
158.6556	0.44332756
158.95873	-7.0138
159.74861	5.160742
160.04145	-2.711427
160.37646	-8.882679
161.02521	-2.40011
161.15992	-16.650641
162.28658	9.1076
162.3296	-8.840621
162.94149	-3.84503
163.61271	3.5441832
163.69691	-12.7432
164.38301	-4.7543267
164.96229	-1.0738622
165.57182	3.8264964
166.11705	6.1337758
166.14375	-12.472503
166.96615	1.0135122
167.60352	7.0375663
167.75078	-6.706108
168.12656	-11.233754
168.97837	3.4392795
169.28304	-3.956217
169.60782	-10.540617
170.39416	1.4916118
170.54332	-12.175926
171.16689	-6.7085244
171.85909	1.5260926
172.37247	2.549073
172.36913	-17.268924
173.33726	2.0949078
173.43473	-13.657168
174.41695	6.2752204
174.50128	-10.006852
175.13615	-4.0838353
175.65537	-2.825548
175.65564	-22.498003
176.99931	12.012611
177.25016	2.4463498
177.86859	7.706395
178.03279	-5.3544873
178.39112	-10.585258
178.81966	-12.984197
179.37326	-10.3393075
180.1879	2.8338026
180.61526	0.38749546
180.98278	-4.47298
181.91885	13.597963
181.7109	-14.472044
182.42983	-5.1589484
183.15957	4.5898034
183.6048	2.8640202
183.93827	-3.3692031
184.6625	6.157509
185.1751	7.1485114
185.02318	-18.66188
185.85258	-4.892641
186.2967	-6.663325
186.9174	-1.3119425
187.4296	-0.33714218
188.16337	9.574347
188.3728	-1.6619345
188.9629	2.4555323
189.29208	-3.9511363
190.0125	5.4223253
189.72618	-25.808904
190.8225	-1.2747231
191.46007	4.7573057
191.92402	3.7860552
192.29553	-0.9128847
192.76459	-1.6776474
192.95938	-13.5043495
193.64917	-5.366138
193.98125	-11.656016
194.54656	-8.538487
195.24089	-0.21773954
195.84459	4.4483245
196.19065	-1.2771395
196.34199	-14.856453
197.13809	-2.4308051
197.72304	1.4786032
197.99315	-7.310618
198.42696	-9.4966136
199.0593	-3.6758365
199.60798	-1.2288216
200.22243	3.870482
200.3664	-10.006369
200.79186	-12.529301
201.58437	-0.24843452
202.16677	3.558469
202.57269	0.24706374
203.11205	2.318006
203.68724	5.8336266
203.946	-3.4126018
204.48034	-1.5439817
204.90134	-4.2472293
205.71147	8.744254
205.88598	-3.9003215
206.4315	-1.581207
207.20779	10.045843
207.20256	-9.848297
207.73818	-7.927705
208.45964	1.4874981
208.63985	-10.92727
209.68972	11.733681
209.50847	-15.2592
210.69195	12.790665
210.79542	-2.7194013
211.08598	-10.683149
212.01578	7.1352555
212.11025	-8.737408
212.75089	-2.5818694
212.97416	-13.259739
213.76783	-0.9318023
214.16646	-4.536792
214.43091	-13.5538985
215.43308	7.1835563
215.53235	-8.495226
216.45286	8.948498
216.75139	1.3059805
217.24658	1.5953016
218.02988	13.505056
218.36158	7.2002356
218.66872	-0.09471218
218.90762	-10.142451
219.04579	-24.252038
220.06972	-2.637224
220.30362	-12.886301
221.36118	10.0852425
221.26869	-13.328142
221.78784	-12.071771
222.93459	14.496627
222.87226	-7.700246
223.71663	6.6725865
224.01288	-1.0617453
224.30133	-9.110363
224.94014	-3.0285433
225.50421	0.039195074
226.04794	2.28673
226.61081	5.3062194
227.02895	2.4879246
227.25918	-7.909081
227.83534	-4.353324
228.39218	-1.5773406
229.02843	4.401514
229.0751	-13.399204
230.26007	14.711217
230.32445	-2.3749674
231.35429	19.478927
231.21314	-5.8968763
231.59659	-10.114133
232.2537	-3.2936939
232.26845	-22.381742
233.32206	0.43076187
233.80301	0.1458652
233.9983	-11.659882
234.57697	-8.003347
235.22806	-1.426029
236.1594	16.454766
236.18536	-2.180395
236.69185	-1.435459
237.34869	5.3743815
237.70923	0.23314022
238.80412	24.71115
238.43035	-10.046735
238.9624	-8.270194
239.74258	3.513868
239.69616	-18.041662
240.57897	-2.1182802
240.72202	-16.030665
241.52033	-3.5151005
242.01373	-3.2980838
242.51423	-2.7936043
243.17802	4.296133
243.17876	-15.355817
243.9387	-4.388766
244.0935	-17.826544
244.63318	-15.743035
245.38127	-5.2527305
245.51227	-19.652311
246.45723	-1.2220325
246.754	-8.9344036
247.38753	-3.0652852
248.15142	8.0620025
247.98626	-18.281916
248.87396	-2.1610574
249.1922	-9.007398
249.62355	-11.292089
250.5405	6.007653
250.8682	-0.4575114
251.36538	-0.0869737
251.47003	-15.549229
252.36156	0.7273324
252.97297	5.7035856
253.3006	-0.763512
253.82542	0.7211014
254.03588	-10.473105
254.4458	-13.621819
255.3361	2.6034608
255.73343	-1.0528274
256.29953	2.0973243
256.27395	-18.61741
257.17713	-1.871253
257.73357	0.8888968
258.11	-3.610816
258.85382	6.706912
258.97728	-7.995373
259.74214	3.1712807
260.0122	-5.619396
260.5743	-2.6309354
261.60396	19.216672
261.28183	-13.4586665
261.91063	-7.779674
262.23077	-14.5487615
263.46518	15.55627
263.63833	2.8574899
263.42437	-25.454343
264.52872	-0.5950434
264.63962	-15.804184
265.56208	1.7188123
265.9383	-2.7898703
266.41356	-3.3026407
266.89057	-3.746173
267.4051	-2.6749267
267.83164	-5.154702
268.51333	2.6580847
268.63393	-12.160703
269.14526	-11.2187724
270.30535	15.888938
270.47028	2.858704
271.07632	7.619598
270.73307	-25.907035
271.80468	-2.367482
272.50383	6.1490513
272.66455	-7.050542
273.64754	12.914417
273.3697	-17.974818
274.48644	7.385142
274.67993	-4.4923175
275.08213	-7.953314
275.94038	6.9802384
275.7683	-19.642002
276.769	1.0369577
277.35464	4.97629
277.83017	4.4731567
277.75582	-18.207713
278.5428	-6.1472867
278.85886	-13.0823295
279.07802	-23.924881
280.23283	2.9696432
280.6166	-1.2341148
280.73794	-16.021719
281.57268	-2.0365803
282.05355	-2.3231224
282.3151	-11.455645
283.10518	0.72805737
283.2455	-13.294306
283.81152	-10.1466795
284.537	-0.5674898
284.88228	-6.3234877
285.7658	9.629144
285.4798	-21.58777
286.31715	-7.4974575
286.44217	-22.13593
287.3241	-6.247835
287.93505	-1.2876454
288.297	-6.3713457
288.8317	-4.486518
289.26672	-6.6227223
289.86582	-2.1410985
290.73593	13.270934
291.1732	11.2248865
291.47827	3.84752
291.72523	-5.872907
292.37967	0.8402106
292.76924	-3.1281251
292.86406	-18.98625
293.8064	-0.65985097
294.19408	-4.706227
295.23238	17.489921
295.12367	-6.576556
295.63577	-5.6028892
296.1091	-6.1934472
296.76616	0.62485087
297.40326	6.639717
297.57547	-6.0959137
298.08868	-5.07894
298.927	9.051946
299.1565	-1.37358
299.9588	11.303675
299.79591	-14.947578
300.5955	-2.3795644
300.9637	-7.210553
301.15677	-19.103961
302.37996	10.548826
302.3522	-10.252913
302.93234	-6.5357064
303.71143	5.2059125
303.73766	-13.417523
304.38065	-7.165112
304.9481	-3.9605662
305.46266	-2.8876283
305.94188	-3.2407041
306.04338	-18.828172
307.06525	2.7044924
307.22552	-10.512747
307.76238	-8.540547
308.32553	-5.5089345
308.4711	-19.318595
309.08794	-14.121183
309.7275	-8.006299
310.5296	4.6620732
310.88226	-0.79493194
311.0664	-13.050178
311.79277	-3.43454
312.33984	-1.0513833
312.98183	5.1609546
313.13462	-8.35793
313.57175	-10.408022
314.15456	-6.583081
314.2778	-21.293823
315.22669	-2.7036884
315.61765	-6.6164223
316.01348	-10.332432
316.57788	-7.250189
316.95225	-11.8312565
317.64966	-3.3843924
318.18072	-1.6459858
318.38178	-13.218653
318.96283	-9.464704
319.6524	-1.3329716
320.39216	8.822087
320.10638	-22.385368
321.11205	-1.5045875
321.67435	1.493545
322.23141	4.2802875
322.7112	3.9504905
322.93002	-6.9057607
323.66825	3.1883916
323.82525	-10.1606605
324.13521	-17.339503
325.12781	3.013393
325.50838	-1.3187145
325.65862	-14.939758
326.50956	-0.299192
326.90903	-3.8687174
327.5541	2.4664123
327.7815	-8.042459
328.20515	-10.635774
328.97947	0.9129638
328.94542	-20.140641
329.73375	-8.026068
330.19242	-9.208011
330.99522	3.4905202
331.333	-2.5661623
331.71045	-7.0243464
332.34798	-0.9909598
332.57578	-11.484164
333.1899	-6.396241
333.63406	-8.163007
334.15617	-6.7861164
335.2996	19.651504
334.8321	-18.885218
335.7152	-2.9475396
335.98826	-11.615166
336.87962	4.655066
337.33525	3.3508133
337.2645	-19.183394
337.84335	-15.518245
338.6472	-2.7769308
338.91203	-11.776143
339.76352	2.8853543
339.81718	-14.630939
340.7595	3.6952472
340.90698	-10.0382775
341.5712	-2.929203
342.27156	5.637858
342.50246	-4.7294313
343.2053	3.9371943
343.29432	-12.152722
344.22501	5.703914
344.43335	-5.5746796
344.6652	-15.903523
345.5863	1.5658149
345.48347	-22.262334
346.5212	-0.087457
346.91584	-3.852038
347.18383	-12.723879
348.07817	3.6676825
348.37925	-3.8704088
348.91562	-1.9174191
349.5367	3.4518508
349.7961	-5.7663466
350.60742	7.2756467
350.61706	-12.016163
351.28954	-4.5725676
351.88754	-0.13476239
352.16962	-8.438663
352.72487	-5.7245415
352.96168	-15.85325
353.68072	-6.5332496
354.17213	-6.393583
354.74935	-2.7936043
355.54217	9.503453
355.3336	-18.58863
356.31155	1.1740064
356.548	-8.97114
357.13586	-4.9404413
357.7947	1.9516166
357.74156	-19.872349
358.69812	-0.9713806
358.9263	-11.448872
359.33178	-14.774374
359.94248	-9.824368
359.9928	-27.474257
361.22742	2.6404386
361.43777	-8.556132
361.60048	-21.673354
362.7837	6.3685194
362.77547	-13.643572
363.61553	0.5576556
364.02776	-2.4954977
364.58192	0.17431056
364.99938	-2.668644
365.59175	1.5435775
366.00426	-1.4990813
365.9665	-22.701282
366.94422	-2.9487823
367.73434	9.238786
367.6499	-13.84666
368.7651	11.4511265
368.6957	-11.026374
369.40543	-2.0820214
369.84778	-3.9212986
370.29534	-5.550026
370.77237	-5.989934
371.32932	-3.2074085
371.9739	3.1110127
371.70176	-27.545802
372.46556	-16.419085
373.45342	3.7435883
373.47456	-15.083447
374.02668	-12.495224
374.6395	-7.458058
374.75428	-22.509127
375.65624	-5.8111896
376.17568	-4.5409
376.67905	-3.9185083
377.17902	-3.4329174
377.91435	6.5443523
378.51967	11.278308
378.47212	-10.319383
379.18917	-1.0789426
379.39492	-12.460403
379.84478	-13.996223
380.8421	6.548593
380.88183	-11.528397
381.78857	5.3625407
382.04425	-4.0047132
382.41689	-8.655231
383.1545	1.4142616
383.18325	-17.105772
384.4815	15.576004
384.21192	-14.977065
385.06303	-0.32892618
385.29268	-10.7467195
386.164	4.716415
386.86747	13.4099155
386.73963	-11.426882
387.45515	-2.2475904
388.30743	12.447399
388.2799	-8.343673
389.24279	10.8127795
389.06813	-15.910537
389.56986	-15.35419
390.33927	-4.0026246
390.6485	-11.210067
391.45706	1.722437
391.56546	-13.585083
392.4175	1.0993201
392.87292	-0.21218164
393.1409	-9.083051
394.04077	7.530643
394.12186	-8.87784
394.6314	-8.006972
395.50284	7.46152
395.69287	-4.553673
395.91677	-15.203545
396.28003	-20.231282
397.22863	-1.6520269
397.77643	0.7628086
398.05562	-7.656502
398.75414	0.8368275
398.9902	-9.320406
399.63535	-2.9805704
400.01217	-7.461682
400.41843	-10.755902
401.10672	-2.67541
401.3792	-11.3645204
401.99848	-6.066743
402.54778	-3.5919618
402.88114	-9.826301
403.5801	-1.3153314
403.73385	-14.793177
404.58315	-0.21846449
405.02553	-2.0554344
405.68986	5.0596814
405.90518	-5.9351087
406.21026	-13.310738
407.20658	7.1949135
406.88005	-25.654692
408.18068	7.1232018
408.5816	3.6147615
408.8446	-5.45721
409.30232	-6.6763795
409.77284	-7.378504
410.444	0.012124796
410.83945	-3.717889
411.17087	-10.029573
412.2672	14.508704
412.36186	-1.3532758
413.03866	6.264588
413.23264	-5.591601
413.39305	-18.800309
414.21146	-5.4712315
414.5576	-11.189763
415.164	-6.4114707
415.777	-1.3667217
416.08652	-8.562899
416.85658	2.8168873
417.22285	-2.0897542
417.6239	-5.5939654
418.2133	-1.5016819
418.4677	-10.920263
419.4466	8.881786
419.23164	-19.466432
420.6234	16.987415
420.52267	-6.7549326
420.81018	-14.8376
421.51277	-6.1799147
421.957	-7.9421695
422.7003	2.3578836
422.93388	-7.900865
423.52463	-3.7529394
423.83581	-10.881277
424.1924	-16.178829
425.19102	4.418677
425.27736	-11.777594
425.67572	-15.389625
426.3019	-9.813972
426.8831	-6.0515655
427.55545	1.3862247
427.80792	-8.109965
428.28634	-8.492804
428.90483	-3.2267461
429.23332	-9.656377
430.0475	3.5015727
430.4753	1.0768411
430.96082	0.9806423
431.27335	-6.0936234
431.55123	-14.564865
432.53283	5.3458613
432.82233	-2.6558309
433.43434	2.3479762
433.5116	-14.215288
434.2994	-2.1187635
435.02106	7.308517
435.4611	5.376556
435.9882	6.9568505
436.51886	8.681414
436.59932	-7.752459
437.39266	4.5658746
437.77473	0.29654393
437.94827	-12.38307
438.64708	-3.8781417
439.28227	2.062038
439.6692	-2.0099471
439.94493	-10.568821
441.03052	13.53754
441.0805	-4.1268603
441.31806	-14.224148
442.11023	-1.9518482
442.3327	-12.658859
443.4273	11.810301
443.62864	0.2514134
443.4724	-25.72798
444.52162	-3.0896973
445.01445	-2.8907697
445.61637	1.7069715
445.85852	-8.205675
446.70142	6.111349
447.13556	3.9434827
447.41944	-4.2863877
448.34468	13.352685
448.42372	-3.1392467
448.77658	-8.585861
449.3086	-6.806904
449.89517	-2.827717
450.68157	9.211232
450.7352	-8.305481
451.4231	-0.23901028
451.72013	-7.938068
452.10987	-11.8972375
453.3217	17.299216
452.85154	-21.342405
454.10587	9.570251
454.37974	0.9376176
454.75701	-3.5254915
455.48245	6.0543025
455.9971	7.1333278
456.06456	-9.825093
456.64683	-6.019662
457.0833	-8.094229
457.7548	-0.68926294
458.19397	-2.6558309
458.7907	1.7340418
459.30017	2.6032193
459.465	-10.4273075
460.28353	2.9075282
460.903	8.212986
460.87752	-12.49329
461.64217	-1.3312801
461.70373	-18.527874
462.81338	6.548351
462.84288	-11.940262
463.74797	4.885655
463.77068	-13.877522
464.32257	-11.296358
465.45986	14.89496
465.4252	-6.182573
466.18564	4.8104394
466.46718	-3.5129258
466.88822	-6.210368
467.61127	3.2729856
467.68912	-13.264917
468.55945	2.1582367
468.92018	-2.9705364
469.2865	-7.87452
470.06807	3.970006
470.3707	-3.5030126
471.43743	19.84221
470.96907	-18.727382
471.99526	2.983233
472.57484	6.6805667
472.7006	-7.925519
473.21018	-7.051267
473.25173	-25.054377
474.0901	-10.920263
474.78918	-2.4020434
475.0733	-10.620545
475.84464	0.8100622
476.20682	-4.2602783
477.05583	10.304468
477.51615	9.1909275
477.3109	-18.767278
478.41854	6.2293014
478.65143	-4.055315
478.89307	-13.989451
479.59236	-5.461853
480.1466	-2.788288
480.84416	5.669508
480.999	-7.765267
481.52117	-6.384159
481.8567	-12.527909
482.63905	-0.65377527
483.27263	5.2216256
483.59175	-1.5848317
484.0297	-3.5979973
484.47157	-5.4576938
485.10793	0.5317936
485.85275	10.8935075
486.0828	0.4923072
486.3954	-6.5784895
486.943	-4.170368
487.61683	3.32979
488.5612	21.739908
488.15747	-14.223182
488.7644	-9.42313
489.4863	0.014782919
489.8451	-5.1918296
490.48793	1.0582285
490.9149	-1.4018584
491.4596	0.8902432
491.78055	-5.8425287
492.31284	-4.0536238
493.49677	24.020348
493.4152	1.0500124
493.7749	-4.118506
494.26023	-4.2237836
494.9479	3.833746
495.6348	11.861541
495.59566	-9.398343
496.49003	6.9967166
496.5782	-9.126801
497.2471	-1.827745
497.6269	-6.1860825
498.10836	-6.445307
499.13643	15.340184
498.80265	-17.799474
499.58857	-5.7808107
500.2909	2.870303
500.57855	-5.208014
501.30853	4.554995
501.5324	-6.0936234
502.3103	5.6028992
502.419	-9.691185
503.0489	-3.9644325
503.76184	5.1121303
503.82465	-12.031991
504.89183	11.32979
504.8681	-9.303727
505.6517	2.6218262
506.471	15.987057
506.2948	-10.798202
507.3284	11.212563
507.5864	1.939494
507.9075	-4.787283
508.4276	-3.4899635
508.9632	-1.566944
509.43424	-2.244932
509.95703	-0.8384975
510.44253	-0.9356053
510.98016	1.0717665
511.1754	-10.732698
512.28557	14.36574
512.1242	-11.823277
513.0035	3.965231
513.6315	9.61464
513.7126	-6.7919333
514.34813	-0.83844
514.621	-9.511112
515.3467	0.07907842
516.0308	7.9944966
515.8592	-18.60653
516.71253	-3.8658174
517.2712	-1.0127139
517.6465	-5.5529834
518.496	9.02995
518.66056	-4.0101156
519.15964	-3.5588503
519.7611	1.0200482
520.35216	5.181742
520.71493	0.13442722
520.8227	-15.196774
522.09094	16.27704
521.9582	-8.75632
522.2955	-14.830108
522.84526	-12.335213
523.64567	0.26954272
524.0592	-2.729355
524.3348	-11.2937
525.3475	9.872782
525.2815	-12.466462
526.1262	1.9238905
526.5159	-2.0363385
526.7968	-10.3858476
527.5781	1.4488287
527.9651	-2.6208666
528.1979	-12.909505
528.82723	-7.2054728
529.25196	-9.752334
530.13986	6.380412
529.9775	-19.845762
531.0278	2.8369499
531.54145	3.8753206
531.66684	-10.744821
532.19725	-9.03181
532.689	-8.875424
533.31485	-3.3108566
534.2774	15.831315
534.3276	-1.8204956
534.9003	1.6003762
535.3611	0.5054482
535.968	5.30588
536.1399	-7.439204
536.4209	-15.785089
537.46743	6.747273
537.7078	-3.2353994
538.7517	19.18791
538.4337	-13.313885
539.4052	6.1899015
539.7491	0.38406062
540.1769	-2.040205
540.97137	10.324289
541.47915	11.126272
541.70937	0.7321654
542.0606	-4.7800505
542.5504	-4.700911
542.96225	-7.7701
543.81763	7.0525486
544.2814	6.0797734
544.43336	-7.471354
544.89954	-8.3458475
545.4288	-6.679038
546.12195	1.5993866
546.5395	-1.235323
546.8968	-6.50477
547.62444	3.1661544
548.3919	14.440237
548.56986	1.9390106
548.8793	-5.25708
549.8744	15.199269
549.6121	-15.059582
550.3084	-6.6512425
550.7446	-8.7383755
551.5307	3.2906317
552.2179	11.327063
552.3331	-3.702907
553.1405	9.184162
553.1508	-10.0788804
553.75	-5.5917966
554.6153	9.632044
554.4968	-14.825275
555.6599	12.406595
555.8153	-1.0034047
556.4459	4.751989
556.6444	-6.9207426
557.4808	7.136665
558.0169	9.078671
558.26746	-0.4935284
558.72914	-1.5495396
559.3198	2.5957225
559.40825	-13.5156495
560.48475	10.223499
560.69524	-0.9634063
561.30193	3.8260133
561.7816	3.4939033
562.1451	-1.5215028
563.0106	13.70625
563.26735	4.3848345
564.00955	14.642858
564.2392	4.2270102
564.2373	-15.5284
564.75415	-14.361921
565.6429	1.8055867
566.40437	12.83965
566.4095	-6.6314215
566.9482	-4.5827166
567.6464	3.8999745
567.569	-18.900114
568.5075	-0.723387
568.65105	-14.614508
569.38717	-4.6020544
569.68713	-12.181951
570.49834	0.85833993
570.9226	-1.7083423
571.403	-2.0097515
571.71127	-9.256341
573.0216	23.916416
572.95546	1.5699229
573.30317	-4.0831106
573.8	-3.7255294
574.3019	-3.1595507
575.14404	11.1294125
575.2041	-6.125533
575.94605	4.1202076
575.9523	-15.307235
576.90613	3.4856872
577.2073	-4.0444354
577.7377	-2.331557
578.27685	-0.26414737
578.6225	-6.000808
579.27485	0.6321003
579.58357	-6.5947256
579.87944	-14.339926
581.08094	14.443453
580.7778	-17.462053
581.58395	-4.6271914
582.1021	-3.4077804
582.58604	-3.5656166
583.58233	16.938832
583.62707	-0.935122
584.0443	-3.7850786
584.4563	-6.844848
585.0641	-2.0109598
585.8506	10.035452
586.1973	4.340078
586.35277	-9.068788
586.82406	-9.7378355
587.4654	-3.5470038
588.0225	-0.7584604
588.7894	10.497114
588.95085	-2.6717853
589.0639	-17.788594
589.8317	-6.4999768
590.75137	10.9140535
590.77144	-7.9545225
591.3578	-3.9828037
591.7745	-6.8536513
592.20804	-9.047523
592.70997	-8.480721
593.347	-2.4641582
593.73895	-6.334592
594.2595	-5.018275
594.8923	0.82594765
595.36814	0.34084598
595.71903	-5.1865305
596.73437	16.086818
596.5817	-9.749434
596.9521	-14.4885735
597.836	1.484627
598.24447	-1.7182556
598.9108	5.476627
599.24776	-0.6097896
599.37383	-15.202544
599.86405	-15.108314
600.9281	8.129111
601.33226	4.751989
601.49506	-8.360588
602.118	-2.9130645
602.98555	12.398615
603.4305	10.668482
604.0756	17.005545
603.718	-17.094846
604.5006	-5.2070475
605.1369	0.7768817
605.88485	11.26622
606.5108	16.834003
606.30475	-11.154235
607.3992	13.309609
607.63335	3.0757551
607.7261	-12.861095
608.5017	-1.2570771
608.8544	-6.7092495
609.6933	7.446532
610.4016	16.337601
610.351	-5.3839736
611.0937	4.8936293
610.97194	-19.695417
612.1217	7.00121
612.3171	-4.799043
612.83373	-3.638128
613.7183	12.361879
613.7204	-7.235057
614.58326	7.891273
614.8702	-0.21435647
615.38174	0.73942057
615.9618	4.4572484
616.3212	-0.72725913
616.81646	-0.4301995
617.3739	2.3772212
617.81833	0.62345853
618.51506	9.044213
618.8438	2.6247316
619.4882	8.9395566
619.9985	9.840994
620.03585	-8.328927
620.396	-13.482353
620.6745	-21.927819
621.96966	10.630773
622.2383	1.7879177
622.69237	0.42471495
623.1627	-0.28541812
623.51774	-5.6423585
624.51096	14.738218
624.3108	-13.012234
625.232	4.4629096
625.5817	-1.1103625
626.0784	-0.7545998
626.4897	-3.844788
626.62997	-17.866427
627.4338	-5.124381
628.19566	5.9271615
628.31526	-8.927631
629.22754	8.188816
629.16	-14.213274
629.72475	-11.114409
630.5251	1.4894312
630.8174	-6.401074
631.7575	11.8376125
631.9043	-1.918334
632.3469	-3.7476233
633.06766	5.6465453
633.0869	-13.255389
634.29155	15.65122
634.3538	-1.514495
634.91376	1.3922659
635.1862	-7.297564
635.53324	-12.979709
636.6364	11.836404
636.5753	-10.307537
637.11354	-8.276478
637.69727	-4.4104624
638.34045	1.8515113
638.49404	-11.632329
639.228	-1.707859
639.9467	7.601042
639.8021	-17.908963
640.64824	-3.4612018
641.5091	11.581892
641.8227	4.55282
642.36633	6.8003836
642.49394	-7.730222
643.2247	2.0644545
643.2565	-16.330865
643.7004	-18.106452
644.6394	0.087536085
645.01455	-4.459689
645.2009	-16.62212
646.3977	11.9722105
646.61623	1.1058446
647.4236	13.990738
647.28334	-11.343974
648.1654	4.552239
648.5857	1.827099
649.2542	9.1131
649.6182	4.1143677
650.01666	0.5074965
650.6963	8.239573
651.2345	10.269182
651.5748	4.315706
652.28863	13.428625
652.4713	1.1162411
653.03965	4.3638058
653.5064	3.5098578
653.78293	-5.0148744
654.45266	2.3199392
654.9271	1.7748918
655.739	14.843961
656.0542	7.879018
656.05366	-11.8220685
656.75874	-3.0604523
657.3766	2.1797492
657.8863	3.0589377
658.4082	4.430759
658.36315	-17.063961
659.44914	7.057629
659.8545	3.7284394
660.5801	13.315408
660.87466	5.5186793
661.0817	-5.8110686
661.8713	6.3600613
661.99215	-8.444837
662.54574	-5.7946365
663.19666	0.7785732
663.87054	8.27994
663.9875	-6.678382
664.67516	1.3763171
665.5181	15.696701
665.85375	9.556874
666.4321	13.202967
666.9545	14.595967
666.81446	-10.7317315
667.95184	15.463695
668.21354	6.342076
668.46593	-3.1571343
668.8385	-7.8087745
669.4775	-1.7139002
670.2338	9.11218
670.33676	-6.4155786
670.91435	-2.7969875
671.52547	2.1712857
671.72266	-9.553602
672.5693	4.915383
672.78677	-5.991867
673.4928	2.806974
673.8363	-3.0150457
674.14453	-10.2647535
674.6371	-10.075739
675.2171	-6.359505
676.03685	7.0233897
676.3281	-0.90756845
676.79736	-1.6600013
677.5241	7.973939
677.43787	-15.1835
678.698	15.963543
678.9849	7.857919
679.2781	0.0048696174
679.9245	6.3955954
680.22626	-1.1106041
680.6876	-2.182328
681.0998	-5.2355676
681.47654	-9.718256
682.2236	0.73219414
682.44617	-9.966974
683.33276	6.111832
683.5334	-5.4726813
683.90085	-10.330631
685.00754	14.62546
684.9627	-6.862011
685.5952	-1.0281793
686.0077	-4.0698083
686.7855	7.621531
687.3083	9.029708
687.2997	-10.995432
688.1878	5.1467606
688.56764	0.78751995
689.1929	6.3300914
689.87913	14.326709
690.02857	0.67770263
690.79357	11.853084
690.7555	-9.362465
691.64787	6.9517586
692.1065	5.7709362
692.1723	-11.253092
692.81646	-4.950838
693.4294	0.09212739
694.13056	8.69486
694.36567	-1.5009569
694.98554	3.820691
695.32103	-2.3249347
695.5389	-13.216697
696.57375	8.842869
697.07943	9.560016
697.41543	3.432755
697.5884	-9.268153
697.63223	-27.178412
698.85465	2.4468329
698.93883	-13.8359706
699.61783	-6.1287026
700.095	-6.5627764
700.6182	-5.1376776
701.48604	10.186274
701.40027	-12.9513214
702.40486	7.887694
703.0493	14.201023
702.93737	-9.990903
704.0478	15.117333
704.1378	-0.9318023
704.7959	5.932967
704.99	-5.9174224
705.4481	-7.120637
706.10815	-0.17526711
706.5091	-3.681636
707.12235	1.3722033
707.3737	-8.167949
707.6758	-15.662301
708.82027	10.820029
708.99495	-1.8130045
709.52797	0.00559456
709.8209	-7.858272
710.5425	1.5679897
711.01	0.74497846
711.3416	-5.5584894
711.7282	-9.643529
712.24326	-8.549119
712.72956	-8.6126896
713.69794	10.76613
713.9308	0.4788095
714.21385	-7.782912
714.72056	-7.0241968
715.35237	-1.2205826
715.73197	-5.589144
716.11754	-9.715115
716.9488	4.1341887
717.38725	2.137691
717.80687	-0.6152497
718.6062	11.946141
719.3012	20.29855
719.6834	16.034363
719.7498	-0.9655523
719.8772	-15.505196
720.63483	-4.6262248
721.1626	-3.0186357
721.66023	-2.6273107
722.22457	0.45734884
722.2592	-17.824851
723.4395	10.101197
723.5735	-4.171093
724.15514	-0.39176027
724.7551	4.128142
724.8259	-12.6960786
725.6494	0.84093556
725.9045	-8.547784
726.72503	4.8663174
727.13965	1.911693
727.5121	-2.74478
728.1599	3.702882
728.623	2.702801
729.2145	6.8814216
729.09006	-17.816153
730.08016	2.439336
730.5486	1.6559723
730.9165	-3.1839629
731.49	0.26712622
731.8969	-2.9996147
732.04706	-16.620911
732.9671	0.80806575
733.2529	-7.344213
733.92204	-0.033264664
734.3888	-0.8882309
734.87706	-0.8715572
735.1603	-9.125834
735.6371	-9.574338
736.60135	9.63736
736.73243	-4.754085
737.62794	11.6863064
737.9276	4.094409
738.37276	2.3706967
738.55267	-10.05181
738.99184	-12.0173715
739.94204	6.627767
739.8295	-17.588946
740.699	-2.1968328
741.4465	8.273893
741.40456	-13.096586
742.1616	-2.2425963
742.65733	-1.9258768
743.24845	2.2365478
743.6716	-0.3758173
743.95484	-8.628788
744.5129	-5.8006776
745.50195	14.4132414
745.35234	-11.299983
746.28514	6.6441583
746.1615	-18.020875
747.2034	4.323445
747.7404	6.3044713
748.01846	-2.1594235
748.6737	4.5900454
748.8854	-6.550936
749.62026	3.4117258
749.7013	-12.999478
750.7084	7.941306
750.963	-1.4673623
751.34807	-5.6148046
752.32333	14.042198
752.399	-2.5859774
752.89375	-2.3080194
753.3747	-2.5879164
753.4834	-17.882485
754.8046	15.725704
754.62344	-11.257925
755.4004	0.39764467
756.01395	5.4669264
756.352	-0.5761891
757.03787	7.407132
756.6873	-26.408816
758.2317	16.201146
758.5339	8.711867
758.69207	-4.5863413
759.7053	16.602136
759.94393	6.5486904
760.4937	9.043971
760.7238	-1.3530341
761.53555	11.70782
761.87877	5.8720546
762.2729	2.0902418
762.63717	-2.8968167
763.23266	1.443265
763.6681	-0.6726295
764.37635	8.213648
764.43683	-9.023111
765.60013	18.216493
765.74696	4.459763
766.2573	5.3649455
766.7312	4.800572
767.24996	6.046087
767.4371	-6.086374
768.0505	-1.0248596
768.7713	8.370091
768.9269	-5.0330152
769.5741	1.3929909
769.9724	-2.2208997
770.30234	-8.591902
770.8893	-4.5950466
771.50634	0.61276277
772.03174	2.1256833
772.2363	-9.301794
772.7761	-7.20862
773.74693	12.2690625
774.05025	4.8232178
774.5506	5.325799
774.9918	3.4429042
775.4095	0.61034625
775.7094	-6.9708215
776.45666	3.4895535
776.89276	1.4004877
777.50934	6.591859
777.5902	-9.827722
778.544	8.964694
778.86443	2.2121356
778.9267	-14.956519
780.0754	11.6976125
780.3982	5.0376855
780.8311	2.8188205
781.3366	3.5299203
781.45223	-11.484164
782.4634	9.620635
782.45273	-10.488576
783.44124	9.701655
783.975	11.552641
783.594	-23.493575
785.1151	18.180723
785.09333	-2.377148
785.79365	6.1903846
785.6675	-18.574408
786.608	-0.321671
786.8644	-9.656135
787.2689	-13.021658
787.91834	-6.5052816
788.7705	8.185185
788.7861	-10.8622555
789.5043	-1.5720186
790.15905	5.1571286
790.32685	-7.752942
791.00573	-0.051204117
791.4635	-1.2665013
791.99754	0.59501313
791.99594	-19.146986
793.057	3.9686197
793.7808	13.48581
793.79186	-5.7480214
794.50336	3.272744
794.63416	-11.131514
795.46896	2.8601537
795.7604	-5.06237
796.10413	-10.8772375
796.92546	2.570827
797.2364	-4.564829
797.872	1.3918114
797.94853	-15.198471
799.0888	11.113222
799.4249	4.990553
799.65855	-5.264157
800.42844	6.1103765
800.839	2.9913973
801.4413	7.605093
801.9786	9.59941
802.33696	4.374795
802.9408	9.051221
803.1194	-3.4237348
803.8459	6.2012587
804.1616	-0.7454402
804.5503	-4.744661
805.35204	7.913993
805.2309	-16.650641
806.8228	27.878257
806.5128	-4.304753
807.1251	0.7130752
807.78204	7.531856
808.0423	-1.6507266
808.60013	1.1720732
809.17147	4.5380795
809.4896	-2.3094692
810.1	2.633172
810.18584	-13.5845935
810.9181	-3.7270772
811.1991	-12.0732035
811.9397	-1.8790375
812.96946	19.977084
812.6183	-13.864732
813.78454	13.494515
813.88356	-2.189077
814.3942	-1.2732733
814.9342	0.82957236
815.23496	-6.7181963
816.37876	19.738393
816.1181	-10.454492
816.8734	0.33189928
817.25955	-3.772035
817.38216	-18.503041
818.60776	11.250755
818.6776	-5.6099717
819.34945	1.8099364
819.67033	-4.9254303
820.07017	-8.477091
820.9321	6.6080552
820.9578	-12.032111
821.7038	-1.6220569
822.60465	15.034517
822.6402	-3.2093416
823.23	0.90039234
823.2157	-19.351713
824.2079	0.9882255
824.69	0.7551277
825.13867	-0.8263576
825.7772	5.247971
825.7626	-15.017149
826.82106	7.994962
827.0696	-1.6575849
827.6042	0.2253097
828.63033	21.935913
828.6564	3.311419
828.9308	-5.2998634
829.22367	-13.166439
829.8777	-6.464777
830.6185	3.7346476
830.87804	-5.4746147
831.89025	15.673254
832.10915	4.824909
832.38746	-3.6262872
833.3571	15.803537
833.2004	-10.195142
834.28534	13.886939
834.25056	-7.1916986
834.7593	-6.350075
835.15744	-9.970599
835.59377	-12.0495905
836.28447	-3.8687174
836.54726	-12.9464885
837.31504	-1.6578264
837.8214	-0.9117915
837.9998	-13.395579
838.9126	3.744072
839.3742	2.6829801
839.74396	-2.0793805
840.0408	-9.784968
840.6372	-5.4074193
841.56653	12.396923
841.6764	-2.8472673
842.3562	4.8926514
842.9327	8.46774
843.28764	3.1057253
844.2769	23.327135
844.2941	4.3456246
844.6912	0.6830994
845.0863	-3.059969
845.726	3.064392
846.1685	1.2355863
846.7809	6.258788
846.75617	-14.417512
847.63053	1.1711066
847.99746	-3.705283
848.73875	6.515723
849.0401	-1.0088475
849.36977	-7.3874795
849.98817	-2.1247069
850.74464	8.710418
851.1013	3.4175254
851.43216	-2.9154235
852.25184	10.468547
852.5906	4.4529966
852.7572	-8.503437
853.15355	-12.194298
853.6809	-10.60306
854.47994	1.948435
854.80605	-4.5757087
855.7181	12.53228
855.65046	-9.8723234
856.57194	7.616209
856.95694	3.468766
857.4873	5.183192
857.95455	4.3514125
858.2705	-2.5825943
858.85966	1.5029692
859.38274	2.922752
859.32436	-19.108173
860.21504	-2.8610413
860.9275	6.1981175
860.7368	-21.171037
862.37	25.023433
862.35264	4.646263
862.49014	-9.484767
863.23496	0.8810605
863.32966	-14.97779
864.04435	-5.8290313
864.37524	-12.158528
865.45657	11.7771895
865.917	10.670898
866.24976	4.4150577
866.9504	12.9975666
867.1038	-0.4930451
867.515	-3.5844708
867.9912	-4.0519667
868.2635	-12.747567
869.0451	-0.9012856
869.2484	-12.376304
869.82624	-8.747644
870.2736	-10.381498
870.80605	-8.5819945
871.53376	1.0908624
871.9656	-1.1666203
872.4293	-2.140034
873.1157	5.8669796
873.4258	-1.3037265
873.8853	-2.4441475
874.06806	-14.751072
875.47716	22.404543
875.3684	-1.6563766
875.956	2.3672505
876.6287	9.822266
877.02205	6.0107947
877.53756	7.1250657
877.6737	-7.059063
878.3857	1.9834796
878.75924	-2.6294854
878.91016	-16.21702
879.65225	-5.964279
880.07	-8.791313
880.86045	3.413659
881.5587	11.901666
881.4964	-10.286991
882.4137	7.0323135
882.6861	-1.6568599
883.07826	-5.514498
883.49645	-8.324094
884.0083	-7.356324
884.6357	-1.7267133
884.9356	-9.306633
885.7132	2.3793962
886.4121	10.89238
886.89586	10.7281805
886.9886	-5.2084973
887.62994	0.9837838
887.84986	-9.822901
888.61736	1.4580113
889.215	5.887042
889.54465	-0.4935284
889.73496	-12.494159
890.6437	4.482242
890.77486	-9.903888
891.19624	-12.584172
892.2178	8.945109
892.2408	-9.804306
892.644	-13.220103
893.38977	-2.8141502
893.7513	-7.909622
894.7989	14.66776
894.6879	-9.484767
895.5168	4.2724457
895.6554	-9.813977
896.3239	-2.5253124
896.8367	-1.5188446
896.8593	-20.281556
898.22004	14.922652
898.40717	2.7956166
898.74504	-3.252125
899.25715	-2.271761
899.81995	0.75099665
900.37656	3.5250873
900.5564	-8.895728
901.31357	1.9663227
902.1264	15.074551
902.53195	11.75692
902.8397	4.49433
903.2058	-0.4147283
903.5323	-6.921226
904.07264	-4.8024722
904.52414	-6.2666894
905.4308	10.625698
905.57046	-3.4169687
906.02146	-4.9020423
906.77145	5.6738572
906.94357	-7.059241
907.7064	4.0324263
907.69197	-16.223552
908.7354	6.1836187
908.7346	-13.522956
909.7279	6.863534
910.21315	6.7620536
910.469	-2.5937158
911.03766	0.6666674
911.76037	10.1405915
911.83875	-6.370753
912.38854	-3.872342
912.6153	-14.400355
913.58976	5.227667
914.2736	13.133534
914.0996	-13.5592145
915.20445	11.329548
915.4771	2.6493855
915.83433	-2.616287
916.78936	16.229665
916.8855	0.43124518
917.8191	18.41179
917.58164	-10.838845
918.5245	7.51566
919.08794	10.564786
919.3727	2.376013
919.6513	-6.0607136
920.4059	4.6995402
920.8446	2.7192387
921.1593	-4.2612506
922.1177	14.719
922.2715	1.2481231
922.2956	-17.454073
923.44044	9.046388
923.6845	-0.7833328
923.99284	-8.021488
924.87215	7.768003
925.0048	-6.5548023
925.646	-0.36614564
926.0487	-3.8005094
927.0494	16.887592
927.1439	1.025117
927.7873	7.30175
928.47426	15.333948
928.7459	6.616996
929.05015	-0.7847827
929.6356	3.1523746
929.76677	-11.230613
930.87976	13.985905
931.0684	1.9220897
932.0392	21.404116
931.7111	-11.503284
932.14015	-13.87174
932.94943	-0.9053936
933.338	-4.905155
933.8353	-4.522328
934.5294	3.7989373
935.3984	19.175344
935.8395	17.29269
935.47146	-17.225037
936.70565	12.879856
936.8577	-0.66006385
[truncated: 51 more rows]
