# Supplementary material for: Staphylococcus aureus vWF-binding protein triggers a strong interaction between clumping factor A and host vWF
Source: Commun Biol. 2021 Apr 12;4:453. doi: 10.1038/s42003-021-01986-6 (PMC8041789; doi:10.1038/s42003-021-01986-6)
Supplement: Supplementary file 3 — Supplementary Data 1 [file 42003_2021_1986_MOESM3_ESM.zip › Supplementary Data 1/Fig 5 curve_2.tsv]

x	y
-12.312637	296.4595
-12.14086	283.71372
-12.345067	255.8034
-11.812421	257.61232
-11.429915	253.3657
-11.19781	243.05288
-11.272034	220.38492
-10.819926	218.94532
-10.317474	219.53617
-10.0643645	210.07035
-9.919941	196.2208
-9.990563	173.69786
-9.252689	183.78372
-9.101885	170.19143
-8.898002	158.73985
-8.399086	159.18773
-8.397221	139.58813
-7.907804	139.65278
-7.513645	135.87538
-7.3056206	124.59059
-7.1375643	111.69373
-7.1001556	93.527436
-6.478252	98.935374
-5.875884	103.55535
-5.5575478	96.71949
-4.9095976	103.17781
-4.521936	99.13793
-3.8971257	104.66285
-3.771079	90.071235
-3.6849475	73.86968
-3.017039	81.132726
-2.9297913	64.97609
-2.247451	72.821124
-1.911324	66.70236
-1.801264	51.46566
-1.4721713	45.0631
-1.4101202	27.88997
-0.7682992	34.1005
-0.5722316	22.332532
-0.15427873	19.513753
0.005666668	6.2887807
-0.0127315936	-14.129325
0.59045524	-9.477253
1.2159138	-3.9269495
1.8462697	1.8208328
2.4199127	5.281185
2.6593039	-4.7398058
3.7039103	17.7157
3.912323	6.4451612
4.441659	8.118312
4.7615267	1.3429805
4.865943	-14.122128
5.703569	-0.01492895
5.9255867	-10.736968
6.291651	-15.64923
6.4429058	-29.225403
6.478279	-47.475454
7.60481	-21.71613
7.754326	-35.36257
8.511039	-24.519133
9.304867	-12.17881
9.365399	-29.414325
9.822599	-30.651228
10.366978	-28.371938
11.205582	-14.225818
11.408794	-25.70687
11.842693	-27.88369
12.673936	-14.0346285
12.944371	-22.804467
13.4150495	-23.498018
13.762396	-29.16594
14.44161	-21.448737
15.144492	-12.777031
15.499333	-18.142722
16.292429	-5.832559
16.5909	-13.4719345
16.470654	-37.99935
17.273445	-25.298222
18.100486	-11.619016
18.673301	-8.193553
19.344974	-0.78089407
19.275797	-23.248724
20.012706	-13.204989
20.145732	-27.517502
21.241545	-2.9983093
21.271752	-21.457919
21.867375	-17.112792
22.705278	-2.9958928
22.684123	-23.52717
23.49042	-10.68506
23.863157	-15.329703
24.105587	-25.229992
24.69562	-21.11059
25.030412	-27.28571
25.781594	-16.666779
25.888276	-32.042247
26.595616	-23.191683
27.099961	-22.528441
27.407255	-29.812843
28.233414	-16.170107
29.10234	-0.8024065
28.859308	-30.283113
29.671885	-17.188254
29.99287	-23.920671
30.704488	-14.897764
30.466065	-44.192597
31.20055	-34.247667
31.955643	-23.471338
31.936054	-43.940254
32.96171	-22.251444
33.30838	-27.948267
33.60451	-35.683317
33.647733	-53.61891
34.061973	-56.59045
34.960266	-40.038847
35.329045	-44.843993
35.64779	-51.66713
36.265963	-46.413637
36.0643	-74.22638
36.88897	-60.64435
37.33632	-62.2807
37.782357	-63.96999
37.98778	-75.364034
38.251557	-84.40441
38.911754	-77.45625
39.274205	-82.51686
39.9777	-73.822434
40.13115	-87.31266
40.458055	-93.80721
43.012136	-10.4735665
43.29121	-18.897285
44.206647	-1.6546858
44.402192	-13.447523
44.90006	-13.046773
45.45515	-10.3379735
45.75	-18.125605
47.194344	20.44916
46.784564	-15.758237
47.481088	-7.345163
48.07261	-3.1672785
48.348983	-11.700227
48.77439	-14.222193
49.412527	-8.164302
50.264088	6.501574
50.33623	-10.268603
50.594206	-19.543605
51.204953	-14.590556
51.818	-9.544789
52.509332	-1.3414128
52.78133	-10.051063
53.219306	-12.066415
54.16632	6.4492574
53.86752	-25.282446
54.72583	-10.344498
55.672338	8.150404
56.01621	2.3394257
56.433148	-0.5244428
56.666188	-10.805671
57.10473	-12.7983015
57.70891	-8.110553
58.427176	1.1788616
59.36367	19.269872
58.93193	-17.823862
59.49224	-14.905497
60.496426	5.915487
60.35506	-19.466501
61.28283	-1.727416
61.586455	-9.16207
62.10316	-8.002542
62.402	-15.630134
62.964254	-12.633458
63.69954	-2.6582306
63.79925	-18.317266
64.81721	3.0590981
64.60967	-24.992152
65.52704	-7.672912
66.043604	-6.5191255
66.49992	-7.795461
67.103386	-3.1370496
67.251136	-16.858487
67.812636	-13.892574
68.643466	-0.063753256
68.91011	-8.990213
69.46823	-6.1607967
70.208394	4.0111317
70.37399	-8.990938
71.03267	-2.1054447
71.60138	1.1510664
71.98616	-3.0108117
72.069454	-19.332353
72.8422	-7.8464605
73.624165	4.0111777
74.27126	10.42914
74.454455	-1.8632563
74.47831	-20.58246
75.4371	-1.5930312
76.03947	3.020981
76.01295	-17.729838
76.596336	-13.881389
77.31741	-4.479971
77.80755	-4.392489
78.66163	10.3733775
78.59783	-11.881267
79.605385	9.074931
79.31908	-22.154037
80.19998	-6.3062455
80.61434	-9.275426
81.237246	-3.833409
81.8121	-0.32962882
81.93996	-14.854031
82.83756	1.6671105
82.66718	-24.886287
83.595154	-7.1399523
84.29274	1.3140749
84.405364	-13.82531
85.18686	-1.9870086
85.67367	-2.034383
86.307	3.8279
86.8252	5.0468904
86.815085	-15.042788
87.2635	-16.638536
88.02726	-5.5162016
88.66242	0.41990426
89.09346	-1.8765527
89.25006	-15.24244
89.958675	-6.3436144
90.25272	-14.165878
90.83416	-10.396705
91.31138	-10.83105
92.08076	0.51848494
92.84196	11.537675
92.85526	-7.607656
93.41296	-4.796121
94.061555	1.6817359
94.02909	-19.309875
94.918896	-3.1034548
95.31209	-6.9267673
95.8513	-4.860923
96.582	4.9279712
96.53039	-16.835283
97.16131	-11.070585
97.88971	-1.3745415
98.77247	14.547407
98.46891	-17.377913
99.22763	-6.4590646
100.01108	5.457795
99.86097	-20.278767
100.71665	-5.448972
101.48257	5.760407
101.602375	-9.089801
102.390175	3.0021727
102.3498	-18.308246
103.10506	-7.528855
103.53977	-9.678114
104.13701	-5.2722184
104.40878	-13.9933004
104.71359	-21.381542
105.37249	-14.488557
105.988555	-9.323468
106.657446	-2.027617
106.84049	-14.327338
107.54111	-5.7515893
108.2863	4.621568
108.74521	3.4482426
109.27139	4.9881588
109.55766	-3.1481712
109.61046	-20.700913
110.73174	4.8407133
110.46791	-25.482576
111.394264	-7.802711
111.75766	-12.82841
112.22943	-13.483056
112.78431	-10.785614
113.66912	5.2185005
114.23287	8.27357
114.42562	-3.6349643
114.698615	-12.30667
115.26747	-9.046051
115.904946	-3.017319
116.72435	10.348966
116.79254	-6.5833
116.96312	-19.38601
118.35627	17.120793
118.05644	-14.654609
119.187796	11.293313
119.31876	-3.1075628
119.53772	-13.9587335
120.0837	-11.620316
120.94182	3.3073275
121.17572	-6.941508
121.812	-0.9616924
122.29843	-1.0249639
122.63044	-7.316879
123.08674	-8.595994
123.65186	-5.4859554
124.11634	-6.4345083
124.63059	-5.376219
125.10002	-6.125994
125.49903	-9.7155756
126.14602	-3.303493
126.64199	-2.9823607
126.57458	-25.38372
127.5113	-7.286425
127.52844	-26.278006
128.7394	2.880716
128.96831	-7.569463
129.31318	-13.343108
129.78639	-13.939828
130.23204	-15.648505
131.25175	5.7964237
131.58626	-0.39464927
132.10932	1.0184997
132.22711	-13.913292
132.69471	-14.73703
133.36809	-7.2605632
133.84873	-7.557738
134.39731	-5.1149345
135.03904	1.0848377
135.28323	-8.749474
135.80402	-7.427789
136.3791	-3.9160693
136.83575	-5.1809217
137.29097	-6.503539
137.74915	-7.706731
138.55191	4.9874336
138.96423	1.9341943
139.44879	1.7949707
139.81598	-3.078076
140.11056	-10.879937
140.77696	-3.6852383
141.03432	-12.988041
141.59441	-10.0810384
142.27282	-2.4018196
142.34409	-19.210534
143.19173	-4.705969
143.4119	-15.509524
144.2924	0.3207885
144.62692	-5.8700254
144.509	-30.309456
145.76044	0.48177754
146.0825	-6.211738
146.77622	2.084292
147.03105	-7.320751
147.51465	-7.498402
148.05991	-5.190248
148.61322	-2.5562267
149.3381	6.9967387
149.64327	-0.37845313
149.82412	-12.767175
150.45336	-7.071307
151.22109	4.2101054
151.60796	0.13058314
151.86252	-9.2851326
152.40629	-7.0372293
153.14735	3.1690707
153.52641	-1.2258765
154.34473	12.096026
154.64866	4.6710366
154.63586	-15.528379
155.48193	-1.0868947
155.77186	-9.07659
156.47929	-0.2273889
156.90291	-2.8245245
157.09855	-14.616901
157.24322	-28.46564
158.13495	-12.182676
159.06532	5.65865
159.27475	-5.5778047
159.63478	-10.740415
160.09264	-11.956632
160.27539	-24.269212
161.26722	-3.9491865
161.81163	-1.6747252
162.09101	-10.089646
163.23344	16.304133
163.42511	4.3517455
164.13414	13.265398
163.72742	-22.822003
164.67222	-4.399002
165.14471	-5.02526
165.54881	-8.4098796
166.55933	12.663552
166.38782	-13.936979
166.8342	-15.616597
167.44974	-10.4733245
168.09072	-4.3042475
168.69137	0.23838096
168.95866	-8.663914
169.75386	3.7247566
169.82825	-12.957875
170.4895	-5.971299
170.93556	-7.663729
171.62203	0.34037923
172.23742	5.477432
172.40131	-7.595325
172.51396	-22.735579
173.80881	9.8063346
173.75294	-12.130699
174.54353	0.07281212
174.7775	-10.173855
175.62944	4.5035347
176.22357	8.783233
176.19554	-12.030156
177.44811	18.805795
177.02229	-18.052277
177.61018	-14.024209
178.49572	2.0091223
178.98509	2.0630268
179.52571	4.184727
179.59113	-12.85994
179.99642	-16.197137
180.79155	-3.8104463
181.03306	-13.7530395
182.13818	11.1364425
182.38867	1.5558836
182.46521	-15.039888
183.26918	-2.297359
183.91738	4.162973
184.33657	1.3868856
184.33327	-18.429099
184.8034	-19.151312
185.56699	-8.036683
186.2642	0.40058972
186.76296	0.833461
186.89843	-13.3858905
187.6023	-4.6805906
188.05227	-6.2148737
188.85311	6.401417
189.31111	5.190947
189.30363	-14.793833
190.41586	10.381651
190.8135	6.7361793
190.80234	-13.397007
191.9026	11.296212
191.7272	-15.461339
192.59092	-0.3083581
192.9625	-5.004956
193.39116	-7.399303
194.37901	12.760228
194.15818	-15.829787
194.99042	-1.9464061
195.30091	-9.106716
196.13327	4.7811646
196.21278	-11.694911
196.58344	-16.428492
197.66078	7.3402005
197.72305	-9.8314395
198.21402	-9.712676
199.0062	2.5548947
199.47309	1.70288
199.95208	1.3381476
200.27113	-5.476664
200.7208	-7.023691
201.32826	-2.2064822
201.34704	-21.132582
202.28313	-3.0602344
203.00625	6.4217156
203.36053	1.0275558
203.86562	1.7161765
203.80338	-20.47718
204.47845	-12.933175
204.99039	-11.968524
205.70901	-2.667655
206.58815	13.1073945
206.71241	-1.5645053
207.2292	-0.40359025
207.45676	-10.908883
208.53173	12.764324
208.27264	-17.368731
208.99533	-7.904226
209.51461	-6.643246
209.6296	-21.688169
210.55294	-4.130946
211.12807	-0.6175001
211.4428	-7.606931
212.14977	1.2243892
212.22407	-15.462633
213.24618	6.078979
213.55676	-1.0774704
213.64917	-17.033716
214.61902	2.3997226
215.05674	0.3713216
215.42303	-4.538709
215.6558	-14.83306
216.42906	-3.3289636
217.11641	4.7106785
217.46483	-0.9196343
217.89633	-3.1991011
218.05441	-16.50632
218.8364	-4.649648
219.61488	7.0651423
219.9513	0.9509305
220.39131	-0.985184
220.72498	-7.210531
221.58699	7.873408
221.8125	-2.714546
222.41257	1.8051718
222.83676	-0.769295
223.23955	-4.2068406
223.61657	-8.683729
224.15914	-6.4836895
224.67849	-5.219833
225.12037	-7.0800067
225.69289	-3.6724313
226.05568	-8.7229165
226.91017	6.0581913
226.96109	-11.5714
227.73644	0.017221677
227.76369	-18.566072
228.51229	-8.056262
229.16129	-1.5635387
229.39619	-11.772013
230.30802	5.3212066
230.81768	6.1942734
231.24771	3.8555222
231.46386	-7.109257
232.10033	-1.1218818
232.74838	5.3325872
232.87456	-9.260927
233.69982	4.3408658
234.40631	13.153199
234.24617	-12.989249
234.80644	-10.07475
235.24264	-12.164547
236.33972	12.400524
236.67093	6.076079
237.04027	1.2898066
237.33938	-6.3292652
237.5564	-17.25889
238.30056	-6.9279756
239.13103	6.883619
239.36755	-3.258627
239.74775	-7.608139
240.02713	-16.021868
241.1409	9.215604
241.32618	-2.9937181
241.91957	1.2566894
242.07682	-12.0839285
242.43622	-17.271566
243.14386	-8.413745
243.6873	-6.1772345
244.42795	4.012576
244.53485	-11.359423
245.05195	-10.18642
245.8405	1.9356441
246.23424	-1.8673299
246.7852	0.6720059
247.0896	-6.7341284
247.6631	-3.284489
248.55822	13.134396
248.06664	-26.375199
249.09414	-4.61557
249.77712	3.2471458
249.8438	-13.745508
250.88707	8.649285
250.75062	-16.536779
251.67003	0.86319515
252.0341	-4.135244
252.31762	-12.383531
253.30257	7.659739
253.62513	0.9867058
254.04717	-1.6737357
254.25388	-13.0199445
254.86864	-7.9071255
255.47362	-3.1890152
256.1025	2.49324
256.7734	9.868697
256.31599	-28.262927
257.25177	-10.2021325
258.08552	3.742558
258.34797	-5.3554314
258.6348	-13.469035
258.94457	-20.657871
259.9584	0.55018105
260.4293	-0.14041306
260.58632	-13.489339
261.2774	-5.299116
261.44832	-18.087806
262.56376	7.2190487
262.7581	-4.6249944
263.33126	-1.1910735
263.9239	3.0293697
264.02753	-12.473527
264.85884	1.3729506
265.17165	-5.6933408
265.93315	5.3379033
266.6262	13.6076515
266.4463	-13.3310255
267.69655	17.412358
268.02292	10.893771
268.40635	6.67636
268.72308	-0.2319802
268.78786	-17.30226
269.64264	-2.5088523
270.04478	-5.971857
270.59878	-3.3103511
271.12907	-1.6046303
271.71987	2.5418459
272.18638	1.6759479
272.27972	-14.242014
273.2572	5.4991224
274.00614	16.024236
273.4902	-24.467432
274.48155	-4.1667212
275.1519	3.1891332
275.8884	13.210768
276.19964	6.0823217
276.56318	1.0621171
277.12014	3.8429507
277.16726	-13.937704
278.1113	4.454975
278.57592	3.5127797
278.91326	-2.5646902
279.61332	5.988821
279.93943	-0.5411222
280.40742	-1.347057
280.91333	-0.62499116
281.4764	2.4026222
281.52425	-15.349754
282.2372	-6.27635
282.6568	-9.035654
283.45204	3.3568768
283.7604	-3.889241
284.5357	7.6995415
284.6187	-8.634904
285.32423	0.13831586
285.86612	2.3124647
286.11512	-7.327017
286.9084	4.985984
286.93833	-13.489097
287.90842	5.9549848
288.07344	-7.0714628
288.75237	0.62946447
289.13882	-3.4657706
288.98108	-29.510373
289.84138	-14.4938506
290.33185	-14.39405
291.1458	-1.2476306
292.03284	14.847366
292.01186	-5.68062
292.54355	-3.918244
292.77376	-14.314766
293.3787	-9.599314
294.21136	4.30333
294.5268	-2.6565393
294.83152	-10.048163
295.6099	1.6644523
296.20142	5.839782
296.6402	3.854797
296.98785	-1.8059744
297.46113	-2.3991213
297.98508	-0.9487816
298.28655	-8.471511
299.3086	13.068886
299.1924	-11.299719
299.8384	-4.9271286
300.19353	-10.285409
300.92954	-0.2817711
301.37724	-1.906523
301.58049	-13.391932
302.31266	-3.5431324
302.60355	-11.491633
303.33834	-1.5376766
304.03413	6.8430105
304.61834	10.723755
304.71648	-4.9993985
305.10856	-8.867669
305.64414	-6.948038
306.42735	4.959328
307.27216	19.351326
306.8167	-18.70029
307.62962	-5.595203
307.98628	-10.891749
308.68478	-2.4008128
309.33256	4.0440533
309.78336	2.5442623
309.96227	-9.9211256
311.04088	13.899637
311.67923	19.964776
311.17295	-20.13651
312.16462	0.17782523
312.1146	-21.52149
312.5786	-22.487592
313.4191	-8.270173
313.9271	-7.462264
314.63424	1.3760921
315.10973	0.8728611
315.5286	-1.9147388
315.8933	-6.887028
316.08766	-18.729782
317.05224	0.4933824
317.01762	-20.584876
318.07352	2.3206174
318.43487	-2.7865744
318.85637	-5.4675847
319.40428	-3.0500335
319.66135	-12.363952
320.39202	-2.5754032
321.1592	8.68578
321.54375	4.5139313
321.99836	3.1678625
322.13015	-11.19745
323.5025	24.47091
323.08614	-12.003086
324.10702	9.489943
324.31734	-1.707969
324.52147	-13.15651
325.14146	-7.8321976
325.6018	-8.9467106
326.1817	-5.2391876
326.71113	-3.567769
326.93214	-14.334346
327.82586	2.0301514
327.9723	-11.745685
328.83338	3.3032197
329.26783	1.1450253
329.65622	-2.8723822
330.20143	-0.56376225
330.73246	1.1730621
331.35643	6.6578626
331.53364	-5.8760666
332.15377	-0.5454431
332.92196	10.756481
332.88902	-10.253132
333.65882	1.1133579
334.15674	1.5141764
334.62527	0.7302545
335.04423	-2.0525125
335.33723	-9.916195
336.0078	-2.5529817
336.38906	-6.8557057
336.70472	-13.805736
337.49552	-1.5915755
337.84627	-7.12619
338.66965	6.402384
339.01009	0.4518075
339.15933	-13.2108924
339.96176	-0.52758416
340.00263	-18.559806
340.82942	-4.8945
341.07538	-14.655818
341.50924	-16.83794
342.52068	4.2756033
342.60012	-12.201289
343.7096	12.86489
343.74534	-5.374044
343.96143	-16.339624
344.67536	-7.2257604
345.23424	-4.3651597
345.77369	-2.2898677
346.15834	-6.4564465
346.6948	-4.500517
347.41115	4.710437
347.75871	-0.9515376
348.24134	-1.1674496
348.47102	-11.5839656
349.38955	5.781919
349.60127	-5.360506
349.7593	-18.66781
350.8555	5.864102
351.05487	-5.775035
351.50768	-7.1931263
351.92673	-9.972476
352.43087	-9.319659
353.5261	15.172462
353.50521	-5.3510816
353.83894	-11.571377
354.3033	-12.5229965
354.52214	-23.377314
355.58668	-0.12272677
355.52455	-22.309692
356.54617	-0.7852437
357.04664	-0.28104618
357.08976	-18.222679
357.79047	-9.641948
358.33258	-7.457552
358.71324	-11.785552
359.21641	-11.172342
359.5664	-16.737152
360.9868	20.871404
360.62005	-13.60125
361.46375	0.74669226
361.6293	-12.257363
362.14732	-11.045322
362.91874	0.38823694
362.91323	-19.515568
363.71986	-6.661375
364.19505	-7.1772983
364.70755	-6.1873835
365.35727	0.3372378
365.57392	-10.604574
366.34557	0.83671747
366.60848	-8.240444
366.88266	-16.861628
367.86486	3.072147
367.52732	-30.222453
368.31796	-18.014569
369.0299	-8.980305
369.57118	-6.8293604
370.02206	-8.324641
370.3543	-14.605544
371.42573	8.928216
371.51423	-7.1834604
372.19866	0.74173274
372.6657	-0.10121438
372.46858	-27.73262
373.65842	0.57628473
373.8665	-10.712377
374.48353	-5.506018
375.33727	9.246782
375.25808	-13.626629
375.76214	-12.977645
376.45523	-4.702822
376.73644	-13.041699
377.30666	-9.72428
378.1094	2.973244
378.2649	-10.435622
378.68287	-13.258508
379.54945	2.012022
379.77043	-8.754791
380.14483	-13.334696
380.83314	-5.2539162
381.14337	-12.421239
381.8365	-4.1466587
382.27856	-5.997414
382.71014	-8.270414
383.39581	-0.29506172
383.89237	0.05154138
384.34018	-1.5676524
384.75187	-4.642882
385.26647	-3.5672858
385.80416	-1.5623305
386.22852	-4.1265676
386.89004	2.8741916
387.34643	1.6018483
387.8576	2.5377378
388.23836	-1.785118
388.58064	-7.659138
389.03963	-8.827303
389.50276	-9.829179
389.94165	-11.807645
390.81445	3.715574
390.7869	-17.076021
391.60224	-3.8718364
392.07785	-4.369101
392.54328	-5.2768788
393.29794	5.4800266
392.81412	-33.71389
394.0586	-3.2010286
394.3405	-11.509763
394.90396	-8.464019
395.46364	-5.5707912
395.69727	-15.828757
396.56058	-0.68880334
396.96235	-4.1643048
397.65294	4.0085196
398.21916	7.165771
398.17792	-14.176993
398.85097	-6.710683
399.15574	-14.09844
399.8356	-6.3580326
400.29644	-7.450694
401.09762	5.1829725
401.48382	1.0795215
401.42308	-21.050162
402.08215	-14.147886
402.34534	-23.213436
402.97948	-17.317007
403.517	-15.316644
404.02148	-14.649351
405.00953	5.52136
405.3034	-2.3058224
405.47752	-14.962543
406.10493	-9.33769
406.5379	-11.554721
407.02764	-11.481967
407.76683	-1.3479373
408.29892	0.43192912
408.72385	-2.1090694
409.0957	-6.790927
409.658	-3.7906254
410.07524	-6.6428087
410.47883	-10.044538
411.49568	11.287513
411.37602	-13.217906
412.11462	-3.1084488
412.8021	4.9407843
412.7436	-17.099709
413.69756	1.6970805
413.71877	-17.127497
414.63286	0.06097139
414.69087	-17.27954
415.31106	-11.945563
416.02962	-2.6429091
416.17332	-16.52759
417.2952	9.0423025
417.20003	-14.477194
418.00538	-1.6739774
418.66792	5.368121
418.81484	-8.38595
419.34487	-6.687237
419.38446	-24.77051
420.048	-17.68827
421.1253	6.0830867
421.34744	-4.6375655
421.96976	0.7827035
422.41578	-0.90755767
422.55974	-14.780295
423.62063	8.328055
423.99807	3.872196
424.65354	10.629006
424.44444	-17.484026
425.39673	1.2458153
425.73035	-4.9783693
426.03847	-12.230994
426.52775	-12.1756685
427.103	-8.654001
427.74337	-2.5059525
428.1466	-5.922193
428.70388	-3.1252089
429.0224	-9.9567975
429.57745	-7.2499307
430.40234	6.340286
430.5585	-7.0410956
431.15418	-2.6944835
431.61427	-3.8179373
431.73586	-18.59259
432.85402	6.826579
432.83728	-13.528256
433.662	0.055649387
434.0838	-2.6110865
434.4589	-7.1621897
435.19591	2.8843408
435.38475	-9.178503
435.97518	-5.0446322
436.31547	-10.998799
436.75303	-13.030583
437.2306	-13.448737
437.9434	-4.3775413
438.23206	-12.414957
438.84828	-7.2407423
439.52176	0.2432139
439.93393	-2.8121947
439.99353	-20.087342
440.7742	-8.281288
441.4175	-2.012629
441.4937	-18.61932
442.45016	0.27763715
442.56558	-14.745975
443.3728	-1.8678477
444.1633	10.335669
444.20304	-7.740723
444.89593	0.5262522
444.94027	-17.36438
446.23667	15.243282
446.23337	-4.568
446.81943	-0.610009
447.03637	-11.539738
447.48055	-13.304191
448.47843	7.2646164
448.35315	-17.467588
449.24082	-1.3455208
449.9407	7.204124
450.17597	-2.9862213
450.91176	7.0112375
451.1282	-3.93879
451.28763	-17.186965
452.13056	-2.869051
451.9296	-30.65316
453.03543	-5.7315272
453.5118	-6.197297
454.09945	-2.1744754
454.33208	-12.470306
454.8963	-9.392895
455.33676	-11.307216
456.06768	-1.5064178
456.42372	-6.8257357
456.98252	-3.9663437
457.04422	-21.156516
458.1403	3.372486
458.6547	4.4402056
459.01	-0.90827687
459.21428	-12.348487
459.7518	-10.348848
460.4297	-2.6850995
460.8517	-5.343832
461.32425	-5.9645327
461.6777	-11.386976
461.9368	-20.616049
462.26302	-27.13754
463.33713	-3.4945326
463.82462	-3.5119368
463.99674	-16.249212
464.41363	-19.113369
465.4637	3.5601541
465.44648	-16.814253
466.42344	2.911043
466.51178	-13.205092
467.16164	-6.6729742
467.69833	-4.705969
468.12315	-7.251553
468.81772	1.0841128
469.11865	-6.4578564
469.22958	-21.662163
470.25682	0.089825256
470.51125	-9.326914
471.2261	-0.1742092
471.7239	0.22460704
471.76894	-17.63764
472.702	0.3162087
472.9531	-9.234582
473.8604	7.6814935
473.63025	-21.28097
474.59199	-2.1707068
474.89078	-9.797276
475.3631	-10.426917
476.06775	-1.6843394
476.09194	-20.38837
476.71463	-14.952388
477.01366	-22.569526
478.16	3.986541
478.9676	16.880358
478.7884	-10.025201
479.18456	-13.726694
479.7903	-8.974747
479.8554	-26.027997
480.82666	-6.5323007
481.3897	-3.502271
481.65435	-12.506322
482.39514	-2.307554
482.617	-13.039282
483.5733	5.8527393
483.5017	-16.713464
484.0773	-13.175577
484.83963	-2.1083445
485.42773	1.9334692
485.7936	-2.9908183
486.37264	0.68507217
486.73536	-4.3634684
487.34086	0.38026258
487.7058	-4.581728
488.4423	5.447053
488.4427	-14.217118
489.2337	-1.9920834
489.44514	-13.142494
490.21514	-1.7638989
490.4496	-11.986407
490.80217	-17.446801
491.9083	7.489095
491.56824	-25.905287
492.61445	-3.3881847
493.32937	5.7695953
493.3837	-11.7188394
494.48175	12.889452
494.5025	-5.9505114
494.81895	-12.866705
495.38056	-9.893474
495.5511	-22.694954
496.4583	-5.7830095
496.8105	-11.2562164
497.2852	-11.788934
497.8412	-9.043565
498.3475	-8.300143
499.0049	-1.4637152
499.2355	-11.841867
499.86096	-6.294704
500.8531	14.041852
500.8281	-6.6434874
501.5394	2.364672
501.67006	-12.041761
502.3486	-4.3548784
502.7746	-6.8503896
503.23285	-8.046591
503.52054	-16.121283
503.8847	-21.114619
504.908	0.4805693
505.2245	-6.432719
505.5834	-11.635937
506.25266	-4.31992
506.59276	-10.28141
507.2491	-3.4870414
507.8212	-0.092756715
508.15385	-6.3551907
508.8472	1.9327443
509.0837	-8.2087765
509.9127	5.549155
510.39643	5.381958
510.6342	-4.707419
510.9269	-12.579801
511.2642	-18.654123
511.99873	-8.707485
512.7945	3.7107353
513.2476	2.3059402
513.49093	-7.557381
513.9675	-8.014118
514.43715	-8.751408
514.842	-12.100251
515.5178	-4.5213043
515.8921	-9.103114
516.3606	-9.8857355
517.2797	7.504561
517.43046	-6.093118
517.6729	-15.993176
518.6317	2.9977023
518.8802	-6.6560533
519.04226	-19.798607
519.71824	-12.21168
520.437	-2.8991878
521.0142	0.701251
521.0846	-16.139172
521.9007	-2.9016273
522.2393	-8.923018
523.0934	5.8462146
523.8252	15.683186
523.40744	-20.844469
524.5644	6.142348
524.74167	-6.388003
525.4524	2.599611
526.1892	12.6386505
526.08647	-11.182261
527.124	10.983687
526.7796	-22.583066
527.83867	0.45374067
528.29375	-0.86994696
528.60725	-7.903743
529.34547	2.1911288
529.70233	-3.0933
530.23933	-1.1119972
530.64804	-4.3059445
530.85824	-15.508074
531.6631	-2.724701
532.0127	-8.302461
532.8036	3.9188453
533.17376	-0.8292351
533.72804	1.849353
534.0346	-5.4658127
534.495	-6.5762925
535.4345	11.637988
535.62087	-0.52226794
535.96057	-6.4998397
536.61915	0.3855788
536.83226	-10.696665
537.59595	0.4261871
537.7452	-13.232232
538.7038	5.750499
538.84395	-8.2737974
539.37003	-6.7334033
540.30124	11.147323
540.0338	-19.317785
540.8542	-5.9067677
541.5665	3.1441752
541.5206	-18.387765
542.69606	9.345691
543.1161	6.6061384
543.6131	6.9752264
543.95343	1.023442
544.04336	-15.027622
545.48474	23.42819
545.3699	-0.88071754
545.80084	-3.1781411
546.41055	1.7350134
546.50434	-14.1598365
547.0554	-11.6137
547.5251	-12.34752
548.32805	0.36080993
548.59436	-8.576656
549.08276	-8.556836
549.4058	-15.206182
550.2023	-2.7605626
550.7532	-0.21650902
551.2753	1.1624239
551.4853	-10.045746
552.3547	5.3404924
552.82305	4.553084
553.1709	-1.096808
553.58	-4.275969
554.2005	1.0741937
554.84594	7.427942
555.0343	-4.652548
555.708	2.8420467
555.9234	-8.148405
556.22644	-15.604998
556.96717	-5.4086054
557.3892	-8.062062
558.0945	0.7033971
558.5702	0.21324385
559.0536	0.03099559
559.62676	3.47048
559.7672	-10.543661
560.58826	2.894651
560.8382	-6.7041524
561.1914	-12.134576
561.74883	-9.331022
562.2631	-8.267503
563.1253	6.8287533
563.056	-15.644881
563.8823	-1.9952304
564.4067	-0.52157177
564.63267	-11.087259
565.4922	3.902655
565.9276	1.7850632
566.1781	-7.79087
566.5273	-13.383233
567.359	0.48129426
568.04964	8.660159
568.3315	0.34827303
569.1031	11.793643
569.17474	-4.9964984
569.856	2.8033717
570.44883	7.0358224
570.28757	-19.146722
571.15767	-3.732371
571.365	-15.048829
572.06404	-6.531421
572.9941	11.303468
573.15714	-1.7996858
573.6265	-2.5470442
574.21806	1.6335157
574.53695	-5.1816468
575.2481	3.823855
575.4194	-8.9469526
576.09697	-1.2964318
576.99344	15.182371
576.8878	-8.755757
577.52504	-2.732192
578.00054	-3.2326097
578.8005	9.352894
578.942	-4.6179865
579.4289	-4.658353
580.46095	17.28884
580.32913	-7.704562
581.1562	5.9755304
581.30433	-7.72875
581.7432	-9.7047015
582.87577	16.29651
582.8001	-6.433927
583.7486	12.142186
583.7094	-9.1173544
584.0349	-15.664092
584.6618	-10.058801
585.00217	-16.008889
585.6996	-7.558831
586.28126	-3.7772316
587.24333	15.347697
587.4722	4.9004177
587.8261	-0.5029304
588.72666	16.142213
589.11655	12.187627
588.99235	-12.498826
589.781	-0.36975382
590.11194	-6.6994635
590.6588	-4.32286
591.1083	-5.8695423
591.91166	6.8553405
592.18263	-1.8952919
592.53176	-7.4906695
593.72115	20.802292
593.3715	-12.978375
594.2503	2.7892929
594.40833	-10.515383
595.2674	4.4547105
595.87614	9.327757
596.40485	10.973521
596.5842	-1.4699981
596.98823	-4.853167
597.26653	-13.305157
598.23896	6.2366137
598.31996	-10.174821
599.0469	-0.5324229
599.6023	2.1904039
599.85246	-7.397853
600.51434	-0.3805359
600.89144	-4.8500258
601.6572	6.357426
601.7635	-9.034446
602.6204	5.848706
603.20855	9.893109
603.4094	-1.6839079
604.1788	9.671702
604.41704	-0.3986192
604.9552	1.6277104
605.5775	7.050638
605.85774	-1.3252166
606.5998	8.927163
606.8093	-2.3024393
607.3638	0.38461224
607.85607	0.5608193
608.18974	-5.6601317
608.81564	-0.094448246
609.00237	-12.239233
609.7343	-2.3988797
610.4126	5.282146
610.6194	-6.0551737
611.42896	6.917939
611.65053	-3.821804
611.9831	-10.086752
612.5796	-5.7080816
612.977	-9.356884
613.5635	-5.381052
613.91665	-10.81315
614.48804	-7.447403
615.39134	9.307453
615.4855	-6.574359
616.3105	7.0242523
616.1109	-20.703312
616.9085	-8.213368
617.23296	-14.804949
617.8453	-9.785636
618.5054	-2.8402315
618.8306	-9.402567
619.68353	5.3221962
619.83286	-8.333501
620.36725	-6.4595764
621.1429	5.145989
621.2306	-10.993477
621.9636	-1.1093737
622.2315	-9.980191
623.07305	4.2826172
623.6914	9.544325
623.7222	-8.890873
624.50107	2.8449868
625.1391	8.90042
625.2405	-6.688687
626.2301	13.545536
626.021	-14.564728
626.7845	-3.4464332
627.0655	-11.792559
627.7666	-3.1936066
628.70686	15.051047
628.70265	-4.7963625
629.28905	-0.822469
629.82076	0.944406
630.18507	-4.040259
630.59485	-7.19071
631.1934	-2.727601
631.811	2.5048622
632.27606	1.5831264
632.63394	-3.6598597
633.27354	2.457246
633.45914	-9.733946
634.3449	6.3113516
634.4652	-8.513569
635.278	4.5907926
635.93046	11.228534
636.0036	-5.498602
636.5788	-1.9771012
637.05124	-2.602393
637.58546	-0.73279474
638.1756	3.390811
638.61626	1.4843789
639.1972	5.2390466
639.64484	3.6142948
640.10794	2.6155655
640.72526	7.835998
640.97935	-1.5954476
641.4743	-1.3116844
641.89237	-4.1270793
642.3449	-5.553571
642.8303	-5.6544244
643.1961	-10.57992
643.9644	0.73315426
643.95545	-19.306699
644.6751	-9.961636
645.46924	2.391259
645.8408	-2.2995395
646.70945	13.055803
646.3957	-19.276762
647.4846	4.9659213
647.8231	-1.0619992
648.4097	2.9190001
648.7456	-3.2100444
649.26854	-1.7970277
649.5847	-8.723371
650.05645	-9.374577
650.7102	-2.6843343
651.3546	3.6261413
651.7626	0.40588296
652.5128	10.9853324
652.68364	-1.8021023
653.0786	-5.552426
653.8031	3.991357
653.8216	-14.941548
654.7208	1.6489812
655.0644	-4.1713126
655.7955	5.636896
656.17803	1.3883298
656.1945	-17.624457
657.13886	0.78487835
657.10134	-20.406258
658.24145	5.898612
658.4668	-4.6914647
659.05556	-0.6220914
659.6269	2.7427008
659.83954	-8.3586384
660.9292	15.911732
660.6506	-15.003146
661.63517	5.0311777
661.91416	-3.395434
661.8934	-23.910998
663.2948	12.935227
663.6	5.5658343
663.6819	-10.811959
664.34734	-3.6487324
665.0437	4.7582945
665.2457	-6.7715894
665.74466	-6.3263656
666.19873	-7.689373
666.9235	1.8624078
667.0648	-12.116448
667.606	-9.965502
668.1249	-8.714959
668.7468	-3.3113178
669.2704	-1.870989
669.7255	-3.1911902
670.37956	3.5099087
670.8534	2.9421118
671.0483	-8.874435
671.7582	0.07812836
672.0926	-6.1128927
672.78535	2.1497957
673.1435	-3.0807342
673.27005	-17.65636
674.0045	-7.711069
674.5587	-5.038557
675.1516	-0.8026481
675.4508	-8.413987
675.8796	-10.7970004
676.6298	-0.21771726
677.2103	3.517371
677.41735	-7.810685
678.025	-2.9804332
678.74873	6.531452
678.7436	-13.3513235
679.35144	-8.516227
680.5007	18.15971
680.0599	-19.2985
680.81687	-8.445649
681.6138	4.018427
681.7606	-9.739263
682.4666	-0.9434769
682.9508	-1.0905194
683.5544	3.5751421
683.815	-5.589887
684.34525	-3.883792
684.9779	1.95619
684.91215	-20.375316
685.9106	0.21735187
686.334	-2.3844613
686.63394	-9.965502
687.68526	12.759987
687.8047	-2.102545
688.43576	3.6728827
688.5855	-9.966953
688.9665	-14.276098
689.78113	-1.0989828
690.1959	-4.048452
690.5423	-9.754734
691.2558	-0.6561752
691.9626	8.173125
691.90907	-13.664746
692.87404	5.5767144
693.3131	3.6063203
693.73556	0.9673682
694.3483	6.0010703
694.7454	2.3409848
695.16614	-0.36854558
695.96996	12.373983
695.78726	-14.672975
696.71023	2.8756416
696.6134	-20.708145
697.09944	-20.782594
697.97113	-5.304766
698.37506	-8.6905014
698.85795	-8.893048
699.6608	3.810081
699.5841	-18.961333
700.365	-7.1445094
700.3696	-26.637692
701.54374	1.0425379
701.6392	-14.786094
701.96444	-21.346543
702.7108	-10.922657
703.39297	-3.0860505
703.85505	-4.1273213
704.37125	-2.9864629
704.8544	-3.1764496
705.0935	-13.212101
705.8561	-2.1327566
706.56233	6.672747
707.18767	12.217114
707.2755	-3.9189693
707.75815	-4.1316707
708.19624	-6.1401357
709.13336	11.978791
709.24386	-3.24292
709.89523	3.349869
709.9945	-12.325985
710.45514	-13.423835
711.0871	-7.61273
711.7823	0.7479005
712.2354	-0.6558587
712.18363	-22.421605
712.82653	-16.169625
713.9044	7.625661
714.25154	1.94886
714.5506	-5.669165
715.2064	1.1044169
715.68496	0.72807965
716.381	9.122926
716.499	-5.7963057
717.05824	-2.9199982
717.49287	-5.06901
717.6919	-16.721024
718.6792	3.4216555
718.7075	-15.11385
719.4506	-4.820775
720.45	15.808634
720.42343	-4.9409656
721.1629	5.2054515
721.4841	-1.514956
722.3562	13.980364
722.3476	-6.0477977
722.8736	-4.509458
723.4362	-1.4977991
723.7728	-7.598709
724.5399	3.66179
725.07027	5.3753703
725.128	-11.974082
726.0926	7.2527067
726.2727	-5.1639717
727.1411	10.185813
727.5867	8.478884
727.61054	-10.239111
728.8167	18.730538
728.7043	-5.4791835
729.5339	8.300261
729.8247	0.352709
730.01445	-11.674561
730.93565	5.80319
730.9857	-11.858304
732.18644	16.894621
732.1228	-5.3508114
732.7959	2.1178924
733.60707	15.157474
733.7084	-0.4340436
734.0722	-5.438086
734.36684	-13.233854
735.0132	-6.843376
735.868	7.95559
736.2999	5.6977856
736.7427	3.8792095
736.9163	-8.798541
737.4568	-6.678774
738.18705	3.0983716
738.5635	-1.3986947
739.2576	6.917697
739.46694	-4.3156104
740.1536	3.7001027
740.597	1.9045004
741.2107	6.980301
741.53724	0.47259494
741.61187	-16.195729
742.6371	5.47574
742.73225	-10.364077
743.20934	-10.801321
744.21564	10.107744
744.27015	-7.372101
744.74474	-7.908576
745.20005	-9.222977
745.8284	-3.5585864
746.4945	3.6285233
747.0039	4.496527
747.4552	3.0201813
747.44304	-17.148291
748.03154	-13.092404
748.9097	2.648677
749.1895	-5.7436152
750.0883	10.829717
750.2464	-2.4741472
750.61735	-7.1911934
751.46903	7.481841
751.71414	-2.3099302
752.3433	3.386467
753.0372	11.69817
753.15785	-3.1172287
754.06916	13.96151
754.10946	-4.0904008
754.9486	10.074626
755.07194	-4.6295853
755.462	-8.573998
756.2209	2.3560591
756.5479	-4.135054
757.1379	-0.01492895
757.64365	0.7041508
758.0378	-3.078076
758.56155	-1.6297673
759.10015	0.41434637
759.77766	8.06073
759.6453	-16.956618
760.76634	8.581682
761.0345	-0.27959628
761.3295	-8.0630285
762.31413	11.973475
762.2833	-8.9490585
762.8056	-7.560281
763.59447	4.5789457
763.7848	-7.425649
764.6856	9.229729
764.9425	-0.086715527
765.25725	-7.071549
765.9149	-0.22448914
766.35047	-2.3340778
767.1031	8.341352
767.36677	-0.6999249
767.6342	-9.593031
768.6253	10.701575
768.55883	-11.657449
769.4502	4.6152045
769.94627	4.9456173
770.65954	14.036064
770.8498	2.0318428
771.05557	-9.348185
771.88787	4.544143
772.235	-1.1329746
772.8821	5.2871457
773.20146	-1.5106063
773.8236	3.9043465
774.50125	11.556714
774.80865	4.277295
775.0645	-5.0815814
775.6542	-0.975708
775.833	-13.444876
776.5549	-4.0057437
776.90976	-9.370906
777.80584	7.0914876
777.822	-11.935177
778.8395	9.424923
779.21095	4.7302574
779.5568	-1.0006035
779.9591	-4.4516925
780.53785	-0.78676844
781.30154	10.335916
781.64595	4.5489758
781.8624	-6.3996018
782.4821	-1.0823436
782.7901	-8.339784
783.4864	0.06846246
784.193	8.8868825
784.1984	-10.573994
785.19855	10.0869564
785.47015	1.3649763
786.1203	7.908699
786.47605	2.5785819
787.1453	9.8948
787.3949	0.2828556
787.8402	-1.4378532
788.731	14.812368
788.8176	-1.3706579
789.3173	-0.89594705
790.2331	16.364073
789.9931	-12.994036
790.91336	4.4448026
791.6104	12.877456
791.7112	-2.7324339
792.59115	13.07846
792.7833	1.1510664
793.13025	-4.532662
793.5946	-5.4823307
794.2991	3.2533884
794.9383	9.354828
794.7459	-18.082489
795.7738	3.6976863
795.98374	-7.513137
796.90017	9.770075
797.28153	5.474227
797.5	-5.3945897
798.3409	8.846395
798.54925	-2.4305412
799.21335	4.6775613
799.6168	1.2716773
800.1883	4.6417917
800.7394	7.1913283
801.18	5.2871457
801.52944	-0.29990043
802.1866	6.5290356
802.7945	11.367216
802.8776	-4.957823
803.2099	-11.234704
804.21023	9.4345885
804.3338	-5.2589565
804.84807	-4.195483
805.22216	-8.7852494
805.77394	-6.210104
806.68786	10.974004
806.88034	-0.9404217
807.41995	1.1455085
808.17284	11.833044
808.11543	-10.161249
808.9398	3.40909
809.43664	3.772614
809.90856	3.1279849
810.50655	7.569109
810.6529	-6.2064793
811.3446	2.0117803
811.4807	-12.176877
812.4433	6.972177
812.9419	7.402321
813.245	-0.051906775
813.7997	2.644569
814.28567	2.5655617
814.6039	-4.278144
815.12184	-3.0635715
815.5129	-6.9688257
816.0942	-3.2029561
816.4935	-6.7744894
816.78996	-14.4962905
817.555	-3.3176064
817.7813	-13.868225
819.141	21.294884
819.10343	0.10109063
819.62406	1.4212917
819.8406	-9.5241445
820.45653	-4.3584914
821.2778	9.088952
821.44936	-3.6695313
821.8839	-5.823859
822.48476	-1.2665366
823.0029	-0.046832177
823.65585	6.6109713
823.9029	-3.1012799
824.32143	-5.899771
825.0675	4.5136898
824.8702	-23.122072
825.9605	1.1757202
826.01184	-16.432198
826.61643	-11.7243975
827.34573	-1.986767
827.57776	-12.305703
828.539	6.7831626
828.6227	-9.516895
829.7847	17.671467
829.91335	3.1828503
829.86656	-18.382362
830.9333	4.96423
831.05965	-9.615994
831.9959	8.468487
832.34886	3.026044
832.6231	-5.592545
833.5517	12.183519
833.4773	-10.4936285
834.4806	10.2943765
834.72565	0.4996652
834.93273	-10.8267
835.9198	9.307453
836.2485	2.885969
837.0006	13.5419115
836.97125	-7.317604
837.24296	-16.03765
838.40285	11.066578
838.264	-14.212285
839.1873	3.351319
839.30604	-11.537316
840.10014	0.8136459
840.897	13.274949
840.87424	-7.3195365
841.77043	9.1476835
841.6405	-15.770567
842.2184	-12.137689
843.13535	5.1665347
843.07555	-16.923508
844.2865	12.240801
844.3318	-5.611428
844.9315	-1.1004327
845.5591	4.534713
845.7307	-8.220623
846.1218	-12.1253944
846.92863	0.7394371
847.45994	2.4922965
848.037	6.0888863
848.48193	4.3554045
849.1265	10.674787
849.3073	-1.7092867
849.7714	-2.66693
850.4403	4.633863
850.89374	3.2444878
851.2211	-3.2296236
851.6483	-5.6781116
852.33444	2.3203759
852.97495	8.476709
852.96847	-11.4635966
853.7735	1.3277511
854.2216	-0.27590254
854.7825	2.6709143
855.1488	-2.2321025
855.7034	0.45615714
856.54244	14.621668
856.16165	-20.41399
857.13737	-0.7388359
857.2539	-15.715942
857.8626	-10.842326
858.7834	6.6184684
859.1691	2.4993044
859.68037	3.4434096
860.3508	10.8053054
860.83804	10.780168
861.02006	-1.5558059
861.5993	2.128525
861.7883	-9.924411
862.22275	-12.080315
863.0792	2.7874172
863.59273	3.8226466
864.0137	1.1230295
864.679	8.280324
864.7845	-7.141644
865.70583	10.340025
866.2586	12.956498
866.3542	-2.862538
866.7112	-8.139648
867.15175	-10.048888
867.7721	-4.7062107
868.4811	4.213402
869.17134	12.375191
869.71914	14.791775
869.68873	-6.111489
870.23915	-3.587492
870.95316	5.532481
870.8948	-16.499312
871.72356	-2.74718
872.31416	1.3953203
872.5991	-6.788027
873.16863	-3.495016
874.11945	15.176329
874.4502	8.840371
874.4664	-10.181587
875.3037	3.9113543
875.57277	-4.9131072
876.1215	-2.4584746
876.95014	11.286063
877.0175	-5.6725536
877.5326	-4.5739953
878.0101	-4.9925576
878.6337	0.48419976
879.0656	-1.7738238
879.2634	-13.474598
879.951	-5.4175523
880.2777	-11.916858
881.2785	8.77038
881.53865	-0.4125312
881.8381	-8.011063
882.7476	8.993219
882.5156	-20.037895
883.46013	-1.6213096
884.0746	3.4874011
884.5165	1.6335157
885.06084	3.9113543
885.056	-15.960306
885.86563	-2.9821133
886.77973	14.209411
886.661	-10.2574815
887.62135	8.800591
887.69013	-8.101704
887.9778	-16.174957
888.92625	2.401414
889.144	-8.490849
889.9637	4.893893
890.40503	3.0171204
890.98614	6.7775126
891.5514	9.9006
891.9828	7.623239
892.65507	15.061657
892.47374	-11.928399
893.53557	11.2224926
894.1123	14.807966
894.1414	-3.693334
894.79806	3.1134802
895.15606	-2.1230908
896.05396	14.415197
896.224	1.5978324
896.67685	0.18569028
897.2455	3.447276
897.20686	-17.787851
898.02796	-4.348607
898.5555	-2.7457244
899.0969	-0.5858385
899.659	2.4093884
899.8818	-8.281771
900.6875	4.539356
900.9313	-5.3029824
901.41543	-5.4535634
902.011	-1.1076821
902.44913	-3.1137536
902.8712	-5.764886
903.7327	9.306245
903.72055	-10.8600585
904.83474	14.403
904.75794	-8.371204
905.4657	0.4991819
905.8547	-3.4882496
906.5412	4.5251277
907.0381	4.8917185
907.13564	-10.8506286
908.3352	17.855158
908.3832	0.11514071
908.754	-4.604932
909.4818	5.0734777
909.6686	-7.0671993
910.6105	11.2474
910.6855	-5.4020807
911.1028	-8.24721
911.9238	5.1892557
912.1341	-6.0022356
913.0088	9.601366
912.8473	-16.588744
913.8073	2.4553129
914.3324	3.9585735
914.677	-1.8180568
915.4248	8.666449
915.86224	6.6351477
916.3722	7.527402
916.38094	-11.794009
917.1556	-0.22545574
918.1669	20.888095
918.19146	2.203447
918.69686	2.9128668
919.25534	5.76089
919.6624	2.5046204
920.1884	4.045503
920.37715	-8.017973
920.92034	-5.784701
921.4213	-5.2543998
921.76265	-11.161951
922.5668	1.5968716
922.8784	-5.5098846
923.8238	12.945618
924.03485	1.7831301
924.35903	-4.8170465
925.38676	16.958912
924.97675	-19.253075
926.36594	17.103458
926.6954	10.717483
926.954	1.4710825
927.46563	2.4328339
927.8264	-2.6906173
928.6031	8.958261
928.52815	-13.736366
929.3357	-0.8410816
929.61295	-9.332955
930.19446	-5.55429
931.1739	14.273557
931.1391	-6.803982
931.8416	1.857333
932.234	-1.9907656
932.8903	4.8049438
933.3983	5.620458
933.79634	1.999698
934.20545	-1.1749234
935.0521	13.298751
935.09976	-4.453626
935.74397	1.8541917
936.12914	-2.2853744
936.74697	2.9612079
936.851	-12.517922
937.4123	-9.551698
938.1084	-1.151052
938.54845	-3.0775927
939.0537	-2.3744676
939.626	1.0338386
939.929	-6.4177314
941.0524	19.217298
941.016	-1.9232023
941.66376	4.527222
941.982	-2.3096887
942.5503	0.9348437
943.4593	17.92671
943.7642	10.547162
944.3167	13.158319
944.5918	4.581788
944.55567	-16.550311
945.42264	-1.2556049
945.94526	0.14919
946.87135	17.827663
946.776	-5.690677
947.2291	-7.0916116
948.0664	7.0049548
948.32376	-2.2873019
949.2623	15.893228
949.2769	-3.191915
949.7012	-5.752073
950.00627	-13.120608
950.96186	5.7471163
951.41013	4.1525763
951.79365	-0.050215244
952.1325	-6.057682
952.9863	8.705117
953.3499	3.6967196
954.0477	12.167565
953.9804	-10.21887
954.827	4.253608
955.0822	-5.126292
[truncated: 51 more rows]
