# Supplementary material for: Staphylococcus aureus vWF-binding protein triggers a strong interaction between clumping factor A and host vWF
Source: Commun Biol. 2021 Apr 12;4:453. doi: 10.1038/s42003-021-01986-6 (PMC8041789; doi:10.1038/s42003-021-01986-6)
Supplement: Supplementary file 3 — Supplementary Data 1 [file 42003_2021_1986_MOESM3_ESM.zip › Supplementary Data 1/Fig 5 curve_3.tsv]

x	y
-8.005582	262.0764
-7.799375	250.71917
-7.21603	254.57292
-6.907633	247.3372
-6.6059247	239.83165
-6.5698247	221.61335
-6.0941883	221.12268
-5.9963914	205.39266
-5.812106	193.15091
-5.552038	183.96562
-5.630109	161.14224
-5.3861897	151.30551
-5.2646283	136.53371
-5.039353	125.94494
-4.4699546	129.23553
-4.759631	97.87725
-4.3472963	94.832905
-3.9383568	91.65161
-3.5220276	88.7683
-3.2604734	79.642425
-3.2031704	62.2785
-2.6982945	62.96636
-2.464172	52.73396
-2.0770934	48.670633
-1.6642172	45.647746
-1.7307595	23.288548
-1.1625984	26.528627
-0.93112434	16.189144
-0.5583786	11.547487
-0.13668607	8.879939
0.05016917	-3.2592876
0.5900383	-1.16055
0.8996848	-8.347366
0.966074	-25.345464
1.5594865	-21.087318
1.9368354	-25.543661
2.1863031	-35.157842
2.2471693	-52.37889
3.3984275	-25.621495
4.0789994	-17.84821
4.048178	-38.767423
5.0200084	-19.246976
5.344389	-25.839995
5.892099	-23.425591
6.2027943	-30.570678
6.313196	-45.794177
6.9615433	-39.320935
7.726863	-28.129922
8.074928	-33.767968
8.916273	-19.510723
8.94339	-38.09355
9.627853	-30.163882
10.0216	-33.95964
10.691743	-26.60764
11.395481	-17.90066
11.55988	-30.946773
12.3945165	-16.960421
12.690477	-24.700391
13.1545805	-25.658713
13.8494025	-17.311621
13.998339	-30.981575
14.984092	-10.900493
14.812335	-37.504996
15.56088	-26.991244
16.064314	-26.36353
16.551375	-26.39621
17.041899	-26.289327
17.460303	-29.09119
17.735445	-37.67129
18.228077	-37.479523
18.760705	-35.67455
19.607445	-21.200678
19.598028	-41.25797
20.520282	-23.73845
20.637176	-38.70144
20.974607	-44.769483
21.77094	-32.328848
21.942764	-45.076456
22.28899	-50.789907
23.26317	-31.176388
23.0204	-60.64574
24.31021	-28.302015
24.533685	-38.966552
25.599604	-15.653033
26.07385	-16.203396
26.411646	-22.257179
27.24187	-8.450072
27.178451	-30.68597
27.886133	-21.821385
28.377498	-21.681436
28.649515	-30.38839
29.558857	-13.390418
29.699201	-27.40819
30.621916	-9.8709305
30.48764	-34.96497
31.45224	-15.738352
31.93768	-15.837697
31.925637	-36.00182
32.787575	-20.91603
32.801875	-40.01777
33.642927	-25.774492
34.28127	-19.706934
35.074365	-7.397962
35.514688	-9.317178
35.621667	-24.681012
36.464538	-10.364496
36.946723	-10.595517
36.84366	-34.431208
37.63776	-22.081703
38.061653	-24.66385
38.461653	-28.20967
39.127297	-21.041393
39.49824	-25.759268
40.32778	-11.980542
40.719232	-15.871252
40.898904	-28.303712
41.403407	-27.634907
41.860055	-28.896134
42.775397	-11.657029
42.69764	-34.472543
43.31693	-29.174094
43.611415	-36.975895
44.090555	-37.330236
44.80847	-28.05417
45.078888	-36.826764
45.283333	-48.26045
45.87778	-43.964117
46.369642	-43.805442
46.963898	-39.516956
47.96307	-18.897214
48.83343	-3.472714
49.059793	-14.02259
49.533565	-14.593632
50.530442	5.9335366
50.10318	-30.978917
50.966978	-15.819178
51.730286	-4.712671
51.86035	-19.146658
52.566232	-10.356274
52.837596	-19.091229
53.57637	-8.974442
53.61624	-27.04611
54.15772	-24.886707
55.12791	-5.436227
55.127668	-25.125995
55.988757	-10.075894
56.056287	-27.032336
56.375757	-33.827274
57.01744	-27.62645
57.468622	-29.10932
58.171587	-20.436888
58.431752	-29.623897
59.531075	-4.9654916
59.88584	-10.336936
60.30292	-13.19512
60.565625	-22.280107
61.379815	-9.121881
61.75104	-13.829843
62.03507	-22.054384
62.316786	-30.37224
63.088656	-18.92115
63.5267	-20.934077
63.88914	-25.99638
64.25842	-30.782654
64.626406	-35.621454
65.424786	-23.101219
65.40677	-43.50826
66.113884	-34.669052
66.60183	-34.669635
67.21228	-29.729053
67.367914	-43.13265
67.73497	-48.008833
68.85717	-22.428134
68.699926	-48.451156
69.3971	-40.012698
70.03045	-34.148902
70.30588	-42.721025
70.95893	-36.06249
71.26524	-43.3891
71.63153	-48.296468
73.41665	4.0214316
73.11442	-27.8493
73.74678	-22.025382
74.67779	-4.15626
74.37938	-35.872905
75.59695	-6.4459453
75.46785	-31.333984
76.45649	-11.140852
76.52891	-27.900598
77.26366	-17.947551
77.78772	-16.491992
77.90175	-31.573754
78.76858	-16.293399
78.825494	-33.679025
79.303845	-34.0672
80.01771	-24.956077
80.335255	-31.830098
80.99842	-24.764158
81.11316	-39.81788
82.05448	-21.533266
82.593004	-19.494089
82.85641	-28.551701
83.56763	-19.547648
83.681726	-34.62724
84.549896	-19.29313
84.428095	-43.88717
85.23886	-30.868214
86.196806	-11.913106
86.10277	-35.387162
86.32677	-46.0343
87.31299	-25.938852
87.53387	-36.711953
87.996696	-37.726395
88.25332	-47.057483
88.94235	-38.948705
89.37479	-41.189083
89.82994	-42.513392
90.70187	-27.027618
91.045656	-32.84344
91.41906	-37.46463
91.56651	-51.19936
92.48466	-33.849697
92.99009	-33.14606
93.11381	-47.837945
93.529614	-50.749304
93.86707	-56.820593
94.8464	-37.003456
95.215434	-41.801083
95.35411	-55.889675
95.78341	-58.25676
96.3512	-55.038144
96.77018	-57.821636
97.15364	-62.037486
97.422415	-70.87894
97.91159	-70.83125
98.45646	-68.53721
99.277585	-55.100986
99.499466	-65.83392
99.71435	-76.849256
100.22009	-76.13332
100.552434	-82.41117
101.185265	-76.56935
101.87364	-68.48742
102.22789	-73.881824
102.48118	-83.34778
102.952555	-84.01827
103.53239	-80.31393
103.83571	-87.76255
104.16595	-94.12523
104.990434	-80.55389
104.98231	-100.56367
105.476815	-100.30107
106.14152	-93.17412
108.594755	-13.91057
109.21962	-8.3905235
109.53317	-15.42655
110.2152	-7.600819
110.946495	2.2122224
111.004134	-15.145336
111.741514	-5.087075
112.21137	-5.8192036
112.74571	-3.950083
113.32394	-0.31068708
114.0337	8.633637
114.31991	0.4946551
114.33659	-18.515077
115.14955	-5.4087425
115.84242	2.8541937
116.06692	-7.773402
117.017294	10.875229
116.646326	-23.769306
117.82404	4.0484673
117.97796	-9.425949
118.30542	-15.901263
119.32771	5.648053
119.3848	-11.732313
120.50837	13.902359
120.851	8.038799
121.1204	-0.7786375
121.94859	12.942299
121.65383	-18.62868
122.64329	1.596355
122.92034	-6.9121696
123.72537	5.874316
124.08161	0.5594339
124.32521	-9.297599
125.0389	-0.19541546
125.06828	-18.692953
125.86352	-6.301647
126.7821	11.064243
126.73128	-10.668074
127.56061	3.0985453
127.63428	-13.6130265
128.40907	-2.046165
128.87877	-2.78506
129.15284	-11.413528
130.11328	7.6407075
130.06266	-14.083388
131.27008	14.932272
131.45014	2.5112497
131.57278	-12.225147
132.49527	5.2992983
132.55888	-11.818357
133.48281	5.763532
133.89118	2.5513346
133.91751	-16.069736
134.65363	-6.0623585
134.87701	-16.735797
135.63307	-5.924585
135.99498	-11.011058
136.88626	5.2538572
137.1284	-4.6628166
137.43455	-11.997464
138.41785	7.978134
138.77444	2.6777506
139.2177	0.8728162
139.46236	-8.9422905
139.98871	-7.396098
140.87135	8.520282
141.14242	-0.22992505
141.5255	-4.462261
141.99486	-5.2146937
142.24325	-14.879088
143.12602	1.0418198
143.59324	0.20315912
144.23343	6.340569
144.51972	-1.7955134
144.89126	-6.493078
146.01717	19.235072
145.91492	-4.5719973
146.80951	11.826342
146.56489	-17.72325
146.66142	-33.51241
148.2603	11.2914435
148.40886	-2.4000233
148.94215	-0.5736859
149.31102	-5.3793302
149.6903	-9.765543
150.39602	-0.9848319
150.7509	-6.3538545
151.37667	-0.79864826
151.91745	1.3295128
151.95633	-16.785186
153.1399	11.267757
152.97984	-14.870738
153.76222	-2.9982449
154.18871	-5.479844
154.36808	-17.928456
155.60622	12.325718
155.4332	-14.335489
156.06821	-8.406668
156.60142	-6.5846855
157.28291	1.2192582
157.93381	7.788153
158.15897	-2.8133385
159.00538	11.641435
159.04975	-6.2523107
159.66648	-1.0607265
159.94853	-9.36866
160.1825	-19.615327
161.26603	4.403557
161.17205	-19.070037
162.01581	-4.7218536
162.98667	14.7522
162.86754	-9.735798
163.46337	-5.3877536
163.87321	-8.5405745
164.54106	-1.2876853
164.93267	-5.1760185
164.93351	-24.82576
166.07761	1.6359967
166.38407	-5.6869878
167.03171	0.75086476
167.51429	0.53119564
167.4983	-19.796609
168.33239	-5.838541
168.8194	-5.879627
169.1976	-10.308865
170.21482	11.034992
169.97362	-18.376578
171.19582	11.235128
171.08222	-13.0302704
171.75034	-5.7657824
172.23024	-6.0935367
172.44463	-17.130103
173.38026	0.9229639
173.5816	-10.639312
174.39332	2.4162248
174.47415	-14.006769
175.27198	-1.5115487
175.82109	0.9519672
175.85921	-17.193184
176.73388	-1.5987663
177.26843	0.27781095
177.16381	-23.625237
178.22829	-0.3750056
178.3356	-15.730618
178.8863	-13.2024044
179.40187	-12.0914875
179.9928	-7.940903
180.7619	3.3963414
180.69177	-19.115818
181.7492	3.8502704
182.2673	5.063393
182.51701	-4.54831
183.36705	10.0524936
183.42685	-7.2186822
183.93452	-6.426366
184.27505	-12.375251
185.01296	-2.2960863
185.65672	3.98454
185.81433	-9.341832
186.43381	-4.0397572
186.89072	-5.2944545
187.19011	-12.90225
187.88724	-4.4685436
187.95843	-21.280203
188.91527	-2.3722224
189.2708	-7.715475
189.6122	-13.629707
190.4954	2.3096295
190.34802	-23.318271
191.27184	-5.741445
192.0972	7.864772
192.56076	6.8781257
192.53775	-13.732913
192.96144	-16.328116
193.71598	-5.578701
193.92726	-16.739986
195.14103	12.531158
195.302	-0.6600231
195.36182	-17.930147
196.1898	-4.2191055
196.2706	-20.643065
196.91441	-14.3596315
197.71089	-1.919024
197.86948	-15.205634
198.96477	9.28673
199.08477	-5.5562855
199.48124	-9.2487745
200.04651	-6.132937
200.63607	-2.0379434
201.37145	7.938631
201.30268	-14.51798
202.14814	-0.101633207
202.3565	-11.380871
203.15785	1.2563856
203.46442	-6.062117
203.85087	-10.158802
204.3887	-8.149981
205.26045	7.326733
205.63736	2.8456439
206.09333	1.5530885
206.17108	-14.994624
207.09899	2.747604
207.17695	-13.7911444
207.48718	-20.962116
208.5512	2.269746
208.54957	-17.479606
209.58718	4.6870728
209.71028	-10.031419
210.1777	-10.861686
210.83977	-3.841802
211.45502	1.2894166
212.12911	8.79389
211.85951	-21.762647
212.72042	-6.7227005
213.04287	-13.4010615
213.36268	-20.185029
214.45786	4.3032275
214.67723	-6.531995
215.148	-7.227272
215.49461	-12.931173
216.00859	-11.884343
216.88464	3.7666376
217.21843	-2.454446
217.72713	-1.6197953
218.26709	0.47507587
218.30459	-17.695696
219.44574	8.646951
219.35678	-14.624569
220.14166	-2.6511527
220.59463	-4.0648943
220.91939	-10.6492775
222.02737	14.3553155
221.70009	-18.527407
222.56316	-3.4009275
222.90001	-9.497602
223.02676	-24.06877
223.86523	-9.934012
224.04129	-22.51629
224.84758	-9.679011
225.40407	-6.917716
225.70602	-14.422265
226.63444	3.3405093
226.75765	-11.3731325
227.3628	-6.648417
227.37149	-25.981392
228.52231	0.75134804
228.99056	-0.045801125
229.22471	-10.284752
230.30475	13.592734
230.02173	-17.505226
230.70504	-9.628495
231.09699	-13.502801
231.54219	-15.230046
232.47344	2.6472915
232.42177	-19.119829
233.4937	4.4305584
233.58803	-11.447335
233.94021	-16.925617
234.97914	5.2939823
234.90709	-17.294877
235.33248	-19.820779
236.37047	2.3613535
236.52505	-11.086711
237.44438	6.3091147
237.43266	-13.846758
238.19284	-2.869418
238.64885	-4.1603682
239.1628	-3.1138215
239.59024	-5.5571945
239.79703	-16.899513
241.01521	12.550013
240.98702	-8.270217
241.2365	-17.89051
241.9448	-9.00562
242.31986	-13.560819
243.00692	-5.5326616
243.62902	-0.12507877
244.0136	-4.2969335
244.1968	-16.591097
244.80858	-11.598647
245.30905	-11.096015
246.14147	2.794495
246.41417	-5.8892986
247.18634	5.5719457
247.28206	-10.25076
247.86587	-6.386005
248.28586	-9.129856
248.96175	-1.5523584
249.4828	-0.2190739
249.86514	-4.4813567
250.27492	-7.637078
250.58998	-14.612728
251.16907	-10.938829
252.04423	4.6754566
251.86245	-22.338631
252.61753	-11.566502
253.11817	-11.057685
253.40913	-19.00526
253.9995	-14.876671
254.13004	-29.2935
255.2239	-4.8573714
255.5046	-13.219774
255.96148	-14.475196
256.41197	-15.988278
256.9033	-15.85486
257.71962	-2.612725
257.97786	-11.879752
258.29286	-18.85782
259.48046	9.359368
259.4834	-10.205693
260.25867	1.3817202
260.3516	-14.552541
261.02592	-7.0384996
261.4798	-8.414164
261.7372	-17.716478
262.41443	-10.083874
262.74267	-16.527498
263.67846	1.5327844
263.85155	-11.168411
264.34296	-11.031846
264.926	-7.1978946
265.17372	-16.889854
266.07339	-0.2860563
266.52205	-1.8733411
266.51165	-21.974624
267.37987	-6.6394993
267.70934	-13.03366
268.36918	-6.1032087
268.79567	-8.584324
269.44463	-2.0928146
270.17649	7.74247
270.16006	-12.601485
270.8445	-4.6783454
271.16315	-11.509243
271.91714	-0.7810713
272.60162	7.143276
272.67885	-9.4244985
273.2904	-4.441013
273.76765	-4.8753397
274.09038	-11.541118
274.5288	-13.54124
275.11018	-9.77437
275.7844	-2.2629747
275.64622	-27.519612
276.66687	-6.0357717
277.15177	-6.160698
277.53546	-10.36812
278.18447	-3.8734636
278.37	-16.072395
279.46896	8.568836
279.73158	-0.5219618
279.85365	-15.280078
280.31968	-16.166419
281.27627	2.7337783
281.92733	9.309934
282.0926	-3.706445
282.30272	-14.914138
283.30635	5.883113
283.0085	-25.813409
283.93146	-8.269625
284.4646	-6.448362
284.75415	-14.4519926
285.77085	6.8720554
285.73035	-14.443535
286.38095	-7.885549
287.16852	4.1971153
287.3397	-8.581465
288.25602	8.694066
288.50087	-1.112209
288.95798	-2.3577236
289.42398	-3.2444895
289.70902	-11.430179
290.43588	-1.7967216
290.51898	-18.12714
291.49288	1.4716763
291.752	-7.760347
292.13388	-12.040488
293.09146	6.900121
292.99096	-16.835368
293.84873	-1.9214404
294.1386	-9.9122585
294.86068	-0.47120435
295.20766	-6.1580454
295.6108	-9.580879
296.32145	-0.60051454
296.37545	-18.10442
297.14442	-6.7706504
297.8497	1.9929963
297.7517	-21.64107
298.8666	3.6433686
298.76193	-20.260993
299.63346	-4.7912234
300.0242	-8.714365
300.21235	-20.806943
301.30238	3.4748825
301.48374	-8.8925
302.05587	-5.498215
302.5274	-6.162182
303.16437	-0.15373702
303.79806	5.7232517
303.6954	-18.099104
304.71102	3.1814649
305.3014	7.311262
305.59548	-0.5100693
305.89453	-8.129193
306.2652	-12.860594
307.10493	1.3249158
307.7329	6.9709065
307.8973	-6.079763
308.30594	-9.2794696
308.95058	-2.9619863
309.24645	-10.710276
309.8445	-6.2711936
310.3589	-5.205511
310.98446	0.34359085
311.32572	-5.5743687
311.7742	-7.1684082
311.95668	-19.489159
312.7092	-8.819988
313.2062	-8.457062
313.38445	-20.948583
314.1862	-8.293553
314.75807	-4.910626
315.18286	-7.458477
315.90304	1.9057386
315.90167	-17.830322
316.7016	-5.2490135
317.06546	-10.255582
317.88983	3.3122307
318.05422	-9.738957
318.69553	-3.5541724
319.39092	4.8105088
319.3072	-18.247993
320.08623	-6.508791
320.8143	3.1749403
320.83668	-15.603886
321.5829	-5.188348
321.775	-17.122848
322.45495	-9.378815
322.91317	-10.579602
323.262	-16.192523
324.37848	9.1571785
324.32231	-12.7895325
325.11912	-0.33391402
325.56122	-2.1841862
326.13556	1.299537
326.9256	13.482272
327.04776	-1.2719782
327.54954	-0.7149922
327.99014	-2.6262573
328.62593	3.335918
329.12422	3.7516496
328.99453	-21.160249
329.80927	-7.98054
330.7197	9.058074
330.93121	-2.0923313
331.61842	5.9429037
331.78765	-6.9124402
332.26297	-7.423168
332.4391	-20.000605
333.1181	-12.295674
334.01773	4.3070937
334.01872	-15.333493
335.07072	7.414957
335.212	-6.567897
335.94338	3.2491436
336.34663	-0.16834518
336.569	-10.880292
337.58002	10.215951
337.22716	-23.697266
338.00282	-12.093904
338.5672	-9.013111
339.01125	-10.783806
339.7583	-0.3343973
340.19646	-2.3434607
340.68958	-2.1353503
341.03184	-8.012494
341.37616	-13.805666
342.4434	9.556961
342.59185	-4.135956
342.7619	-16.959045
343.00086	-27.001635
343.81424	-13.876975
344.71412	2.736241
345.07008	-2.5878295
345.17993	-17.838776
345.7501	-14.523055
346.3704	-9.185204
347.09387	0.3133734
347.2216	-14.2159435
348.00914	-2.134142
348.21394	-13.554295
348.63197	-16.375495
349.442	-3.385767
349.97424	-1.5994912
350.4496	-2.1080384
350.46367	-21.22219
350.9741	-20.31572
352.06565	4.0286468
352.2291	-9.060002
352.95068	0.36220346
353.28893	-5.6763496
353.3256	-23.878306
354.48286	3.1166862
354.82128	-2.9148535
355.08063	-12.134869
355.59873	-10.919934
356.28477	-2.930808
357.0701	9.063154
357.00404	-13.282447
358.03916	8.786399
358.00906	-12.10792
358.8707	2.9622387
359.04495	-9.69023
359.46795	-12.31023
359.92466	-13.570249
360.454	-11.9002985
361.1639	-2.9496392
361.80361	3.1708325
362.42574	8.581913
362.71297	0.48668074
362.50455	-27.600927
363.36576	-12.545894
363.8573	-12.400871
364.1843	-18.893106
365.41073	10.890453
365.30602	-13.012429
365.75602	-14.544083
366.34967	-10.281104
366.97463	-4.7556954
368.00952	17.304193
368.05864	-0.3950681
368.47615	-3.2368086
369.3389	11.8792745
369.29157	-9.709516
370.0559	1.4365857
370.38023	-5.161761
370.9517	-1.7935801
371.2158	-10.8219
371.72586	-9.930871
372.47838	0.74023226
372.95834	0.4173106
373.63876	8.17972
373.9612	1.5040226
374.50468	3.7441586
374.85395	-1.849654
374.9631	-17.127808
375.98386	4.361476
376.11892	-9.8714144
376.6333	-8.805
377.4747	5.4498793
377.85605	1.1513725
378.6291	12.649112
378.40522	-16.060306
379.09314	-7.995378
379.3109	-18.892622
380.08463	-7.366605
380.8357	3.2462438
381.32742	3.3987004
381.60073	-5.259168
382.07762	-5.7056005
382.53933	-6.7630675
383.36373	6.806966
383.3184	-14.70192
384.14805	-0.9202948
384.42585	-9.396698
385.1224	-0.9828988
386.12868	19.923134
386.2244	4.104058
386.43668	-7.015163
387.11212	0.54734575
387.6671	3.249949
388.21403	5.6299527
388.32954	-9.391865
389.2571	8.339725
389.90447	14.76915
389.91604	-4.444373
390.42146	-3.7393144
390.78873	-8.6063205
391.4115	-3.1687905
391.9958	0.71799495
392.4683	0.09438897
393.35734	16.271564
393.21023	-9.3411355
393.85299	-3.0973433
394.1012	-12.766812
395.12813	8.971547
395.17985	-8.6222115
395.87522	-0.25608625
396.30632	-2.548913
396.4565	-16.171734
397.18728	-6.3771965
398.0005	6.7427682
398.2762	-1.8177507
399.02363	8.648142
399.18757	-4.4202775
399.66673	-4.7735774
400.2354	-1.518033
400.65325	-4.344791
401.2871	1.5401489
401.7986	2.4897029
402.39755	6.9677996
402.6586	-2.1834496
403.36448	6.606617
403.58324	-4.2498006
403.80178	-15.116443
404.69453	1.2113184
405.11574	-1.4800885
405.51666	-4.9894897
406.58415	18.385047
406.49277	-4.980721
406.74357	-14.545533
407.48228	-4.4304035
407.8728	-8.359534
408.77202	8.22878
408.81625	-9.667654
409.16444	-15.30349
409.763	-10.842348
410.5409	0.85286303
411.29994	11.787183
411.28425	-8.525052
412.0024	0.75980574
412.39613	-3.0393366
412.79313	-6.706988
413.69282	9.899404
413.4409	-19.941148
414.37218	-2.0587308
414.33125	-23.389573
415.358	-1.6578893
416.12188	9.471636
415.8738	-20.212824
416.9392	3.077292
417.39267	1.6869727
417.70184	-5.5231106
418.38226	2.2407425
418.57086	-9.832739
419.25924	-1.7475751
419.50548	-11.496166
419.9688	-12.488129
420.6428	-4.984346
420.86512	-15.696708
421.89302	6.0809764
422.2667	1.4733275
422.5373	-7.292161
422.99584	-8.477315
423.7467	2.1276227
424.10966	-2.9134037
424.43838	-9.335066
425.128	-1.1994667
425.79592	6.0598323
426.11663	-0.6848725
426.79542	7.0127576
427.13225	0.9188501
427.9341	13.579858
428.63186	22.04255
428.3182	-10.287145
428.73788	-13.0404255
429.28062	-10.829616
429.7361	-12.137412
430.20572	-12.876307
430.69232	-12.929964
431.26354	-9.570649
431.90542	-3.3608025
432.86556	15.684464
432.99832	1.3594828
433.16192	-11.721398
434.0012	2.4498194
434.18197	-9.939087
434.64692	-10.865552
435.54644	5.735087
436.19747	12.313624
436.25553	-5.024471
436.7815	-3.4898768
437.639	11.415611
437.96226	4.7750384
438.2058	-5.081511
438.67857	-5.693029
439.12408	-7.4037495
439.70718	-3.5655298
440.31142	1.1259938
440.47135	-12.102604
441.07958	-7.2504186
441.57022	-7.1415794
442.2606	1.0247205
442.6035	-4.8253073
443.19017	-0.8413221
443.81557	4.7027686
443.66016	-21.245153
444.92344	10.028289
444.98853	-7.026285
445.57302	-3.1311798
446.1459	0.29428326
446.38355	-9.798902
447.23652	4.9239276
447.41327	-7.626273
448.06146	-1.1619999
448.54548	-1.319836
449.04087	-1.0177018
450.09486	21.813266
449.84793	-7.826092
450.06982	-18.55496
451.0635	1.843618
451.32674	-7.218832
452.1673	7.0042943
452.35612	-5.0597573
452.96008	-0.37911362
453.49307	1.4391344
453.67727	-10.8111645
454.27782	-6.267811
454.92536	0.16955861
455.75746	14.051185
455.8737	-0.9398739
456.04145	-13.852315
456.98764	4.6304987
457.46725	4.295546
458.05209	8.20461
458.27997	-2.2835206
458.62072	-8.2193505
459.1969	-4.658956
459.68594	-4.6147803
460.36928	3.2682394
460.76798	-0.33028932
461.03946	-9.059783
462.19805	17.990338
461.84044	-16.112755
462.91612	7.5943
463.29154	3.0563549
463.38462	-12.868815
464.39334	8.137414
464.33658	-13.831775
465.09473	-2.9320162
465.5145	-5.6811712
466.17217	1.1666021
466.77783	5.9154075
466.94697	-6.9414435
467.70245	3.8500175
467.77433	-12.929722
468.52864	-2.185872
469.10753	1.4832351
469.13863	-16.94072
470.2773	9.306551
470.42627	-4.3650955
471.0902	2.7345493
471.70894	8.010716
471.63752	-14.548433
472.6225	5.49967
472.52132	-18.259592
473.52984	2.7369084
474.15952	8.45502
474.3261	-4.5045604
475.16843	9.789719
475.12836	-11.5051415
475.8221	-3.2034555
476.12522	-10.6572
476.72083	-6.313252
477.3049	-2.4337101
477.5789	-11.063024
478.23767	-4.1726978
478.72373	-4.2452092
479.3734	2.2781174
479.99754	7.772199
480.33326	1.6335745
481.0153	9.464629
481.3238	2.228453
481.8324	3.0613374
482.47296	9.218085
482.3114	-16.976375
483.18736	-1.3244618
483.61346	-3.8169064
483.8481	-14.031664
484.8531	6.823985
485.1136	-2.3492601
485.7245	2.6115449
486.2398	3.7166047
486.3288	-12.373318
487.1933	2.8155243
487.58983	-0.8688066
488.0505	-1.9697815
488.2797	-12.404254
488.87057	-8.250046
489.8805	12.805722
489.8496	-8.121454
490.7313	7.760835
491.21354	7.533876
491.77686	10.575655
492.30374	12.147814
492.37065	-4.8325567
493.1464	6.776852
493.54475	3.1643598
494.13995	7.491335
494.70447	10.580827
495.05553	5.0614595
495.56525	5.9407344
495.7655	-5.658709
496.51385	4.8432
496.79795	-3.3750654
497.5603	7.693203
498.1396	11.380393
498.3431	-0.09075907
498.97676	5.787547
499.36324	1.6968573
499.62847	-7.284911
500.6398	13.827189
500.6865	-3.9694207
501.59554	13.017158
501.9854	9.063396
502.51714	10.830271
502.7262	-0.4163331
503.0919	-5.3450968
503.68914	-0.934552
504.18384	-0.66142697
504.80645	4.771172
504.94566	-9.292041
505.1602	-20.317163
506.2661	4.6056032
506.574	-2.6526025
507.15454	1.0832107
507.69245	3.1009561
507.8583	-9.887846
508.7433	6.1271426
508.8959	-7.397548
509.6963	5.2061376
510.3834	13.2425
510.34175	-8.117346
510.99096	-1.6110903
511.29115	-9.182258
511.9418	-2.6194912
512.6255	5.277786
512.98747	0.19880946
513.8052	13.5027085
513.99036	1.2922876
514.44164	-0.18550791
515.1302	7.908522
515.06004	-14.600958
516.18747	11.193553
516.2322	-6.6799175
516.67666	-8.432294
517.2863	-3.5219872
517.90084	1.5859584
518.6628	12.637265
518.4972	-13.7186556
519.21626	-4.395445
519.69187	-4.890805
519.9632	-13.626323
520.62825	-6.4817205
521.07174	-8.2738365
521.43645	-13.242254
522.14773	-4.23143
522.6709	-2.808989
523.2318	0.13484191
523.8068	3.6482015
524.23036	1.0534823
524.52407	-6.7797413
525.06357	-4.6979248
525.5088	-6.4184205
525.8802	-11.11862
526.77814	5.418218
526.9578	-7.0122636
527.65967	1.6168144
527.9525	-6.2496813
528.4263	-6.8188996
528.97576	-4.336092
529.3989	-6.9476113
530.1005	1.6722495
530.8844	13.608688
530.8657	-6.824699
531.51905	-0.15012381
531.7792	-9.336274
532.4409	-2.3265452
532.6687	-12.816125
533.2468	-9.177437
533.9698	0.30225762
534.0723	-15.240437
535.0761	5.565899
535.5091	3.3538573
535.84546	-2.7594396
536.3099	-3.704995
536.8055	-3.395128
537.28047	-3.915441
538.0187	6.1803167
538.18854	-6.6487393
538.57406	-10.777086
538.9895	-13.697604
540.1756	14.461186
540.1603	-5.836602
540.4347	-14.445226
541.3874	4.3018176
541.39855	-14.927911
542.369	4.534058
542.68304	-2.4764012
543.22135	-0.44352995
543.8618	5.7082637
544.15074	-2.3156655
544.425	-10.932747
545.22053	1.4747774
545.5109	-6.4931584
546.4705	12.534059
546.6534	0.23047105
547.05566	-3.2210957
547.29264	-13.342721
547.93213	-7.227865
548.66143	2.5078323
548.8658	-8.928759
549.4896	-3.4470074
549.9044	-6.3927713
550.74594	7.869122
551.0959	2.3062463
551.5235	-0.12673578
552.11046	3.869844
552.41173	-3.657137
553.1783	7.583667
553.6094	5.2912436
553.74375	-8.9679115
554.2801	-7.013955
554.98504	1.7387198
555.7688	13.6729204
555.4363	-19.414708
556.03357	-15.003805
557.2802	15.597206
557.34574	-1.4380189
558.0389	6.8406587
558.42895	2.8950436
558.7271	-4.758354
559.25705	-3.0622297
559.53166	-11.663909
560.54864	9.675639
560.8583	2.487528
561.0004	-11.462231
561.89265	4.8485166
562.2213	-1.5753207
562.83665	3.5652932
563.6486	16.635415
563.4756	-10.018612
564.8153	24.334899
564.28405	-16.769957
565.44366	10.322201
565.8997	9.038719
566.3505	7.541126
566.9551	12.249812
566.90754	-9.34739
567.81965	7.760467
567.9725	-5.7512836
568.94874	13.944417
569.2604	6.8367924
569.48755	-3.679415
570.0713	0.18502981
570.1233	-17.396463
570.8732	-6.8278404
571.4747	-2.246629
571.9247	-3.773882
572.3927	-4.5765887
573.06227	2.7495371
573.27503	-8.345439
574.1758	8.304675
574.14394	-12.656114
574.9325	-0.5299362
575.38216	-2.0723206
575.8224	-3.993108
576.4628	2.157357
576.4795	-16.847548
577.3426	-1.7159941
577.6717	-8.121213
578.0574	-12.242552
578.96864	4.8320787
579.20766	-5.2052637
579.9009	3.077292
580.19276	-4.8303818
580.9111	4.46348
581.1154	-6.9738876
581.84077	2.6047558
582.3393	3.032334
582.2858	-18.801499
583.1441	-3.8633662
583.86564	5.559616
584.0969	-4.7919485
584.48524	-8.805242
585.179	-0.5018993
585.60965	-2.811014
586.20327	1.4537484
586.6733	0.7332187
587.163	0.8059719
587.63226	0.054079855
588.50145	15.43212
588.83904	9.370363
589.11917	0.9901534
589.88894	12.3585074
589.7525	-12.821683
590.4898	-2.764031
590.9015	-5.837327
591.51046	-0.9524626
592.3658	13.866825
592.2353	-11.073662
592.9257	-2.907604
593.4333	-2.111617
594.2266	10.204973
594.3093	-6.1368033
594.67425	-11.095416
595.38837	-1.9720254
595.8973	-1.1235664
596.50915	3.876374
596.54604	-14.313252
597.0393	-14.098773
598.1722	11.917466
598.12197	-9.788023
598.685	-6.7555705
599.28885	-2.0788278
599.7174	-4.472899
600.5361	8.869784
600.2525	-22.247754
601.0724	-8.857991
601.7801	0.007861889
602.1484	-4.814669
602.83327	3.1285326
603.1263	-4.7312835
603.6952	-1.4629258
604.29034	2.863382
604.32995	-15.217957
605.27043	3.0359586
605.46637	-8.7388985
605.8419	-13.272948
606.948	11.661498
606.9284	-8.80645
607.8746	9.678084
607.9766	-5.8861574
608.94826	13.62657
608.98253	-4.6701293
609.5359	-2.0301302
610.03914	-1.4112018
609.92164	-25.827424
610.87326	-7.1246585
611.1949	-13.830682
611.67265	-14.239291
612.4445	-2.7860266
612.7668	-9.464134
613.1913	-12.023722
613.6972	-11.2974794
614.47935	0.57199953
614.8828	-2.8331593
615.1217	-12.876693
615.94415	0.61599093
616.16026	-10.3454
616.9593	2.2056979
617.49387	4.0879713
617.5788	-12.164965
618.5686	8.078441
618.74624	-4.4356736
619.76937	17.150378
619.9037	2.8902106
620.3429	0.9280385
620.9989	7.706937
621.34916	2.1570922
621.9043	4.867854
622.38985	4.7740718
622.40923	-14.123755
623.12495	-4.9337956
623.74903	0.55774233
624.4393	8.719928
624.7557	1.8051902
624.8655	-13.44625
625.77357	3.5011588
625.6598	-20.765126
626.61906	-1.7546634
627.03276	-4.7474737
627.3204	-12.823898
627.9528	-6.9972812
628.4593	-6.2443653
629.0211	-3.2641205
629.7024	4.5378384
629.8298	-10.003624
630.61805	2.1104659
630.8695	-7.4255845
631.71734	7.0921736
631.9104	-4.8011313
632.5599	1.7179324
633.0822	3.1072618
633.0414	-18.217046
633.8394	-5.7089836
634.47055	0.06707704
634.7867	-6.8590246
635.5608	4.6851455
635.8165	-4.6817285
636.164	-10.344434
636.53755	-14.95619
637.5007	4.211649
638.07175	7.567471
637.9537	-16.874136
638.9575	3.934381
639.52376	7.096028
639.7811	-2.2035121
640.40495	3.279355
640.84134	1.2030967
641.6399	13.731986
641.64453	-5.7602243
642.2384	-1.4861297
642.9686	8.287517
642.72024	-21.406644
643.795	2.2617717
644.0503	-7.118859
644.09824	-24.862779
645.31565	4.559437
645.5925	-3.953535
646.0877	-3.657137
646.48157	-7.450238
647.37986	9.102791
647.6132	-1.1648651
647.8714	-10.430719
648.50707	-4.468785
648.9032	-8.169796
649.9281	13.487525
650.0665	-0.60656146
650.2421	-13.20237
651.3146	10.3761
651.1844	-14.55467
652.21695	7.41254
652.59746	3.0826082
652.63924	-14.91099
653.3211	-7.0893664
653.5513	-17.482264
654.7035	9.311625
654.9157	-1.8073541
654.92344	-21.174713
655.89774	-1.5567081
656.276	-5.979209
656.8866	-1.0295424
657.4286	1.1524772
657.41983	-18.879573
658.4231	1.9069468
659.07483	8.5152016
659.5012	6.034275
659.577	-10.58783
660.18265	-5.838783
660.41116	-16.300803
661.09055	-8.576161
661.76926	-0.8818613
662.1326	-5.9033143
662.79256	1.0358362
663.02545	-9.249764
663.4405	-12.187928
664.37735	5.918549
664.56187	-6.31591
665.3892	7.373865
665.80463	4.449844
666.1106	-2.8856084
666.98675	12.771172
667.3607	8.176572
667.8229	7.140146
667.81365	-12.911116
668.32865	-11.818357
669.34376	9.446741
669.3482	-10.054756
670.15753	2.9097898
670.698	5.030523
670.5626	-20.108892
671.67997	5.279909
671.67315	-14.67291
672.62084	3.8710524
672.95815	-2.201579
673.4059	-3.8226197
674.31506	13.168297
674.4077	-2.7732135
675.15805	7.812082
675.42084	-1.2678069
675.96517	1.0102159
676.50916	3.272589
676.69583	-8.8770285
677.2542	-6.035087
677.3502	-21.841683
678.37567	-0.15916259
679.1614	11.851721
678.98554	-14.918953
680.3088	18.773472
680.3764	1.821139
680.77986	-1.5842616
681.3834	3.081187
681.36944	-17.160799
681.70215	-23.420028
682.53115	-9.663062
682.9347	-13.066432
683.9166	6.8583047
684.0811	-6.183211
684.67523	-1.8989615
684.9683	-9.757569
685.6741	-0.9705459
685.837	-14.077105
686.6572	-0.67641487
686.9058	-10.325338
687.28275	-14.801783
687.86903	-10.83316
688.6799	2.1936099
689.04313	-2.8346093
689.8725	10.936084
689.5392	-22.184908
690.44796	-5.2096188
691.07284	0.31555398
691.65367	4.062414
692.06556	0.9978918
692.2743	-10.26225
693.1776	6.491881
692.9356	-22.945989
693.8851	-4.3281117
694.8045	13.0737894
694.6302	-13.6333314
695.42176	-1.3861854
695.93614	-0.31868448
696.4349	0.11831782
697.12956	8.458161
697.2308	-7.136384
698.324	17.278514
698.7048	12.957045
698.6844	-7.542571
698.97754	-15.398238
699.7651	-3.3117365
700.20445	-5.2707673
700.546	-11.173244
701.2599	-2.0585755
702.19335	15.91094
702.2981	0.4584022
702.97256	7.982967
703.34306	3.2477742
703.5704	-7.262432
704.26313	1.0007916
705.14153	16.750872
705.3784	6.624332
705.43086	-10.937621
705.913	-11.169378
706.8197	5.7225266
706.79465	-14.966828
707.92805	11.067719
707.8287	-12.61768
708.55697	-2.9238
709.1646	1.9059801
709.56446	-1.6448691
710.0116	-3.289016
710.2429	-13.6384055
711.0176	-2.0713023
711.2021	-14.307798
711.76106	-11.442986
712.80186	10.8571
712.94795	-2.9293581
713.2414	-10.771752
713.8138	-7.363705
714.36983	-4.6155055
715.0976	5.059768
714.8498	-24.614082
715.92746	-0.8274791
716.35594	-3.2247263
716.66534	-10.4241945
717.6878	11.135225
717.4638	-17.57508
718.231	-6.311077
718.49206	-15.45991
719.31066	-2.12126
720.1235	10.98351
720.2951	-1.7754509
720.75824	-2.7717637
720.94014	-15.113997
721.80904	0.25222508
722.18825	-4.132331
722.4099	-14.870147
723.16385	-4.1398916
723.1659	-23.736183
723.9438	-12.038314
724.95726	9.15887
725.0926	-5.0616963
725.7511	1.8188433
725.85965	-13.481783
726.62937	-2.1148103
726.9073	-10.583722
727.50566	-6.1288748
728.10144	-1.777384
728.4664	-6.7364803
729.00497	-4.692125
729.8381	9.231589
730.13416	1.4929068
730.7052	4.848033
730.66144	-16.59593
731.8594	12.043163
731.91933	-5.2200098
732.6286	3.7093553
732.7306	-11.856307
733.004	-20.507145
734.07585	3.045866
734.5708	3.328421
735.27934	12.228541
735.55066	3.4934434
735.6294	-13.010939
736.1378	-12.18382
737.0386	4.4700042
737.28586	-5.234434
737.883	-0.83013723
737.92154	-18.95426
738.6874	-7.743426
739.3354	-1.2851652
739.8399	-0.61550244
740.5401	7.9455
740.2482	-23.505593
741.2374	-3.2857191
741.45476	-14.198199
741.83345	-18.60306
743.04995	10.783863
743.33246	2.4996795
743.6982	-2.4280604
744.3997	6.1885384
744.59155	-5.752492
745.72716	20.370424
745.46307	-9.958563
746.1499	-1.9349784
746.8447	6.4092143
747.01046	-6.5839604
747.8096	5.97063
747.71503	-17.523597
748.68666	1.9869495
749.0904	-1.406363
749.67045	2.309221
750.1905	3.6044516
750.48814	-4.068519
750.66	-16.816847
751.32624	-9.623208
751.6688	-15.484806
752.4518	-3.5839008
753.1145	3.4669197
753.57036	2.1761364
753.7439	-10.502747
754.5793	3.5097027
754.74827	-9.350779
754.9929	-19.163797
755.8719	-3.3907783
755.9312	-20.676178
756.83613	-3.8558176
756.9821	-17.647833
757.59306	-12.685601
758.23726	-6.379958
758.4565	-17.215663
759.2063	-6.655166
759.8932	1.3739817
760.18875	-6.3843137
760.55795	-11.173003
760.94085	-15.408607
762.06607	10.296822
762.3191	0.82265135
762.3325	-18.31543
763.47266	7.993122
763.61096	-6.1068334
763.8266	-17.087078
764.4981	-9.681675
765.13334	-3.741012
765.78607	2.9063952
766.035	-6.730675
766.5306	-6.420083
766.71404	-18.700467
767.9755	12.49906
768.1769	0.9444704
768.16224	-19.325522
769.3167	7.5602215
769.4106	-8.333626
770.28744	7.354528
770.9207	13.217121
771.01083	-2.8256683
771.72626	6.3508274
771.9691	-3.5324183
772.6601	4.6582937
773.08033	1.9294258
773.2613	-10.448934
773.8504	-6.3702923
774.50284	0.26721298
775.3036	12.885259
775.4935	0.8672698
775.7367	-9.004412
776.46524	0.7022821
776.8662	-2.8031893
777.1349	-11.64425
777.59444	-12.788566
777.77037	-25.372291
779.02894	5.711647
779.55553	7.2732306
779.8101	-2.138256
780.2811	-2.8208295
780.71076	-5.168044
781.45166	5.0359313
781.8068	-0.31916776
782.76685	18.724407
782.844	2.1571152
782.9717	-12.37017
783.5977	-6.7990787
783.918	-13.561544
784.54036	-8.136442
784.91223	-12.817575
785.47	-10.00027
786.21184	0.24255343
786.5621	-5.3077508
787.4594	11.202011
787.66436	-0.20726194
788.00855	-6.003627
788.6315	-0.5572481
789.0823	-2.0534145
789.8133	7.7529936
789.90774	-8.117346
790.4074	-7.643844
791.00363	-3.2754836
791.16245	-16.548228
792.31086	10.093787
792.54363	-0.19686535
792.98724	-1.9823529
793.4661	-2.3483685
793.6427	-14.903257
794.39405	-4.2773545
794.75427	-9.42619
795.67656	8.091725
796.05667	3.7444
796.21697	-9.467276
797.08786	5.978978
797.64885	8.927337
798.0253	4.433021
798.4646	2.4742315
798.60234	-11.6496465
798.96546	-16.682997
799.94754	3.25011
800.4557	4.0680467
800.73	-4.54831
801.02353	-12.3887315
801.86595	1.9105715
802.4812	7.048769
802.84696	2.122065
802.8969	-15.541684
803.53163	-9.619795
804.2177	-1.6297029
804.73956	-0.25850272
805.24785	0.56450846
805.60375	-4.760212
805.74455	-18.758722
806.4301	-10.787719
807.02165	-6.6059562
807.58866	-3.4159038
807.7587	-16.235789
808.4538	-7.876124
809.11974	-0.69647163
809.4502	-7.045973
810.02986	-3.3443704
810.6142	0.5449293
810.799	-11.678891
811.58964	0.5304707
811.75824	-12.3476975
812.83645	11.460637
812.5582	-19.43985
813.43205	-3.871565
813.8249	-7.705964
814.3649	-5.605052
815.1297	5.562274
815.0307	-18.106383
816.2001	9.379788
816.36625	-3.5976747
816.75404	-7.634661
817.5386	4.33123
817.8517	-2.719798
818.3905	-0.66529334
818.6833	-8.534533
819.2831	-4.020316
819.9823	4.501666
819.8915	-18.837274
820.8416	-0.19589876
821.2867	-1.9221194
821.81083	-0.4605661
822.4825	6.950637
822.4697	-13.243462
823.35083	2.6185356
823.7448	-1.1699742
823.9992	-10.587588
824.9397	7.667778
825.0257	-8.542025
825.9506	9.084528
826.2109	-0.094142135
826.67214	-1.1702158
827.1569	-1.2956654
827.1443	-21.484517
828.5976	17.454238
828.80246	6.0401263
828.84077	-12.092696
829.7594	5.281359
829.7924	-13.068221
830.49224	-4.518093
831.0553	-1.4870963
831.2432	-13.5852544
832.1598	3.7059665
832.48557	-2.834126
833.3496	12.3361035
833.31867	-8.587494
833.7377	-11.364434
834.31473	-7.770496
834.80745	-7.574715
835.8133	13.315869
836.05687	3.4620867
836.3461	-4.5516932
836.56533	-15.385707
837.01354	-16.98653
838.1655	9.796491
838.2457	-6.644873
839.37766	19.332052
839.8847	20.105641
839.7484	-5.070637
840.43626	2.9955918
840.76567	-3.3965777
841.46393	5.088248
841.66714	-6.3925297
842.08875	-9.065801
842.89087	3.6073514
843.36193	2.9285751
843.81287	1.439727
844.2493	-0.6353233
844.5073	-9.907667
845.6201	15.295796
845.2555	-19.08689
846.53277	12.752559
846.6828	-0.87557847
847.2591	2.6915245
847.8149	5.429627
848.381	8.584329
848.64934	-0.26961853
849.03826	-4.260681
849.6509	0.7718018
850.37914	10.46505
850.4822	-5.055649
851.17625	3.26099
851.34883	-9.455654
852.14236	2.8728062
852.56	0.037831937
853.1997	6.1624347
853.7438	8.430694
853.97016	-2.1172267
854.95225	17.814137
855.10015	4.102125
855.0019	-19.538208
856.2724	12.027922
856.4179	-1.7800422
856.87475	-3.0318398
857.4786	1.6459848
857.90856	-0.69091374
858.39565	-0.7225753
858.78077	-4.867118
859.47414	3.4206383
859.7523	-5.037284
860.29553	-2.804156
860.76943	-3.3670911
860.9402	-16.158151
862.41795	23.767124
862.25947	-2.3026164
863.21904	16.722351
863.2491	-1.7410622
863.85626	3.0695533
864.41344	5.864892
864.8033	1.9134713
865.08	-6.6066813
865.4641	-10.7932075
866.0719	-5.954072
866.9272	8.8661595
866.6814	-20.726209
867.5401	-5.7686876
868.2944	4.979035
868.7798	4.8772783
869.21756	2.8575766
869.48654	-5.9714417
870.07794	-1.7962383
870.5632	-1.9004115
870.97357	-5.0280956
871.67564	3.6120636
872.1492	3.036442
872.444	-4.7525486
873.0308	-0.76125044
873.37236	-6.662162
874.1471	4.9077318
874.41845	-3.823189
875.371	14.916318
875.4852	-0.15108466
875.7666	-8.479185
876.5	1.4228117
876.8773	-3.0352285
877.3783	-2.5062793
877.8973	-1.2507074
878.221	-7.873225
879.4286	21.158148
878.8524	-21.758147
879.9536	2.9767378
880.6001	9.377612
880.77326	-3.3151197
881.436	3.7364604
881.5176	-12.646201
882.25426	-2.614175
882.9033	3.886765
883.1184	-7.113721
883.718	-2.6083697
884.2401	-1.2250871
884.94585	7.563363
885.318	2.8967352
885.5201	-8.628718
886.3797	6.365706
886.4459	-10.643179
887.37715	7.241408
887.6763	-0.36975265
887.9496	-9.0230245
888.54887	-4.5292142
889.09707	-2.0947478
889.6029	-1.369788
889.99167	-5.3659993
890.5397	-2.9387822
891.26087	6.47061
891.3666	-8.940927
892.388	12.5795
892.1705	-15.871533
892.81787	-9.435856
893.66205	4.934911
894.08417	2.2844923
894.64015	5.031731
895.1831	7.2566376
895.6056	4.6198084
896.1054	5.102068
896.20124	-10.709407
896.9489	-0.22974092
897.2887	-6.2014382
897.83936	-3.666803
898.3943	-0.9599364
898.7534	-6.154691
899.65596	10.573009
899.6807	-8.105747
900.1308	-9.628253
901.08847	9.3222634
901.1931	-6.1327297
901.9716	5.589103
902.35125	1.2260589
902.98073	6.9387963
903.2135	-3.350331
903.73146	-2.134142
904.4429	6.8832
904.6163	-5.799141
905.13714	-4.466852
905.96143	9.102606
906.0153	-8.4003846
906.79447	3.3504167
906.8051	-15.897396
907.37905	-12.424173
908.26416	3.600102
908.7701	4.330781
908.8813	-10.860961
909.35447	-11.452825
910.0085	-4.7474737
910.6376	0.9493034
910.97957	-4.9338303
912.3251	29.659487
911.94073	-5.5192443
912.1988	-14.785789
912.8972	-6.2936726
913.3693	-6.9268757
914.15757	5.1895615
914.1736	-13.837333
914.7246	-11.29023
915.54574	2.1541983
915.99713	0.68463605
916.5627	3.8212614
917.1576	8.136689
917.4989	2.2277338
917.6346	-11.97281
918.30196	-4.732008
918.7511	-6.294156
919.5579	6.5743114
919.8503	-1.3072645
920.3182	-2.111663
921.0304	6.9378297
921.2983	-1.9339372
921.7664	-2.7289863
922.307	-0.60027287
922.7927	-0.6851142
923.3347	1.5015715
923.7642	-0.851408
924.3138	1.6403463
924.4421	-12.860836
924.95145	-11.9909395
925.7618	1.0186735
925.92865	-11.926402
926.59593	-4.6889836
927.45745	10.383114
927.6417	-1.8596823
928.3217	5.892687
928.8338	6.8725676
929.62836	19.243109
929.5613	-3.1362428
930.1508	0.9671911
931.02426	16.52004
930.97026	-5.3307133
931.68245	3.718866
932.25736	7.232709
932.61497	1.9797
933.29083	9.565419
933.7079	6.7127007
934.21437	7.466198
934.87955	14.619259
935.03473	1.2033382
935.45515	-1.5137179
936.316	13.5315795
936.82684	14.461911
937.0127	2.2852172
937.1481	-11.9289795
937.8124	-4.811286
938.5921	6.9646585
938.9439	1.4788855
939.4753	3.235479
939.7742	-4.380325
940.1851	-7.482866
940.86994	0.46541
941.8582	20.651706
941.86197	1.1291352
942.0236	-12.026951
942.71263	-3.909239
943.1345	-6.5671717
943.7237	-2.4776095
944.3893	4.6918884
944.6563	-4.211609
945.50245	10.241232
945.5632	-6.9796755
946.7869	22.699991
946.74255	1.2376637
946.93195	-10.797873
948.0741	15.595117
948.1112	-2.580816
948.53584	-5.1276774
949.2944	5.794072
949.77815	5.6316557
949.99666	-5.2289566
950.29236	-12.976372
951.3118	8.467343
951.986	15.987127
952.174	3.8954642
952.6105	1.8267026
952.99515	-2.3313781
953.5343	-0.2578871
954.0258	-0.10598286
954.4029	-4.5722393
955.3448	13.744281
955.3643	-5.1442704
956.2659	11.547895
956.6096	5.7370315
957.0152	2.4239575
957.6162	6.9923616
957.7587	-6.9332274
959.0584	25.814137
958.7975	-4.38395
959.8758	19.438309
959.9067	1.0097326
960.09	-11.2723424
[truncated: 51 more rows]
