# Supplementary material for: Staphylococcus aureus vWF-binding protein triggers a strong interaction between clumping factor A and host vWF
Source: Commun Biol. 2021 Apr 12;4:453. doi: 10.1038/s42003-021-01986-6 (PMC8041789; doi:10.1038/s42003-021-01986-6)
Supplement: Supplementary file 3 — Supplementary Data 1 [file 42003_2021_1986_MOESM3_ESM.zip › Supplementary Data 1/Fig 6a curve_1.tsv]

x	y
-79.4549	140.85388
-79.139305	123.09367
-78.57815	130.62396
-78.147956	124.70362
-77.69139	121.446
-77.1466	127.30426
-76.65184	128.04716
-76.14161	130.35763
-75.59591	136.31114
-75.35126	111.2538
-74.820115	115.79156
-74.41994	106.714464
-73.81694	118.54098
-73.29944	121.67076
-72.95565	106.8376
-72.30445	123.59348
-71.897	115.333146
-71.525015	103.433276
-70.929296	114.55804
-70.48546	110.018966
-69.99888	109.84215
-69.601434	100.55459
-68.98389	113.901846
-68.55824	107.49743
-68.21809	92.361174
-67.55962	109.87149
-67.2513	91.380965
-66.64103	103.97683
-66.14717	104.68775
-65.62967	107.73499
-65.16128	105.72665
-64.723814	100.48765
-64.1954	104.722335
-63.77066	98.222305
-63.280446	98.454134
-62.797504	97.93835
-62.34185	94.592785
-61.86436	93.617225
-61.23317	108.31105
-60.84482	98.12224
-60.4119	92.46019
-59.931686	91.658625
-59.39599	96.64118
-58.976713	89.54542
-58.58381	79.74671
-57.92352	97.56246
-57.394193	101.835124
-56.998562	92.31298
-56.579285	85.30294
-56.180927	76.04562
-55.570656	88.67633
-55.080438	88.93141
-54.739377	73.84079
-54.17549	81.61651
-53.712558	79.09263
-53.191417	82.49169
-52.70029	82.858415
-52.099114	94.569935
-51.78261	76.86071
-51.344234	71.8539
-50.66393	91.604925
-50.386536	70.003746
-49.791726	81.00696
-49.329703	78.31987
-48.86404	76.0912
-48.402928	73.30348
-47.91362	73.4793
-47.456144	70.3283
-46.99503	67.56446
-46.45206	73.33758
-46.010047	68.587115
-45.420695	79.017445
-45.000508	72.061884
-44.452992	78.254986
-44.08101	66.30606
-43.55805	69.91887
-43.16424	60.254225
-42.684935	59.35888
-42.142876	65.001546
-41.655387	64.98216
-41.240657	57.397167
-40.754077	57.321956
-40.15654	68.59367
-39.68997	66.45066
-39.193385	67.30199
-38.82322	55.233956
-38.345735	54.164676
-37.811862	58.88966
-37.30891	60.44388
-36.802323	62.44963
-36.453077	48.145325
-36.0147	43.039655
-35.4017	55.972133
-35.00516	46.585936
-34.535862	44.630483
-33.94742	55.078726
-33.539965	46.807024
-33.0834	43.527144
-32.56135	47.046183
-32.07295	47.17454
-31.565452	49.19286
-31.040674	53.032523
-30.551366	53.129272
-30.11208	48.143493
-29.77375	32.824653
-29.129827	48.8594
-28.741473	38.647016
-28.29582	34.273237
-27.851987	29.764295
-27.349946	31.205205
-26.89429	27.983296
-26.368602	31.878753
-25.839276	36.16661
-25.340873	37.198963
-24.977984	24.339832
-24.299501	44.03559
-23.979359	26.770202
-23.425477	33.601646
-22.856133	41.941037
-22.457774	32.74869
-22.090338	20.361077
-21.448235	36.297326
-21.031687	28.99495
-20.482352	35.332043
-20.14311	20.035048
-19.644707	21.122038
-19.016246	35.599492
-18.61425	26.805308
-18.23681	15.433797
-17.67929	22.587914
-17.124497	29.517798
-16.586986	34.585168
-16.242288	19.894017
-15.745703	20.818961
-15.17454	29.432144
-14.692508	28.831227
-14.232303	26.001118
-13.808479	19.375357
-13.295524	21.98333
-12.832591	19.449133
-12.271433	27.020105
-11.836694	21.59486
-11.343748	22.101472
-10.845345	23.22969
-10.415154	17.233652
-9.95495	14.4837
-9.45109	16.06707
-8.937225	18.779422
-8.484297	15.169747
-7.965885	18.406927
-7.453839	20.83887
-7.009097	16.484477
-6.6334755	4.9353646
-6.0723173	12.479635
-5.5720952	13.784295
-5.1446327	7.598347
-4.6371347	9.562711
-4.148736	9.680061
-3.7431014	1.1873822
-3.181943	8.739665
-2.740838	4.0216814
-2.2651723	2.7665053
-1.7322085	7.396645
-1.2392624	7.920548
-0.77542006	5.496462
-0.26701252	7.591538
0.114975265	-3.2660279
0.61519734	-2.0118117
1.1190574	-0.2854401
1.4755793	-13.840164
2.05038	-4.8474206
2.5569686	-2.866558
3.0608287	-1.2055332
3.5483179	-1.2448223
4.015798	-3.3270658
4.548762	1.340199
5.0025997	-2.1247158
5.54193	3.1027607
5.9230083	-7.874256
6.4823475	-0.4571376
6.9807506	0.6205236
7.41367	-5.0341953
7.842952	-10.996436
8.334989	-10.57765
8.81884	-10.958451
9.300872	-11.519548
9.872944	-2.8571238
10.3367865	-5.308976
10.823366	-5.386251
11.17625	-19.340333
11.761055	-9.339645
12.144862	-20.016684
12.5832385	-25.080178
13.1680435	-15.024182
13.620062	-18.739154
13.977494	-32.17169
14.605955	-17.702092
15.127094	-14.247023
15.690071	-6.428028
16.047503	-19.866062
16.617756	-11.377836
17.128892	-8.971041
17.489052	-22.079543
18.047482	-14.809641
18.504958	-17.890437
18.942425	-23.067496
19.511768	-14.705386
19.917403	-23.131795
20.544045	-8.793962
20.91239	-21.127612
21.331667	-28.158616
21.891006	-20.759575
22.255714	-33.39201
22.830514	-24.456215
23.205226	-36.107225
23.82732	-22.227284
24.255693	-28.370008
24.723173	-30.447794
25.239766	-27.438779
25.620844	-38.388945
26.270223	-21.729575
26.722242	-25.464195
27.182447	-28.287234
27.73269	-21.840117
28.162882	-27.70518
28.57943	-35.101602
29.145136	-27.041923
29.487106	-42.061205
30.000063	-39.387625
30.56486	-31.470184
31.0287	-33.892174
31.524376	-33.087467
32.05461	-28.699543
32.377482	-45.650324
33.015038	-30.262327
33.45796	-34.88994
33.9118	-38.379643
34.39565	-38.71625
34.871317	-39.92305
35.393366	-36.37415
35.697138	-55.343525
36.25011	-48.659094
36.708496	-51.65422
37.320586	-38.786977
37.845364	-34.98634
38.224623	-46.20409
38.815795	-35.527005
39.260538	-39.91755
39.792592	-35.396294
40.24552	-38.889766
40.746652	-37.565503
41.16502	-44.69997
41.672518	-42.600964
42.0445	-54.51314
42.528352	-54.966053
43.067683	-49.636153
43.476955	-57.66918
44.07904	-45.855167
44.49377	-53.402477
44.993083	-52.184666
45.528775	-47.245603
45.979885	-50.993848
46.557414	-41.785516
46.95759	-50.79475
47.397787	-55.622503
48.0599	-37.64723
48.410055	-51.86326
49.146745	-26.15417
49.37048	-53.364226
49.812495	-58.02799
50.49098	-38.456134
50.878423	-48.76178
51.464138	-38.65862
51.89433	-44.564543
52.315425	-51.387554
52.84657	-46.86944
53.29768	-50.67531
53.83883	-45.186674
54.389073	-38.708037
54.777427	-48.894576
55.376784	-37.399684
55.773324	-46.839317
56.288098	-44.0561
56.64189	-57.80376
57.196683	-50.911327
57.719642	-47.250384
58.11891	-56.30252
58.717358	-44.930223
59.19848	-45.584838
59.71871	-42.196253
60.119795	-51.16516
60.62729	-49.148928
61.1166	-48.94094
61.51951	-57.675222
62.16707	-41.227036
62.570884	-49.790443
63.04382	-51.302948
63.40125	-64.70876
63.86146	-67.59492
64.48537	-53.51118
64.9001	-61.02682
65.36485	-63.40058
65.87235	-61.32437
66.241604	-73.567125
66.8828	-57.75425
67.302075	-64.778176
67.8214	-61.53183
68.22521	-70.08129
68.74817	-66.49395
69.23748	-66.31765
69.79045	-59.58764
70.235195	-63.96875
70.85274	-50.57839
71.25292	-59.58816
71.765875	-57.02053
72.22153	-60.243414
72.60261	-71.25594
73.240166	-55.821323
73.65126	-63.71362
74.31246	-45.78759
74.69172	-56.982283
75.17466	-57.416336
75.70126	-53.480338
76.105074	-62.05469
76.55709	-65.7694
77.10188	-59.86766
77.6785	-50.70439
78.046845	-62.952386
78.661664	-49.816113
79.130054	-51.796657
79.45474	-68.64875
80.04864	-57.693218
80.602526	-50.885657
80.97542	-62.686766
81.54567	-54.101355
81.987686	-58.841085
82.43061	-63.41499
83.01087	-53.910255
83.41559	-62.39784
83.970384	-55.53973
84.35692	-65.9525
84.90807	-59.34245
85.43649	-55.15833
85.90488	-57.164863
86.41238	-55.138543
86.814374	-63.87838
87.3919	-54.680267
87.873936	-55.205996
88.2632	-65.36023
88.88802	-51.215192
89.315485	-57.403762
89.90029	-47.417674
90.342304	-52.09744
90.90801	-44.070247
91.23179	-60.89948
91.68199	-64.731026
92.34228	-46.97134
92.72609	-57.705788
93.08261	-71.16033
93.59193	-68.92049
94.1158	-65.17661
94.52143	-73.64571
94.98164	-76.497295
95.53552	-69.61404
96.174894	-54.029843
96.549606	-65.6468
96.966154	-72.900026
97.40635	-77.829576
97.93295	-73.80917
98.423165	-73.53438
99.10165	-53.914064
99.662806	-46.305987
100.03752	-57.876058
100.64233	-45.87345
101.03978	-55.101743
101.43814	-64.319765
102.04386	-52.129658
102.363096	-69.527856
102.95518	-58.76066
103.480865	-54.775882
103.90469	-61.40452
104.42037	-58.450744
104.76871	-72.836286
105.42082	-55.866898
105.9365	-52.92782
106.38579	-56.872267
106.89329	-54.870965
107.24981	-68.38653
107.64453	-77.96919
108.29573	-61.1038
108.65498	-74.29037
109.23342	-64.94556
109.77366	-59.50329
110.2275	-62.99037
110.58402	-76.42997
111.22976	-60.22661
111.71543	-60.39103
112.11379	-69.58653
112.54671	-75.17052
113.04329	-74.23274
113.47894	-79.6593
114.04283	-71.78324
114.44664	-80.34823
114.97506	-76.1534
115.53167	-69.02543
116.06827	-64.00883
116.37113	-83.054695
116.93775	-74.92062
117.481626	-69.08202
117.87271	-79.0314
118.53209	-61.37821
118.93227	-70.341996
119.34337	-78.21202
119.90453	-70.64376
120.2847	-81.67238
120.86313	-72.36739
121.32243	-75.25042
121.75171	-81.27062
122.29923	-75.11263
122.73124	-80.821044
123.2451	-78.06376
123.68712	-82.78174
124.14459	-85.90523
124.62662	-86.410795
125.07319	-90.69996
125.63525	-82.96874
126.08454	-86.93312
126.62478	-81.51993
127.03224	-89.803574
127.4497	-97.02841
128.05633	-84.76392
128.49107	-90.20435
128.93945	-94.15808
129.48878	-87.82532
130.00992	-84.41421
130.39464	-94.94224
130.83393	-99.92192
131.4633	-85.360115
131.94897	-85.53562
132.27547	-102.07538
132.87756	-90.36388
133.31685	-95.29195
133.82252	-93.417954
134.30092	-94.320114
134.61106	-112.624396
135.23952	-98.13751
135.67153	-103.80375
136.24269	-95.24455
136.75565	-92.59072
137.17037	-100.105015
137.64331	-101.59734
138.28178	-86.11794
138.792	-83.705376
139.385	-72.862744
139.76789	-83.62845
140.22355	-86.9918
140.65647	-92.58076
141.38043	-68.209986
141.79788	-75.40103
142.23171	-80.97795
142.62007	-91.231724
143.12393	-89.515687
143.6769	-82.770735
144.14529	-84.76811
144.60186	-87.91674
145.07661	-89.25688
145.54955	-90.74502
145.98793	-95.84885
146.40902	-102.65641
147.0002	-92.00063
147.41401	-99.618314
147.85512	-104.33315
148.48722	-89.4447
149.01381	-85.45494
149.36124	-99.89022
149.91967	-92.61063
150.3244	-101.076626
150.80734	-101.60913
151.3976	-91.05124
151.84598	-95.05122
152.42533	-85.55789
152.84188	-92.92156
153.4094	-84.66123
153.83868	-90.63393
154.38893	-84.18239
155.43303	-26.866937
155.83866	-35.2813
156.34616	-33.238613
156.82183	-34.49152
157.34024	-31.320085
157.79317	-34.911424
158.51622	-10.578174
159.04827	-5.985596
159.53394	-6.257758
160.10783	2.6770899
160.57713	0.77926397
160.91364	-14.79681
161.47753	-6.874656
162.03232	0.031024283
162.45433	-6.6865714
162.87724	-13.336701
163.37928	-11.89021
163.9177	-6.6868334
164.33698	-13.631915
164.97454	1.756074
165.43838	-0.663616
165.84401	-9.1138
166.41154	-0.89800406
166.76442	-14.7287
167.48292	9.045361
167.7867	-9.827614
168.23235	-14.201131
168.79532	-6.3929287
169.16003	-19.071682
169.79122	-4.24782
170.1532	-17.223776
170.88352	7.849034
171.24914	-4.758099
171.66205	-12.39918
172.1932	-7.950484
172.6916	-6.8237126
173.18364	-6.3080526
173.67294	-6.1254743
174.21682	-0.37043459
174.6643	-4.4492604
175.12905	-6.7976423
175.56924	-11.713393
176.1686	-0.18459525
176.56605	-9.484987
176.99533	-15.50145
177.49555	-14.124641
178.02215	-10.0919256
178.49963	-11.208615
179.0035	-9.455387
179.52918	-5.5423726
179.93027	-14.462904
180.39138	-17.133663
180.87432	-17.617222
181.40183	-13.528183
181.98118	-4.035374
182.42683	-8.384273
182.89795	-10.076468
183.38362	-10.2958544
183.87838	-9.476076
184.26401	-20.00516
184.73968	-21.19127
185.37814	-5.6932566
185.82925	-9.395396
186.35949	-5.011929
186.80059	-9.7769145
187.17621	-21.316482
187.79285	-8.072024
188.17757	-18.62206
188.75782	-9.063506
189.23349	-10.337107
189.78646	-3.5843004
190.18209	-13.00769
190.6423	-15.839047
191.18436	-10.255904
191.67094	-10.317198
192.04474	-22.00122
192.63227	-11.742469
193.1816	-5.3231243
193.55086	-17.51899
194.06745	-14.5338125
194.55403	-14.6619
195.0006	-18.877462
195.45625	-22.098667
195.89281	-27.348927
196.5331	-11.646332
196.9933	-14.435319
197.5299	-9.392167
197.97555	-13.68509
198.41029	-19.16404
198.97327	-11.333303
199.41528	-16.055214
199.99736	-6.3245576
200.35752	-19.401102
200.87957	-15.920987
201.31249	-21.504559
201.79725	-21.7969
202.3675	-13.25392
202.84226	-14.589345
203.26972	-20.723166
203.67081	-29.668757
204.17922	-27.50662
204.70854	-23.16703
205.23787	-18.891347
205.66442	-25.16741
206.20921	-19.271439
206.70034	-18.899205
207.27877	-9.571166
207.64439	-22.09316
208.24739	-10.214183
208.61937	-22.14136
209.03865	-29.171048
209.64801	-16.588285
210.00726	-29.800516
210.45746	-33.67004
211.055	-22.315034
211.60797	-15.565918
212.03634	-21.596506
212.55657	-18.2535
213.03133	-19.56508
213.53064	-18.342298
213.97538	-22.73389
214.45923	-23.190993
214.96946	-20.800703
215.38146	-28.588104
216.0072	-14.346776
216.31551	-32.794344
216.94579	-18.092665
217.28867	-33.004426
217.86802	-23.550125
218.28002	-31.281845
218.67656	-40.684803
219.31866	-24.77003
219.68974	-36.729616
220.24817	-29.452385
220.68473	-34.651833
221.30864	-20.660819
221.7652	-23.804217
222.35183	-13.601498
222.76019	-21.80685
223.35773	-10.416478
223.77064	-18.148458
224.20993	-23.040372
224.6383	-29.18703
225.14944	-26.717364
225.63874	-26.554958
226.08712	-30.535196
226.57825	-30.245043
227.23582	-12.6985904
227.58324	-27.117626
227.97796	-36.710232
228.62552	-20.190096
229.05753	-25.874147
229.55048	-25.336563
230.0407	-25.023336
230.42905	-35.312732
231.02295	-24.297736
231.47042	-28.44833
231.98429	-25.71043
232.58	-14.613177
232.94744	-26.936986
233.44039	-26.378665
233.8633	-33.034818
234.33442	-34.74168
234.84101	-32.72309
235.28303	-37.403095
235.80417	-33.974427
236.26164	-37.041335
236.77914	-33.98606
237.26663	-33.951637
237.65135	-44.59205
238.36621	-21.173978
238.76274	-30.508308
239.24113	-31.40889
239.6604	-38.4488
240.13153	-40.145897
240.7236	-29.413093
241.24475	-25.872837
241.67403	-31.928335
242.1106	-37.17389
242.62718	-34.164345
243.17288	-28.127447
243.56578	-37.862127
244.04235	-39.026657
244.61715	-29.99672
245.03188	-37.48561
245.5694	-32.405873
245.9623	-42.134435
246.47707	-39.32371
246.97275	-38.46399
247.4957	-34.82278
247.95318	-37.889275
248.49615	-32.19972
248.93998	-36.688496
249.37017	-42.60306
249.90223	-38.019986
250.4061	-36.341145
250.89994	-35.675782
251.4602	-28.163331
251.88675	-34.475277
252.3233	-39.672363
252.86263	-34.32413
253.30738	-38.722008
253.68664	-49.88684
254.33056	-33.755745
254.82714	-32.87607
255.2746	-36.919797
255.6575	-47.704014
256.28324	-33.46022
256.77983	-32.587925
257.10634	-49.110688
257.72025	-36.112464
258.1841	-38.564117
258.51332	-54.84503
259.17362	-37.00807
259.62018	-41.231487
260.07766	-44.392177
260.45782	-55.40953
260.99352	-50.435368
261.4992	-48.54722
261.91847	-55.597357
262.4669	-49.351415
262.87526	-57.46794
263.37094	-56.60062
263.79203	-63.431226
264.44778	-46.113193
264.9198	-47.683975
265.23358	-65.58263
265.75563	-62.07825
266.38682	-47.22962
266.89796	-44.850068
267.25994	-57.735126
267.77107	-55.307897
268.22127	-59.11324
268.7788	-51.89514
269.30084	-48.363345
269.70648	-56.818827
270.19306	-56.937226
270.59596	-65.58315
271.14348	-59.393795
271.61005	-61.568244
272.1312	-58.11249
272.59594	-60.42719
273.0907	-59.67854
273.49452	-68.27678
274.00657	-65.762326
274.50315	-64.89396
275.00246	-63.62114
275.41265	-71.566426
275.99563	-61.712836
276.5095	-59.03073
277.03427	-55.234033
277.48357	-59.1232
277.9074	-65.69814
278.40215	-64.9618
278.8769	-66.22231
279.39623	-62.955
279.85462	-65.950925
280.27208	-73.16818
280.7641	-72.73439
281.35892	-61.65233
281.71817	-74.82317
282.21294	-74.08185
282.74226	-69.76509
283.22066	-70.765574
283.73452	-67.99728
284.2102	-69.25202
284.6986	-69.128904
285.10513	-77.42565
285.67902	-68.52564
286.252	-59.75047
286.57124	-77.13541
287.05873	-77.08825
287.56077	-75.58047
288.12192	-68.00487
288.61487	-67.461856
289.10327	-67.3128
289.52618	-74.007724
289.89817	-85.857606
290.53209	-70.75535
290.91225	-81.83296
291.5198	-69.47075
292.09642	-60.30538
292.4384	-75.26116
292.95407	-72.343555
293.52523	-63.7497
293.9345	-71.77407
294.3938	-74.72913
294.81672	-81.416714
295.35968	-75.69521
295.78078	-82.47918
296.20733	-88.801355
296.7585	-82.168265
297.13047	-94.100595
297.7453	-81.01541
298.19185	-85.22652
298.713	-81.71822
299.13045	-88.91347
299.64158	-86.52422
300.09724	-89.769255
300.7257	-75.24919
301.1477	-82.03152
301.66066	-79.33762
302.14724	-79.46205
302.63655	-79.31562
303.07584	-84.20832
303.62244	-78.17849
304.07537	-81.70684
304.58378	-79.599306
304.96304	-90.6591
305.46963	-88.73822
306.08172	-75.86128
306.45188	-87.9893
306.94392	-87.488454
307.49143	-81.29951
307.97074	-82.14913
308.50734	-77.07647
308.99847	-76.763436
309.46595	-78.782286
309.97435	-76.58269
310.6101	-61.3207
310.9739	-74.11382
311.62963	-56.735294
311.93431	-75.58283
312.42726	-74.994226
312.862	-80.431786
313.31584	-83.87198
313.85153	-78.94496
314.21624	-91.62674
314.6919	-92.77353
315.2476	-85.73994
315.7633	-82.9169
316.16437	-91.753785
316.7019	-86.635026
317.25486	-79.860216
317.71597	-82.62378
318.15617	-87.45724
318.7237	-79.169976
319.11932	-88.65178
319.7105	-77.99408
320.06974	-91.176976
320.57906	-88.967424
320.99834	-95.972494
321.5322	-91.17304
321.96877	-96.42688
322.45717	-96.296
322.97194	-93.5505
323.514	-87.92932
323.89417	-98.983086
324.48443	-88.350535
324.96465	-89.09421
325.36937	-97.67356
326.0033	-82.54834
326.45258	-86.483355
326.93643	-86.809226
327.39482	-89.859106
327.8814	-89.89106
328.3334	-93.58456
328.79635	-96.144565
329.34113	-90.17842
329.70766	-102.654316
330.17514	-104.76406
330.6408	-106.94951
331.18377	-101.25131
331.68672	-99.68407
332.17694	-99.385444
332.6717	-98.60561
333.13373	-101.23271
333.55755	-107.77701
334.0987	-102.23257
334.558	-105.20387
335.05458	-104.18306
335.48568	-110.045494
336.0232	-104.87994
336.38426	-117.91972
336.98635	-106.10524
337.37834	-115.913175
337.874	-115.07441
338.51157	-99.575355
338.91538	-108.2032
339.3865	-109.8908
339.77304	-120.26835
340.1896	-127.62182
340.7853	-116.47847
341.1309	-131.04734
341.67297	-125.47749
342.23504	-117.74341
342.73162	-116.8135
343.2173	-116.98058
343.60565	-127.18882
344.14862	-121.50267
344.70068	-114.80775
345.13906	-119.94171
345.64746	-117.74341
346.1213	-119.10818
346.63245	-116.70324
347.12994	-115.64153
347.51102	-126.65784
347.98305	-128.1892
348.6297	-111.79218
349.06716	-117.00078
349.48917	-123.6779
349.99394	-121.97672
350.44778	-125.40048
350.84614	-134.53756
351.3682	-131.04838
351.94208	-122.08996
352.30588	-134.79873
352.86612	-127.37296
353.43	-119.43745
353.77016	-134.67404
354.29403	-130.92055
354.7306	-136.17632
355.3172	-125.91651
355.69647	-137.05831
356.12302	-143.29848
356.7615	-127.80309
357.17804	-135.05722
357.67553	-134.03305
358.13846	-136.55929
358.63687	-135.49027
359.04978	-143.12088
359.53818	-143.07006
360.08478	-136.98574
360.53953	-140.30574
361.06613	-136.24678
361.4172	-150.32345
362.0129	-139.19739
362.46038	-143.31576
362.8824	-150.00098
363.37806	-149.20833
363.89375	-146.27842
364.2912	-155.53185
364.7596	-157.56715
365.4135	-140.35835
365.93374	-137.00067
366.1984	-159.94095
366.81686	-146.46126
367.21613	-155.53495
367.62995	-163.10119
368.152	-159.59543
368.82503	-140.42278
369.49533	-121.6174
369.82547	-137.775
370.30478	-138.64285
370.8923	-128.36208
371.23974	-142.7744
371.71358	-144.14064
372.10103	-154.50863
372.67492	-145.5819
373.23517	-138.05555
373.5653	-154.24274
374.15558	-143.66075
374.63943	-144.10319
375.0587	-151.0762
375.57257	-148.32582
376.0255	-151.92737
376.55482	-147.56564
377.00593	-151.33982
377.4543	-155.33115
377.9618	-153.32906
378.42474	-155.87143
378.87858	-159.32589
379.30604	-165.44924
379.93814	-150.57755
380.26192	-167.45577
380.82217	-159.95169
381.27237	-163.8047
381.7744	-162.23506
382.2328	-165.23993
382.69573	-167.7963
383.19686	-166.33829
383.80168	-154.3263
384.11454	-172.28875
384.6857	-163.65252
385.135	-167.60952
385.61157	-168.6646
386.1209	-166.4318
386.55836	-171.62523
387.0886	-167.23023
387.43147	-182.05215
387.99536	-174.24892
388.56288	-165.95245
388.90667	-180.7177
389.31867	-188.56867
389.91803	-176.99389
390.44826	-172.63452
391.00578	-165.36986
391.29228	-186.0681
391.78522	-185.51119
392.3573	-176.78334
392.78476	-182.94252
393.1904	-191.37704
393.78338	-180.49642
394.21448	-186.29416
394.70015	-186.48827
395.20765	-184.449
395.78063	-175.65978
396.17626	-185.1135
396.62646	-188.90581
397.17307	-182.85162
397.62872	-186.14904
398.19807	-177.71949
398.52276	-194.41226
399.10483	-184.69286
399.4659	-197.68633
400.19532	-172.81264
400.63188	-178.00922
400.882	-202.48686
401.48862	-190.22106
401.97156	-190.68706
402.35992	-200.93009
402.81375	-204.34304
403.4313	-190.93147
403.8442	-198.60136
404.2362	-208.47583
404.7346	-207.3243
405.38217	-190.85261
405.8551	-192.35988
406.09248	-218.06136
406.5336	-222.89764
407.25027	-199.26881
407.61316	-212.09572
408.0006	-222.41
408.64907	-205.78875
409.1593	-203.4849
409.4194	-226.89406
409.96875	-220.52905
410.5854	-207.15953
411.11835	-202.53271
411.4094	-222.74739
412.01693	-210.4077
412.38982	-222.18367
412.8755	-222.30522
413.3639	-222.27103
413.8441	-223.01432
414.22246	-234.27266
414.7627	-228.82855
415.28565	-225.13584
415.75404	-227.08894
416.22243	-229.0947
416.699	-230.19987
417.272	-221.39361
417.72674	-224.75445
418.25515	-220.47497
418.68716	-226.22766
419.26015	-217.40727
419.65487	-226.94645
420.2124	-219.79861
420.7881	-210.67516
421.29287	-208.88918
421.51933	-235.7346
422.1478	-221.20057
422.67985	-216.65836
423.00272	-233.5908
423.5075	-231.77733
424.03136	-228.01933
424.41152	-239.09177
424.93448	-235.40456
425.49564	-227.8803
425.9322	-233.12297
426.46425	-228.46786
426.87262	-236.62236
427.4556	-226.8532
427.79666	-241.85723
428.33054	-237.0805
428.7689	-242.11283
429.16636	-251.44664
429.78937	-237.4496
430.2441	-240.80124
430.72433	-241.59758
431.15725	-247.20606
431.54378	-257.62367
432.15496	-244.79888
432.5506	-254.26547
433.07446	-250.54475
433.5283	-253.97498
434.1313	-242.14714
434.6024	-243.8248
435.11264	-241.4637
435.56102	-245.43856
436.0585	-244.47536
436.49416	-249.7691
436.97347	-250.6516
437.43276	-253.48068
437.8957	-256.0208
438.39773	-254.4894
438.89068	-253.93124
439.36726	-255.0555
439.90568	-249.84587
440.31404	-258.02052
440.83063	-254.9971
441.18624	-268.60225
441.75195	-260.53107
442.1985	-264.7013
442.59323	-274.23916
443.09527	-272.79765
443.7201	-258.61438
444.1239	-267.18433
444.54592	-273.93948
445.13436	-263.56778
445.6173	-263.99352
446.0948	-265.08742
446.49133	-274.42174
447.04612	-267.4662
447.49632	-271.27678
448.02655	-266.90614
448.47584	-270.84718
449.0652	-260.2913
449.3826	-277.81452
449.85555	-279.3202
450.5695	-255.98962
450.9615	-265.88112
451.30255	-280.9338
451.8537	-274.36856
452.39122	-269.16008
453.00968	-255.72086
453.2507	-281.0784
453.83186	-271.44573
454.26023	-277.48445
454.74954	-277.30265
455.29887	-270.93808
456.55034	-192.26526
457.629	-131.40568
458.1747	-125.41777
458.69857	-121.66848
459.11602	-128.82784
459.57168	-132.09173
460.1092	-126.93996
460.5512	-131.61787
460.95047	-140.72489
461.4898	-135.3496
462.05096	-127.74205
462.2556	-156.92198
462.76946	-154.21839
463.41611	-137.77054
463.8263	-145.78046
464.4384	-132.91657
464.89222	-136.33689
465.3679	-137.61023
465.77716	-145.61778
466.40108	-131.5749
466.80944	-139.76713
467.13595	-156.26604
467.72075	-146.26152
468.23916	-143.07713
468.703	-145.5172
469.09773	-155.09906
469.63524	-149.95279
470.09726	-152.48035
470.5902	-151.9465
470.95946	-164.15379
471.57064	-151.42732
471.939	-163.68736
472.5347	-152.48008
473.0804	-146.54247
473.50332	-153.1808
473.92805	-159.61193
474.40463	-160.69066
475.0149	-148.05601
475.4351	-155.03672
475.9335	-153.91977
476.46554	-149.2754
476.964	-148.19826
477.37234	-156.31792
477.72613	-170.04645
478.34277	-156.77354
478.8994	-149.66281
479.33685	-154.81065
479.69246	-168.4001
480.14994	-171.4243
480.702	-164.82002
481.1822	-165.51943
481.526	-180.33192
482.13263	-168.03468
482.531	-177.23331
483.0567	-173.26189
483.47687	-180.25831
484.0144	-175.04288
484.3991	-185.59712
484.87567	-186.74551
485.5214	-170.49535
485.9489	-176.62193
486.29084	-191.60154
486.89384	-179.68568
487.3695	-180.88595
487.7151	-195.56327
488.26536	-189.03101
488.8902	-174.8822
489.25125	-187.90673
489.7369	-188.15191
490.27443	-182.92601
490.89743	-169.02119
491.1321	-195.02627
491.5641	-200.70325
492.168	-188.7159
492.7046	-183.67755
493.19755	-183.07794
493.6223	-189.55412
494.18617	-181.70507
494.5463	-194.83713
495.0247	-195.75475
495.46946	-200.12617
496.00607	-195.11077
496.33167	-211.77378
496.80915	-212.73985
497.52674	-189.08708
497.81687	-209.38584
498.5017	-189.08733
498.84096	-204.3378
499.33936	-203.21403
499.69407	-216.85116
500.3089	-203.74397
500.71816	-211.81988
501.2566	-206.58376
501.7013	-210.98583
502.08695	-221.45649
502.56534	-222.39656
503.1556	-211.74129
503.7004	-205.89798
504.09693	-215.23153
504.5371	-220.06162
505.0519	-217.28337
505.503	-221.03816
506.03234	-216.69766
506.5153	-217.17744
507.03915	-213.4327
507.37384	-229.1319
507.915	-223.58668
508.44704	-219.07276
508.7408	-238.97623
509.3811	-223.20161
509.8704	-223.01479
510.3979	-218.92632
510.8654	-220.98735
511.29194	-227.24245
511.7549	-229.74093
512.25237	-228.78507
512.80716	-221.78105
513.33194	-217.99026
513.683	-232.02906
514.18687	-230.34158
514.63616	-234.2876
515.2837	-217.70721
515.58203	-237.19865
516.15683	-228.25149
516.64614	-228.02804
517.1136	-230.07646
517.5611	-234.2331
518.05677	-233.34928
518.5652	-231.222
518.9817	-238.55293
519.4028	-245.31255
520.0067	-233.3134
520.4278	-240.1407
520.9644	-235.13475
521.45737	-234.54194
521.82753	-246.65373
522.25226	-253.1116
522.7607	-250.9513
523.32	-243.5334
523.76566	-247.81246
524.27043	-246.01562
524.7279	-249.17055
525.1572	-255.12992
525.7211	-247.27692
526.0985	-258.54338
526.6633	-250.6482
526.98346	-267.79887
527.5164	-263.13524
528.13033	-250.09
528.4223	-270.25648
528.8843	-272.8359
529.45273	-264.53628
529.9266	-265.94896
530.3868	-268.7479
530.8461	-271.66394
531.3654	-268.33455
531.81014	-272.74605
532.21305	-281.48261
532.8506	-265.9631
533.3772	-261.95737
533.691	-279.83257
534.14846	-282.94964
534.7187	-274.40628
535.21256	-273.7331
535.6582	-278.0212
536.1057	-282.14192
536.6223	-279.217
537.1143	-278.6648
537.55815	-283.15147
537.9847	-289.45746
538.4531	-291.43435
539.0279	-282.46727
539.47264	-286.84866
539.77186	-306.19288
540.28936	-303.12097
540.8587	-294.70873
541.278	-301.71907
541.78093	-300.07555
542.2775	-299.14538
542.72135	-303.67056
543.12426	-312.33324
543.69633	-303.61685
544.01465	-321.0111
544.614	-309.50953
545.1033	-309.3373
545.6381	-304.46898
545.9846	-318.97893
546.35115	-331.41448
546.99325	-315.47978
547.6326	-299.86233
547.9864	-313.60134
548.42207	-318.98448
549.0296	-306.57585
549.4971	-308.68008
549.8736	-320.03483
550.46024	-309.84315
550.84223	-320.7392
551.116	-342.71944
551.75354	-327.30096
552.2019	-331.24445
552.6494	-335.39505
553.1769	-331.2743
553.60255	-337.62346
554.1437	-332.111
554.57843	-337.56978
555.0368	-340.54665
555.6198	-330.63988
556.0027	-341.49403
556.53567	-336.73336
556.9222	-347.17312
557.5061	-337.23527
557.93083	-343.65696
558.3374	-351.9728
558.8967	-344.57975
559.4515	-337.68188
559.76983	-355.12435
560.25004	-355.8434
560.76937	-352.5774
561.2596	-352.24343
561.64157	-363.16386
562.16	-359.9025
562.6193	-362.8241
563.12405	-361.04572
563.5397	-368.40678
563.98716	-372.59013
564.5101	-368.9354
564.9039	-378.5233
565.37596	-380.0938
565.9653	-369.6267
566.3	-385.3298
566.75384	-388.8656
567.22223	-390.81607
567.78157	-383.34344
568.23177	-387.26536
568.73563	-385.542
569.13854	-394.20558
569.63876	-392.9413
570.1108	-394.50118
570.4209	-412.72635
570.96025	-407.44702
571.50413	-401.57386
572.0289	-397.741
572.43545	-406.08458
572.8211	-416.5469
573.27946	-419.60702
573.8579	-410.236
574.2108	-424.08976
574.72647	-421.11742
575.15393	-427.31593
575.66416	-424.94436
576.1662	-423.4996
576.6173	-427.18337
577.0593	-431.87073
577.4877	-438.01685
577.95245	-440.3427
578.5982	-424.06145
578.9647	-436.47344
579.43765	-437.98676
579.76143	-454.79265
580.31713	-447.82714
580.7619	-452.22764
581.2139	-455.78832
581.6059	-465.7073
582.1707	-457.70998
582.55813	-467.95157
582.9656	-476.2267
583.464	-475.0707
584.0188	-468.1736
584.47444	-471.41624
584.8855	-479.32347
585.29116	-487.7132
585.7259	-493.1584
586.167	-497.8884
586.7327	-489.87114
587.05467	-506.8953
587.60855	-500.0893
588.1206	-497.50415
588.57535	-500.94434
589.01736	-505.61094
589.4994	-506.17405
589.9805	-506.8109
590.4671	-506.88403
591.0019	-501.98323
591.3666	-514.6396
591.85317	-514.72027
592.26517	-522.47084
592.7499	-522.7621
593.2356	-522.95834
593.6403	-531.49846
594.22604	-521.3151
594.54527	-538.65096
595.0291	-539.0439
595.56845	-533.71507
595.814	-558.60866
596.41155	-547.3089
596.94634	-542.3869
597.2901	-557.2122
597.8531	-549.3996
598.2724	-556.43057
598.75805	-556.627
599.13276	-568.23274
599.6421	-565.9482
600.09774	-569.2253
600.59796	-567.9435
600.9554	-581.3559
601.39195	-586.55847
601.874	-587.1639
602.2896	-594.5642
602.81985	-590.099
603.3392	-586.80366
603.64295	-605.777
604.1486	-603.882
604.587	-608.90754
605.0945	-606.88476
605.4656	-618.8103
605.89394	-624.951
606.3878	-624.2979
606.9226	-619.3811
607.27	-633.75794
607.6884	-640.96156
608.1777	-640.73497
608.51784	-655.91077
609.149	-641.12426
609.5283	-652.2701
610.04306	-649.37433
610.35047	-667.98933
610.8989	-661.6952
611.4537	-654.7797
611.8311	-666.09596
612.3004	-667.9165
612.7888	-667.88175
613.179	-677.8803
613.6783	-676.6787
614.09304	-684.12753
614.5405	-688.2375
614.9825	-692.8911
615.43	-697.00945
615.8147	-707.6164
616.37587	-700.02476
616.847	-701.6816
617.2481	-710.58237
617.6601	-718.35
618.0457	-728.86885
618.51136	-731.12133
618.9379	-737.3885
619.28716	-751.59534
619.7692	-752.11404
620.3431	-743.24125
620.7187	-754.7278
621.1898	-756.48127
621.6582	-758.432
622.1093	-762.1446
622.48495	-773.7072
622.8351	-787.76674
623.4272	-777.0181
623.68366	-800.79193
624.16024	-801.9749
624.5986	-806.98104
625.06155	-809.5374
625.41625	-823.15654
625.901	-823.4768
626.36485	-825.86604
626.78686	-832.6173
627.2225	-838.0056
627.52537	-856.9692
628.11745	-846.15515
628.4785	-859.17956
628.90325	-865.638
629.3789	-866.8997
629.8937	-864.07986
630.35935	-866.3284
630.86503	-864.43924
631.2743	-872.4958
631.92005	-856.1362
632.13287	-884.47255
632.6604	-880.31604
633.08875	-886.39196
633.4771	-896.6054
633.85545	-907.8299
634.2902	-913.2874
634.7486	-916.2883
635.2761	-912.178
635.6626	-922.5838
636.1292	-924.7082
636.51845	-934.7697
636.90953	-944.6925
637.37974	-946.5406
637.809	-952.4506
638.21193	-961.2355
638.61665	-969.7193
639.07595	-972.5966
639.4816	-981.0073
639.91723	-986.4005
640.32287	-994.7824
640.7467	-1001.3409
641.1505	-1009.9551
641.5725	-1016.7353
642.09274	-1013.3567
642.48746	-1022.8575
642.9422	-1026.2043
643.35785	-1033.6823
643.7653	-1041.8522
644.27644	-1039.4672
644.6257	-1053.695
645.0004	-1065.2983
645.54246	-1059.6704
645.919	-1071.0497
646.4065	-1071.04
646.7357	-1087.3754
647.1577	-1094.0837
647.67795	-1090.7211
648.00446	-1107.324
648.51105	-1105.2871
648.974	-1107.8857
649.275	-1127.0284
649.7725	-1125.9749
650.22726	-1129.3362
650.56014	-1145.2753
651.024	-1147.6916
651.4187	-1157.2545
651.8125	-1166.9614
652.28636	-1168.3126
652.71564	-1174.3116
653.1513	-1179.6102
653.4087	-1203.3821
653.9689	-1195.8068
654.28816	-1213.1728
654.79657	-1211.0303
655.13217	-1226.6284
655.47414	-1241.6606
655.9389	-1243.9246
656.2863	-1258.351
656.73015	-1262.8932
657.1058	-1274.3758
657.5596	-1277.8893
658.068	-1275.7249
658.39816	-1291.8735
658.7947	-1301.2555
659.1967	-1310.0251
659.5596	-1322.8382
660.0953	-1317.9176
660.45	-1331.554
660.8538	-1340.189
661.17576	-1357.2673
661.7924	-1343.8921
662.09526	-1362.9665
662.52545	-1368.8534
662.9784	-1372.3678
663.2894	-1390.5326
663.75964	-1392.3576
664.09706	-1407.7448
664.60365	-1405.7906
664.91015	-1424.4436
665.20664	-1444.0809
665.69777	-1443.6817
666.09977	-1452.5672
666.5336	-1458.0882
666.99926	-1460.3136
667.3467	-1474.7074
667.8551	-1472.5732
668.22344	-1484.8595
668.56086	-1500.2618
668.89373	-1516.1381
669.3421	-1520.1634
669.7896	-1524.3508
670.22523	-1529.6338
670.6045	-1540.7595
670.8473	-1565.9786
671.2975	-1569.7948
671.71226	-1577.2867
672.0779	-1589.8608
672.4835	-1598.2943
673.001	-1595.1993
673.24385	-1620.3419
673.7104	-1622.5399
674.27885	-1614.1729
674.6936	-1621.7008
675.1074	-1629.2896
675.40753	-1648.5486
675.8232	-1655.9651
676.25155	-1662.0141
676.7154	-1664.4348
677.0492	-1680.3144
677.453	-1688.9267
677.84316	-1698.9219
678.2888	-1703.223
678.729	-1708.1011
679.1183	-1718.1794
679.45297	-1733.8777
679.94864	-1733.0697
680.2997	-1747.1481
680.6326	-1763.0712
681.1537	-1759.5528
681.40474	-1783.8887
681.7567	-1797.83
682.2142	-1800.9846
682.69804	-1801.3699
683.0664	-1813.6171
683.37835	-1831.6755
683.7958	-1838.866
684.17233	-1850.3294
684.61435	-1854.9683
685.03545	-1861.827
685.3447	-1880.1778
685.69483	-1894.316
686.14867	-1897.7449
686.5852	-1903.023
704.19213	-139.8334
705.8629	-17.956707
706.28033	-25.152738
706.71507	-30.624087
707.3226	-18.216567
707.7519	-24.173571
708.2967	-18.286959
708.8906	-7.2869644
709.23437	-22.126433
709.78825	-15.276697
710.2903	-13.7718
710.75686	-15.95803
711.2189	-18.55579
711.7755	-11.377312
712.2075	-17.085985
712.65043	-21.748438
713.1652	-18.876152
713.7691	-6.885131
714.14473	-18.410145
714.76046	-5.1667407
715.21066	-9.000117
715.7136	-7.473707
716.2184	-5.6157193
716.6795	-8.380083
717.1688	-8.2069325
717.62446	-11.457207
718.10376	-12.307756
718.5021	-21.413404
719.1015	-9.905601
719.5062	-18.450488
720.03644	-14.010957
720.5203	-14.364067
721.08963	-5.936087
721.50436	-13.443313
722.00186	-12.381889
722.4875	-12.5877815
722.98684	-11.383641
723.3934	-19.682436
723.9882	-8.684725
724.46386	-9.912222
724.95317	-9.683022
725.4152	-12.259819
725.9427	-8.128086
726.40745	-10.5162
726.85765	-14.350443
727.3406	-14.787636
727.83445	-14.163151
728.38924	-7.1848035
728.78305	-16.81042
729.3824	-5.316839
729.81624	-10.861285
730.2728	-14.035319
730.7721	-12.833231
731.3069	-7.933455
731.8326	-3.970152
732.25823	-10.3509935
732.7821	-6.5760305
733.3178	-1.623603
733.7698	-5.2589994
734.16726	-14.52595
734.75115	-4.6124528
735.14315	-14.401261
735.68884	-8.4714995
736.12085	-14.123594
736.6165	-13.257848
737.11675	-11.964037
737.68973	-3.1688493
738.05717	-15.509838
738.6156	-8.181785
739.10127	-8.35703
739.5951	-7.744853
740.17356	1.6418668
740.48097	-16.883236
741.003	-13.324124
741.4241	-20.135088
742.1672	6.1733374
742.45366	-14.578078
742.94024	-14.641736
743.4741	-9.870315
744.0389	-1.874814
744.51003	-3.5104547
744.9102	-12.493746
745.47864	-4.232886
745.8743	-13.643444
746.5482	5.591545
746.9793	-0.21012291
747.3422	-13.044361
747.93155	-2.5379596
748.31536	-13.278805
748.8956	-3.6516176
749.2858	-13.693739
749.95154	4.638573
750.2326	-16.552131
750.8019	-8.129134
751.31214	-5.8189118
751.87967	2.482727
752.40445	6.2694745
752.7064	-12.837159
753.1466	-17.654685
753.8469	4.22705
754.2216	-7.331491
754.76004	-2.0791602
755.1393	-13.257848
755.8296	7.671956
756.18976	-5.4836977
756.6818	-4.9914955
757.2957	7.986032
757.72954	2.4835125
758.10425	-9.114062
758.5972	-8.54363
759.19655	2.9788574
759.61856	-3.751159
760.01237	-13.430475
760.579	-5.2062916
760.94005	-18.238041
761.6149	1.0967447
762.07783	-1.4940318
762.5517	-2.8228106
763.01643	-5.198959
763.5503	-0.45451872
763.9978	-4.5113397
764.59895	7.2187803
764.9791	-3.897329
765.543	3.9585544
765.9641	-2.8091863
766.4407	-3.94291
766.94	-2.7368932
767.42475	-3.0313217
767.9859	4.5963966
768.27695	-15.656525
768.92724	1.1318499
769.2565	-15.173295
769.7176	-17.859792
770.31785	-6.225016
770.80716	-6.0204333
771.32466	-2.9865268
771.90583	6.738625
772.3506	2.3451991
772.7953	-2.0691773
773.331	2.8711974
773.79303	0.21895247
774.2296	-4.9532474
774.78984	2.5191353
775.2655	1.3104999
775.65113	-9.208366
776.17955	-4.959084
776.70705	-0.84010853
777.08995	-11.631142
777.75843	7.015507
778.0313	-15.000607
778.62427	-4.17683
779.1154	-3.796216
779.6911	5.3343107
780.1013	-2.680039
780.4569	-16.22627
781.1945	9.502726
781.62196	3.3220156
782.154	7.940975
782.54055	-2.4173111
783.06806	1.6753944
783.4755	-6.5455957
784.0658	4.00151
784.53417	2.1057793
784.96345	-3.88161
785.5328	4.5151933
785.9439	-3.2885563
786.4323	-3.2804378
786.9725	2.2039677
787.42363	-1.5167286
787.91203	-1.3980631
788.4468	3.4024333
788.85154	-5.0425757
789.38723	-0.13546667
789.8547	-2.1729153
790.3686	0.52831475
790.8961	4.7235735
791.3281	-1.0501973
791.77374	-5.3155293
792.28397	-2.9613794
792.8051	0.45706304
793.3672	8.180925
793.73916	-3.7477547
794.2703	0.76741673
794.8142	6.6403927
795.2271	-1.0470484
795.6891	-3.6730983
796.13204	-8.286564
796.66046	-4.0285652
797.2034	1.7073507
797.68455	0.9825063
798.11565	-4.7863887
798.655	0.59249556
799.1843	4.877469
799.51536	-11.234809
800.08743	-2.4945861
800.55764	-4.2462488
801.0506	-3.6971984
801.5008	-7.525443
801.9801	-8.404177
802.5276	-2.168719
803.02874	-0.81024727
803.4853	-3.9717236
803.9828	-2.8799142
804.4439	-5.648468
804.93595	-5.126379
805.4098	-6.5595255
805.9646	0.36590796
806.4612	1.3246417
806.82497	-11.437821
807.39704	-2.6907888
807.85	-6.208249
808.4293	3.2581403
808.8377	-4.9273146
809.44704	7.607775
809.9418	8.410131
810.37837	3.1148075
810.76035	-7.685124
811.3188	-0.42387182
811.7717	-3.9219526
812.18644	-11.404917
812.7085	-7.85199
813.2151	-5.921677
813.81444	5.6119783
814.13094	-11.967485
814.6839	-5.202887
815.2187	-0.33821635
815.658	-5.3089013
816.2355	3.9336694
816.58294	-10.412811
817.17866	0.7294931
817.698	3.9894633
818.10634	-4.1294164
818.66386	3.0590133
819.1295	0.78396545
819.64794	4.0049145
820.04175	-5.5782635
820.552	-3.3142274
821.0358	-3.6170424
821.5724	1.439379
822.0608	1.5163922
822.5665	3.444865
823.0231	0.21012941
823.49146	-1.7626958
823.9744	-2.1909855
824.5283	4.6867722
825.01305	4.4190623
825.43596	-2.225043
826.0144	7.0752293
826.42276	-1.0039744
826.99484	7.685312
827.4314	2.451818
827.8925	-0.2908025
828.3882	0.56184864
828.8984	2.9178255
829.3741	1.7199275
829.95433	11.294675
830.30085	-3.2314526
830.8138	-0.60435494
831.32403	1.7676032
831.9234	13.31305
832.27263	-0.9839214
832.832	6.4745813
833.2167	-4.099817
833.76875	2.541439
834.25806	2.689143
834.761	4.339686
835.2567	5.204384
835.64504	-5.083436
836.0998	-8.410468
836.5973	-7.3584775
837.2148	6.0059674
837.69413	5.2337214
838.2562	12.925359
838.6473	3.0053143
839.13295	2.7467703
839.63135	3.941526
840.04154	-4.01259
840.48446	-8.637124
841.04016	-1.6055267
841.5922	5.08651
842.07517	4.6129016
842.56084	4.3857903
843.0456	4.110218
843.5804	9.002138
843.99875	1.9397
844.4808	1.3228646
845.02466	7.148838
845.4512	0.9233387
846.00146	7.361022
846.428	1.1266121
846.8964	-0.8972184
847.4912	10.203702
847.94596	6.815632
848.3452	-2.2520237
848.9582	10.665781
849.25836	-8.628669
849.87863	5.0977716
850.3052	-1.1476376
850.82087	1.7353788
851.34474	5.4715264
851.7986	2.0041425
852.3206	5.5844743
852.76537	1.1554259
853.2356	-0.59361766
853.5921	-14.0321765
854.2351	1.9677341
854.7044	0.051569866
855.19554	0.50243165
855.6912	1.3393135
856.1878	2.2155344
856.6562	0.30618547
857.19097	5.1732134
857.5393	-9.101491
858.0932	-2.311746
858.6107	0.75061235
859.0536	-3.8119356
859.5311	-4.848468
860.06224	-0.35183445
860.5943	4.291493
861.1009	6.2372564
861.4174	-11.355308
862.00856	-0.65731204
862.5115	0.9772997
863.0063	1.6659665
863.5147	3.843817
863.94033	-2.5040141
864.46056	0.8667526
864.99807	6.0798254
865.45464	2.8892737
865.8903	-2.4523478
866.40233	0.10369766
866.8598	-3.0127216
867.38004	0.39367413
867.85025	-1.4381441
868.29954	-5.312119
868.7652	-7.591612
869.28634	-4.1315614
869.78565	-2.9066328
870.28405	-1.7750106
870.7597	-2.929685
871.2727	-0.31594982
871.77744	1.4142317
872.24856	-0.2504596
872.7424	0.44911915
873.12714	-10.177581
873.651	-6.4196474
874.2449	4.5856595
874.67964	-0.8725949
875.17896	0.37795472
875.65826	-0.4856894
876.20396	5.5386316
876.62596	-1.221689
877.2071	8.458069
877.5873	-2.5595526
878.0475	-5.4043276
878.57956	-0.8089379
879.07887	0.4654496
879.60274	4.1691607
880.0393	-1.0412682
880.46494	-7.451728
880.987	-3.8847584
881.39626	-11.8881155
881.9574	-4.2750625
882.4922	0.60218535
883.017	4.4305857
883.5381	7.919444
883.90556	-4.475455
884.47035	3.5441448
884.92874	0.46859223
885.4499	4.0077954
885.9228	2.47015
886.47397	9.023095
887.0506	18.261281
887.378	1.7286196
887.83185	-1.6694456
888.45485	12.2985155
888.9096	8.873782
889.3698	6.099729
889.81363	1.5934054
890.25656	-2.986003
890.88957	11.979071
891.2488	-1.1919089
891.81543	6.9602366
892.3284	9.6473185
892.75494	3.3835712
893.20696	-0.33533563
[truncated: 1,079 more rows]
