# Supplementary material for: Staphylococcus aureus vWF-binding protein triggers a strong interaction between clumping factor A and host vWF
Source: Commun Biol. 2021 Apr 12;4:453. doi: 10.1038/s42003-021-01986-6 (PMC8041789; doi:10.1038/s42003-021-01986-6)
Supplement: Supplementary file 3 — Supplementary Data 1 [file 42003_2021_1986_MOESM3_ESM.zip › Supplementary Data 1/Fig 6a curve_2.tsv]

x	y
-113.31175	130.07284
-112.89247	122.99863
-112.294025	134.37276
-112.01936	112.50229
-111.38271	127.8392
-111.03074	113.82068
-110.53779	114.32389
-110.005736	118.90558
-109.522794	118.37102
-109.143535	107.22583
-108.566006	116.48629
-108.144	109.70912
-107.65287	110.027126
-107.182665	108.294325
-106.6497	112.88703
-106.16585	112.50675
-105.80387	99.53419
-105.18814	112.70504
-104.807064	101.740595
-104.36323	97.199956
-103.80844	104.08191
-103.29094	107.220406
-102.918044	95.34247
-102.42055	96.3274
-101.907595	98.937476
-101.496504	91.01873
-100.97718	94.2724
-100.434214	99.99077
-99.96764	97.83702
-99.48106	97.707405
-99.07725	89.063264
-98.42696	105.8003
-97.8658	113.340004
-97.67299	83.00436
-97.07363	94.438485
-96.64162	88.77119
-96.12503	91.71486
-95.61116	94.390544
-95.23827	82.575814
-94.57434	100.697256
-94.17507	91.59685
-93.60209	100.40806
-93.251025	86.26852
-92.82356	80.08432
-92.298784	83.873776
-91.77946	87.16099
-91.28561	87.79281
-90.68989	98.8657
-90.191485	100.017494
-89.74765	95.483135
-89.26562	94.94195
-88.77267	95.477994
-88.34885	88.88671
-87.779505	97.297136
-87.311115	95.25026
-86.77906	99.81579
-86.376154	91.120625
-85.86593	93.410064
-85.40572	90.53962
-84.954614	86.77356
-84.56899	76.32674
-84.034205	81.10706
-83.50852	85.06748
-83.079236	78.98815
-82.45987	92.57392
-82.071516	82.390414
-81.59312	81.36325
-81.081076	83.85963
-80.59177	84.02728
-80.090636	85.45805
-79.75958	69.30176
-79.13476	83.415365
-78.55177	93.2694
-78.07065	92.54974
-77.60226	90.54747
-77.2903	72.48157
-76.63274	89.932416
-76.170714	87.297725
-75.789636	76.3084
-75.20847	85.95601
-74.763726	81.524024
-74.1389	95.65681
-73.758734	84.551706
-73.29671	81.938484
-72.7783	85.05962
-72.350836	78.86922
-71.94247	70.70607
-71.37586	78.852876
-70.90838	76.76471
-70.37996	80.9643
-69.997974	70.04517
-69.42499	78.82757
-68.97752	74.709454
-68.59735	63.582604
-67.93615	81.484264
-67.55507	70.48438
-67.05303	72.00272
-66.51188	77.4767
-65.97437	82.616414
-65.637856	67.0537
-65.23131	58.720286
-64.63559	69.822516
-64.17812	66.718096
-63.640606	71.79604
-63.300455	56.58147
-62.689274	69.32481
-62.15722	73.93985
-61.857996	54.498964
-61.36778	54.802825
-60.80844	62.18154
-60.292756	64.98115
-59.791624	66.36582
-59.464202	49.91929
-58.852113	62.68726
-58.36917	62.20501
-57.838935	66.572504
-57.297786	72.06455
-56.920346	60.71637
-56.348274	69.40942
-55.88625	66.80825
-55.56156	49.97535
-54.975846	60.110195
-54.477443	61.20305
-54.059075	54.092678
-53.49428	61.98405
-52.964044	66.36818
-52.625712	51.001404
-52.130037	51.863746
-51.38425	78.43805
-51.014087	66.32941
-50.57844	60.923815
-50.01728	68.549375
-49.636203	57.54832
-49.115062	60.95132
-48.66759	56.809103
-48.16282	58.61891
-47.709893	55.066868
-47.171472	60.20712
-46.641237	64.66629
-46.209227	58.931575
-45.61078	70.322845
-45.220606	60.28989
-44.768587	56.57544
-44.22562	62.26866
-43.68538	67.703336
-43.3425	52.760664
-42.703125	68.41911
-42.293852	60.365074
-41.8482	56.033466
-41.3598	56.093716
-40.885045	54.745722
-40.347533	59.91294
-39.76182	70.026575
-39.333447	63.85708
-39.052413	42.635773
-38.467608	52.62576
-37.81277	69.77667
-37.57994	43.565693
-37.013326	51.7236
-36.544936	49.74719
-36.03562	51.896487
-35.650903	41.322678
-35.15432	42.258825
-34.458555	63.66014
-34.147508	45.51932
-33.630915	48.450275
-33.111593	51.710768
-32.599548	54.263732
-32.123882	53.04671
-31.75008	41.25949
-31.077963	60.266056
-30.658686	53.28194
-30.20485	49.774955
-29.728275	48.64255
-29.259885	46.584143
-28.73056	50.889785
-28.173949	57.97792
-27.809241	45.365295
-27.140763	63.98103
-26.689653	60.226234
-26.397705	40.063945
-25.68739	62.981426
-25.36452	46.057887
-24.957975	37.63413
-24.42683	42.13178
-23.788365	57.669605
-23.457309	41.57566
-22.971639	41.32314
-22.4123	48.695725
-22.073968	33.396796
-21.437321	48.680598
-21.06079	37.24432
-20.505999	44.13098
-19.99941	46.14145
-19.490093	48.313277
-19.060812	42.352344
-18.528757	46.956376
-18.031264	47.957596
-17.639271	38.069197
-17.13632	39.656615
-16.586077	46.075435
-16.114958	44.412578
-15.761165	30.570088
-15.277314	30.25549
-14.647942	44.823575
-14.300515	30.339245
-13.82485	29.091911
-13.2691484	36.103263
-12.8262245	31.529092
-12.285985	36.94674
-11.756659	41.25268
-11.329196	35.08899
-10.881725	30.91754
-10.316929	38.863954
-9.943126	27.107113
-9.34286	38.709928
-8.933587	30.669894
-8.385162	36.904566
-7.97498	28.953598
-7.3674378	41.289323
-6.875401	41.779195
-6.5743584	22.512511
-5.873138	44.541194
-5.489331	33.81434
-4.960915	38.065794
-4.6880664	15.96324
-4.1387316	22.294304
-3.5593832	31.762402
-3.1901284	19.55719
-2.6226037	27.719292
-2.1960507	21.433801
-1.8277054	9.223002
-1.137399	30.081555
-0.7144839	23.421218
-0.32794867	12.9740585
0.024025794	-0.9631874
0.6215638	10.293854
1.3036848	30.3401
1.6647542	17.344239
2.05038	6.8471158
2.6761124	21.025945
3.1217648	16.685976
3.6383578	19.741344
4.0276213	9.613306
4.5560378	13.804243
5.124472	22.066151
5.534654	14.080078
6.098541	21.931242
6.5114514	14.252705
7.014402	15.893115
7.4382265	9.279582
7.925716	9.236096
8.5496294	23.285785
8.975273	16.896562
9.621014	33.23858
9.835655	5.108292
10.311321	3.8870235
10.957971	20.197656
11.504578	26.288782
11.852914	11.927637
12.36496	14.482697
12.870639	16.330229
13.236256	3.773128
13.821061	13.7582515
14.252161	8.007551
14.700542	3.8931033
15.211677	6.369055
15.668244	3.193175
16.19575	7.2843094
16.71962	10.95213
17.073413	-2.739467
17.698236	11.331609
18.035658	-4.161072
18.653205	9.227454
19.089763	4.010721
19.61636	7.987642
20.046551	2.141185
20.609528	9.864517
20.995154	-0.59543077
21.526299	3.8412372
22.023793	4.8295764
22.393957	-7.2269348
22.82142	-13.429388
23.416229	-2.3727394
23.909175	-1.8166179
24.355737	-6.036463
24.838679	-6.509716
25.449859	6.176787
25.97009	9.561702
26.5458	18.663415
26.917784	6.690732
27.44711	10.98802
27.925504	10.052333
28.56306	25.462065
29.109666	31.57179
29.560775	27.791328
29.983692	21.136487
30.478457	21.863924
30.952304	20.512
31.55348	32.198112
31.98822	26.703223
32.477526	26.924797
32.932274	23.488796
33.51617	33.48586
33.917257	24.511972
34.43203	27.321648
34.90133	25.48145
35.221472	8.168574
35.80173	17.755238
36.384716	27.542475
36.669388	6.627861
37.32877	24.400908
37.777152	20.35876
38.380147	32.232425
38.708475	15.794803
39.338754	30.53201
39.78077	25.812555
40.20823	19.595174
40.826688	33.05469
41.277797	29.333688
41.66888	19.401591
42.221853	26.150993
42.619302	16.819388
43.23412	29.926218
43.63339	20.865896
44.103597	19.020192
44.520146	11.7586765
45.0331	14.337051
45.66702	29.42773
46.037183	17.330453
46.611984	26.338815
47.043084	20.540028
47.509655	18.365058
47.91438	9.795884
48.501914	20.079782
49.073986	28.808476
49.602402	33.028757
49.826138	5.844884
50.530996	28.182156
50.934812	19.53938
51.503246	27.918898
51.978002	26.599715
52.441845	24.097307
52.870217	18.064862
53.35225	17.457038
53.94524	28.320726
54.228092	7.243443
54.84382	20.387574
55.428625	30.405064
55.879735	26.702925
56.31811	21.582066
56.816514	22.696373
57.20123	12.119119
57.746018	18.016401
58.167114	11.198365
58.6064	6.227082
59.196662	16.801211
59.72871	21.407083
60.13526	13.060306
60.70642	21.641152
61.22301	24.624353
61.55134	8.25143
62.046105	8.949524
62.53632	9.272773
63.07656	14.682828
63.6068	19.022547
64.03153	12.580911
64.55267	16.059107
64.960126	7.826021
65.50491	13.640789
65.92237	6.458645
66.54992	20.842581
67.02286	19.382204
67.38211	6.1681697
67.858686	4.982555
68.347084	5.1441763
69.02648	24.862203
69.30478	3.3139296
69.913234	15.779083
70.377986	13.447467
70.93187	20.23538
71.32841	10.8546835
71.88866	18.353267
72.45709	26.70502
72.82362	14.163639
73.241985	7.052222
73.91956	26.64294
74.286085	14.214981
74.682625	4.8482264
75.25379	13.397959
75.709444	10.145065
76.138726	4.1474567
76.642586	5.852491
77.25104	18.258178
77.66395	10.534322
77.99773	-5.3087313
78.62892	9.500932
79.19281	17.400819
79.60026	9.120318
80.03045	3.2246076
80.56069	7.6088675
81.10002	12.961288
81.559314	10.025614
82.023156	7.59553
82.52429	8.996939
83.18458	26.825256
83.49199	8.238591
83.96129	6.3279265
84.48061	9.619853
84.94718	7.425497
85.51289	15.548554
85.96127	11.491228
86.44876	11.444862
86.87895	5.590543
87.353705	4.2724075
87.98671	19.216132
88.30322	1.6013007
88.87256	10.069443
89.388244	12.955789
89.82662	7.8291635
90.27591	3.8713603
90.843436	12.1440046
91.35366	14.446544
91.77476	7.653394
92.29681	11.232678
92.81704	14.528265
93.31362	15.530497
93.71926	7.0433117
94.156725	1.9224542
94.712426	8.914426
95.29814	19.061844
95.67194	7.286666
96.30495	22.287207
96.66238	8.847102
97.251736	19.409453
97.69284	14.553943
98.14304	10.767456
98.637805	11.529994
99.15713	14.766912
99.576404	7.6795705
100.08481	9.892021
100.64779	17.65753
101.10981	14.971756
101.54182	9.256006
102.09752	16.281768
102.58501	16.328657
103.09251	18.406967
103.56272	16.54311
104.05294	16.86094
104.615914	24.66469
104.918776	5.570109
105.514495	16.743846
106.08384	25.123365
106.45491	13.1588004
106.916936	10.5521425
107.460814	16.308224
108.00105	21.812845
108.538565	26.890478
108.96239	20.34566
109.59085	34.876026
109.84096	10.415394
110.3139	8.8658395
110.878695	16.889492
111.456224	26.164355
111.76818	8.059418
112.29387	11.963521
112.76135	9.919787
113.28158	13.245242
113.67357	3.407448
114.26565	14.174769
114.76951	15.911111
115.17515	7.435455
115.56441	-2.6278786
116.17923	10.394181
116.73766	17.723543
117.14784	9.747946
117.6135	7.51149
118.151014	12.660307
118.58666	7.308933
119.01867	1.640858
119.69716	21.273228
120.0937	11.900394
120.6485	18.86695
120.97682	2.448633
121.57072	13.337188
122.0864	16.240906
122.50659	9.342709
122.90222	-0.07622294
123.44064	5.1612052
123.97088	9.49464
124.40107	3.5688071
124.98587	13.616957
125.45426	11.700001
125.83352	0.47203555
126.26917	-4.8494767
126.914	11.342702
127.35147	6.209791
127.83259	5.4999052
128.33281	6.887234
128.81667	6.4269445
129.40875	17.266702
129.88168	15.703118
130.22184	0.56607757
130.88486	18.667873
131.14861	-4.393159
131.61973	-6.119456
132.15542	-1.1140712
132.88756	24.07504
133.14131	-0.06260487
133.59788	-3.2301043
134.28273	17.107956
134.69291	9.131317
135.24043	15.361275
135.61969	4.1407164
136.17266	10.9102215
136.7129	16.309534
137.12763	8.822216
137.47687	-5.415812
138.16718	15.50404
138.4664	-3.8655958
139.0503	6.026882
139.51141	3.2494931
140.09804	13.520291
140.57552	12.433981
140.92113	-2.1204807
141.3786	-5.2122764
141.96159	4.565265
142.4891	8.706425
142.99569	10.686253
143.58322	20.936617
144.01341	15.088845
144.3381	-1.6835487
144.83469	-0.78532314
145.45405	12.758801
145.88242	6.6967556
146.34354	4.00153
146.83103	3.9567603
147.24303	-3.743526
147.79873	3.2277503
148.26348	0.86967835
148.68913	-5.4611307
149.24028	1.0412574
149.7023	-1.5484903
150.2389	3.4766044
150.66819	-2.5016185
151.16932	-1.095471
151.73684	7.162501
152.17249	1.7540177
152.5954	-4.8738383
153.21204	8.430934
153.87234	26.19474
154.12063	1.6274956
154.69088	10.096342
155.27205	19.799757
155.56036	-0.7494385
156.19246	14.154473
156.50441	-3.9577985
157.08922	6.052354
157.63946	12.555789
157.91868	-8.903941
158.62717	13.85061
159.05282	7.472649
159.3966	-7.2843
160.01415	6.044759
160.52984	8.998204
160.93547	0.56948207
161.39204	-2.6936307
161.90317	-0.20117377
162.53345	14.441307
162.94909	7.1108974
163.47114	10.674992
164.02412	17.372995
164.48614	14.751193
164.89632	6.77115
165.38927	7.353728
165.82219	1.7270372
166.32241	2.994092
166.84082	6.2205284
167.33831	7.242302
167.74486	-1.0973042
168.15777	-8.734719
168.84535	11.83857
169.26644	5.0213206
169.56658	-14.29749
170.21414	2.1398757
170.69162	1.142626
171.20094	3.3998594
171.77483	12.312965
172.27323	13.448253
172.60611	-2.5396044
173.24275	12.807524
173.64384	3.904894
174.23228	14.319498
174.70522	12.877934
175.06993	0.17682135
175.63018	7.685881
176.12676	8.60742
176.47146	-6.096884
177.04262	2.5066034
177.45826	-4.874886
177.99759	0.4928804
178.58785	11.054028
179.02714	6.0369023
179.44369	-1.2759542
179.953	0.992796
180.52508	9.739566
180.89706	-2.216094
181.60465	20.491043
181.91388	2.0930417
182.52051	14.382631
182.84702	-2.214261
183.48184	12.983293
183.88111	3.8938887
184.30767	-2.4096777
184.96887	15.520016
185.40543	10.287681
185.82652	3.417144
186.21851	-6.418555
186.76421	-0.41780967
187.36084	10.854166
187.91563	17.781956
188.10208	-13.221139
188.84332	12.886863
189.23713	3.2691408
189.70916	1.6804152
190.09387	-8.97912
190.62502	-4.501605
191.399	25.028543
191.59454	-5.023151
192.0793	-5.2754094
192.69048	7.3896314
193.14432	3.947588
193.53722	-5.762636
194.11111	3.1452375
194.64498	7.854573
195.01788	-3.9247945
195.45625	-9.009244
196.05106	2.0759755
196.51218	-0.6698002
196.9642	-4.3101226
197.44714	-4.7467924
198.14563	16.995842
198.37209	-9.913231
198.91051	-4.637823
199.44711	0.42118598
199.9528	2.2973067
200.37298	-4.699379
200.88775	-1.8352182
201.3898	-0.38479956
201.90366	2.3303104
202.2429	-12.931418
202.69947	-16.112018
203.35249	0.9498466
203.85453	2.4631178
204.29927	-2.00025
204.72855	-7.9313205
205.26879	-2.528337
205.72172	-6.0809027
206.15191	-12.016432
206.74672	-0.9158297
207.0414	-20.774988
207.53798	-19.854233
208.20919	-0.89874473
208.60482	-10.426653
209.25329	6.1676146
209.46884	-21.80236
210.13823	-3.0593672
210.69029	3.5475943
211.13503	-0.8005187
211.48246	-15.228981
212.12638	0.8167649
212.47654	-13.25519
212.9613	-13.605157
213.51882	-6.3651176
213.98266	-8.837341
214.37829	-18.262102
215.00311	-4.1639526
215.45422	-7.846445
216.02811	1.0459714
216.28186	-23.032213
216.82028	-17.778804
217.48149	0.12021655
217.82346	-14.847843
218.33459	-12.4114495
218.92394	-1.9986725
219.34504	-8.82457
219.71157	-21.24493
220.1463	-26.738806
220.76931	-12.781158
221.32319	-5.907752
221.727	-14.492908
222.31636	-4.032193
222.74291	-10.325801
223.19311	-14.1196265
223.6715	-15.094603
224.16536	-14.418251
224.63921	-15.813144
225.16217	-12.145835
225.7779	1.0250142
226.25993	0.44688824
226.85838	11.8909604
227.33313	10.589593
227.76969	5.3529494
228.36814	16.793655
228.70192	0.9603096
229.20123	2.157684
229.75966	9.49648
230.18895	3.4671703
230.72555	8.531192
231.04751	-8.53354
231.54409	-7.566245
232.11526	1.0451856
232.61548	2.3111866
233.17118	9.364976
233.53861	-2.996446
234.05157	-0.34996246
234.61455	7.423402
235.07111	4.2569503
235.61044	9.566784
236.06792	6.4528773
236.54813	5.6961076
237.01288	3.4103287
237.47582	0.81938373
237.95694	0.17052985
238.51717	7.696094
238.8837	-4.7535456
239.50307	8.835841
239.99783	9.557774
240.37618	-1.7126243
240.8182	-6.371933
241.35753	-1.0121726
241.83683	-1.8247426
242.3407	-0.12612471
242.85637	2.7549339
243.26292	-5.5685287
243.8068	0.23890083
244.38887	9.958297
244.76995	-1.027362
245.272	0.47255933
245.71946	-3.623289
246.2497	0.72897694
246.73264	0.34682283
247.22013	0.27688678
247.80948	10.758814
248.1933	0.10504586
248.72534	4.7072446
249.2192	5.3566158
249.68122	2.7193983
250.1378	-0.41938097
250.6262	-0.30752446
251.14278	2.674248
251.59207	-1.2521164
252.05046	-4.281309
252.638	6.0439735
253.08273	1.6641783
253.60842	5.5698475
254.09955	5.9525566
254.56703	3.8962457
254.9863	-3.176667
255.57293	7.031527
255.924	-6.975462
256.41148	-6.9859435
257.0563	9.270017
257.54562	9.430466
257.92124	-2.1495561
258.34052	-9.110357
259.0672	15.46422
259.43646	3.3477253
259.98943	10.0947705
260.38597	0.7140058
260.91075	4.588055
261.3546	0.021223615
261.81024	-3.2594418
262.33866	0.9511437
262.90255	8.901325
263.39458	9.346643
263.74838	-4.4728036
264.30317	2.4646893
264.8434	7.9129914
265.26178	0.7913557
265.82384	8.522544
266.27131	4.34235
266.75244	3.693758
267.18627	-1.8396701
267.7165	2.6083088
268.17216	-0.62789216
268.656	-1.0205529
269.26264	11.239756
269.64918	0.8324781
270.04754	-8.331053
270.62325	0.7575599
271.01888	-8.704982
271.60732	1.7270372
272.10845	3.1130194
272.60504	4.0329875
273.10526	5.302393
273.49088	-5.1342155
274.20302	18.011948
274.57227	5.817043
274.9688	-3.566709
275.52633	3.6151735
276.07476	9.9127165
276.38308	-8.523065
276.94242	-1.1352902
277.47447	3.4420292
278.1393	21.769097
278.3694	-4.7267585
278.9442	4.2074413
279.46626	7.773893
279.92556	4.8515814
280.3612	-0.45107543
280.8696	1.6806772
281.36438	2.427757
281.7018	-12.987057
282.31662	0.12521733
282.79047	-1.2337843
283.2825	-0.8125655
283.71542	-6.462302
284.1911	-7.618548
284.74133	-1.2212075
285.34797	11.1081205
285.75633	2.9461542
286.16105	-5.5551726
286.7304	2.8804084
287.25972	7.1556923
287.6217	-5.736703
288.0437	-12.51361
288.6931	4.1655334
289.19604	5.7574262
289.54346	-8.604268
290.0446	-7.2044063
290.55937	-4.4680774
291.08688	-0.34891493
291.55254	-2.5113145
292.151	8.924115
292.61483	6.4063737
292.84675	-19.887767
293.68167	15.921063
294.10367	9.17716
294.58207	8.255882
294.96042	-3.0490974
295.4943	1.750875
295.9927	2.8935214
296.4911	3.992383
296.9231	-1.6649486
297.3542	-7.477098
297.91173	-0.27478248
298.21186	-19.592022
298.80758	-8.381085
299.41512	3.96645
299.77164	-9.540125
300.2555	-9.895947
300.8394	0.041126956
301.24502	-8.388948
301.74616	-7.038857
302.3637	6.3931547
302.7466	-4.348626
303.4087	13.571789
303.6279	-13.989176
304.25727	0.59829577
304.72748	-1.2183268
305.07127	-16.001216
305.62515	-9.117428
306.16448	-3.8166107
306.61104	-8.0405465
307.1149	-6.357261
307.64423	-1.9719539
308.09716	-5.520853
308.5337	-10.791815
309.1749	5.01425
309.5778	-3.6497454
310.08713	-1.3875488
310.5628	-2.6160565
311.08394	0.77930273
311.63145	7.0207898
311.96433	-8.935635
312.5664	2.8568324
313.1194	9.632429
313.50774	-0.5550691
314.05435	5.496382
314.50728	1.993444
315.01932	4.5191667
315.4377	-2.5781079
315.927	-2.4620674
316.37083	-6.879593
316.99656	7.32701
317.38674	-2.7289854
318.0334	13.715969
318.3699	-1.8121659
318.8592	-1.6235643
319.31305	-5.095712
319.88512	3.5640932
320.33714	-0.1003227
320.72822	-9.977674
321.25936	-5.5162077
321.7314	-7.0909845
322.2971	0.9422395
322.7182	-5.8744867
323.27662	1.4108659
323.82323	7.567739
324.16702	-7.230077
324.78184	5.8616883
325.2284	1.6738619
325.61312	-8.9613065
326.20792	2.1168234
326.57627	-10.170203
327.1738	1.2382393
327.5358	-11.729853
327.89958	-24.497048
328.62354	-0.0751754
329.02372	-9.106166
329.60216	0.23052046
330.02235	-6.6286434
330.40524	-17.434868
330.9564	-10.825081
331.36385	-19.084363
331.88408	-15.705472
332.44342	-8.31272
333.00276	-0.89586395
333.38839	-11.450877
333.92408	-6.48195
334.33426	-14.4389405
334.79992	-16.650063
335.36836	-8.278744
335.8895	-4.8520957
336.38153	-4.3693213
336.799	-11.599141
337.24828	-15.493032
337.7685	-12.136662
338.1423	-23.848451
338.81352	-4.9006194
339.18914	-16.441813
339.68755	-15.272205
340.23415	-9.239236
340.75893	-5.408217
341.23187	-6.913382
341.70844	-8.0025665
342.17865	-9.790375
342.52517	-24.27881
342.98628	-27.031925
343.55563	-18.538985
344.05312	-17.490662
344.45603	-26.253413
345.009	-19.452145
345.49103	-20.004593
346.0049	-17.30327
346.45782	-20.848072
346.8771	-27.948489
347.45736	-18.349336
347.9394	-18.894714
348.47054	-14.440779
349.03078	-6.9285714
349.4046	-18.651053
349.91118	-16.647706
350.32954	-23.793441
350.85614	-19.744215
351.38456	-15.544897
351.8684	-15.909793
352.35772	-15.656225
352.84611	-15.579735
353.3709	-11.766642
353.67285	-30.83937
354.22218	-24.46796
354.77606	-17.625302
355.23263	-20.797777
355.862	-6.214764
356.21852	-19.677685
356.66508	-23.91035
357.17258	-21.853701
357.6719	-20.611794
358.12846	-23.781912
358.6487	-20.38992
359.01613	-32.80635
359.6373	-19.031972
360.05568	-26.129784
360.53316	-27.199052
361.03066	-26.083143
361.4563	-32.440408
362.00473	-26.188446
362.53405	-21.916568
362.92604	-31.733928
363.47083	-25.862323
364.04654	-16.690305
364.45763	-24.560956
364.87418	-31.85757
365.3062	-37.640904
365.9874	-17.643116
366.37667	-27.795773
366.8787	-26.266768
367.1934	-44.087182
367.91099	-20.396212
368.34572	-25.795262
368.84504	-24.559384
369.21975	-36.131025
369.69723	-37.210783
370.10196	-45.722585
370.5667	-48.09219
371.30795	-21.957958
371.70358	-31.388944
372.12376	-38.26382
372.70675	-28.427859
373.12057	-36.04327
373.45436	-51.83047
374.11192	-34.36574
374.5876	-35.558487
375.05507	-37.669718
375.5362	-38.312544
376.01004	-39.709264
376.5903	-30.143107
376.9632	-41.936097
377.54617	-32.07106
377.89633	-46.262754
378.34926	-49.79276
378.97317	-35.691207
379.28785	-53.544672
379.8581	-45.00903
380.38561	-40.87729
380.8622	-41.951286
381.33513	-43.450587
381.87446	-38.14725
382.29646	-44.832738
382.77759	-45.570128
383.20414	-51.809515
383.8435	-36.165078
384.27643	-41.806694
384.69935	-48.392644
385.20412	-46.67586
385.7016	-45.633
386.22912	-41.481613
386.6975	-43.454094
386.984	-64.15076
387.54243	-56.793112
388.1345	-46.08329
388.57198	-51.153064
389.12495	-44.48435
389.53877	-52.05706
389.98078	-56.669214
390.37732	-66.08239
391.0167	-50.394987
391.48782	-52.151363
391.96712	-52.970156
392.3973	-58.88976
392.9703	-50.045544
393.4505	-50.75281
393.9871	-45.722846
394.30634	-63.05162
394.9339	-48.621582
395.37045	-53.820767
395.8734	-52.247418
396.2954	-58.98013
396.82928	-54.173353
397.3495	-50.808604
397.71967	-62.962566
398.12804	-71.100036
398.79288	-52.766944
399.14758	-66.45797
399.5623	-73.93329
400.14166	-64.51436
400.66007	-61.26723
401.25215	-50.49872
401.61413	-63.4304
402.06888	-66.86168
402.53545	-68.98835
403.09843	-61.214825
403.62048	-57.622712
404.02247	-66.41454
404.40992	-76.72568
405.04383	-61.598844
405.5204	-62.74514
405.99062	-64.52143
406.39716	-72.86808
406.96196	-64.92011
407.36305	-73.841086
407.9442	-64.17801
408.39078	-68.332014
408.82824	-73.47147
409.27935	-77.262675
409.8678	-66.8196
410.33528	-68.91014
410.76183	-75.183575
411.2566	-74.41423
411.75863	-72.886794
412.15608	-82.21615
412.70815	-75.550045
413.2493	-70.02151
413.60673	-83.37973
414.12514	-80.23973
414.74996	-66.079246
415.06465	-83.84181
415.75314	-63.12916
416.08055	-79.65794
416.4862	-88.02882
417.15467	-69.37992
417.48845	-85.198446
418.1251	-69.844776
418.60258	-70.89205
419.05642	-74.33983
419.3993	-89.224884
419.9359	-84.22347
420.4543	-80.95006
421.0955	-65.19673
421.38564	-85.4921
421.98135	-74.31966
422.41336	-79.99691
422.92632	-77.37846
423.39653	-79.20058
423.874	-80.22154
424.30057	-86.5116
424.92448	-72.46768
425.33284	-80.61249
425.93402	-68.893106
426.33965	-77.240936
426.84988	-74.978995
427.301	-78.70654
427.67752	-90.10852
428.35873	-70.16881
428.68888	-86.31226
429.16454	-87.60158
429.67932	-84.775666
430.08586	-93.07031
430.60246	-90.11316
430.99172	-100.21611
431.5465	-93.27935
432.064	-90.17393
432.48147	-97.36026
433.05445	-88.5852
433.56468	-86.218484
433.92484	-99.279834
434.46235	-94.13874
435.02624	-86.265634
435.3773	-100.37872
435.99485	-86.93544
436.44505	-90.803656
436.9862	-85.27258
437.29997	-103.17398
437.8875	-92.778875
438.33953	-96.46806
438.85157	-93.911164
439.2463	-103.44222
439.74197	-102.62913
440.2522	-100.25953
440.79425	-94.70252
441.17806	-105.31569
441.65373	-106.595496
442.083	-112.582964
442.68236	-101.0645
443.21533	-96.29334
443.62005	-104.830554
444.17666	-97.6843
444.52682	-111.857364
445.13254	-99.68508
445.58	-103.82886
446.0293	-107.72117
446.5468	-104.66762
446.93152	-115.22814
447.59	-97.56931
448.10477	-94.829825
448.50586	-103.66541
449.017	-101.28375
449.43263	-108.58954
449.8992	-110.7687
450.35304	-114.232464
450.77232	-121.23674
451.40533	-106.23775
451.7282	-123.27105
452.32755	-111.653624
452.82778	-110.36818
453.3762	-104.059636
453.8255	-108.0714
454.2375	-115.792376
454.82503	-105.5166
455.19883	-117.18883
455.6936	-116.43257
456.16198	-118.37442
456.5958	-123.91937
457.1797	-113.974184
457.6199	-118.90121
458.0792	-121.79051
458.59034	-119.3405
459.0278	-124.49775
459.59442	-116.31942
460.101	-114.3451
460.57121	-116.126886
460.88317	-134.19174
461.3643	-134.8681
461.97457	-122.15332
462.44477	-123.98566
462.92226	-125.00224
463.30788	-135.43129
463.7208	-143.11821
464.32106	-131.53505
464.71123	-141.5507
465.28785	-132.35128
465.70077	-140.03507
466.35742	-122.61236
466.67665	-139.91117
467.19325	-136.97889
467.6971	-135.27413
468.291	-124.28192
468.7512	-127.06068
469.31328	-119.38345
469.7744	-122.11628
470.25733	-122.53706
470.6939	-127.83657
471.07952	-138.2965
471.6325	-131.56622
472.1509	-128.39976
472.6575	-126.43225
473.11224	-129.7517
473.53151	-136.76435
474.04174	-134.42933
474.65747	-121.24199
474.9576	-140.5126
475.48147	-136.74968
475.9717	-136.51917
476.4701	-135.34013
476.84847	-146.55076
477.45056	-134.78192
477.89166	-139.56329
478.36096	-141.37337
478.70657	-156.03811
479.2477	-150.4832
479.85617	-138.02329
480.2445	-148.24968
480.72746	-148.72499
481.3259	-137.26101
481.70335	-148.55236
482.1126	-156.6448
482.59466	-157.23653
483.1085	-154.43681
483.65786	-148.15368
484.2063	-141.83772
484.621	-149.33194
485.18035	-141.88417
485.6451	-144.25822
486.04437	-153.34134
486.4855	-158.09024
487.0985	-145.16614
487.5632	-147.49331
487.96795	-156.00798
488.4045	-161.2703
488.9375	-156.55782
489.3704	-162.22511
489.8506	-162.94495
490.34264	-162.47893
490.75646	-170.06527
491.2976	-164.54939
491.7469	-168.42337
492.3199	-159.64648
492.70915	-169.73836
493.2103	-168.29266
493.63956	-174.32746
494.218	-164.97559
494.6873	-166.85443
495.2257	-161.59513
495.645	-168.57661
496.1452	-167.30668
496.47264	-183.79355
497.04016	-175.49157
497.6841	-159.41858
498.00695	-176.35064
498.4735	-178.4702
499.0538	-168.91794
499.63404	-159.35624
500.0615	-165.53538
500.4935	-171.29696
500.9246	-177.03629
501.4612	-172.01104
501.91414	-175.50623
502.40254	-175.42764
502.8609	-178.4765
503.35933	-177.27073
503.88593	-173.31948
504.4116	-169.35198
504.7736	-182.30699
505.2029	-188.30132
505.8286	-173.98039
506.3161	-173.98877
506.6981	-184.87252
507.2165	-181.7155
507.7913	-172.6984
508.156	-185.27933
508.6044	-189.3723
509.11734	-186.75411
509.58755	-188.47171
510.0814	-187.85876
510.5716	-187.58685
511.07	-186.43138
511.55934	-186.22313
511.9395	-197.2439
512.54614	-185.03388
512.9163	-197.08227
513.4047	-196.95733
513.844	-201.94275
514.3624	-198.76346
514.9663	-186.75438
515.28554	-204.10332
515.7539	-206.02603
516.3733	-192.46305
516.81894	-196.79335
517.20457	-207.21057
517.7557	-200.7205
518.2059	-204.47292
518.7098	-202.86692
519.1818	-204.41719
519.6966	-201.55533
520.12405	-207.76354
520.61245	-207.68916
521.0663	-211.14872
521.5447	-212.06005
522.01307	-214.01499
522.55695	-208.25255
523.03443	-209.28444
523.441	-217.57723
523.89936	-220.60041
524.41777	-217.34096
524.958	-211.92384
525.48825	-207.56917
525.943	-210.91087
526.4205	-211.90091
526.7843	-224.63521
527.2463	-227.2728
527.7438	-226.2787
528.21946	-227.47397
528.70695	-227.41373
529.24446	-222.3036
529.5446	-241.61756
530.0439	-240.3716
530.6478	-228.395
531.0516	-236.9885
531.5455	-236.29618
532.03297	-236.32526
532.39677	-249.04137
533.06434	-230.51172
533.37266	-248.9481
534.0002	-234.46253
534.47224	-236.12984
534.86696	-245.64492
535.42993	-237.84433
535.7501	-255.1364
536.40673	-237.64654
536.80236	-247.10453
537.3053	-245.53018
537.8883	-235.6544
538.26574	-247.03378
538.75596	-246.7197
539.22344	-248.78807
539.6527	-254.72593
539.97104	-272.21764
540.62315	-255.2341
541.10427	-255.8458
541.5945	-255.62233
542.05196	-258.69631
542.6286	-249.45446
543.0115	-260.2633
543.5235	-257.6922
544.0401	-254.67592
544.5267	-254.82916
545.00237	-256.0184
545.36343	-269.058
545.8855	-265.47298
546.5012	-252.30001
546.88957	-262.4257
547.36614	-263.5923
547.8682	-262.07783
548.2811	-269.70948
548.69764	-277.01186
549.26244	-269.12927
549.79904	-264.00526
550.16193	-276.86256
550.67034	-274.71334
551.1433	-276.1537
551.63076	-276.1406
552.1701	-270.85367
552.55026	-281.9064
553.01865	-283.82832
553.5425	-280.12645
553.93997	-289.3433
554.4575	-286.25005
554.9568	-285.02412
555.39607	-289.99436
555.91994	-286.2139
556.5002	-276.71193
556.6912	-307.18353
557.3133	-293.37144
557.7053	-303.19774
558.331	-288.93085
558.70663	-300.47342
559.15774	-304.18104
559.6234	-306.4168
560.2819	-288.79124
560.71843	-294.07712
561.1968	-295.02123
561.6743	-296.0208
562.18	-294.10907
562.6193	-299.06805
563.1277	-296.957
563.7016	-288.0562
563.9935	-308.20094
564.5201	-304.11615
564.9394	-311.16018
565.526	-300.91324
565.99896	-302.4391
566.32183	-319.36656
566.8721	-312.88042
567.255	-323.71625
567.82613	-315.10541
568.2845	-318.01234
568.7211	-323.31468
569.2677	-317.19238
569.63603	-329.4333
570.14444	-327.32958
570.70196	-320.06334
571.0057	-339.01884
571.56507	-331.61177
572.03437	-333.4985
572.39635	-346.37176
572.9593	-338.61125
573.455	-337.71694
573.83426	-348.91348
574.279	-353.33675
574.7374	-356.2708
575.3422	-344.22798
575.84697	-342.44094
576.2517	-350.8865
576.62277	-362.94587
577.17665	-356.10845
577.70416	-351.9259
578.05886	-365.6023
578.5418	-366.03354
578.99837	-369.25205
579.4913	-368.72658
579.96516	-370.08166
580.41536	-373.96794
581.0147	-362.38215
581.3267	-380.47687
581.91694	-369.9159
582.3062	-379.99986
582.7564	-383.87019
583.26935	-381.2258
583.7132	-385.68418
584.1652	-389.3376
584.59267	-395.46957
585.03196	-400.45114
585.4849	-404.02434
585.9487	-406.45526
586.4271	-407.3545
586.9228	-406.57286
587.4312	-404.40312
587.8987	-406.4225
588.28977	-416.38865
588.7027	-424.07436
589.18016	-425.08774
589.74496	-417.05375
590.2188	-418.48477
590.62535	-426.8567
591.15285	-422.66915
591.5494	-432.0496
591.9887	-437.02408
592.49254	-435.30615
592.93365	-440.09538
593.3438	-448.00574
593.71854	-459.62636
594.21967	-458.2535
594.86905	-441.54397
595.15736	-462.1201
595.82584	-443.48109
596.14143	-461.17712
596.5989	-464.20473
596.9718	-475.9781
597.61027	-460.49659
597.98407	-472.2052
598.4779	-471.5179
599.01	-466.8941
599.55477	-460.95708
599.9331	-472.26284
600.286	-486.0823
600.8017	-483.1956
601.32555	-479.46125
601.84124	-476.552
602.24414	-485.2078
602.7871	-479.5128
603.1091	-496.50656
603.68933	-487.0258
604.1377	-491.0072
604.46513	-507.5027
604.9881	-503.8805
605.44556	-506.8811
605.8312	-517.4204
606.416	-507.36076
606.79344	-518.7265
607.27274	-519.53253
607.7848	-517.00655
608.26045	-518.2021
608.70155	-523.03795
609.1454	-527.49993
609.5483	-536.1624
610.074	-532.2292
610.5278	-535.715
610.9389	-543.59783
611.45005	-541.17244
611.782	-557.17103
612.22494	-561.70296
612.6933	-563.7269
613.35	-546.2954
613.69377	-561.10083
614.0721	-572.29815
614.5787	-570.30997
615.0762	-569.2679
615.6128	-564.23544
615.9775	-576.82176
616.4177	-581.7134
616.917	-580.4909
617.2899	-592.2687
617.7574	-594.3855
618.30127	-588.5121
618.74147	-593.3707
619.0789	-608.83387
619.4991	-615.7386
619.97565	-616.8624
620.46314	-616.8506
620.8415	-628.165
621.4172	-619.03577
621.761	-633.84803
622.2603	-632.6315
622.6168	-646.09706
623.0625	-650.37
623.6091	-644.31843
624.0438	-649.7578
624.71685	-630.6064
625.04427	-647.093
625.4981	-650.5319
625.8255	-667.0664
626.30846	-667.47297
626.80596	-666.48753
627.24706	-671.19893
627.7027	-674.5341
628.12563	-681.1483
628.8132	-660.54257
629.3125	-659.3311
629.7227	-667.232
630.2411	-664.0524
630.6149	-675.7859
631.08513	-677.53186
631.5635	-678.5254
632.14287	-669.02556
632.7277	-659.02017
633.0242	-678.6415
633.45436	-684.5846
633.9682	-681.8357
634.35476	-692.1961
634.8177	-694.74115
635.1342	-712.3581
635.5835	-716.31884
636.07735	-715.59425
636.5421	-717.96985
636.91044	-730.25164
637.4798	-721.7485
637.92	-726.6069
638.3438	-733.1661
638.7658	-739.9111
639.27513	-737.7197
639.6007	-754.3275
640.0964	-753.49105
640.45656	-766.59273
641.0132	-759.463
641.36333	-773.607
641.81535	-777.2769
642.40106	-767.10754
642.74394	-782.0575
643.15776	-789.6407
643.53884	-800.54385
644.1746	-785.3088
644.64115	-787.46626
644.83305	-817.83774
645.42877	-806.7511
645.89443	-808.93253
646.36555	-810.6575
646.7821	-817.9441
647.12134	-833.253
647.537	-840.5847
648.0845	-834.44435
648.5374	-837.9825
648.8985	-851.016
649.2514	-864.87795
649.64155	-874.82027
650.1545	-872.2461
650.6729	-869.04717
651.1959	-865.39953
651.5742	-876.6618
651.98896	-884.1512
652.4546	-886.3657
652.89663	-891.0633
653.325	-897.06714
653.707	-907.9541
654.23177	-904.11517
654.6101	-915.3861
655.1231	-912.77397
655.4978	-924.3477
655.88614	-934.5129
656.4209	-929.67184
656.7347	-947.5295
657.1067	-959.4141
657.5405	-964.9292
658.0189	-965.8798
658.3054	-986.6334
658.8793	-977.6747
659.234	-991.3228
659.6578	-997.8705
660.0325	-1009.5191
660.53457	-1007.9805
660.8447	-1026.2649
661.2185	-1037.9511
661.77785	-1030.5407
662.17075	-1040.3491
662.5664	-1049.7238
662.9793	-1057.4248
663.48315	-1055.7526
663.97973	-1054.8069
664.36445	-1065.344
664.70915	-1080.1241
665.06567	-1093.5548
665.5659	-1092.2244
665.94606	-1103.3365
666.48903	-1097.5915
666.8783	-1107.7133
667.2621	-1118.3366
667.6741	-1126.1311
668.14795	-1127.5184
668.5145	-1139.9978
668.89737	-1150.7034
669.38577	-1150.6261
669.8869	-1149.276
670.32346	-1154.4535
670.7291	-1162.9183
671.12654	-1172.1674
671.524	-1181.4115
671.906	-1192.2638
672.3125	-1200.6248
672.81456	-1199.1592
673.10106	-1219.7802
673.5376	-1225.0561
674.0151	-1226.1199
674.3962	-1237.0464
674.7891	-1246.7541
675.0665	-1268.4094
675.4021	-1283.9911
676.0633	-1266.1147
676.48165	-1273.259
676.79633	-1291.0347
677.17923	-1301.8269
677.61215	-1307.4137
678.04416	-1313.1546
678.6408	-1301.8417
679.07644	-1307.1777
679.3011	-1334.284
679.7158	-1341.7861
680.2688	-1334.9816
680.62985	-1348.0392
681.0664	-1353.2835
681.3702	-1372.1685
681.7167	-1386.6575
682.13507	-1393.777
682.6353	-1392.5106
683.231	-1381.3504
683.4702	-1406.9516
683.68576	-1434.887
684.2251	-1429.5327
684.6789	-1433.0268
685.12	-1437.7814
685.4929	-1449.5829
685.74485	-1473.8766
686.2214	-1474.9868
686.8144	-1464.121
687.15093	-1479.6819
687.5038	-1493.5129
687.7921	-1514.0079
688.2387	-1518.2421
688.73254	-1517.5574
689.06996	-1532.9584
689.3783	-1551.4916
689.7039	-1568.1302
690.1177	-1575.695
690.6998	-1565.9977
691.09996	-1574.9233
691.4019	-1594.0301
691.5847	-1625.412
692.0722	-1625.3814
692.69794	-1611.1578
692.9553	-1634.8635
693.3455	-1644.8406
693.5483	-1674.1597
694.04854	-1672.8418
694.5024	-1676.2943
694.93257	-1682.1957
695.25635	-1699.0983
695.5101	-1723.167
695.9303	-1730.0688
696.4378	-1728.027
696.68243	-1752.9896
697.0026	-1770.219
697.24814	-1795.1156
697.6465	-1804.2944
698.1749	-1800.1471
698.61056	-1805.4278
698.88614	-1827.2964
699.1499	-1850.272
699.571	-1857.101
700.10395	-1852.4308
700.455	-1866.5096
700.82973	-1878.066
702.62416	-1743.4457
720.08464	4.6532834
720.5321	0.4704642
720.8859	-13.225516
721.4116	-9.269621
721.80814	-18.658698
722.4875	1.0758326
722.9741	1.0391561
723.3779	-7.614096
723.84995	-9.182656
724.42475	-0.16267029
724.91315	-0.0961824
725.33606	-6.716132
725.79536	-9.664121
726.2674	-11.222723
726.80035	-6.5720576
727.23145	-12.349894
727.8772	3.953094
728.20916	-12.027169
728.864	5.222761
729.2378	-6.470165
729.7098	-8.057058
730.281	0.52049695
730.72846	-3.582946
731.25324	0.29207615
731.708	-3.1297458
732.2437	1.889974
732.6475	-6.750969
733.15954	-4.2446324
733.69705	0.9157827
734.18454	0.9304484
734.6593	-0.36751507
735.14224	-0.82880865
735.71977	8.4645485
736.1363	1.1504888
736.5956	-1.7173382
737.15495	5.70894
737.66336	7.847501
737.9917	-8.562354
738.491	-7.314691
739.094	4.6037245
739.45233	-8.728172
739.988	-3.707635
740.4637	-4.9537323
740.8948	-10.788673
741.42866	-5.954642
741.77336	-20.705574
742.3309	-13.4143426
742.9275	-2.2027315
743.3568	-8.222083
743.85883	-6.690723
744.38816	-2.3457588
744.7947	-10.679435
745.3204	-6.7758546
745.85245	-2.1220519
746.33357	-2.8151273
746.7692	-8.1788595
747.264	-7.4186855
747.8861	6.482221
748.3563	4.660878
748.781	-1.767371
749.31944	3.4721525
749.71234	-6.2245036
750.23803	-2.2731977
750.7619	1.4237046
751.27576	4.224732
751.6459	-7.886526
752.2171	0.70962854
752.60454	-9.574007
753.1839	-0.0667701
753.7523	8.238591
754.1416	-1.8344326
754.56177	-8.833999
755.0647	-7.163284
755.7505	13.18421
756.2052	9.866088
756.57357	-2.4183199
757.05196	-3.2973032
757.51126	-6.227858
758.15154	9.470541
758.75727	21.691822
759.11197	8.038199
759.4876	-3.5043615
759.99145	-1.8205463
760.5253	3.0269337
760.9737	-1.0100774
761.43846	-3.3568883
761.93413	-2.5443183
762.488	4.330821
762.94094	0.7363472
763.453	3.275688
764.01415	10.92349
764.4034	0.8167649
764.7763	-11.051668
765.53937	17.395058
765.8495	-0.90294113
766.34973	0.42907998
766.8172	-1.5965838
767.3502	3.108561
767.8313	2.4630805
768.3024	0.7491796
768.8081	2.627626
769.16734	-10.57387
769.7212	-3.712617
770.25237	0.74367997
770.6689	-6.514954
771.311	9.4399315
771.6821	-2.5817742
772.19323	-0.1233749
772.6989	1.7781175
773.1837	1.4326087
773.72573	7.118492
774.0977	-4.8245912
774.7362	10.794811
775.11817	-0.07046145
775.6884	8.451561
776.11315	2.014925
776.44876	-13.6402565
777.09086	2.265344
777.47103	-8.819064
778.2159	17.733495
778.40144	-13.377317
778.98443	-3.4640246
779.54377	3.935541
779.86755	-12.942947
780.46963	-1.1337189
780.93166	-3.7207355
781.3573	-10.108386
781.9821	4.045384
782.39776	-3.4126827
782.9171	-0.10791739
783.39184	-1.384138
783.8311	-6.3905266
784.3441	-3.7299014
784.8625	-0.5034651
785.36726	1.2216595
785.8029	-4.0502692
786.29677	-3.4551144
786.807	-1.0265763
787.27084	-3.477119
787.81653	2.5417023
788.24763	-3.3346219
788.7351	-3.2775182
789.3099	5.6812675
789.7701	2.9293874
790.254	2.5574217
790.8206	10.708258
791.22896	2.544845
791.73464	4.3950017
792.12936	-5.0718743
792.605	-6.3686842
793.17346	2.0440004
793.6173	-2.4686145
794.0229	-10.9398116
794.6632	4.8811805
795.2398	14.037116
795.5254	-6.7810987
796.08384	0.5383114
796.6077	4.286032
797.0452	-0.87622254
797.49447	-4.7871355
798.0456	1.7977652
798.5504	3.6081025
798.88235	-12.376875
799.5563	6.797345
800.07743	10.215725
800.3339	-13.520543
800.95054	-0.25539667
801.4908	5.188186
802.021	9.619068
802.38027	-3.580851
802.87776	-2.4848515
803.4371	4.846649
803.7727	-10.790768
804.3093	-5.6814328
804.835	-1.767371
805.33067	-0.8901025
805.7954	-3.2814465
806.2629	-5.3293706
806.91046	11.174035
807.40705	12.104716
807.70263	-7.6109535
808.2938	3.101752
808.89043	14.32998
809.23877	-0.04190963
809.6926	-3.432854
810.25286	4.0589207
810.72216	2.2046614
811.20237	1.4108659
811.70987	3.4896988
812.32923	17.082807
812.6885	3.9247976
813.0041	-13.832007
813.6753	5.068211
814.0882	-2.5934719
814.5393	-6.3425953
815.125	3.8480464
815.56976	-0.58257343
815.97994	-8.524636
816.3947	-16.001216
817.01404	-2.4052195
817.45515	-7.198308
818.00175	-1.1048989
818.47014	-3.0980826
818.8949	-9.482322
819.41783	-5.8632253
819.87713	-8.780823
820.5256	7.814759
821.0313	9.696081
821.4469	2.2955294
821.9317	2.0882716
822.401	0.20092111
823.07855	19.804994
823.37687	0.3130333
823.858	-0.39266238
824.41005	6.272132
824.8575	2.1823385
825.285	-4.0169972
825.7561	-5.6604756
826.4064	11.081277
826.8457	6.1524254
827.2622	-1.1232372
827.8934	13.606732
828.25085	0.25415257
828.8711	13.93967
829.2258	0.2679764
829.8388	13.241313
830.2599	6.397083
830.72194	3.736196
831.2267	5.5308137
831.61234	-4.966571
832.1344	-1.3924935
832.74466	11.2900505
833.0566	-6.8214353
833.8133	20.973294
834.08344	-1.4446524
834.49726	-9.047224
835.14936	7.926348
835.5186	-4.1952106
836.188	14.5138675
836.47814	-5.77704
837.0584	3.7537486
837.58135	7.419998
838.07976	8.531192
838.67275	19.376967
839.07474	10.610711
839.4149	-4.5731184
839.9015	-4.6205323
840.6227	19.405519
840.91556	-0.58964433
841.3594	-5.0351975
842.0124	12.015387
842.3771	-0.7043816
842.8664	-0.45046437
843.41485	5.826296
843.9069	6.270823
844.4426	11.260451
844.84094	2.0887955
845.3566	5.0056075
845.79955	0.3738033
846.1197	-16.81873
846.8373	6.8565435
847.2493	-0.89455456
847.8177	7.44305
848.1679	-6.6239297
848.61443	-10.837128
849.26563	5.969579
849.79587	10.413218
850.19695	1.4954738
850.7263	5.8354623
851.2474	9.256006
851.65306	0.86967835
852.10144	-3.1313485
852.8045	19.070225
853.201	9.6746
853.61665	2.2802964
854.09596	1.5004559
854.6935	12.8366
855.0109	-4.6860224
855.5439	-0.043219063
856.06956	3.9088225
856.46883	-5.107759
856.9754	-3.2082744
857.53203	3.9462786
858.0859	10.785271
858.41333	-5.7086753
858.95266	-0.32350574
859.4665	2.373534
[truncated: 1,079 more rows]
