# Supplementary material for: Staphylococcus aureus vWF-binding protein triggers a strong interaction between clumping factor A and host vWF
Source: Commun Biol. 2021 Apr 12;4:453. doi: 10.1038/s42003-021-01986-6 (PMC8041789; doi:10.1038/s42003-021-01986-6)
Supplement: Supplementary file 3 — Supplementary Data 1 [file 42003_2021_1986_MOESM3_ESM.zip › Supplementary Data 1/Fig 6a curve_3.tsv]

x	y
-138.96586	126.97336
-138.56113	118.48514
-138.06546	119.27334
-137.56433	120.57629
-137.1023	117.90308
-136.66848	112.318314
-136.1919	111.20398
-135.62529	119.31325
-135.19055	113.780256
-134.71124	112.90927
-134.15827	119.60419
-133.75082	111.31321
-133.13691	124.37325
-132.8386	104.79956
-132.37566	102.257175
-131.88635	102.40429
-131.2488	117.79673
-130.72766	121.23011
-130.32566	112.37332
-129.84817	111.32342
-129.41162	106.0268
-128.94323	103.97788
-128.35751	114.06185
-127.85638	115.46826
-127.42073	110.056374
-126.93597	109.70929
-126.50578	103.77822
-126.00192	105.483774
-125.46623	110.34609
-125.0033	107.77804
-124.46851	112.613786
-124.06743	103.73316
-123.49808	112.11137
-123.03697	109.31846
-122.63315	100.68537
-122.16204	98.97982
-121.58542	108.05853
-121.01789	116.31357
-120.61953	107.031634
-120.13113	107.150566
-119.62545	108.992856
-119.135244	109.18879
-118.65958	107.91624
-118.2785	96.964
-117.64822	111.60528
-117.208934	106.57532
-116.83331	95.02018
-116.144825	115.694586
-115.712815	109.9605
-115.300814	102.14601
-114.776945	105.88534
-114.363125	98.18625
-113.840166	101.79919
-113.45909	90.83474
-112.94795	93.232894
-112.46683	92.497864
-112.04482	85.76156
-111.42091	99.763565
-111.033465	89.39625
-110.47867	96.314214
-110.04666	90.52905
-109.55099	91.336376
-109.1399	83.47159
-108.50507	98.641637
-108.09489	90.65426
-107.489164	102.77743
-107.054426	97.26955
-106.52055	102.04123
-106.07854	97.316696
-105.6629	89.90351
-105.2418	82.954234
-104.70884	87.60542
-104.36505	72.787956
-103.74841	86.060666
-103.238186	88.41118
-102.752516	88.164684
-102.320506	82.385807
-101.726606	93.325625
-101.36008	80.86702
-100.79801	88.50601
-100.41875	77.295344
-99.89761	80.743905
-99.38193	83.571136
-98.94173	78.668475
-98.345105	89.92185
-97.712096	104.833094
-97.409234	85.771515
-96.96813	80.992824
-96.62434	66.139406
-95.948586	85.47839
-95.518395	79.57247
-94.94814	88.07536
-94.51795	82.17782
-94.022276	82.967334
-93.54479	81.86767
-92.89359	98.69705
-92.63348	75.225146
-92.12689	77.212035
-91.64486	76.5692
-91.32744	59.09033
-90.54346	89.525255
-90.12327	82.57913
-89.702176	75.6789
-89.28108	68.81863
-88.83179	64.882044
-88.2388	75.73516
-87.8177	68.819415
-87.326576	69.22125
-86.85546	67.48871
-86.42436	61.581795
-85.88048	67.44811
-85.3457	72.20224
-84.79454	78.725054
-84.40255	68.92289
-83.86595	73.96857
-83.39119	72.5839
-82.7691	86.440535
-82.34709	79.5954
-81.911445	74.283434
-81.41304	75.335946
-80.88099	79.957534
-80.41078	78.06756
-79.966036	73.647415
-79.464904	75.09496
-79.14931	57.29552
-78.50448	73.51644
-77.9415	81.20913
-77.70321	55.557673
-76.997445	78.01098
-76.63456	65.131164
-76.16526	63.186706
-75.665945	64.38583
-75.13389	68.971086
-74.74008	59.253526
-74.16801	68.01576
-73.846955	50.78311
-73.18575	68.655436
-72.77193	61.03583
-72.082535	81.77546
-71.72056	68.86881
-71.32038	59.84344
-70.606426	83.179255
-70.24263	70.39793
-69.73877	72.00133
-69.23036	74.1797
-68.82109	66.1009
-68.323594	67.104246
-67.77881	72.89327
-67.329516	68.95772
-66.96299	56.471883
-66.43457	60.662295
-65.91798	63.68179
-65.48688	57.777703
-64.95937	61.87725
-64.508264	58.099896
-64.04715	55.37405
-63.49327	62.22194
-63.03488	59.18516
-62.509194	63.06673
-62.08082	56.997088
-61.66973	49.104273
-61.211345	46.033708
-60.71567	46.81876
-60.14178	55.72978
-59.78162	42.58879
-59.210453	51.22083
-58.813914	41.785915
-58.2091	53.833254
-57.74071	51.84241
-57.22139	55.14694
-56.754818	52.901503
-56.239134	55.776404
-55.629773	68.300234
-55.279617	54.194225
-54.68026	65.61079
-54.397407	44.541218
-53.914466	44.020607
-53.49246	37.249988
-52.905836	47.479663
-52.46928	42.234632
-51.811714	59.64357
-51.340596	57.953472
-50.86766	56.467428
-50.455657	48.66362
-49.988177	46.603697
-49.40428	56.474762
-48.99592	48.26787
-48.43749	55.564223
-48.13008	37.02078
-47.470696	54.725457
-47.08325	44.379705
-46.640327	39.757895
-46.068255	48.47062
-45.648978	41.418133
-45.029612	54.97955
-44.704922	38.132237
-44.13649	46.433957
-43.579877	53.55235
-43.193342	43.147267
-42.73041	40.555538
-42.217454	43.2104
-41.788173	37.174284
-41.352525	31.819505
-40.785	40.034514
-40.205652	49.462358
-39.841854	36.719242
-39.388016	33.167764
-38.832315	40.179637
-38.362106	38.371133
-37.968295	28.761236
-37.320735	45.19231
-37.0206	25.892623
-36.3785	41.808355
-35.85554	45.360746
-35.461728	35.76604
-34.946044	38.57781
-34.5395	30.29967
-33.991984	36.416203
-33.482667	38.687834
-32.97244	40.955093
-32.465852	42.89527
-32.03475	37.061385
-31.599104	31.76004
-31.116162	31.229856
-30.494977	44.953152
-30.1139	33.947324
-29.715542	24.831985
-29.188035	28.858659
-28.71055	27.796997
-28.127564	37.66466
-27.747395	26.573427
-27.382688	13.944034
-26.795155	24.20331
-26.312213	23.693554
-25.747417	31.645096
-25.3627	21.005942
-24.847017	23.944497
-24.40864	18.844334
-23.898414	21.165474
-23.390006	23.318177
-22.794287	34.398404
-22.425942	22.118429
-22.003027	15.504209
-21.387299	28.622145
-21.031687	15.050248
-20.501451	19.435556
-20.003958	20.441178
-19.599232	11.872796
-19.066269	16.561698
-18.483282	26.373714
-18.067643	18.915062
-17.598344	17.102368
-17.090846	19.061227
-16.709768	8.083168
-16.051294	25.760078
-15.57199	24.893285
-15.183636	14.669117
-14.659766	18.348984
-14.222299	13.196693
-13.682059	18.613295
-13.24823	13.084836
-12.808944	8.025796
-12.25779	14.587907
-11.872165	4.124523
-11.316463	11.11314
-10.738934	20.339543
-10.27873	17.52908
-9.951312	1.0168022
-9.41471	6.0567185
-8.78534	20.622708
-8.451555	4.7794503
-7.829461	18.61766
-7.495676	2.7692503
-6.9308803	10.705545
-6.2915055	26.366489
-5.9586305	10.447525
-5.439309	13.649338
-4.985471	10.163834
-4.5416377	5.6540436
-4.001398	11.145882
-3.584849	3.7942596
-2.9900395	14.78411
-2.5434777	10.579809
-2.0914588	6.9355645
-1.6057887	6.706096
-1.1328515	5.238312
-0.45618742	24.678483
-0.16969658	3.9430486
0.22775261	-5.303001
0.85439444	9.0052315
1.1890885	-6.7612825
1.7475182	0.50050003
2.3523323	12.57351
2.7088543	-0.9144329
3.265465	6.186907
3.7665964	7.562669
4.157679	-2.4008608
4.7615836	9.558989
5.1808606	2.5311335
5.5964997	-4.8419693
6.1039978	-2.8759657
6.6224097	0.37895376
7.0025785	-10.738204
7.641044	4.792551
8.090335	0.8711561
8.627846	5.9425112
9.104421	4.8352446
9.470038	-7.7528825
10.066667	3.4833263
10.535056	1.4948627
10.919773	-9.093159
11.524587	2.9759283
11.996614	1.3793398
12.471371	0.045491724
12.967045	0.90206494
13.44362	-0.26759308
14.0375205	10.666256
14.395861	-2.6269247
15.005222	9.924676
15.47543	8.096262
15.906531	2.250585
16.422215	5.1621593
16.853315	-0.6767589
17.326252	-2.1868438
17.885592	5.26432
18.317602	-0.493077
18.745974	-6.5967743
19.18435	-11.677295
19.713676	-7.428468
20.295753	2.300605
20.810527	5.172641
21.43444	19.156315
21.815518	8.170657
22.301188	7.959002
22.65862	-5.4266426
23.177032	-2.2264011
23.740919	5.570801
24.132001	-4.2831047
24.737725	7.8644365
25.067871	-8.363103
25.568093	-7.0711687
26.086505	-3.937197
26.518515	-9.6052714
27.15698	5.904525
27.594448	0.736422
27.928232	-15.151014
28.532137	-3.1206984
29.0651	1.4922439
29.47983	-5.973598
30.034624	0.90180305
30.50938	-0.41004038
30.97686	-2.451305
31.583493	9.800249
32.082806	10.987666
32.619408	16.078144
33.125087	17.933531
33.482518	4.47454
34.031853	10.895724
34.494786	8.339616
34.9177	1.6395797
35.56981	18.563262
35.975443	10.168548
36.444742	8.235623
36.86584	1.3772447
37.376065	3.7075508
37.900843	7.603012
38.33649	2.1795326
38.89401	9.4238254
39.245077	-4.650749
39.821696	4.502306
40.42469	16.422344
40.7703	1.7803871
41.296897	5.8167746
41.822585	9.7094745
42.231857	1.6716795
42.76573	6.405638
43.17864	-1.2247056
43.656126	-2.3062951
44.125425	-4.1936454
44.67567	2.2388
45.12314	-1.8748627
45.66702	3.9320183
46.089024	-2.8762962
46.632902	2.9586375
47.21134	12.3553095
47.780684	20.772021
48.23816	17.680487
48.682903	13.186997
49.222233	18.540185
49.60604	7.81938
50.1099	9.496648
50.673787	17.38606
51.059413	6.844403
51.67696	20.246292
52.058038	9.333194
52.421836	-3.482363
53.057573	11.851839
53.580532	15.415672
54.01527	9.982827
54.4682	6.398305
54.976606	8.559127
55.47137	9.307523
55.884282	1.6614597
56.399056	4.454381
56.9302	8.926909
57.538653	21.352243
57.96066	14.577431
58.4818	18.06372
58.905623	11.518639
59.34582	6.5855975
59.848766	8.1715485
60.32261	6.83288
60.821925	8.036801
61.271216	4.0339416
61.83965	12.409532
62.2753	6.9973823
62.72186	2.8431146
63.340316	16.330472
63.735946	6.8093044
64.29165	13.864927
64.82188	18.261233
65.267535	13.901597
65.56403	-5.803852
66.169754	6.4394276
66.73819	14.759485
67.230225	15.147881
67.69225	12.58242
68.20702	15.34023
68.58719	4.327329
69.13016	9.983875
69.584	6.4776756
69.967804	-4.1470174
70.489854	-0.6426139
70.96279	-2.1465071
71.443914	-2.8333408
71.979606	2.1840533
72.42526	-2.16825
72.96641	3.396879
73.39296	-2.9213533
73.9523	4.4430887
74.41523	1.902981
74.88817	0.38628654
75.328366	-4.461879
75.835864	-2.3531851
76.54163	20.098027
76.90088	6.82816
77.2665	-5.6920016
77.80583	-0.3610864
78.33879	4.3354474
78.7708	-1.430336
79.35834	8.851728
79.84128	8.392269
80.21326	-3.4662134
80.74077	0.6348788
81.28101	6.033535
81.735756	2.6369603
82.16231	-3.648006
82.672535	-1.3095754
83.212775	4.0975986
83.76848	11.139596
84.09953	-4.9779256
84.57611	-6.1059686
85.07815	-4.60124
85.5811	-3.0575713
86.15681	6.079509
86.53789	-4.949374
87.14179	7.051081
87.52014	-4.1498983
87.945786	-10.597539
88.57425	3.9616986
89.0299	0.66945397
89.476465	-3.5741353
89.91575	-8.532062
90.48146	-0.49543393
90.90164	-7.439729
91.314554	-15.139223
91.963024	1.4625759
92.31773	-12.180503
92.9762	5.4364226
93.3591	-5.383163
93.741086	-16.227367
94.284964	-10.491189
94.79428	-8.206719
95.29905	-6.482835
95.758345	-9.3896835
96.34133	0.50783287
96.82609	0.17777537
97.11713	-20.046338
97.629176	-17.483154
98.136674	-15.487358
98.70693	-6.9543364
99.0971	-16.970966
99.612784	-14.039034
100.152114	-8.7172596
100.52137	-20.92125
101.07707	-13.923256
101.60549	-9.660542
101.895616	-30.049945
102.435855	-24.57733
102.85513	-31.612737
103.44903	-20.654582
104.00564	-13.5994835
104.31669	-31.785886
105.0743	-3.9568444
105.477206	-12.678206
106.01017	-8.0183984
106.44673	-13.259998
107.059726	-0.30421347
107.513564	-3.8020325
107.95467	-8.529706
108.52492	-0.054573696
109.03151	1.8948562
109.44715	-5.4997274
109.97102	-1.7057154
110.519444	4.5730342
110.93963	-2.367857
111.37437	-7.824272
111.80274	-13.9305885
112.32388	-10.501926
112.765896	-15.192143
113.25975	-14.481029
113.77089	-12.044024
114.35478	-2.1224073
114.84591	-1.7582985
115.22699	-12.733738
115.75268	-8.858716
116.30747	-1.9366865
116.725836	-9.049194
117.26335	-3.840536
117.74265	-4.7597187
118.278344	0.22387978
118.71581	-4.904579
119.0978	-15.837848
119.78902	5.144351
119.98729	-24.57938
120.63394	-8.237684
121.14144	-6.143861
121.70987	2.170691
122.15644	-2.048275
122.72032	5.860522
123.12414	-2.771779
123.62072	-1.8780053
124.01999	-10.918019
124.653	3.983909
125.05045	-5.2204885
125.58523	-0.38489307
125.98359	-9.528258
126.50473	-6.144647
127.11136	6.1853357
127.46243	-7.876842
128.00449	-2.3196575
128.42285	-9.365846
128.89579	-10.9548395
129.38328	-10.951696
129.77618	-20.700686
130.48832	2.505986
130.90305	-5.066462
131.45329	1.4778027
131.88712	-4.106157
132.28093	-13.726006
132.7475	-15.937914
133.32958	-6.175562
133.86891	-0.8739528
134.37368	0.90599945
134.79205	-6.1500904
135.32228	-1.7313179
135.75065	-7.877709
136.18812	-12.9935914
136.7029	-10.222686
137.24404	-4.6627958
137.70061	-7.840777
138.12353	-14.532247
138.55826	-19.939458
139.08031	-16.37144
139.57326	-15.841254
140.15806	-5.862003
140.48094	-22.826671
141.01117	-18.409146
141.59961	-8.010779
142.02071	-14.869418
142.53366	-12.184955
143.02024	-12.299948
143.55321	-7.60869
144.08162	-3.4041277
144.39085	-21.784114
145.02568	-6.659908
145.59866	2.2144632
146.0525	-1.2917609
146.48633	-6.8367183
146.87832	-16.639674
147.42311	-10.755494
147.98972	-2.5996822
148.50268	0.03711137
148.90468	-8.8214965
149.27484	-20.881692
149.89511	-7.1879946
150.33713	-11.8968125
150.82007	-12.325882
151.38305	-4.5857827
151.93056	1.621123
152.34438	-5.9788606
152.76912	-12.4152095
153.31482	-6.461872
153.77047	-9.728913
154.32344	-2.9894622
154.77	-7.225195
155.2393	-9.052555
155.7177	-9.997932
156.18973	-11.6194875
156.6281	-16.707784
157.23656	-4.268564
157.66311	-10.4864685
158.1315	-12.463409
158.53531	-21.079204
159.01735	-21.64292
159.64581	-7.1898156
159.99414	-21.457463
160.51801	-17.777065
161.13283	-4.650749
161.55848	-11.0043485
162.0978	-5.7016917
162.54982	-9.3289135
163.03277	-9.744882
163.5348	-8.327741
163.86859	-24.08613
164.38791	-20.816994
164.92179	-16.106082
165.42837	-14.106358
165.9004	-15.735425
166.34696	-19.92453
166.82263	-21.160858
167.40289	-11.608401
167.86218	-14.488804
168.20961	-28.87955
168.82534	-15.707921
169.14093	-33.382998
169.79122	-16.606933
170.14229	-30.663885
170.72072	-21.309721
171.30007	-11.865111
171.6757	-23.395369
172.24413	-15.04964
172.79528	-8.488577
173.22456	-14.471252
173.67385	-18.474748
174.195	-14.921547
174.76343	-6.5902275
175.18362	-13.5615035
175.5656	-24.414878
176.06673	-23.054307
176.68064	-10.042989
177.00079	-27.266987
177.52829	-23.117926
177.92301	-32.688827
178.54147	-19.171421
179.01168	-20.971806
179.43005	-28.081128
179.93754	-26.061231
180.35864	-32.839446
180.99256	-17.774327
181.43184	-22.7659
182.04848	-9.469584
182.47685	-15.57721
182.98162	-13.784418
183.42546	-18.22683
183.93568	-15.880542
184.33495	-25.005662
184.8279	-24.479838
185.37177	-18.678694
185.74012	-30.88059
186.18395	-35.419657
186.81332	-20.782936
187.33901	-16.874904
187.67189	-32.810112
188.20758	-27.81022
188.61958	-35.6135
189.18983	-27.030447
189.68278	-26.470397
190.13753	-29.894608
190.61774	-30.65793
191.14161	-26.912044
191.68549	-21.043202
192.07111	-31.538865
192.49494	-38.1015
193.06701	-29.43279
193.58178	-26.588277
193.9947	-34.236954
194.4358	-39.09848
194.99969	-31.155516
195.50264	-29.577125
195.9583	-32.8921
196.5431	-22.845533
196.89871	-36.44257
197.39075	-35.919198
197.91189	-32.494202
198.39847	-32.58274
198.91142	-30.0047
199.31615	-38.532146
199.94643	-23.798505
200.30113	-37.415713
200.79226	-37.07492
201.36433	-28.339673
201.82908	-30.69329
202.31748	-30.65758
202.73676	-37.66352
203.33066	-26.730776
203.87272	-21.08968
204.30382	-26.909424
204.69763	-36.51801
205.22513	-32.412736
205.65987	-37.79464
206.23013	-29.31622
206.61939	-39.451328
207.11325	-38.774452
207.66622	-32.06277
208.11096	-36.39595
208.55025	-41.374827
209.04228	-40.88341
209.7999	-13.090701
210.11549	-30.788906
210.56933	-34.2972
211.02498	-37.51709
211.50338	-38.46011
211.98268	-39.35467
212.45562	-40.82709
213.00495	-34.42308
213.48426	-35.280563
213.82623	-50.266458
214.34464	-47.09372
214.93126	-36.90649
215.48787	-29.805287
216.16908	-9.8363115
216.53834	-21.965272
216.9267	-32.222294
217.49058	-24.370346
218.0199	-20.04031
218.45828	-25.06844
219.02308	-17.128472
219.45054	-23.333807
219.90165	-27.021281
220.34548	-31.57414
220.92665	-21.88077
221.32683	-30.874036
221.83433	-28.795204
222.26997	-34.18404
222.8475	-24.832686
223.24586	-34.070358
223.79793	-27.386345
224.21902	-34.26184
224.69014	-35.928625
225.21492	-32.067484
225.67421	-34.96386
226.22173	-28.751456
226.66829	-33.05163
227.05846	-42.997734
227.6851	-28.704305
228.06255	-40.029716
228.53276	-41.80102
229.07027	-36.68357
229.55139	-37.3277
230.09709	-31.281106
230.55001	-34.88554
230.97748	-41.05563
231.5059	-36.80747
232.06887	-29.087014
232.38083	-47.100795
232.94199	-39.575496
233.41038	-41.486422
233.93788	-37.35992
234.47721	-32.085203
234.9065	-38.031824
235.36943	-40.530825
235.846	-41.707242
236.36805	-38.173797
236.89192	-34.414555
237.46581	-25.447745
237.81415	-39.804233
238.40532	-29.155383
238.88188	-30.270245
239.35482	-31.739257
239.73044	-43.255104
240.29706	-35.14225
240.8573	-27.611715
241.2311	-39.317997
241.66584	-44.7321
242.21154	-38.76947
242.7818	-30.255836
243.24564	-32.657394
243.69493	-36.57486
244.14058	-40.918515
244.57987	-45.914945
245.10646	-41.807002
245.6758	-33.450315
246.06598	-43.449213
246.48708	-50.26908
247.0355	-43.97835
247.5621	-39.972612
248.06596	-38.22645
248.5116	-42.57911
249.02548	-39.818326
249.4793	-43.307496
250.04047	-35.72692
250.47976	-40.70188
250.99726	-37.574197
251.44746	-41.481707
251.92222	-42.79093
252.32512	-51.49229
252.81716	-50.973725
253.4438	-36.613625
253.7994	-50.19626
254.34875	-43.868593
254.718	-56.054508
255.34192	-41.954263
255.72118	-53.12738
256.22322	-51.618904
256.68797	-53.937427
257.18364	-53.148434
257.66113	-54.125773
258.17045	-51.879813
258.7407	-43.36303
259.13906	-52.50549
259.61108	-54.11529
260.1295	-50.916882
260.58152	-54.57292
261.04263	-57.333346
261.5656	-53.65845
262.094	-49.44053
262.55148	-52.53259
262.9926	-57.33907
263.56102	-48.96221
263.99394	-54.58785
264.50235	-52.473127
264.9489	-56.646514
265.44186	-56.068917
265.90206	-58.83956
266.42866	-54.83496
266.9498	-51.343076
267.39454	-55.81718
267.83655	-60.419905
268.36952	-55.762697
268.88247	-53.139267
269.3627	-53.862245
269.77924	-61.20043
270.38314	-49.225735
270.8579	-50.499337
271.25716	-59.62489
271.66826	-67.47998
272.27216	-55.467214
272.7078	-60.844
273.22622	-57.663666
273.51817	-77.753054
274.173	-60.54695
274.73325	-53.052562
275.13434	-61.92219
275.68367	-55.560473
276.10204	-62.64019
276.56225	-65.48418
277.01518	-69.05103
277.5336	-65.84227
277.99106	-68.96734
278.51584	-65.10095
279.0197	-63.36998
279.499	-64.27136
280.00468	-62.32507
280.43124	-68.6739
280.89872	-70.67341
281.4617	-62.914195
281.8646	-71.595736
282.41485	-65.19106
282.8414	-71.399275
283.30797	-73.59887
283.70997	-82.41506
284.27476	-74.44163
284.7968	-70.8497
285.32523	-66.66531
285.67266	-81.09876
286.19561	-77.40841
286.5667	-89.34678
287.2488	-69.381216
287.66627	-76.56993
288.111	-80.94761
288.57576	-83.32534
289.13965	-75.446926
289.50618	-87.8335
289.9864	-88.61437
290.46024	-90.044354
291.03322	-81.18449
291.47068	-86.3747
291.91816	-90.44749
292.46385	-84.52402
292.95498	-84.1476
293.427	-85.64385
293.8863	-88.618564
294.38925	-86.977966
294.87674	-86.954326
295.39243	-84.04858
295.99906	-71.846945
296.29464	-91.58462
296.93675	-75.62401
297.30964	-87.480384
297.85807	-81.130457
298.30917	-84.86332
298.8285	-81.65645
299.31326	-81.94119
299.78438	-83.59122
300.30006	-80.65921
300.8694	-72.21447
301.17772	-90.67486
301.70068	-87.07697
302.03446	-102.84899
302.5838	-96.457675
303.13768	-89.64462
303.62335	-89.82248
304.05263	-95.86803
304.50101	-99.89079
305.07763	-90.660465
305.51055	-96.29925
305.98804	-97.291196
306.53464	-91.21868
307.04942	-88.40245
307.42686	-99.734145
307.94618	-96.436456
308.3982	-100.09616
308.87477	-101.1977
309.30588	-107.04281
309.92706	-93.286774
310.40364	-94.33431
310.7556	-108.33344
311.33314	-99.053335
311.67875	-113.656265
312.20716	-109.46141
312.78833	-99.83316
313.18487	-109.160944
313.7715	-98.95327
314.09255	-116.030845
314.6719	-106.60693
315.14574	-107.99317
315.5823	-113.27617
316.1098	-109.145214
316.6182	-106.97732
317.07023	-110.64777
317.5759	-108.77011
318.10706	-104.232616
318.48631	-115.39457
318.9156	-121.38772
319.4704	-114.40609
319.9497	-115.25599
320.36078	-123.10454
320.91012	-116.7732
321.30393	-126.37447
321.73503	-132.25053
322.33893	-120.23829
322.7273	-130.44975
323.25752	-126.03733
323.78412	-122.03474
324.29344	-119.72721
324.71817	-126.15704
325.22294	-124.46144
325.77864	-117.36286
326.3098	-112.928826
326.7236	-120.46718
327.28477	-112.8602
327.59309	-131.34784
328.26156	-112.64933
328.58262	-129.84241
329.03554	-133.40179
329.48574	-137.25455
330.08874	-125.29866
330.5644	-126.5594
330.97186	-134.79039
331.44025	-136.71965
331.93683	-135.82824
332.49344	-128.65212
332.88816	-138.2518
333.40658	-134.98946
333.93772	-130.50201
334.38155	-134.98948
334.9218	-129.60379
335.4584	-124.48712
335.78036	-141.55054
336.26785	-141.54136
336.69986	-147.30427
337.2992	-135.73033
337.67574	-147.17015
338.08047	-155.73381
338.65527	-146.65437
339.0982	-151.25971
339.69027	-140.46528
340.1441	-143.98353
340.63888	-143.24424
341.05543	-150.5108
341.54746	-150.03247
342.08497	-144.88909
342.54882	-147.3391
343.12816	-137.85573
343.54926	-144.68975
343.89487	-159.2992
344.57153	-139.82454
344.86894	-159.36157
345.40372	-154.46859
345.85665	-158.05994
346.42326	-149.91014
346.86528	-154.56447
347.26182	-163.97529
347.80024	-158.73797
348.38322	-148.81257
348.74157	-162.13823
349.2618	-158.73236
349.7211	-161.66149
350.34864	-147.29379
350.74427	-156.74782
351.22176	-157.77205
351.7538	-153.16907
352.22493	-154.84267
352.72424	-153.57561
353.10623	-164.42898
353.65466	-158.16079
354.12486	-159.96876
354.57143	-164.18872
355.19716	-149.9442
355.5855	-160.1186
355.96568	-171.21035
356.49683	-166.6663
357.04252	-160.72396
357.57185	-156.32032
357.93474	-169.16112
358.41586	-169.8023
358.90153	-170.03236
359.369	-172.05017
359.96928	-160.50367
360.5368	-152.22422
360.7951	-175.82984
361.24075	-180.14913
361.79463	-173.3154
362.37125	-164.10993
362.7505	-175.2614
363.4017	-158.35226
363.70093	-177.7481
364.22662	-173.84975
364.7796	-167.06997
365.19887	-174.0631
365.62815	-180.04619
366.24206	-167.04377
366.6768	-172.5311
367.09062	-180.05351
367.52445	-185.60214
368.22385	-163.78224
368.58765	-176.45721
369.00965	-183.1924
369.50078	-182.89541
370.03102	-178.47579
370.48213	-182.20753
370.9205	-187.2608
371.5135	-176.33016
371.9846	-178.06322
372.40025	-185.45229
372.88865	-185.3952
373.41707	-181.09242
373.95912	-175.54064
374.38295	-182.05455
374.94866	-174.0216
375.33883	-183.99639
375.77266	-189.5563
376.24923	-190.68606
376.74855	-189.46643
377.22512	-190.5695
377.75808	-185.86592
378.1419	-196.58544
378.6312	-196.31878
379.12233	-195.96934
379.57616	-199.44066
380.12277	-193.38782
380.55478	-199.0077
380.9968	-203.68612
381.4561	-206.6108
382.00997	-199.7485
382.66208	-182.81683
382.8849	-210.11079
383.3624	-211.1386
383.94901	-200.8589
384.45106	-199.40585
384.87124	-206.36509
385.34782	-207.40738
385.69434	-221.9367
386.34008	-205.67113
386.80392	-208.04863
387.32142	-204.98671
387.79436	-206.49187
388.2573	-209.00685
388.60017	-223.92176
389.2359	-208.6506
389.6661	-214.47034
390.11903	-218.0336
390.64744	-213.8909
391.10128	-217.35547
391.54875	-221.47069
392.06626	-218.32913
392.61377	-212.12536
393.07943	-214.35063
393.56874	-214.20325
393.98893	-221.16291
394.60284	-208.07353
394.9448	-223.10238
395.49232	-216.92036
395.95525	-219.4385
396.28722	-235.43395
396.9566	-216.68058
397.31495	-230.03777
397.99798	-209.821
398.4118	-217.45343
398.79015	-228.68034
399.3313	-223.11941
399.79878	-225.18934
400.36903	-216.68067
400.7292	-229.76553
401.1803	-233.55654
401.71417	-228.74139
402.30262	-218.28643
402.76828	-220.61517
403.26123	-219.96238
403.70688	-224.35685
404.2735	-216.19498
404.78918	-213.27191
405.25575	-215.38141
405.60045	-230.09147
406.29803	-208.46881
406.59725	-227.79836
407.09565	-226.75685
407.55222	-229.85717
408.00424	-233.56939
408.52538	-230.08151
409.06835	-224.35764
409.42487	-237.81166
410.09972	-218.55179
410.4808	-229.51728
410.89825	-236.73136
411.45486	-229.52933
411.8705	-236.9391
412.22793	-250.39573
412.81092	-240.54694
413.38663	-231.38524
413.88049	-230.77464
414.32705	-235.01692
414.79544	-236.906
415.16287	-249.26594
415.7304	-241.06456
416.2188	-240.91262
416.66536	-245.19498
417.19832	-240.46365
417.65307	-243.88916
418.10327	-247.70586
418.64897	-241.67804
419.1974	-235.36584
419.63577	-240.46154
420.0987	-242.97156
420.57528	-244.08955
421.04458	-245.96641
421.6021	-238.78638
422.1569	-231.85937
422.56434	-240.04032
423.08275	-236.90033
423.54478	-239.46037
423.9677	-246.0932
424.4943	-242.13775
425.0018	-240.0432
425.42288	-246.8702
425.874	-250.63465
426.33965	-252.83553
426.86625	-248.8162
427.35374	-248.7884
427.87306	-245.48102
428.29143	-252.68596
428.72162	-258.55693
429.15272	-264.3472
429.69842	-258.30427
430.24139	-252.6226
430.65066	-260.64897
431.23	-251.24944
431.5538	-268.09596
432.26228	-245.30836
432.5906	-261.64754
433.04627	-264.93424
433.60197	-257.90348
433.9503	-272.25755
434.466	-269.33525
435.0235	-262.14997
435.48735	-264.518
435.96665	-265.41244
436.4978	-260.93058
436.8707	-272.72068
437.35	-273.52723
437.84294	-272.94048
438.40774	-264.99972
438.82793	-271.94585
439.41455	-261.68293
439.84383	-267.6847
440.22218	-278.96166
440.7233	-277.54554
441.16533	-282.164
441.75104	-272.0975
442.26218	-269.61633
442.67236	-277.6436
443.1926	-274.2594
443.65007	-277.3001
444.19576	-271.35513
444.67234	-272.43988
445.13345	-275.11152
445.6182	-275.40437
446.04022	-282.17445
446.52043	-282.87506
447.0916	-274.31624
447.5245	-279.90257
448.0684	-274.108
448.35943	-294.3279
448.95515	-283.1573
449.55178	-271.90603
449.90193	-286.05282
450.3312	-292.04528
450.78232	-295.74845
451.28255	-294.42848
451.82642	-288.6331
452.25934	-294.2666
452.68862	-300.2917
453.23523	-294.20805
453.75455	-290.92204
454.2084	-294.38238
454.63221	-300.9272
455.1661	-296.10916
455.60628	-300.97042
456.19382	-290.65483
456.62583	-296.34806
457.0551	-302.34518
457.52077	-304.5987
458.02554	-302.78574
458.50302	-303.80995
458.88228	-315.0311
459.4689	-304.77315
459.96003	-304.43656
460.34293	-315.14885
461.01414	-296.20478
461.38794	-307.93385
461.8436	-311.2619
462.28925	-315.55475
462.8395	-309.028
463.32607	-309.1095
463.75536	-315.16462
464.2774	-311.60377
464.80127	-307.77483
465.18963	-318.01525
465.64347	-321.4659
466.12732	-321.8143
466.69302	-313.79
467.1114	-320.92184
467.66982	-313.57364
468.07455	-322.0925
468.45562	-333.08917
469.12137	-314.66701
469.5152	-324.34422
469.93628	-331.15963
470.52836	-320.36887
470.88852	-333.5527
471.38693	-332.38007
471.9399	-325.6503
472.32916	-335.74454
472.75572	-342.0337
473.27595	-338.6716
473.7116	-343.99414
474.18544	-345.35869
474.65747	-346.92405
475.05583	-356.146
475.5706	-353.3214
476.1827	-340.45258
476.55467	-352.41687
477.0731	-349.21008
477.53605	-351.71277
477.9826	-355.94713
478.48465	-354.3904
478.9476	-356.94286
479.5124	-348.96597
479.72156	-377.65865
480.28545	-369.73727
480.80204	-366.75393
481.33774	-361.79865
481.7552	-368.97999
482.31817	-361.18722
482.58556	-383.8645
483.2968	-360.87394
483.6642	-373.1573
484.15626	-372.7387
484.6492	-372.1526
485.1158	-374.33032
485.7188	-362.4032
486.07075	-376.39186
486.5846	-373.59396
487.02753	-378.1807
487.5032	-379.4504
487.9143	-387.2552
488.47454	-379.83958
488.922	-383.89594
489.3686	-388.08792
489.9379	-379.6649
490.3754	-384.79941
490.79375	-391.9331
491.21576	-398.68694
491.8315	-385.44368
492.1662	-401.24043
492.5336	-413.55208
493.1857	-396.60733
493.5213	-412.25648
494.1243	-400.32386
494.5027	-411.54108
495.0029	-410.22458
495.4631	-413.05018
495.9615	-411.9204
496.3835	-418.65383
496.9001	-415.7171
497.3612	-418.42357
497.7996	-423.48602
498.3062	-421.51851
498.80185	-420.65124
499.29935	-419.59028
499.65496	-433.20383
500.1452	-432.9018
500.60356	-435.85136
501.1338	-431.5124
501.49123	-444.82262
502.0142	-441.21912
502.51805	-439.4799
503.0692	-432.98773
503.4639	-442.4664
503.9096	-446.81764
504.4171	-444.69897
504.7863	-456.90116
505.2838	-455.84095
505.7122	-461.9078
506.32246	-449.25796
506.7108	-459.54737
507.1328	-466.28185
507.65397	-462.7654
508.126	-464.33554
508.5007	-475.92996
509.02185	-472.50753
509.49296	-474.1437
509.91406	-481.0427
510.50523	-470.3481
510.9627	-473.38017
511.27284	-491.64356
511.8531	-482.08526
512.4088	-475.1228
512.7253	-492.6712
513.2492	-488.9505
513.5584	-507.29404
514.1614	-495.4217
514.57704	-502.82883
515.06635	-502.61667
515.53747	-504.26896
515.93037	-513.9756
516.5188	-503.649
516.91535	-512.94297
517.4265	-510.5687
517.9049	-511.4436
518.3878	-511.9423
518.77527	-522.1893
519.4792	-499.9617
520.02764	-493.6438
520.436	-501.76324
520.93804	-500.2882
521.46464	-496.2817
521.9085	-500.7259
522.42234	-498.0577
522.8953	-499.50866
523.3	-508.05815
523.8066	-506.072
524.2941	-506.11526
524.83614	-500.47677
525.1881	-514.4196
525.561	-526.1749
526.0958	-521.28357
526.6742	-511.9193
527.0717	-521.21485
527.51096	-526.1743
527.98936	-527.0626
528.5314	-521.5242
528.8852	-535.219
529.3927	-533.17445
529.9175	-529.3771
530.41134	-528.70164
530.907	-527.8055
531.2681	-540.8522
531.7565	-540.7367
532.3131	-533.61165
532.77876	-535.8175
533.2235	-540.2673
533.7219	-539.16704
534.11753	-548.6258
534.5914	-549.99294
535.07614	-550.2604
535.50724	-556.09034
535.9511	-560.6019
536.5177	-552.43754
536.85056	-568.3559
537.49176	-552.48306
537.9356	-556.9608
538.28575	-571.14513
538.84054	-564.18065
539.38714	-558.04555
539.6709	-579.09744
540.26935	-567.6127
540.67044	-576.57223
541.1861	-573.6114
541.62723	-578.4352
542.2257	-566.972
542.67497	-570.8897
543.0997	-577.3911
543.5963	-576.4255
544.031	-581.8018
544.4221	-591.74543
544.9169	-590.9643
545.26157	-605.7231
545.8118	-599.2118
546.16925	-612.5924
546.6986	-608.27887
547.2261	-604.16916
547.70356	-605.207
548.1492	-609.4692
548.59123	-614.2273
548.9696	-625.46807
549.5544	-615.44064
550.0655	-612.99843
550.4839	-620.0318
550.97865	-619.36095
551.43613	-622.43
551.90816	-624.00063
552.3511	-628.61016
552.8395	-628.47394
553.1769	-643.9468
553.7408	-636.05
554.1619	-642.8597
554.7458	-632.99466
555.176	-638.8747
555.5825	-647.168
556.06364	-647.85954
556.54294	-648.64725
557.03043	-648.64936
557.54066	-646.3057
557.92265	-657.1685
558.49017	-648.96943
558.89944	-657.0228
559.4579	-649.7026
559.83986	-660.54867
560.3883	-654.2663
560.8303	-658.9736
561.26686	-664.1356
561.74343	-665.27556
562.21546	-666.88055
562.6402	-673.3559
563.21045	-664.8174
563.47966	-687.2964
564.1081	-672.733
564.55104	-677.32003
564.9785	-683.5416
565.4687	-683.2335
565.9762	-681.20054
566.37094	-690.73997
566.97667	-678.58497
567.35774	-689.528
567.7852	-695.63766
568.2836	-694.5215
568.67833	-704.1327
569.2104	-699.5378
569.67514	-701.7998
570.0535	-713.0398
570.6028	-706.7291
571.1012	-705.6
571.42955	-721.9935
571.9016	-723.57753
572.3754	-724.9504
572.7256	-739.09334
573.26855	-733.36265
573.7733	-731.6068
574.1762	-740.2936
574.6883	-737.79405
575.2076	-734.47043
575.6669	-737.38043
576.09435	-743.54756
576.53	-748.9091
577.02204	-748.43315
577.4386	-755.67075
577.84786	-763.8007
578.2644	-771.03474
578.78736	-767.39964
579.2239	-772.6329
579.6914	-774.66744
580.17434	-775.1246
580.7246	-768.6798
581.18115	-771.8662
581.7023	-768.38796
582.07974	-779.71785
582.54176	-782.38893
583.0265	-782.59615
583.5022	-783.87763
583.936	-789.31883
584.3453	-797.4171
584.88644	-791.86446
585.28843	-800.71366
585.8096	-797.16583
586.2516	-801.90216
586.70634	-805.2284
587.1738	-807.27997
587.56217	-817.5595
588.0651	-815.94237
588.3989	-831.7846
588.9164	-828.6598
589.40117	-828.9681
589.8377	-834.18406
590.2543	-841.49376
590.6954	-846.2186
591.2265	-841.78126
591.7977	-833.1407
592.09236	-853.0073
592.59895	-851.02586
593.04733	-854.9858
593.5121	-857.3535
593.91044	-866.5538
594.2879	-877.8513
594.9991	-854.77125
595.27105	-877.0113
595.71033	-881.95223
596.17145	-884.6707
596.63165	-887.5234
597.1464	-884.68094
597.6685	-881.1417
597.9404	-903.3048
598.45155	-900.893
598.8881	-906.0734
599.4338	-900.07524
599.8722	-905.1623
600.35603	-905.51094
600.7371	-916.5231
601.18003	-921.0862
601.68844	-918.9207
602.12136	-924.5579
602.60703	-924.6781
603.0372	-930.56335
603.45104	-938.2128
604.0313	-928.60475
604.36963	-943.9901
604.7889	-951.0093
605.17726	-961.2511
605.75115	-952.3178
606.1695	-959.3998
606.6761	-957.4166
607.07356	-966.7549
607.5301	-969.8641
607.88847	-983.2101
608.5697	-963.256
608.918	-977.5446
609.4164	-976.4725
609.83024	-984.0412
610.3359	-982.1125
610.79976	-984.519
611.25724	-987.6525
611.6465	-997.7572
612.07214	-1004.1328
612.6406	-995.8103
613.1517	-993.3865
613.4564	-1012.129
614.04666	-1001.595
614.4796	-1007.2337
614.9489	-1009.026
615.51185	-1001.2445
615.86474	-1015.1558
616.435	-1006.578
616.7497	-1024.388
617.249	-1023.202
617.58095	-1039.2155
618.15757	-1030.009
618.5796	-1036.7699
619.0007	-1043.5406
619.43723	-1048.7864
619.8283	-1058.7009
620.2958	-1060.8209
620.8688	-1051.9651
621.128	-1075.5048
621.6091	-1076.1612
622.03566	-1082.4558
622.54225	-1080.4327
622.9806	-1085.5434
623.40536	-1091.978
623.9356	-1087.596
624.38124	-1091.8576
624.68683	-1110.54
625.28073	-1099.6613
625.68364	-1108.3635
626.1593	-1109.5632
626.4667	-1128.0424
626.97694	-1125.748
627.41896	-1130.4514
627.95374	-1125.5565
628.3412	-1135.8522
628.8332	-1135.4095
629.3198	-1135.4176
629.8291	-1133.2175
630.14744	-1150.5822
630.6149	-1152.7037
631.05784	-1157.2726
631.44074	-1167.9914
631.93187	-1167.6218
632.36115	-1173.666
632.94686	-1163.55
633.2497	-1182.5165
633.7427	-1181.9148
634.2029	-1184.7533
634.5676	-1197.3976
635.24425	-1177.9436
635.488	-1202.9756
636.07825	-1192.4056
636.4948	-1199.7211
636.8577	-1212.5722
637.3261	-1214.491
637.6926	-1226.9613
638.24467	-1220.3332
638.67213	-1226.4838
639.05867	-1236.885
639.548	-1236.7339
639.9409	-1246.4253
640.4411	-1245.1142
640.89767	-1248.3052
641.3233	-1254.623
641.75714	-1260.2196
642.18733	-1266.0433
642.72666	-1260.761
643.22325	-1259.8173
643.68436	-1262.5182
644.05725	-1274.3246
644.4911	-1279.8388
644.9213	-1285.6735
645.43514	-1282.9466
645.7953	-1296.0747
646.2555	-1298.8907
646.75027	-1298.1229
647.135	-1308.7433
647.627	-1308.2949
648.01446	-1318.5302
648.55743	-1312.8668
648.9103	-1326.6656
649.29685	-1337.0778
649.8498	-1330.3556
650.2291	-1341.4422
650.77387	-1335.6113
651.1668	-1345.3384
651.74794	-1335.6525
652.18904	-1340.4287
652.64834	-1343.3342
652.98576	-1358.7986
653.4587	-1360.2884
653.81886	-1373.4162
654.33454	-1370.4675
654.72653	-1380.2977
655.20857	-1380.8528
655.7497	-1375.339
656.0653	-1393.0156
656.49823	-1398.6143
656.95843	-1401.4719
657.4459	-1401.47
657.8925	-1405.6133
658.40817	-1402.7067
658.86564	-1405.7865
659.22853	-1418.6998
659.7806	-1411.9894
660.15804	-1423.3607
660.63825	-1424.0665
661.04116	-1432.787
661.52774	-1432.8656
661.78785	-1456.2715
662.18985	-1465.1087
662.7301	-1459.6395
663.02204	-1479.7583
663.4959	-1481.1999
663.9079	-1488.9103
664.66094	-1461.5829
664.92015	-1485.0811
665.5104	-1474.5145
665.86693	-1488.0142
666.32805	-1490.7086
666.66183	-1506.5612
667.1775	-1503.6544
667.54586	-1515.9173
668.0106	-1518.2201
668.39624	-1528.6635
668.90556	-1526.4184
669.1993	-1546.3905
669.6359	-1551.6625
670.0506	-1559.1382
670.509	-1562.1523
670.9392	-1568.0263
671.313	-1579.6943
671.7259	-1587.4067
672.3407	-1574.2921
672.5972	-1598.0379
673.0656	-1600.0071
673.51306	-1604.1077
673.96326	-1607.9817
674.43983	-1609.0987
674.8855	-1613.3657
675.41754	-1608.8263
675.74587	-1625.1552
676.2497	-1623.5292
676.69174	-1628.1582
677.14103	-1632.072
677.47754	-1647.6696
678.036	-1640.3604
678.35975	-1657.1909
678.719	-1670.4446
679.2429	-1666.6294
679.6176	-1678.2283
680.0578	-1683.0891
680.4789	-1689.9231
680.95	-1691.6667
681.36654	-1698.9646
681.83766	-1700.5803
682.1396	-1719.6972
682.5871	-1723.8025
683.0173	-1729.755
683.53387	-1726.7365
684.10503	-1718.1123
684.4161	-1736.3113
684.8981	-1736.8753
685.2246	-1753.4357
685.76213	-1748.2431
686.1123	-1762.4293
686.45517	-1777.2902
686.93356	-1778.1667
687.3319	-1787.4104
687.7703	-1792.4459
688.2378	-1794.5022
688.57884	-1809.5612
689.03813	-1812.4534
689.44377	-1820.853
689.8867	-1825.5014
690.30506	-1832.6283
690.68705	-1843.4648
691.1509	-1845.9037
691.6102	-1848.7617
692.1022	-1848.3252
692.4833	-1859.2227
692.8553	-1871.1426
693.3673	-1868.583
693.6638	-1888.2522
694.1222	-1891.2665
694.5715	-1895.2084
694.9953	-1901.804
695.37185	-1913.195
695.7011	-1929.4586
696.27407	-1920.6672
696.6588	-1931.251
697.0644	-1939.7086
697.49643	-1945.4214
697.88933	-1955.1594
698.35045	-1957.838
698.787	-1963.0217
699.2536	-1965.175
699.64193	-1975.426
700.0903	-1979.4586
700.53323	-1984.0547
701.18443	-1967.138
714.65223	-630.2686
721.1351	-12.814941
721.6408	-10.904807
722.17284	-6.3662586
722.6467	-7.7197545
723.0214	-19.315757
723.6444	-5.4130246
724.04004	-14.819292
724.523	-15.284869
725.05776	-10.424127
725.4743	-17.71786
725.9691	-16.990166
726.47384	-15.161228
726.9368	-17.677523
727.497	-10.218128
727.93995	-14.81441
728.5175	-5.509947
728.9622	-9.902319
729.4697	-7.793101
729.9663	-6.86108
730.3492	-17.623562
730.9131	-9.7590365
731.4688	-2.707361
731.9754	-0.8129209
732.37646	-9.690665
732.8903	-6.9580028
733.4142	-3.2322868
733.81074	-12.588884
734.3801	-4.0951513
734.813	-9.720196
735.46147	6.8711217
735.84164	-4.208841
736.3819	1.2651325
736.8457	-1.1694351
737.29683	-4.904055
737.7561	-7.820605
738.31455	-0.4784737
738.8748	6.966997
739.22587	-7.038944
739.8525	7.310935
740.19357	-7.77581
740.72926	-2.854036
741.1358	-11.144488
741.7652	3.495635
742.1099	-11.238156
742.66376	-4.368367
743.0676	-12.9878296
743.64874	-3.3582852
744.17807	0.9114991
744.5946	-6.351587
745.1694	2.64299
745.64963	1.873843
746.09983	-1.951614
746.58277	-2.3689046
746.9948	-10.143055
747.495	-8.868143
747.98703	-8.363365
748.5564	0.09631009
748.9629	-8.267364
749.47314	-5.8756277
750.0125	-0.58240506
750.4927	-1.2943859
750.8774	-11.927197
751.47403	-0.61514704
751.9088	-6.0799486
752.47084	1.5773756
752.9374	-0.53441756
753.3576	-7.428468
753.9506	3.3903316
754.3635	-4.2939727
754.78005	-11.537673
755.3703	-0.9475616
755.8942	2.7359783
756.2407	-11.770496
756.8428	0.017725565
757.3694	4.0986463
757.81776	0.096833864
758.21794	-8.9320565
758.8082	1.6858213
759.23293	-4.744267
759.81046	4.5292242
760.3043	5.121037
760.68267	-6.0875432
761.20745	-2.207539
761.63764	-8.157996
762.1897	-1.503421
762.56714	-12.836422
763.2029	2.476125
763.62306	-4.428071
764.076	-7.987732
764.70263	6.3105484
765.08917	-4.1019605
765.61395	-0.1858098
766.0605	-4.4047756
766.6071	1.6805836
767.0537	-2.5169573
767.49205	-7.60266
768.05503	0.2060653
768.4825	-5.9675685
769.00454	-2.4351742
769.54933	3.4775585
769.94223	-6.2502117
770.4852	-0.5535851
770.8981	-8.168477
771.482	1.7442344
771.89947	-5.4386955
772.4124	-2.8377927
772.8681	-6.0846623
773.3965	-1.8824636
773.84124	-6.2837457
774.37784	-1.1972761
774.8426	-3.567058
775.3683	0.3509257
775.7994	-5.4127627
776.2696	-7.2474617
776.7862	-4.194955
777.21273	-10.437483
777.7348	-6.9014603
778.14315	-15.04545
778.6834	-9.624396
779.1436	-12.388229
779.692	-6.12841
780.30683	6.990311
780.68246	-4.5747833
781.1636	-5.2138415
781.65016	-5.254546
782.10036	-9.08294
782.61513	-6.2957924
783.13354	-3.1107467
783.57556	-7.739664
784.1231	-1.5568582
784.63694	1.1001007
785.1126	-0.06037883
785.52824	-7.46252
786.10486	1.7581206
786.62146	4.696152
787.0253	-3.904455
787.54005	-1.1188786
788.0439	0.59505965
788.4541	-7.376808
788.89883	-11.700086
789.5073	0.75406814
789.9029	-8.764412
790.3804	-9.77475
791.02796	6.718667
791.4127	-3.851803
791.8674	-7.1593556
792.38583	-4.0364764
792.947	3.613253
793.3981	-0.19786279
794.02474	14.16198
794.38945	1.5517045
794.7978	-6.595465
795.3417	-0.7455975
795.82554	-1.1833587
796.31576	-0.8797143
796.7987	-1.3664171
797.1443	-15.960965
797.6982	-9.1196165
798.263	-1.0845591
798.78686	2.6484895
799.30345	5.6490554
799.7118	-2.4723745
800.2166	-0.75554916
800.715	0.44365832
801.20066	0.18327497
801.7054	1.9737027
802.13925	-3.5568447
802.59946	-6.3415414
803.17335	2.5562807
803.6545	1.8959038
804.0592	-6.562199
804.574	-3.7378516
804.9778	-12.381152
805.56623	-2.00767
806.10283	3.0901356
806.59214	3.309864
806.9923	-5.750415
807.5771	4.3165853
807.9118	-11.37579
808.49844	-1.1864577
809.1078	11.332394
809.46705	-1.8088549
809.94454	-2.8554826
810.4957	3.7125264
810.8531	-9.688308
811.4088	-2.6502388
812.05184	13.382414
812.432	2.2948561
812.794	-10.597539
813.3388	-4.6725727
813.9163	4.6031573
814.3101	-5.035553
814.72393	-12.640488
815.286	-4.9881392
815.849	2.8664287
816.4147	10.891004
816.753	-4.495413
817.2496	-3.476851
817.7644	-0.71783134
818.17456	-8.653085
818.8085	6.400662
819.2532	2.0478352
819.6525	-7.0164157
820.14543	-6.4304395
820.6284	-6.9211516
821.09403	-9.189559
821.70703	3.777231
822.26364	10.848311
822.6802	3.5938672
823.20133	7.0390343
823.6561	3.706503
824.27	16.721255
824.67017	7.72613
825.08217	-0.07055498
825.5524	-1.7881597
826.2036	15.051295
826.65014	10.842025
827.0394	0.7614009
827.5769	5.861308
827.99437	-1.30758
828.57736	8.523243
828.9575	-2.5043307
829.4941	2.5843089
830.0253	7.019387
830.44	-0.4548354
831.04663	11.827477
831.4932	7.645519
831.9807	7.645706
832.40633	1.2915892
833.0248	14.78018
833.4195	5.1975264
833.867	1.1045528
[truncated: 1,079 more rows]
