# Supplementary material for: Staphylococcus aureus vWF-binding protein triggers a strong interaction between clumping factor A and host vWF
Source: Commun Biol. 2021 Apr 12;4:453. doi: 10.1038/s42003-021-01986-6 (PMC8041789; doi:10.1038/s42003-021-01986-6)
Supplement: Supplementary file 3 — Supplementary Data 1 [file 42003_2021_1986_MOESM3_ESM.zip › Supplementary Data 1/Fig 6b curve_1.tsv]

x	y
-42.379344	143.8433
-41.851838	148.12354
-41.461664	138.12126
-41.05421	129.96937
-40.523975	134.41617
-40.131983	124.64604
-39.66723	122.40504
-39.071512	133.62278
-38.684977	123.37732
-38.188393	124.30254
-37.56175	138.80233
-37.334377	112.04144
-36.851436	111.60601
-36.440344	103.877844
-36.011063	97.95879
-35.36896	113.93653
-35.075193	94.073055
-34.605893	92.2722
-34.102943	93.95903
-33.558155	99.90614
-33.197995	86.8972
-32.754162	82.49473
-32.264854	82.75735
-31.690963	91.68879
-31.239853	87.99091
-30.864232	76.58439
-30.320354	82.51285
-29.886525	76.99025
-29.43087	73.84838
-29.07162	60.676505
-28.543203	64.94867
-27.998416	71.00312
-27.618247	60.024145
-27.080736	65.18207
-26.562324	68.42521
-26.038455	72.2884
-25.684662	58.553454
-25.22082	56.217614
-24.760615	53.49086
-24.269488	53.95912
-23.807464	51.450125
-23.353627	48.001773
-22.855223	49.229537
-22.352273	50.856225
-21.882064	49.196567
-21.463697	42.12531
-20.966203	43.26562
-20.454157	45.86011
-20.043066	38.011844
-19.501917	43.645636
-19.069907	38.05793
-18.72248	23.69256
-18.03672	44.110215
-17.536498	45.544925
-17.075385	42.904267
-16.727048	28.601515
-16.16589	36.317126
-15.749341	29.09033
-15.261852	29.141998
-14.762539	30.422807
-14.331438	24.726244
-13.922166	16.70062
-13.4465	15.576974
-12.889889	22.790974
-12.400581	22.994759
-11.874893	27.012908
-11.442883	21.375436
-11.021787	14.594544
-10.540664	14.058483
-9.874914	32.535617
-9.59388	11.325097
-9.024537	19.815207
-8.601622	13.1818445
-8.107766	13.9421434
-7.556612	20.56753
-7.169168	10.379389
-6.695321	9.053934
-6.1350725	16.581243
-5.748537	6.279201
-5.1737366	15.375801
-4.764464	7.309061
-4.216948	13.6064675
-3.786757	7.747116
-3.2765304	10.196867
-2.8336065	5.7086757
-2.2669913	13.91982
-1.8595377	5.716252
-1.3174789	11.386291
-0.8700075	7.371272
-0.37888037	7.784148
0.026754278	-0.54810643
0.46149273	-5.8865417
0.9889997	-1.7545968
1.3418836	-15.45645
1.893947	-8.766378
2.4314584	-3.5122265
2.9407754	-1.2524615
3.3782424	-6.3394797
3.801157	-12.848908
4.3586774	-5.5768177
4.751579	-15.323038
5.291819	-9.790384
5.7583898	-11.8480035
6.265888	-9.721277
6.6878934	-16.377996
7.113537	-22.735425
7.686519	-13.794041
8.244039	-6.5209483
8.6178416	-18.196621
9.066222	-22.159387
9.618286	-15.437538
10.15034	-10.768098
10.551427	-19.576311
10.988894	-24.64564
11.416357	-30.719594
11.953868	-25.577587
12.421348	-27.497735
12.85063	-33.442735
13.424521	-24.461677
13.950209	-20.521402
14.586855	-5.048949
14.904268	-22.487406
15.400852	-21.463139
15.952915	-14.723731
16.416758	-17.095221
16.84513	-23.176815
17.428116	-13.21417
17.831931	-21.820863
18.406732	-12.765085
18.872393	-14.93508
19.262567	-24.887517
19.720952	-27.756679
20.315762	-16.622037
20.842359	-12.56024
21.248903	-20.820009
21.718202	-22.665488
22.150212	-28.23045
22.805958	-10.864217
23.18067	-22.400741
23.620865	-27.184126
24.154739	-22.370012
24.53127	-33.767076
25.066962	-28.662567
25.723617	-11.221909
25.959176	-37.084273
26.648573	-16.179188
27.040565	-25.926762
27.497132	-29.064282
28.021	-25.29826
28.371156	-39.367155
28.895025	-35.561058
29.409799	-32.604707
29.963683	-25.757807
30.39842	-31.082283
31.098732	-9.1419285
31.403413	-27.864095
31.903635	-26.52925
32.338374	-31.87514
32.808583	-33.537284
33.381564	-24.706603
33.935446	-17.74705
34.351995	-25.00097
34.726707	-36.59212
35.247847	-33.009893
35.698047	-36.840826
36.257386	-29.311407
36.643012	-39.767415
37.191437	-33.443266
37.646185	-36.69743
38.047272	-45.585587
38.55477	-43.41718
39.12866	-34.487718
39.535205	-42.73409
40.079083	-36.795858
40.450157	-48.803583
40.906723	-51.894662
41.40058	-51.146788
41.950823	-44.619204
42.410118	-47.486525
42.886693	-48.48581
43.30961	-55.083372
43.81074	-53.577285
44.33006	-50.265868
44.830283	-48.92152
45.206814	-60.254225
45.71704	-57.833363
46.233634	-54.76196
46.629264	-64.13134
47.114025	-64.35982
47.5906	-65.417664
48.09446	-63.659085
48.567397	-65.063385
49.15948	-54.307118
49.582393	-60.87718
50.046236	-63.2266
50.59648	-56.712746
50.950273	-70.369696
51.37319	-76.955935
51.78519	-84.6761
52.33907	-77.7544
52.876583	-72.58085
53.234015	-85.843464
53.7306	-84.898276
54.28357	-78.00976
54.66374	-89.06769
55.218532	-82.05302
55.72512	-79.987746
56.082552	-93.29716
56.614606	-88.68452
57.136656	-85.00097
57.611413	-86.27087
58.022504	-94.0943
58.71099	-73.292164
59.83876	-7.325693
60.36081	-3.6888188
60.83011	-5.5292854
61.29486	-7.772876
61.9497	9.5289575
62.296216	-4.92315
62.855555	2.543234
63.197525	-12.32632
63.845086	4.165456
64.278915	-1.2968449
64.6991	-8.12374
65.25571	-0.9424943
65.701364	-5.17973
66.28162	4.4798193
66.745464	2.1071252
67.194755	-1.775872
67.76137	6.41719
68.131534	-5.63664
68.69633	2.4381866
69.16836	0.8923854
69.68222	3.7266162
70.237014	10.700917
70.5999	-2.0555662
71.29385	19.281538
71.64764	5.5677437
72.09329	1.3275528
72.56259	-0.4743107
73.03371	-2.098896
73.50483	-3.753218
73.93229	-9.837361
74.54074	2.6790096
74.90818	-9.573224
75.350194	-14.249431
75.961374	-1.40347
76.357004	-10.852325
76.88633	-6.391215
77.41475	-2.2010564
77.92497	0.21297811
78.42883	1.9651455
78.83265	-6.5083464
79.33196	-5.223328
80.01772	15.274301
80.35423	-0.23164207
80.9063	6.4715564
81.28374	-4.7907854
81.81761	0.06417695
82.23598	-7.0456744
82.75712	-3.4645383
83.17367	-10.694633
83.63205	-13.624914
84.17502	-7.9062885
84.80712	7.1101094
85.1791	-4.698084
85.717524	0.60480955
86.01311	-19.152088
86.56972	-11.925796
87.01446	-16.227512
87.58199	-7.966167
88.13223	-1.3995978
88.56515	-6.9506033
89.01262	-11.034399
89.531035	-7.8138425
89.88665	-21.298106
90.50692	-7.532053
90.955304	-11.521039
91.62378	7.1782185
91.96666	-7.62948
92.42505	-10.53515
92.858876	-16.038412
93.51553	1.4814482
93.90025	-9.077062
94.50415	2.9805028
94.87068	-9.348208
95.42638	-2.3000681
95.85384	-8.3884635
96.442285	2.0308976
96.79608	-11.603502
97.4018	0.5906303
97.844726	-3.953542
98.23126	-14.273917
98.925206	7.073489
99.27172	-7.407301
99.75921	-7.278017
100.28672	-3.0834753
100.818774	1.488276
101.21713	-7.602575
101.76738	-1.0095372
102.221215	-4.4183897
102.75236	0.09558457
103.12525	-11.608578
103.82738	10.5629646
104.238474	2.7929861
104.71414	1.5735323
105.22164	3.7163714
105.65092	-2.1787338
106.31121	15.64709
106.51312	-13.7094155
107.10884	-2.5022879
107.62998	1.1040579
108.158396	5.3856893
108.65862	6.7538757
109.14065	6.2204885
109.67725	11.366531
109.996485	-5.865965
110.6113	7.274393
110.97419	-5.4856874
111.506246	-0.8445303
112.00101	-0.014457462
112.50396	1.6781496
112.97872	0.43405362
113.506225	4.578563
113.903674	-4.6287466
114.423905	-1.229615
114.91594	-0.6763558
115.48256	7.528616
115.85454	-4.230349
116.332934	-5.1179807
116.9041	3.509949
117.306094	-5.170801
117.860885	1.7739251
118.32382	-0.6922872
118.8295	1.2737102
119.29971	-0.39237152
119.77811	-1.3396134
120.18374	-9.66219
120.7831	1.9040076
121.17236	-8.139572
121.70806	-3.07507
122.22647	0.1588737
122.78763	7.8382465
123.2069	0.84164186
123.66256	-2.3940851
124.1837	1.183372
124.5193	-14.432395
125.09956	-4.7542833
125.58523	-4.8787667
126.06999	-5.1376286
126.6257	1.934212
127.08044	-1.3638129
127.62068	4.187785
127.95356	-11.675109
128.46469	-9.157162
129.07132	3.1617092
129.47059	-5.8372946
130.02084	0.6210964
130.46194	-4.0315403
130.97126	-1.7359531
131.55697	8.469367
131.91622	-4.6781246
132.47102	2.2724689
132.90575	-3.0168814
133.45327	3.1730076
133.9153	0.66206285
134.25817	-14.199261
134.7966	-8.8953254
135.29136	-8.041016
135.70882	-15.234534
136.35638	1.3736634
136.8084	-2.2225934
137.32954	1.3341186
137.5851	-22.541847
138.27268	-1.8128977
138.70742	-7.2499953
139.27949	1.5515651
139.70423	-4.855247
140.18262	-5.718635
140.66738	-5.887764
141.02663	-19.01731
141.63508	-6.5816185
142.18715	0.14784331
142.62189	-5.223284
143.17213	1.3792877
143.52683	-12.258223
144.20168	7.0535296
144.65824	3.9585848
145.07934	-2.74495
145.67051	7.990308
146.03158	-4.9584547
146.56818	0.15861181
146.96381	-9.27377
147.41674	-12.802117
147.9297	-10.083241
148.48631	-2.9164418
148.95834	-4.3629757
149.42854	-6.1524184
149.92877	-4.728806
150.32167	-14.45165
150.88192	-6.810962
151.484	5.0005985
151.89146	-3.1598962
152.37985	-2.9605634
152.9592	6.5395844
153.30208	-8.297072
153.80958	-6.199502
154.27979	-7.888361
154.73363	-11.269179
155.19565	-13.878082
155.77045	-4.776868
156.32797	2.5424858
156.83092	4.170189
157.15379	-12.711773
157.85774	9.662812
158.23973	-1.1784038
158.6781	-6.190043
159.262	3.880524
159.58032	-13.510406
160.09055	-11.070115
160.58623	-10.220264
161.10918	-6.5144322
161.5894	-7.180658
162.00867	-14.088446
162.56801	-6.68863
163.09279	-2.6979417
163.4666	-14.3865215
164.14326	5.196302
164.46613	-11.752147
165.02456	-4.3088714
165.54024	-1.3929633
165.96134	-8.151101
166.44792	-8.21146
166.94268	-7.404153
167.54295	4.282619
167.8931	-9.72942
168.40788	-6.893874
168.9463	-1.6056896
169.44107	-0.708574
169.84761	-9.021648
170.38512	-3.834839
170.76893	-14.379482
171.3692	-2.717901
171.71571	-17.14564
172.29597	-7.589743
172.82893	-2.8197997
173.29732	-4.675231
173.83756	0.7652709
174.3296	1.3432784
174.68066	-12.694438
175.20817	-8.422341
175.62927	-15.211176
176.1786	-8.760866
176.63244	-12.219614
177.16268	-7.713783
177.76749	4.4159502
178.14675	-6.6722188
178.64788	-5.195493
179.0908	-9.666218
179.63104	-4.2046098
180.08033	-8.028932
180.61239	-3.416875
181.07623	-5.8063545
181.65376	3.6081752
182.07759	-2.9174957
182.5487	-4.4987325
183.028	-5.2829442
183.49367	-7.457465
183.93568	-12.135885
184.53595	-0.4575001
184.9916	-3.6680737
185.53548	2.1942086
186.02024	2.0047028
186.45771	-3.019918
186.90791	-6.7953924
187.42905	-3.3265055
187.90108	-4.804709
188.41222	-2.3483923
188.87242	-5.061663
189.3399	-7.0748247
189.8474	-4.967272
190.3167	-6.7210664
190.86785	-0.12023448
191.27258	-8.59016
191.75552	-8.982783
192.16752	-16.71896
192.846	3.0873897
193.31348	1.0917119
193.73458	-5.694211
194.26936	-0.744203
194.77322	0.948323
195.19977	-5.195755
195.72182	-1.5696056
196.22478	0.054349984
196.77684	6.819004
197.2525	5.654977
197.73545	5.2595476
198.21293	4.2437226
198.73043	7.417003
199.07968	-6.7321157
199.60628	-2.5881677
200.07194	-4.8280793
200.61582	1.0336542
201.12331	3.1467444
201.64173	6.4250714
202.06555	-0.044917303
202.5776	2.5995894
203.05053	1.1027422
203.5653	4.0260083
203.99641	-1.7173466
204.52755	2.821089
204.96047	-2.7318185
205.50799	3.4826256
205.94	-2.1217425
206.4675	2.067624
206.83858	-9.838409
207.39519	-2.698085
207.90087	-0.7335155
208.36653	-2.9251092
208.89767	1.6515931
209.42336	5.6592604
209.83082	-2.5503438
210.24918	-9.57053
210.67665	-15.671946
211.2469	-7.1034515
211.88809	8.778704
212.28736	-0.16372004
212.76303	-1.3357163
213.28235	1.9827978
213.72436	-2.6236908
214.2546	1.8769584
214.58293	-14.4295895
215.12953	-8.298388
215.58701	-11.330124
216.21365	3.0669065
216.70296	3.2798946
217.0331	-12.799399
217.69522	5.199931
218.16815	3.8232586
218.63382	1.5930616
219.07674	-2.8502782
219.60788	1.6629228
220.06445	-1.4693905
220.48918	-7.8244486
221.08308	3.2026818
221.47326	-6.722644
221.93437	-9.382004
222.53555	2.3667541
222.87661	-12.594118
223.38592	-10.305089
223.99347	2.0759544
224.4664	0.6772959
224.99573	5.0977707
225.43502	0.17262273
225.82337	-9.970243
226.41363	0.6528719
226.88384	-1.0239783
227.37315	-0.78323025
227.81698	-5.243811
228.3545	0.02703901
228.7856	-5.6735784
229.26126	-6.8799567
229.75239	-6.460284
230.3672	6.7782186
230.68644	-10.469492
231.22941	-4.693351
231.76692	0.51866774
232.16437	-8.729745
232.76372	2.8933134
233.22939	0.72088743
233.575	-13.858204
234.11432	-8.403697
234.60181	-8.343295
235.01109	-16.36749
235.68684	3.1578058
236.06883	-7.648392
236.70184	7.429342
236.98469	-13.609612
237.61861	1.5652268
238.07154	-1.9752047
238.55355	-2.4940258
239.06105	-0.30281273
239.54763	-0.33538013
240.0615	2.4523658
240.4826	-4.323749
241.02283	1.1899379
241.5367	4.0039473
241.96416	-2.1707774
242.48166	0.9955935
242.96642	0.83670966
243.43936	-0.6216403
243.97596	4.4788214
244.32975	-9.180538
244.79723	-11.198539
245.3102	-8.536429
245.6949	-18.986632
246.32337	-4.439135
246.79903	-5.5805837
247.3311	-0.89450685
247.78583	-4.2051397
248.23422	-8.204364
248.749	-5.335658
249.24557	-4.292591
249.69486	-8.177054
250.206	-5.6285215
250.6453	-10.565616
251.16552	-7.137852
251.72213	0.0919057
252.24327	3.6366522
252.72075	2.6314773
253.17732	-0.46432785
253.5866	-8.4696295
254.15412	-0.089830765
254.66434	2.2806123
255.12	-0.9212816
255.59748	-1.8622757
256.0504	-5.3722348
256.58974	0.017062398
257.0072	-7.127919
257.67477	11.5612
258.03766	-1.2779392
258.51696	-2.0515944
258.9699	-5.4707163
259.51195	0.14968274
259.9576	-4.072276
260.34323	-14.492885
260.99988	3.0634896
261.46918	1.2227609
261.97577	3.3021424
262.42688	-0.40208624
262.8116	-10.962698
263.3964	-0.7963308
263.82932	-6.409335
264.4023	2.5041009
264.91344	4.9906216
265.27815	-7.540496
265.71288	-12.9596915
266.3177	-0.7616184
266.80428	-0.78349214
267.2763	-2.37334
267.76652	-1.9854433
268.24583	-2.7035848
268.6369	-12.610922
269.21444	-3.2854268
269.67828	-5.5951997
270.3113	9.391954
270.6378	-7.0932067
271.18259	-1.1387469
271.68645	0.6849966
272.23396	6.9427016
272.64687	-0.7411352
273.17802	3.8287767
273.55364	-7.601266
274.12753	1.3677335
274.57045	-3.1609437
275.09796	1.0438678
275.50269	-7.375788
276.01018	-5.220179
276.47312	-7.693998
277.03155	-0.37188828
277.52267	0.11370459
277.94195	-6.8290074
278.42216	-7.498582
278.9242	-5.923742
279.4017	-6.938519
279.92192	-3.5048936
280.4276	-1.5542166
280.96875	4.0935
281.38984	-2.7147523
281.85642	-4.7454853
282.40393	1.4525596
282.85504	-2.1679652
283.43166	7.075004
283.77363	-7.901299
284.3166	-2.0765733
284.70131	-12.558669
285.16607	-14.900211
285.78816	-0.9593735
286.2893	0.59351726
286.75223	-1.921144
287.31793	6.20447
287.73812	-0.62347973
288.18468	-4.765133
288.61396	-10.746561
289.06598	-14.254419
289.63896	-5.4132076
290.0064	-17.733493
290.68124	1.6251052
291.11598	-3.6951228
291.58892	-5.1017376
292.0955	-3.108947
292.53843	-7.567507
293.00864	-9.3118
293.49613	-9.25565
294.03546	-3.8090993
294.71303	15.833291
295.06228	1.7024114
295.5725	4.1174
295.97177	-4.963593
296.46654	-4.0851086
296.9622	-3.187469
297.4206	-6.134105
297.93992	-2.7893337
298.39285	-6.30435
298.9531	1.2931459
299.3378	-9.17371
299.83985	-7.62746
300.37555	-2.6414801
300.82302	-6.655152
301.33324	-4.19068
301.9326	7.358171
302.2382	-11.324593
302.81572	-1.9969974
303.2914	-3.0726756
303.74795	-6.2549154
304.1827	-11.578554
304.7684	-1.3438036
305.27954	1.1426612
305.697	-6.030367
306.16903	-7.496337
306.73382	0.5045134
307.13764	-7.99768
307.76246	6.130668
308.16628	-2.4130845
308.6101	-6.8284835
309.11306	-5.1566217
309.67877	3.002732
310.11533	-2.1826746
310.55734	-6.7665036
311.04392	-6.845288
311.5405	-5.7629
311.98616	-10.0004475
312.58278	1.2949854
313.00934	-4.8843225
313.5623	1.8614637
314.08618	5.7393604
314.53274	1.5639111
314.9684	-3.653938
315.48407	-0.68466755
315.87243	-10.801975
316.38447	-8.214753
316.9147	-3.7623524
317.35672	-8.404483
317.92243	-0.28762333
318.45812	4.815451
318.81646	-8.426019
319.2985	-8.9202794
319.8151	-5.82498
320.33805	-2.1086169
320.80007	-4.642932
321.31575	-1.7079126
321.86054	4.2560625
322.29528	-1.0636354
322.7673	-2.6131155
323.3512	7.360011
323.75866	-0.8151928
324.22795	-2.5829113
324.71362	-2.7135425
325.0083	-22.4551
325.69042	-2.3250158
326.16518	-3.5997151
326.6645	-2.3326293
327.09377	-8.208829
327.62492	-3.6507394
328.09876	-4.939331
328.7618	13.196291
329.06738	-5.444983
329.62126	1.4108637
330.0851	-0.9556947
330.5835	0.26497497
330.93912	-13.267483
331.68035	12.986434
331.99504	-4.728544
332.43887	-9.139834
332.9591	-5.705011
333.34382	-16.292117
333.97683	-1.156343
334.41611	-6.101338
334.84994	-11.553338
335.48113	3.3082532
336.06412	13.247241
336.46066	3.933444
336.72168	-19.250046
337.29194	-10.67145
337.7876	-9.76288
338.4179	4.9625187
338.90356	4.86299
339.31374	-3.0217575
339.8067	-2.3397376
340.20323	-11.658124
340.75165	-5.2879324
341.1864	-10.659272
341.79212	1.5744178
342.21867	-4.6355745
342.74527	-0.51290146
343.16545	-7.388657
343.69842	-2.6091748
344.10132	-11.2171826
344.65884	-3.9082917
345.11905	-6.640705
345.7266	5.7693026
346.05947	-10.068313
346.52422	-12.405553
347.11994	-1.1172098
347.64108	2.3827728
348.08582	-1.919049
348.56512	-2.6622253
348.9735	-10.796195
349.6274	6.48326
349.9794	-7.410195
350.44323	-9.8397245
350.99075	-3.5523075
351.41548	-9.892775
352.01484	1.6427015
352.48868	0.37212377
352.8743	-10.0950324
353.36998	-9.14456
354.0039	5.9583905
354.5214	9.1268625
354.95614	3.7631183
355.40543	-0.056477704
355.79652	-9.87675
356.38314	0.3622781
356.83516	-3.1651463
357.30173	-5.2451264
357.81014	-3.0564325
358.17393	-15.709881
358.72964	-8.626662
359.24987	-5.145485
359.7892	0.24186664
360.2885	1.500622
360.64867	-11.495823
361.2062	-4.2561636
361.70277	-3.2197745
362.15843	-6.407495
362.75324	4.7300328
363.10794	-8.878259
363.60998	-7.262859
364.12476	-4.4518425
364.59224	-6.380708
365.05335	-9.072336
365.54903	-8.084346
366.15657	4.343657
366.53674	-6.6212756
367.11427	2.692665
367.45624	-12.198489
368.07833	1.6899718
368.4485	-10.294059
368.9478	-9.0311075
369.45895	-6.4696434
369.91733	-9.364638
370.37026	-12.901908
370.86957	-11.620101
371.37616	-9.527724
371.86456	-9.404295
372.41662	-2.667438
372.8641	-6.6664447
373.40433	-1.1896961
373.83998	-6.473154
374.37658	-1.3398753
374.90045	2.4893978
375.35247	-1.0691537
375.84542	-0.40811587
376.28834	-4.980665
376.74036	-8.502179
377.19693	-11.6557606
377.80447	0.754677
378.31197	2.9434708
378.70942	-6.2853754
379.22783	-2.984657
379.74442	0.03334298
380.231	0.033081095
380.67756	-4.041367
381.07592	-13.2013
381.5916	-10.234443
382.06818	-11.206938
382.68936	2.5642286
383.15594	0.53547835
383.527	-11.383163
383.96448	-16.477963
384.5711	-4.0874843
385.01858	-8.13661
385.52153	-6.4962623
386.10088	3.0580024
386.53107	-2.8179603
387.02947	-1.6070053
387.44693	-8.6956935
387.93715	-8.347235
388.39735	-11.1060935
388.85392	-14.179357
389.34687	-13.536146
389.93895	-2.6942628
390.33822	-11.702246
390.9294	-0.9870275
391.40414	-2.2260043
391.82797	-8.663432
392.4064	0.76542055
392.8739	-1.2030897
393.35137	-2.2202303
393.75064	-11.179365
394.2927	-5.5368366
394.6956	-14.143859
395.25494	-6.637294
395.7588	-4.857342
396.24993	-4.413657
396.79654	1.7619282
397.24583	-2.106341
397.63054	-12.605934
398.24718	0.7143278
398.74922	2.281136
399.08483	-13.213285
399.64507	-5.670311
400.22442	3.8505757
400.60277	-7.280112
401.2658	10.881262
401.68416	3.7765117
401.97702	-16.19757
402.51726	-10.692799
403.14208	3.611062
403.46222	-13.544814
403.93516	-14.971233
404.64457	7.934895
404.94652	-11.107932
405.43128	-11.357628
406.02336	-0.50503866
406.36533	-15.342736
406.84554	-16.00297
407.51948	3.1984107
407.77323	-20.735445
408.34166	-12.346199
409.02742	8.103424
409.24843	-19.250568
409.70772	-22.05959
410.4144	0.55911666
410.7964	-10.187759
411.27024	-11.48243
411.86686	-0.22691565
412.17245	-18.868783
412.6354	-21.26673
413.56125	23.919465
413.7486	-6.905004
414.15606	-15.106895
414.8409	5.364595
415.1647	-11.486632
415.69038	-7.407158
416.4389	19.515271
416.68082	-5.7325525
417.04007	-18.79046
417.9432	24.03686
418.08053	-11.970386
418.6226	-6.2060678
419.4848	32.3985
419.52754	-13.239648
419.95227	-19.696505
420.83084	20.690642
421.0282	-9.143768
421.44748	-16.096987
422.20782	12.126711
422.4925	-8.675248
422.93087	-13.7131565
423.58752	3.7830776
424.09047	5.4904688
424.44063	-8.610905
425.05545	4.5922246
425.48382	-1.3487795
425.79032	-19.93418
426.5925	12.5287
426.9199	-3.8784306
427.3592	-8.780302
427.96583	3.6039724
428.4233	0.58117747
428.84622	-6.017254
429.39556	0.4690341
429.85485	-2.3754414
430.36235	-0.22868027
430.86166	1.0391912
431.26366	-7.685424
431.70658	-12.154224
432.5042	19.8469
432.6852	-11.62845
433.28365	-0.1045338
433.7393	-3.3519149
434.27409	1.6500529
434.66244	-8.521091
435.08535	-15.14235
435.8184	10.296995
436.2786	7.508394
436.52236	-17.453962
437.04622	-13.668817
437.75927	9.644574
438.05758	-9.73126
438.70332	6.6029734
439.0853	-4.1867516
439.39454	-22.423063
440.10577	0.7143278
440.5969	1.1366004
440.93795	-13.899089
441.61644	5.865421
442.05572	0.9689496
442.244	-29.752357
443.08254	6.438727
443.5955	9.139284
443.7974	-20.109905
444.49226	1.2597928
444.9852	1.917663
445.2526	-20.684881
445.8756	-6.6562
446.55772	13.529822
446.7951	-12.229397
447.28714	-11.648148
448.0593	17.768299
448.28212	-9.391425
448.78053	-8.190653
449.52358	18.181144
449.74914	-8.721471
450.09838	-22.848591
450.9051	10.074485
451.2016	-9.5492616
451.61542	-17.0511
452.33756	7.2175074
452.76138	0.7660628
453.10608	-13.8678374
453.76547	3.864811
454.26387	5.0919967
454.67496	-2.6769283
455.24703	6.12177
455.6281	-4.7884223
456.11287	-4.978302
456.63765	-1.0814935
457.05602	-8.084564
457.54442	-7.890269
458.05282	-5.71076
458.57033	-2.561873
459.06418	-1.8257674
459.5444	-2.4116815
460.03825	-1.6780513
460.5685	2.7564843
461.07326	4.618482
461.3734	-14.598985
461.9973	-0.4911587
462.46114	-2.8103468
462.8977	-8.001883
463.47614	1.451986
463.99728	4.9979734
464.36017	-7.7458265
464.8322	-9.2960925
465.37517	-3.4514564
465.9136	1.8320512
466.46565	8.544178
466.9595	9.28796
467.1805	-18.053531
467.8499	0.74216257
468.4811	15.618768
468.78213	-3.4611274
469.3624	6.1561455
469.75074	-4.029439
470.2073	-7.055102
470.85032	9.017426
471.38056	13.476772
471.6325	-10.698037
472.30733	8.693086
472.64476	-6.717394
473.1077	-9.121708
473.7607	7.972712
474.27912	11.247885
474.5274	-13.346797
475.255	11.524492
475.64518	1.5620718
475.9353	-18.70589
476.68473	8.376634
477.1095	1.9964533
477.4378	-14.340299
478.0863	2.3675398
478.63836	9.043041
478.97123	-6.8213937
479.5415	1.7808401
480.1545	14.791533
480.3946	-10.5748075
480.97667	-0.7458616
481.6024	13.567902
481.88434	-7.492558
482.41367	-3.0971308
482.9912	6.185558
483.3568	-6.2485555
483.8807	-2.4416237
484.651	26.743196
484.8138	-6.5665663
485.3295	-3.5927004
486.07075	22.571682
486.17625	-16.632213
486.7929	-3.2631105
487.3959	8.7035925
487.67964	-12.2180425
488.24444	-4.1956555
488.9475	18.138338
489.1794	-8.144486
489.6751	-7.171729
490.309	7.9357736
490.65187	-6.8011725
491.1885	-1.7406794
491.8806	19.450311
492.1798	0.14101556
492.5391	-12.976234
493.23666	8.747296
493.55407	-8.694684
494.13524	1.0644008
494.66	4.908421
494.9729	-12.962335
495.5095	-7.788371
496.21525	14.712943
496.5163	-4.382162
496.9219	-12.707308
497.5122	-2.1183316
497.93147	-8.988295
498.4353	-7.2368947
499.05924	6.9017353
499.5931	11.7187674
499.89234	-7.588165
500.53353	8.352989
500.9501	1.060722
501.383	-4.4007623
501.94143	2.9938964
502.30705	-9.528516
502.8464	-4.0683104
503.44664	7.613841
503.96505	10.851327
504.23427	-11.555702
504.7918	-4.280787
505.23744	-8.47907
505.7886	-1.8097487
506.30246	0.9795747
506.80086	2.1870192
507.1965	-7.2639126
507.80767	5.59912
508.1742	-6.7535964
508.6626	-6.650164
509.30925	9.845217
509.73034	3.1489017
510.045	-14.636273
510.7026	3.0020398
511.211	5.1931033
511.6621	1.5643664
512.17324	4.090089
512.5834	-3.8479706
513.0573	-5.110118
513.6803	8.925772
514.1023	2.2509319
514.6098	4.398404
515.09363	4.0699176
515.4856	-5.69211
516.03223	0.5105306
516.6325	12.2181345
517.13545	13.8925035
517.4365	-5.223066
518.0395	6.72321
518.4042	-5.841279
518.84984	-10.115216
519.4683	3.495508
519.8821	-4.0023336
520.3605	-4.8443597
521.0499	15.985878
521.3846	0.3774675
521.7384	-13.365702
522.35504	0.07667266
522.737	-10.735007
523.2345	-9.671456
523.9794	16.92843
524.2122	-9.208903
524.72336	-6.6592925
525.44914	17.95319
525.6492	-11.555178
526.22494	-2.402079
526.8416	11.006014
527.18445	-3.843768
527.65193	-5.8268377
528.40136	21.239954
528.6433	-3.993991
529.0771	-9.4696855
529.681	2.6504079
530.0139	-13.207342
530.62325	-0.55598175
531.2026	9.016378
531.4436	-16.312151
532.01205	-7.913907
532.68417	11.179607
533.0143	-4.901869
533.4736	-7.750291
534.08843	5.4591423
534.42585	-9.934191
534.95336	-5.711546
535.7128	22.337163
535.8983	-8.673146
536.3849	-8.7119305
536.967	1.1397741
537.29804	-14.895746
537.9265	-0.2669281
538.44764	3.238922
538.8742	-2.9083047
539.33894	-5.1899748
540.01106	13.874446
540.3712	0.89448674
540.7987	-5.216762
541.45715	12.4221935
541.941	12.112183
542.1711	-14.329269
542.775	-2.2582723
543.41893	13.94109
543.6472	-12.6815685
544.27295	1.7004785
544.68677	-5.8723937
545.1197	-11.405747
545.78453	7.0036277
546.19926	-0.4233115
546.7195	2.9899555
547.26155	8.733791
547.6763	1.3086408
548.08737	-6.447901
548.65035	1.3519767
549.22697	10.6433265
549.498	-11.567973
550.04006	-5.9008957
550.49117	-9.532451
550.98866	-8.451554
551.5689	1.1699784
551.93453	-11.24922
552.50933	-2.169019
553.0605	4.398404
553.608	10.675632
553.9736	-1.815529
554.5084	3.1803343
555.02045	5.7763924
555.41335	-3.8616263
555.9063	-3.2512881
556.4638	4.062323
556.87127	-4.069888
557.5279	13.3614795
557.78986	-9.743493
558.3501	-2.1816208
558.88034	2.3507292
559.4397	9.822076
559.758	-7.521546
560.3701	5.350416
560.79574	-0.9409916
561.27504	-1.7176086
561.8535	7.723216
562.36007	9.831561
562.74115	-1.0315606
563.2805	4.3293346
563.677	-4.9336568
564.1445	-6.8963554
564.73567	3.8482125
565.11857	-6.8282216
565.677	0.53731775
566.20905	5.241359
566.531	-11.718794
567.07853	-5.4775503
567.5933	-2.5718247
568.01167	-9.659036
568.511	-8.354849
569.0176	-6.3082282
569.48414	-8.358304
569.9807	-7.394438
570.54825	0.9656574
570.97935	-4.7318672
571.43137	-8.371397
572.06347	6.615737
572.46183	-2.425655
572.75105	-22.830389
573.5678	11.18197
573.8961	-5.1603006
574.3536	-8.101592
574.90564	-1.4236914
575.33583	-7.2195292
575.72146	-17.6164
576.4818	10.539326
576.7965	-7.172259
577.24577	-11.042274
577.84786	0.8832942
578.2817	-4.591459
578.7646	-4.937329
579.3076	0.8581469
579.7951	0.8616574
580.24165	-3.2108454
580.8692	11.283494
581.33395	8.964637
581.5395	-19.949674
582.24435	2.4791532
582.6345	-7.396683
583.0802	-11.677298
583.65134	-2.9878745
584.17885	1.2034
584.60904	-4.5294792
585.20567	6.7210465
585.6004	-2.7247289
586.0242	-9.201259
586.5572	-4.4183897
587.08923	0.27101707
587.4512	-12.623636
588.0815	2.18344
588.4862	-6.2945664
589.081	4.875149
589.6158	9.8100235
589.95414	-5.488313
590.50257	0.89369484
590.9864	0.62344086
591.4348	-3.3938913
591.8859	-7.0270244
592.46344	2.3478545
592.8227	-10.746823
593.39567	-1.900879
593.88225	-1.891164
594.3688	-1.9038532
594.8818	0.79415944
595.27196	-9.189468
595.7658	-8.445007
596.39973	6.7181594
596.82355	0.28835143
597.24647	-6.34155
597.81854	2.4507883
598.2769	-0.4575001
598.69893	-7.0658956
599.2019	-5.4205342
599.78396	4.354812
600.1623	-6.7822605
600.7762	6.3017295
601.24825	4.788664
601.54656	-14.559591
602.19867	2.4142864
602.64887	-1.3081809
603.07724	-7.289914
603.70024	6.7428454
604.12316	0.109495705
604.53516	-7.546756
605.1327	3.8870773
605.5374	-4.5409024
605.98944	-8.184143
606.637	8.4196955
607.1654	12.695727
607.3828	-15.000832
607.9658	-5.1119764
608.5524	5.138743
608.93893	-5.164871
609.45916	-1.6697707
609.94665	-1.6324769
610.375	-7.651542
610.90526	-3.1337075
611.42094	-0.1371012
612.0185	11.225037
612.4505	5.6777673
612.8716	-1.1124834
613.31815	-5.22228
613.82383	-3.323363
614.2986	-4.5570522
614.81063	-1.9665374
615.28266	-3.401511
615.8047	0.24518386
616.214	-7.75922
616.80424	2.872562
617.33994	7.920584
617.7374	-1.2112332
618.2458	0.9425428
618.6769	-4.712525
619.22714	1.7532298
619.7292	3.3867815
620.23395	5.266899
620.5277	-14.600569
621.10706	-5.0836115
621.63	-1.33624
622.0229	-11.027309
622.60955	-0.71513363
623.2644	16.584394
623.6391	5.0554886
624.1211	4.5634295
624.67046	11.0454024
624.9988	-5.3352028
625.4417	-9.832292
626.19023	17.168997
626.46217	-4.970159
626.9433	-5.500397
627.61814	13.800313
627.8828	-9.076538
628.4194	-3.9033846
629.0915	15.220079
629.3698	-6.2914175
629.9037	-1.4223819
630.39846	-0.61715704
630.8514	-4.0596432
631.23883	-14.297231
631.9055	4.2200844
632.29294	-5.9811075
632.7677	-7.207445
633.4871	16.765866
633.8045	-0.70805026
634.28746	-1.0812317
634.91865	13.854162
635.15876	-11.570672
635.729	-2.9390826
636.2647	2.1007152
636.6358	-9.791924
637.1842	-3.4986022
637.79356	9.13298
638.17555	-1.5988619
638.6903	1.2678365
639.1669	0.2292587
639.6944	4.407071
639.9545	-18.963
640.56934	-5.6848393
641.1041	-0.79865037
641.6289	3.1795736
642.12	3.601553
642.6257	5.5163955
643.10956	5.2246167
643.6107	6.7449466
643.9972	-3.5305647
644.5911	7.475565
644.9522	-5.435
645.46515	-2.7358092
645.9308	-4.9554492
646.4638	-0.19277693
646.96764	1.5473376
647.3787	-6.1664107
647.9126	-1.3139174
648.4601	4.9693465
648.97216	7.55804
649.4951	11.231341
649.858	-1.4475915
650.2791	-8.239376
650.8894	4.4795574
651.36413	3.2045213
651.8498	3.150417
652.4219	11.955924
652.94574	15.798361
653.2686	-1.1221981
653.727	-4.05839
654.2945	4.309113
654.7065	-3.374462
655.2004	-2.6360056
655.6415	-7.334298
656.2272	2.8124217
656.6683	-1.9105936
657.15307	-2.0798842
657.6378	-2.3134617
658.21354	6.872317
658.61553	-1.8040496
659.1021	-1.8438875
659.71784	11.446955
660.0789	-1.4682307
660.65735	7.910733
661.02297	-4.4732733
661.53865	-1.5636694
662.0398	-0.009693629
662.52727	0.06170774
662.90653	-11.038863
663.4777	-2.2912761
664.1189	13.615172
664.49905	2.5960228
665.06203	10.47262
665.6023	15.926037
665.8915	-4.4000016
666.43355	1.2999737
666.9565	5.0514415
667.3676	-2.6876969
667.94604	6.6971463
668.46263	9.756586
668.74003	-11.807823
669.41396	7.519686
669.8396	1.2479768
670.35074	3.7325273
670.77457	-2.6866493
671.3521	6.6679956
671.745	-3.031809
672.3489	9.041588
672.71816	-3.026222
673.2475	1.344619
673.69587	-2.5933058
674.17517	-3.4054517
674.66084	-3.5291431
675.1765	-0.49273
675.654	-1.467551
676.15605	0.13708105
676.67173	3.1392057
677.1092	-2.004355
677.7331	12.146322
677.95503	-15.099281
678.52255	-6.769048
678.9882	-9.0001175
679.4839	-8.044165
680.0969	4.9786186
680.39884	-14.054568
681.01093	-1.104608
681.39747	-11.4766556
682.0132	1.832338
682.42883	-5.5261303
683.0027	3.4681908
683.3956	-6.1862143
683.9468	0.45249164
684.3615	-6.949288
684.9827	6.9060504
685.35195	-5.170801
685.9195	3.138601
686.296	-8.257677
686.7653	-10.015132
687.3019	-4.8895354
687.8776	4.2508124
688.2132	-11.300263
688.6207	-19.491922
689.2546	-4.2844474
689.72207	-6.2998226
690.2687	-0.11918694
690.77436	1.8186577
691.21455	-2.9731714
691.57744	-15.727478
692.2368	2.0736661
692.6852	-1.894837
693.15905	-3.2005071
693.6065	-7.259972
694.0649	-10.096304
694.6479	-0.21405206
695.10446	-3.3401238
695.5683	-5.729142
696.1222	1.2211896
696.5424	-5.6447585
697.03714	-4.7918392
697.56555	-0.47719765
698.1149	5.9878027
698.39865	-14.911242
698.9416	-9.16977
699.42547	-9.406659
699.99027	-1.415841
700.4914	0.0438496
700.90704	-7.262597
701.3336	-13.464757
701.9384	-1.2700577
702.4259	-1.1852316
702.94976	2.65905
703.339	-7.390659
703.90564	0.8440612
704.3904	0.65129434
704.8024	-7.1245145
705.3508	-0.7537431
705.76556	-8.169702
706.404	7.512859
706.81784	-0.016764552
707.26713	-3.8568996
707.8101	1.8874652
708.2503	-2.8329875
708.66867	-9.947921
709.2107	-4.238493
709.81554	7.97795
710.183	-4.328569
710.6468	-6.6848263
711.2189	2.064737
711.6136	-7.352673
712.1566	-1.5641932
712.6868	2.931131
713.10427	-4.2302307
713.55083	-8.352486
714.1402	2.1687307
714.50125	-10.7045406
715.0988	0.6538259
715.589	1.0250057
716.0274	-3.9057477
716.49305	-6.071215
717.0551	1.655827
717.54806	2.3063457
717.96916	-4.4953216
718.443	-5.7540895
718.9387	-4.9008276
719.5444	7.362375
720.0537	9.679835
720.41934	-2.7446884
720.8877	-4.6006497
721.3443	-7.793278
721.8636	-4.3779407
722.3411	-5.3223394
722.8941	1.4701559
723.36974	0.37144414
723.86996	1.7642914
724.3147	-2.6244079
724.8531	2.7766682
725.36335	5.1526604
725.81264	1.2550665
726.2028	-8.599033
726.7594	-1.4783195
727.2342	-2.6669517
727.65255	-9.69843
728.3265	9.527642
728.7285	0.838811
729.1223	-8.709131
729.65344	-4.11969
730.1173	-6.5422234
730.68844	2.2149537
731.0013	-15.755574
731.61976	-2.1435351
732.05905	-7.0480375
732.542	-7.427529
733.0486	-5.3723345
733.4815	-10.947203
734.06085	-1.3414903
734.4856	-7.805587
734.95215	-9.878851
735.4378	-9.969196
735.9353	-8.872479
736.42826	-8.196152
737.004	0.9835155
737.41506	-6.8066846
737.8853	-8.536429
738.4264	-2.910406
738.9321	-0.9638381
739.3268	-10.404887
739.8798	-3.6243387
740.33545	-6.7667655
740.73927	-15.313847
741.35136	-2.4036565
741.8243	-3.8660906
742.3145	-3.4674253
742.742	-9.640548
743.29586	-2.7081863
743.7097	-10.220787
744.2981	0.31513862
744.671	-11.394037
745.1794	-9.2348984
745.74876	-0.66260674
746.0889	-15.795587
746.70373	-2.5574397
747.16485	-5.246174
747.61414	-9.093081
748.0898	-10.2652956
748.54455	-13.54823
749.1339	-2.9487474
749.6423	-0.7030744
750.017	-12.25586
750.57545	-4.8469913
751.01656	-9.573224
751.3458	-25.794884
751.987	-9.906431
752.4881	-8.391881
753.0802	2.41544
753.46765	-7.811217
753.91785	-11.49399
754.4772	-4.072276
754.98286	-2.0836629
755.5331	4.4480435
755.94966	-2.8284668
756.45806	-0.56266607
756.8828	-6.95533
757.32754	-11.23819
757.83504	-9.074737
758.3844	-2.6842862
758.7982	-10.185071
759.3166	-6.9201936
759.7941	-7.87609
760.3016	-5.7698464
760.8109	-3.401511
761.242	-9.1695575
761.8723	5.700495
762.3616	5.9063874
762.82635	3.6473892
763.3475	7.2239736
763.76585	0.12788386
764.02233	-23.549827
764.75357	1.6056695
765.18376	-4.2082887
765.67125	-4.0746143
766.19875	0.10190101
766.6799	-0.5097651
767.0282	-14.777044
767.7167	6.0900755
768.10414	-4.215378
768.3788	-26.048315
769.06	-5.967602
769.52205	-8.523591
770.0459	-4.7390503
770.64436	6.7914316
771.0127	-5.413457
771.52384	-2.8515753
772.00406	-3.575104
772.41424	-11.3953525
772.949	-6.5177993
773.4947	-0.36479242
773.88034	-10.849769
774.41695	-5.6562875
774.97083	1.2348451
775.4401	-0.521843
775.8958	-3.789894
776.2878	-13.5025316
776.74616	-16.403469
777.3028	-9.211266
777.6902	-19.497202
778.3041	-6.3646896
778.8835	3.18377
779.2791	-6.19119
779.96305	14.130707
780.22043	-9.527201
780.687	-11.582383
781.17176	-11.75057
781.73656	-3.753162
782.2277	-3.263896
782.7443	-0.2399476
783.1472	-8.886665
783.67015	-5.145591
784.06214	-14.85152
784.71334	2.0844283
785.13534	-4.632949
785.5701	-9.9085315
786.154	0.06653392
786.5487	-9.464697
787.02436	-10.537252
787.5537	-6.191452
788.0939	-0.704627
788.50684	-8.273702
789.0325	-4.2493548
789.5164	-4.5504863
790.0766	2.988378
790.48954	-4.6009117
791.0016	-1.9965858
791.3372	-17.502286
792.01385	1.98831
792.4195	-6.362769
792.96154	-0.6169139
793.49905	4.578039
793.9238	-1.7968789
794.3749	-5.47659
794.93606	2.2435803
795.3708	-3.0955533
795.7355	-15.722501
796.35123	-2.395139
796.77505	-8.886927
797.27255	-7.781749
797.8037	-3.1961363
798.2175	-10.665146
798.75866	-5.069956
799.1343	-16.554976
799.8037	2.281398
800.1429	-12.936053
800.7068	-4.9285875
801.1834	-6.0075204
801.7991	7.2210805
802.2311	1.6542556
802.5767	-12.912564
803.12606	-6.441902
803.6263	-5.0833495
804.0319	-13.36993
804.57943	-7.1730447
805.11785	-1.7913669
805.6208	-0.14381047
806.08737	-2.2286355
806.55667	-4.045726
806.9814	-10.380725
807.3761	-19.88358
807.9746	-8.411841
808.5248	-1.8646389
808.9559	-7.538924
809.52526	0.9617166
810.01093	0.81885155
810.37473	-11.828045
810.95317	-2.3918654
811.36153	-10.416971
811.84265	-11.064596
812.2883	-15.261209
812.8613	-6.405394
813.3388	-7.319327
813.92994	3.4331166
814.3638	-1.9741509
814.8731	0.33562186
815.27145	-8.7771465
815.8599	1.6911504
816.3801	5.155024
816.77484	-4.3430164
817.336	3.376537
817.64614	-14.838231
818.32644	5.0896336
818.6675	-9.929015
819.24503	-0.60327085
819.7289	-0.8369917
820.0681	-16.091475
820.70204	-0.89691996
821.2532	5.776916
821.6761	-0.799436
822.21635	4.6446328
822.6211	-3.7775854
823.1495	0.55333646
823.63607	0.508953
824.0417	-7.8359715
824.6138	0.9753721
825.06216	-3.001798
825.5342	-4.476466
826.05806	-0.6815187
826.51553	-3.731625
827.0094	-2.9526882
827.5469	2.305161
827.97163	-4.0735605
828.4391	-6.0487552
828.97026	-1.5546718
829.4632	-0.8404087
829.9016	-5.880936
830.43545	-0.9891226
830.9466	1.546053
831.4932	7.675945
831.8679	-3.8540065
832.2999	-9.520311
832.9011	2.3473183
833.38585	2.1293418
833.8379	-1.4781824
834.2981	-4.178876
834.84923	2.4552528
835.14664	-17.026677
835.72235	-7.863999
836.2653	-2.1041524
836.71824	-5.5686805
837.1648	-9.6981746
837.7223	-2.4164078
838.208	-2.5369503
838.76097	4.3001718
839.06383	-14.603974
839.7341	4.2644677
840.1734	-0.59432933
840.60633	-6.1241285
841.15294	-0.013665567
841.6377	-0.20643242
842.07426	-5.3584485
842.58176	-3.2468236
843.1338	3.5054845
843.60676	2.052391
843.9933	-8.224966
844.5963	3.7042934
845.0165	-3.111834
845.5667	3.4477885
846.0351	1.5578691
846.4553	-5.3459715
847.0228	3.0142611
847.4803	0.046736584
847.99143	2.5519012
848.4016	-5.401647
848.94003	-0.019907185
849.48573	6.0203704
849.9541	4.1557413
850.4671	6.897408
850.91455	2.8315956
851.3111	-6.506507
851.9268	6.777776
852.3879	4.1461452
852.8936	6.121739
853.40474	8.687044
853.80583	-0.16633891
854.3897	9.881456
854.8181	3.7933224
855.3947	13.054543
855.82127	6.857084
856.2187	-2.2898233
856.73713	0.9858787
857.16096	-5.5517704
857.7612	6.1939633
858.2069	1.9355212
858.7435	7.1166567
859.27917	12.1316126
859.6966	4.9998126
860.1077	-2.7441894
860.64614	2.5629316
861.16546	5.8827552
861.64295	4.959108
862.1732	9.427845
862.61065	4.3327516
863.049	-0.6326707
863.51923	-2.3334524
864.1468	12.180723
864.36233	-15.768444
865.07356	7.414901
865.44645	-4.3541342
865.9276	-4.929978
866.4096	-5.4252857
866.92893	-2.071242
867.4719	3.754719
867.86207	-6.1811138
868.43414	2.6305045
868.89526	-0.019707653
869.37456	-0.78341733
869.9148	4.688343
870.2977	-5.9321224
870.7961	-4.8044407
871.23175	-10.014103
871.8129	-0.33057888
872.28676	-1.6282742
872.74606	-4.441498
873.2981	2.312126
873.832	7.1753315
874.3395	9.307889
874.77423	3.895745
875.3008	8.025887
875.7492	4.120549
876.2058	0.9748483
876.69054	0.818334
877.09435	-7.729546
877.7219	6.801146
878.23486	9.429485
878.7487	12.226253
879.1298	1.3708825
879.56	-4.3979
880.0884	-0.12285335
880.5359	-4.160756
881.0343	-3.010727
881.55724	0.7471509
882.01654	-2.0814557
882.4449	-8.08356
883.06973	6.102833
883.4572	-4.0615324
883.9283	-5.722052
884.48945	2.0235025
885.0379	8.385544
885.5208	7.92465
885.8819	-5.0050892
886.4694	5.3756253
886.8287	-7.743245
887.36164	-2.9978574
887.8273	-5.1424425
888.3075	-5.7990466
888.8432	-0.75951707
889.3307	-0.64055223
889.8191	-0.5244681
890.2984	-1.2492378
890.8523	5.685262
891.25245	-3.2239773
891.7427	-2.8460882
892.1692	-9.09151
892.69673	-4.9123817
893.2215	-0.9671179
893.76994	5.4339324
894.1374	-6.878379
894.6003	-9.305021
895.20876	3.2413662
895.62985	-3.590337
896.2201	7.1236463
896.68487	4.827741
897.2224	10.0996945
897.6726	6.306892
898.0482	-5.146377
898.54296	-4.2779066
899.06774	-0.3713583
899.38334	-17.966604
900.05	0.57393196
900.502	-3.0459196
901.0277	0.9674968
901.4752	-3.0092805
901.9654	-2.6947927
902.5384	6.178992
902.9258	-3.977442
903.3751	-7.904605
903.83804	-10.339497
904.44377	1.9557426
904.91216	0.096133286
905.3105	-9.004582
905.79164	-9.559768
906.3801	0.9021001
906.9494	9.35057
907.2923	-5.439727
907.83436	0.24711683
908.41644	10.142706
908.8348	3.0989438
909.2177	-7.584312
909.70065	-8.036102
910.26726	0.23556268
910.8284	7.936466
911.28317	4.5730507
911.7552	3.1145822
912.23177	2.0129959
912.68925	-0.9756541
913.17764	-0.7559879
913.61784	-5.6057064
914.229	7.2578506
914.621	-2.50833
915.15034	1.9138033
915.5796	-4.0181465
916.088	-1.8255057
916.74013	15.249416
917.10757	2.9269284
917.6187	5.52086
918.0989	4.8654587
918.5937	5.6836844
919.02297	-0.26053058
919.50864	-0.34614865
920.0198	2.1862336
920.4991	1.3853298
920.9029	-7.14468
921.46314	0.42252437
921.91334	-3.2938322
922.38264	-5.155836
922.8592	-6.128063
923.55043	14.906788
923.81873	-7.54728
924.36716	-1.2332877
924.9338	7.0008777
925.2994	-5.499605
925.79415	-4.6319016
926.3053	-2.0903598
926.8219	0.9987485
927.2175	-8.4441395
927.81505	2.9928425
928.31345	4.1953923
928.69726	-6.366267
[truncated: 56 more rows]
