# Supplementary material for: Staphylococcus aureus vWF-binding protein triggers a strong interaction between clumping factor A and host vWF
Source: Commun Biol. 2021 Apr 12;4:453. doi: 10.1038/s42003-021-01986-6 (PMC8041789; doi:10.1038/s42003-021-01986-6)
Supplement: Supplementary file 3 — Supplementary Data 1 [file 42003_2021_1986_MOESM3_ESM.zip › Supplementary Data 1/Fig 6b curve_2.tsv]

x	y
-98.936276	162.59308
-98.49426	157.96985
-98.06407	152.14881
-97.497455	160.41418
-97.03816	157.5675
-96.73166	138.98349
-96.364225	126.67241
-95.62208	152.95111
-95.25919	140.1175
-94.782614	139.13923
-94.419725	126.3151
-94.0532	113.883784
-93.46112	124.79263
-93.00364	121.69325
-92.529795	120.33723
-92.17509	106.78192
-91.56937	118.95772
-91.092794	117.90087
-90.675336	110.767756
-90.2215	107.35759
-89.739466	106.87082
-89.271076	104.96509
-88.876355	95.473886
-88.18696	116.338474
-87.77314	108.81253
-87.3675	100.404636
-86.96096	92.15064
-86.464375	93.109534
-85.80317	111.117046
-85.383896	104.11551
-84.96371	97.25908
-84.67176	77.20527
-84.09787	86.11188
-83.549445	92.50285
-83.099245	88.66563
-82.56173	93.92046
-82.08698	92.680356
-81.54765	98.06615
-81.063796	97.72089
-80.49172	106.52665
-80.16067	90.4586
-79.73593	84.05344
-79.246625	84.311336
-78.77369	82.85115
-78.27074	84.517573
-77.72322	90.77135
-77.26211	88.08208
-76.80645	84.891635
-76.25075	91.96812
-75.630474	105.68284
-75.24485	95.2549
-74.82193	88.69715
-74.351725	86.954645
-73.77965	95.78273
-73.33218	91.65388
-72.86197	89.949596
-72.27808	99.97945
-71.89518	89.26961
-71.400414	90.02182
-70.97022	84.18711
-70.25991	107.202115
-69.75423	109.16314
-69.4159	93.89946
-69.02754	83.695224
-68.4873	89.23136
-67.95343	94.032865
-67.46958	93.738725
-67.14671	76.85344
-66.62375	80.51774
-66.06168	88.26119
-65.43777	102.37378
-65.0958	87.51585
-64.7129	76.81344
-64.22086	77.33212
-63.75702	74.962425
-63.08763	93.716666
-62.64835	88.85078
-62.32275	72.23066
-61.79342	76.60354
-61.27501	79.83965
-60.85573	72.85308
-60.21181	89.07053
-59.97352	63.44853
-59.417818	70.48553
-58.845746	79.24373
-58.2091	94.701504
-57.79255	87.492236
-57.370546	80.75095
-56.96764	72.08359
-56.506526	69.45552
-55.900802	81.6746
-55.354196	87.82914
-55.001312	74.04171
-54.632057	61.98362
-53.964488	80.5033
-53.414244	87.03622
-53.034075	76.12379
-52.565685	74.16645
-52.147318	67.09292
-51.65983	67.19197
-51.2451	59.70484
-50.529327	83.358445
-50.139153	73.31004
-49.688044	69.67375
-49.33789	55.60213
-48.770364	63.90342
-48.232852	69.06106
-47.782653	65.36069
-47.380656	56.59868
-46.97411	48.267324
-46.357474	61.70287
-45.635336	85.94249
-45.270628	73.34776
-44.91047	60.292854
-44.47664	54.83133
-43.99097	54.70138
-43.364327	69.034
-42.777703	79.339355
-42.487574	59.11602
-42.124686	46.324434
-41.464393	64.13556
-40.89596	72.512454
-40.40483	73.020326
-40.10197	54.02219
-39.5972	55.889442
-39.144272	52.42712
-38.674973	50.588127
-38.17384	52.035178
-37.609954	59.95301
-37.25707	46.125135
-36.84325	38.61381
-36.190233	55.765483
-35.793693	46.406205
-35.34804	42.221206
-34.79325	49.217498
-34.441275	35.333052
-33.923772	38.476458
-33.34897	47.46422
-32.815098	52.384996
-32.534064	31.114087
-32.00019	36.002545
-31.505426	36.835587
-30.838766	55.285
-30.497706	40.283308
-29.93473	48.094778
-29.652787	27.025814
-29.171664	26.46552
-28.625058	32.539856
-27.981136	48.709058
-27.519112	46.225985
-27.07437	41.824908
-26.71239	29.017289
-26.04846	47.172932
-25.520952	51.35735
-25.114408	43.173215
-24.66057	39.686365
-24.323148	24.285575
-23.626475	45.93654
-23.070774	53.01319
-22.542357	57.311707
-22.257685	36.484458
-21.842046	29.159893
-21.433683	21.070307
-20.803403	35.82526
-20.275897	39.982077
-19.913918	27.137433
-19.462808	23.478506
-18.843442	37.134455
-18.355953	37.2009
-17.808437	43.44434
-17.344595	41.001057
-16.95897	30.582262
-16.589714	18.469809
-15.988538	30.28921
-15.386453	42.165268
-14.965357	35.36569
-14.551536	27.83945
-14.188648	15.076452
-13.512893	34.557857
-13.10453	26.469842
-12.628864	25.225978
-12.202311	19.099576
-11.637515	27.117735
-11.180949	23.972284
-10.632523	30.309137
-10.166862	28.14617
-9.830349	12.583221
-9.349226	12.076241
-8.782611	20.276393
-8.205991	29.446414
-7.816728	19.397591
-7.480215	3.9485698
-6.981812	5.1246
-6.472495	7.44193
-5.8267537	23.817085
-5.316527	26.231644
-4.9472724	14.145453
-4.5189004	8.049911
-4.0286827	8.412118
-3.52937	9.671397
-3.0318763	10.806411
-2.5834954	6.787003
-2.146938	1.6280283
-1.6658154	1.0223171
-1.0464495	14.658618
-0.5425894	16.434736
-0.15332567	6.4364
0.19228232	-8.111614
0.7206987	-3.8313857
1.4055482	16.51589
1.8639337	13.601422
2.3523323	13.751776
2.7334106	2.865253
3.0862946	-10.971847
3.6647332	-1.5541742
4.249538	8.520059
4.78614	13.655395
5.209055	7.1058433
5.5610294	-6.822137
6.115821	0.19095351
6.505085	-9.902566
7.207215	12.32232
7.645592	7.2707565
7.91844	-14.747589
8.478689	-7.201604
9.008924	-2.7341456
9.535522	1.4019147
10.068486	6.1541805
10.298588	-20.34488
10.773344	-21.583414
11.419085	-5.225449
12.02299	6.8463577
12.520483	7.92968
12.798789	-13.503019
13.113474	-31.28057
13.787409	-11.9866304
14.299455	-9.3921745
14.824233	-5.507569
15.248967	-11.910471
15.604579	-25.38673
16.32217	-1.6132669
16.841492	1.701556
17.255312	-5.7960676
17.556355	-24.965741
18.070219	-22.152398
18.57135	-20.713872
19.23983	-1.9951217
19.678206	-7.015091
20.115673	-12.087475
20.400345	-32.92822
20.886015	-33.058483
21.57814	-11.924563
22.094733	-8.821232
22.566761	-10.391981
22.810505	-35.380088
23.34165	-30.84693
23.956469	-17.636448
24.509442	-10.83266
24.874149	-23.427834
25.30525	-29.183995
25.746354	-33.88706
26.306603	-26.306136
26.990543	-6.0148358
27.395268	-14.522785
27.737238	-29.456614
28.09376	-42.886635
28.744049	-26.02858
29.254275	-23.601676
29.910932	-6.115818
30.089193	-37.934083
30.462086	-49.69883
31.112375	-32.837337
31.720827	-20.307324
32.191036	-21.994942
32.575752	-32.56239
32.99139	-39.877508
33.505255	-37.07347
34.114617	-24.469909
34.62939	-21.577677
34.965904	-37.07872
35.46158	-36.184222
35.972715	-33.709105
36.46748	-32.8925
37.103216	-17.514329
37.33059	-44.226806
37.67256	-59.195274
38.26373	-48.456354
38.84035	-39.147408
39.550667	-16.202466
39.914465	-28.883819
40.152752	-54.482516
40.66207	-52.088438
41.265974	-40.103833
41.836227	-31.521348
42.26278	-37.686434
42.702066	-42.61672
43.131347	-48.498375
43.770722	-32.843915
44.200004	-38.788844
44.682036	-39.268474
45.16225	-39.89982
45.530594	-52.13545
46.18543	-34.820563
46.662915	-35.838613
47.118572	-39.046818
47.618794	-37.598806
47.878	-61.08329
48.45462	-51.862844
49.03033	-42.662356
49.526005	-41.73814
49.899807	-53.400763
50.350007	-57.18228
50.88115	-52.59623
51.399564	-49.40915
51.92707	-45.178288
52.24994	-62.10239
52.671947	-68.735344
53.215825	-62.85363
53.86975	-45.7277
54.30631	-50.906123
54.730133	-57.32331
55.09302	-70.14642
55.63599	-64.34862
56.17714	-58.782444
56.77104	-47.698685
57.266714	-46.77346
57.515006	-71.36259
58.055246	-65.885616
58.584572	-61.535
59.155735	-52.796878
59.705975	-46.272118
59.93608	-72.70963
60.36536	-78.67178
60.89832	-73.90771
61.53679	-58.32312
61.922414	-68.74191
62.479934	-61.41163
62.7737	-81.373575
63.20935	-86.65099
63.95695	-59.79121
64.55722	-48.097082
64.79733	-73.45364
65.26299	-75.63289
65.7623	-74.33965
66.29799	-69.37011
66.816405	-66.09572
67.212035	-75.511354
67.65132	-80.392935
68.06423	-87.99273
68.84458	-57.745378
69.30569	-60.41754
69.70496	-69.47831
70.14061	-74.700836
70.58171	-79.419124
70.98371	-88.20178
71.76133	-58.23383
72.11603	-71.818905
72.631714	-68.87716
72.955494	-85.66589
73.48391	-81.401406
74.10055	-68.02246
74.46889	-80.18074
74.9773	-77.979165
75.322	-92.624804
75.99139	-73.8607
76.555274	-65.91267
76.92544	-77.87728
77.40747	-78.38072
77.7649	-91.764006
78.30514	-86.23079
78.875395	-77.63629
79.36834	-76.98198
79.87857	-74.624154
80.244185	-87.1215
80.78897	-81.1057
81.20097	-88.80477
81.75849	-81.58892
82.14594	-91.80045
82.63343	-91.76296
83.053614	-98.54862
83.557474	-96.843256
84.26506	-74.1123
84.655234	-84.08122
85.08088	-90.40111
85.409205	-106.70308
85.89033	-107.27139
86.580634	-86.2757
86.97808	-95.51307
87.38099	-104.19239
87.79481	-111.70999
88.37507	-102.034055
88.85164	-103.128776
89.514664	-84.995413
89.70839	-115.20078
90.214975	-113.11087
90.60606	-122.95999
91.14357	-117.77423
91.81387	-98.90532
92.211316	-108.09524
92.60331	-117.86404
92.90071	-137.37189
93.525536	-123.1672
94.14581	-109.39208
94.555084	-117.42389
95.02802	-118.813
95.41274	-129.31495
95.91205	-128.0604
96.463204	-121.47126
96.998896	-116.36026
97.343595	-131.08267
97.80744	-133.35778
98.22126	-140.91163
98.78787	-132.71094
99.3845	-121.38608
99.791954	-129.61057
100.16576	-141.21126
100.59504	-147.18123
101.18803	-136.24708
101.76556	-126.84787
102.19302	-133.00402
102.616845	-139.46089
103.12343	-137.39285
103.72552	-125.60356
104.273035	-119.33998
104.72687	-122.67466
105.047924	-139.8002
105.55542	-137.66165
106.05928	-135.89423
106.54677	-135.8787
107.098835	-129.11273
107.46354	-141.67795
107.855534	-151.48079
108.50582	-134.64725
109.112456	-122.32602
109.456245	-136.99887
109.926454	-138.68483
110.27752	-152.75252
110.956	-132.9859
111.52171	-124.87321
111.86368	-139.77498
112.32115	-142.7526
112.729516	-150.85577
113.3025	-141.99257
113.84001	-136.73669
114.41663	-127.49428
114.782246	-140.05021
115.106026	-156.75936
115.77905	-137.64116
116.30201	-133.88612
116.75039	-137.82736
117.05871	-156.20706
117.56075	-154.71063
118.0155	-158.02126
118.61031	-146.8167
119.050505	-151.67392
119.48616	-156.97596
119.87633	-166.86827
120.33381	-169.91154
120.95954	-155.63871
121.53616	-146.38495
121.95271	-153.60446
122.38927	-158.7423
122.72851	-173.96645
123.3797	-157.05953
123.79898	-163.95367
124.38197	-154.05759
124.72576	-168.78725
125.11593	-178.7362
125.5916	-179.87957
126.25189	-162.08641
126.67753	-168.36416
127.05497	-179.60708
127.65524	-167.90556
128.26824	-154.91522
128.78574	-151.73694
129.25686	-153.39512
129.69069	-158.89948
130.07904	-169.04252
130.66203	-159.09331
131.1386	-160.19394
131.63246	-159.40844
132.09085	-162.32697
132.51376	-168.94132
133.02763	-166.14815
133.57332	-160.1191
134.1654	-149.27463
134.42279	-172.9065
134.84025	-179.96818
135.31228	-181.5715
135.99167	-161.71753
136.46188	-163.44759
136.94482	-163.82183
137.29952	-177.42458
137.68606	-187.74735
138.41093	-163.22226
138.91842	-161.09278
139.35407	-166.34012
139.66785	-184.19773
140.24447	-174.97466
140.64737	-183.58773
141.21217	-175.52879
141.70602	-174.81551
142.05345	-189.16045
142.4418	-199.27913
143.02297	-189.55472
143.59505	-180.859
144.0989	-179.09345
144.5391	-183.90647
144.88016	-198.87522
145.39494	-196.02879
145.94245	-189.73514
146.45904	-186.64591
147.0202	-178.97925
147.36945	-193.21753
147.8051	-198.47866
148.25257	-202.48446
148.96743	-178.99392
149.36033	-188.67677
149.7023	-203.61715
150.25618	-196.70436
150.78551	-192.34825
151.27846	-191.66438
151.82052	-185.97911
152.15794	-201.42915
152.70454	-195.22214
153.14656	-199.8149
153.64587	-198.55949
154.00148	-212.10488
154.42258	-218.80545
154.89097	-220.70736
155.41302	-217.0795
155.94325	-212.64772
156.37708	-218.10556
156.74452	-230.3411
157.20927	-232.67223
157.7095	-231.22833
158.33795	-216.68695
158.70266	-229.23292
159.13831	-234.56206
159.59851	-237.22035
160.06781	-239.0352
160.58077	-236.36182
161.09918	-233.15205
161.43842	-248.30352
161.90499	-250.41613
162.49071	-240.2035
163.0455	-233.1809
163.4675	-239.87573
163.83949	-251.71612
164.43339	-240.70063
164.86722	-246.13275
165.41019	-240.29934
165.87585	-242.52902
166.46338	-232.11921
166.89266	-238.10276
167.10185	-266.6633
167.67937	-257.31708
168.28237	-245.30578
168.61888	-260.85856
169.05817	-265.73416
169.48472	-271.9495
169.98858	-270.1386
170.50608	-267.02968
170.95356	-271.01904
171.3219	-283.28107
171.86669	-277.29327
172.35872	-276.75015
172.69979	-291.71782
173.20728	-289.58272
173.46831	-312.84592
174.11496	-296.41117
174.52878	-303.88703
174.93532	-312.1468
175.42645	-311.78965
175.79389	-324.01468
176.28774	-323.28834
176.66973	-334.09372
177.21543	-328.08092
177.72383	-325.82134
178.09673	-337.5551
178.5351	-342.5631
178.94529	-350.39555
179.5783	-335.34223
180.00485	-341.59425
180.2404	-367.43839
180.82066	-357.79313
181.22084	-366.70866
181.83293	-353.83113
182.2604	-359.9427
182.70696	-364.11918
183.018	-382.1827
183.5546	-377.05247
184.2249	-358.15134
184.56687	-373.05417
184.92248	-386.60553
185.34085	-393.62624
185.84471	-391.87428
186.25308	-399.96892
187.05889	-367.07842
187.54456	-367.18664
188.09935	-360.24733
188.48316	-370.79187
188.91517	-376.48612
189.65095	-350.78318
189.98382	-366.63184
190.585	-354.87274
190.9779	-364.58245
191.3708	-374.19315
191.97925	-361.70483
192.38216	-370.3699
192.70776	-386.93487
193.15432	-391.1019
193.70093	-384.9103
194.02471	-401.66462
194.63407	-389.09406
194.96149	-405.52756
195.3944	-411.07573
195.84188	-415.0432
196.25206	-422.99064
196.85596	-410.92368
197.20885	-424.73897
197.52899	-441.8529
198.00102	-443.41203
198.4876	-443.38444
198.98236	-442.62433
199.37436	-452.39612
199.70632	-468.25727
200.09922	-477.9349
200.57489	-479.15166
201.03691	-481.6931
201.45073	-489.16
201.81271	-502.01443
202.30111	-501.9017
202.69583	-511.3041
203.24426	-504.9746
203.63443	-514.9398
204.14375	-512.66474
204.6476	-510.9104
205.23059	-500.9205
206.10644	-460.8707
206.75672	-444.02526
207.18964	-449.64196
207.5971	-457.8088
208.07185	-459.0208
208.56207	-458.62109
208.9477	-469.03964
209.40335	-472.27405
209.9054	-470.7288
210.44109	-465.69165
210.83035	-475.67555
211.20142	-487.60396
211.55613	-501.2438
211.88082	-517.9562
212.32101	-522.74873
212.8849	-514.8057
213.26689	-525.5713
213.69162	-531.96814
214.11726	-538.23274
214.47197	-551.8344
214.94854	-552.9126
215.4806	-548.25156
216.0554	-539.22705
216.39282	-554.56395
216.67931	-575.15126
217.19408	-572.27634
217.62064	-578.5355
218.12905	-576.2475
218.47102	-591.1826
218.94941	-592.0721
219.48874	-586.6201
219.79615	-605.12084
220.34912	-598.2758
220.75294	-606.8515
221.05216	-626.1564
221.59058	-620.85354
222.04442	-624.2568
222.4546	-632.10354
222.79475	-647.2044
223.27497	-647.89274
223.69242	-655.01315
224.20083	-652.8114
224.66104	-655.5372
225.1076	-659.73793
225.46048	-673.4625
226.09895	-657.87215
226.8229	-633.44185
227.32677	-631.6595
227.88974	-623.8046
228.26354	-635.4777
228.7765	-632.75024
229.10938	-648.6152
229.64416	-643.66945
230.06525	-650.4353
230.42269	-663.7633
230.83741	-671.20054
231.26215	-677.54763
231.68961	-683.7139
232.12799	-688.6973
232.46268	-704.2979
232.93016	-706.2765
233.41401	-706.6082
233.76508	-720.62023
234.25075	-720.7132
234.5527	-739.75237
235.03837	-739.8571
235.54587	-737.69785
235.87329	-754.1248
236.3253	-757.74076
236.79733	-759.2264
237.09656	-778.5647
237.60587	-776.17324
237.97786	-788.03775
238.27072	-808.0552
238.85823	-797.63995
239.25205	-807.1998
239.85686	-795.07556
240.1779	-812.1169
240.61174	-817.6002
241.00737	-826.9449
241.41755	-834.87006
241.8823	-837.0702
242.35342	-838.7485
242.649	-858.44604
243.1283	-859.1492
243.6158	-859.1365
243.8932	-880.6653
244.3634	-882.4038
245.15558	-850.93343
245.78495	-836.26905
246.23333	-840.1635
246.65624	-846.7891
247.13736	-847.3715
247.63486	-846.2611
248.0896	-849.57386
248.52616	-854.68554
248.93907	-862.3153
249.27468	-877.9238
249.82492	-871.338
250.36607	-865.7887
250.82355	-868.77083
251.19644	-880.45465
251.58843	-890.29384
252.02317	-895.64217
252.42335	-904.55904
252.8108	-914.7775
253.17277	-927.6295
253.5693	-936.903
254.0459	-937.9686
254.46425	-944.9862
254.88444	-951.8417
255.29917	-959.2888
255.69298	-968.8902
256.05678	-981.4967
256.37965	-998.3789
256.79165	-1006.0707
257.47377	-985.9527
257.89032	-993.2373
258.31142	-999.9707
258.81982	-997.7341
259.14542	-1014.3212
259.60745	-1016.9269
259.9394	-1032.8031
260.29866	-1045.9741
260.69338	-1055.4762
261.15177	-1058.376
261.67837	-1054.2838
261.84026	-1087.7462
262.2959	-1090.8798
262.80068	-1089.0404
263.16994	-1101.172
263.57375	-1109.6937
263.9321	-1122.9336
264.35683	-1129.3134
264.6715	-1147.0865
265.10625	-1152.4486
265.43094	-1169.0534
265.7802	-1183.2426
266.1367	-1196.6739
266.5378	-1205.4887
266.87977	-1220.4031
267.30177	-1227.0542
267.62646	-1243.7502
267.97298	-1258.183
268.37952	-1266.4804
268.87338	-1265.7786
269.31903	-1270.0029
269.60643	-1290.4907
269.9475	-1305.4988
270.26945	-1322.4497
270.66872	-1331.5138
271.00523	-1346.9269
271.42906	-1353.4871
271.731	-1372.4896
272.19758	-1374.531
272.67507	-1375.5315
273.1853	-1373.125
273.5009	-1390.768
273.90925	-1398.7674
274.3249	-1406.17
274.64685	-1423.1061
275.10887	-1425.6333
275.48813	-1436.6958
275.80919	-1453.7687
276.19117	-1464.5549
276.54224	-1478.5346
277.11795	-1469.4138
277.39898	-1490.5601
277.80098	-1499.3102
278.05837	-1522.9769
278.41034	-1536.7682
278.9615	-1530.1498
279.3653	-1538.7345
279.61178	-1563.4491
279.92374	-1581.4312
280.3994	-1582.5913
281.00604	-1570.2615
281.44987	-1574.6976
281.8728	-1581.2684
282.05287	-1612.8433
282.3912	-1628.1679
282.88687	-1627.1778
283.20247	-1644.8516
283.72634	-1641.0191
283.99646	-1663.3298
284.33024	-1679.103
284.9214	-1668.3452
285.33887	-1675.4538
285.79362	-1678.7308
296.47018	-629.337
302.9003	-17.144028
303.52058	-3.461347
303.90893	-13.545039
304.38642	-14.516032
304.83662	-18.227088
305.3523	-15.26522
305.95803	-3.0300456
306.48826	1.4413036
306.92937	-3.284075
307.39957	-4.9679527
307.7661	-17.339682
308.30907	-11.524937
308.94208	3.4642924
309.39046	-0.4202387
309.7206	-16.533427
310.39363	2.6168104
310.72378	-13.471112
311.3395	-0.2124321
311.83882	1.0258338
312.12986	-19.098209
312.66828	-13.740662
313.1785	-11.395466
313.74876	-2.7438603
314.31173	5.097738
314.63824	-11.416211
315.1621	-7.611325
315.6878	-3.5476635
316.17438	-3.5700733
316.6182	-8.047801
317.09297	-9.199146
317.55954	-11.286453
318.15162	-0.4661311
318.57363	-7.142804
319.1275	-0.27197377
319.46857	-15.27441
320.02427	-8.092977
320.46628	-12.718296
321.0702	-0.63582706
321.53585	-2.8578368
322.02607	-2.4620646
322.55085	1.4555826
323.00923	-1.5100589
323.48945	-2.1676673
324.01786	2.1565644
324.33528	-15.340331
324.97192	0.110591895
325.27478	-18.82324
326.0051	6.2791313
326.44166	1.1177558
326.93188	1.4515483
327.34843	-5.78707
327.87503	-1.6174695
328.46893	9.42033
328.78998	-7.65597
329.2602	-9.428964
329.83317	-0.54754026
330.22698	-10.082083
330.8618	5.205922
331.1965	-10.5035945
331.82587	4.1720646
332.20968	-6.3680766
332.70535	-5.4614893
333.29107	4.7548233
333.72672	-0.52627136
334.18874	-3.1403309
334.63257	-7.5286
335.12643	-6.7995527
335.69395	1.5428156
336.18872	2.3410505
336.64256	-0.9829695
337.11277	-2.7112928
337.633	0.6817841
338.01953	-9.569709
338.6007	0.13843287
339.0882	0.2356799
339.62934	5.8504924
339.97767	-8.405232
340.477	-7.165975
340.9945	-3.98896
341.46925	-5.1831044
342.09316	8.883264
342.33508	-16.341034
342.96355	-1.7219933
343.41284	-5.557346
343.98673	3.3992511
344.49604	5.7706544
344.79982	-13.097264
345.46284	5.0339936
345.853	-4.910587
346.3987	1.1863014
346.85254	-2.1905136
347.4328	7.45162
347.78478	-6.4463244
348.2668	-6.9166842
348.76248	-5.9927003
349.27453	-3.3985815
349.6465	-15.216634
350.25133	-3.0540206
350.74336	-2.5226475
351.1299	-12.890842
351.782	4.1686476
352.17946	-4.986553
352.65603	-6.04504
353.15534	-4.7686885
353.72378	3.6804357
354.1294	-4.6727383
354.49867	-16.828093
355.12076	-2.8567892
355.53913	-9.892876
356.11302	-0.9144239
356.6369	2.8547464
357.1544	6.04233
357.52456	-5.910574
358.05024	-1.936029
358.45497	-10.42612
359.15255	11.316167
359.44723	-8.419942
359.91562	-10.371498
360.46677	-3.712689
360.9879	-0.1536075
361.47176	-0.46744054
362.00746	4.6022435
362.33124	-12.19594
362.8651	-7.349226
363.53268	11.297822
363.8701	-4.1108558
364.4358	4.0344494
364.8578	-2.6141268
365.41715	4.8315935
365.8901	3.4603516
366.3603	1.7336059
366.91782	9.029284
367.21158	-10.8303965
367.75546	-4.983516
368.21385	-7.916752
368.78046	0.34779831
369.20974	-5.6348203
369.74453	-0.6040079
370.18563	-5.2952477
370.7486	2.4947403
371.19426	-1.68286
371.71995	2.2937802
372.01463	-17.526362
372.65855	-1.2889272
373.08692	-7.316659
373.68628	4.2791447
374.20833	7.883196
374.4748	-14.78646
375.14602	4.2261624
375.69808	10.985586
376.05642	-2.2740304
376.6294	6.5847835
377.0496	-0.21879842
377.42794	-11.432753
378.0673	4.2944463
378.5557	4.469355
379.05684	5.984179
379.35334	-13.642997
379.92268	-5.08804
380.40108	-5.912021
381.15323	21.384925
381.447	1.5187783
382.0227	10.628024
382.35285	-5.4824964
382.94948	5.8436645
383.4124	3.3700135
383.88626	2.0769322
384.27189	-8.349556
384.71754	-12.5615135
385.25596	-7.2369645
385.82257	1.0195298
386.30824	0.9055533
386.86122	7.750307
387.24957	-2.4477356
387.6925	-6.9072313
388.32096	7.655499
388.84573	11.6098155
389.1204	-10.224162
389.7325	2.6506872
390.0217	-17.731993
390.6902	1.0213693
391.10583	-6.322895
391.6779	2.4579204
392.15084	1.0479881
392.61286	-1.478539
393.17766	6.5511685
393.6233	2.321328
394.11262	2.5863443
394.52462	-5.13006
395.05213	-0.9330739
395.40046	-15.164094
396.20627	17.753108
396.53006	0.9223639
397.02937	2.2550583
397.42682	-7.0122788
398.01344	3.3180104
398.5373	7.1873145
398.94294	-1.2188041
399.5041	6.4505853
399.96613	3.926771
400.51182	10.005109
400.9593	5.9862675
401.36675	-2.1794834
401.9088	3.4618606
402.42904	6.927773
402.82103	-2.8074175
403.45495	12.338295
403.81966	-0.22215305
404.14253	-17.109097
404.76007	-3.6302135
405.2221	-6.2109077
405.81781	5.0479113
406.25892	0.33513426
406.6782	-6.6475775
407.14204	-8.962519
407.75413	3.932813
408.1716	-3.2126426
408.7009	1.1834207
409.2848	11.234533
409.70681	4.5255544
410.1652	1.6203526
410.63086	-0.5330991
411.1611	3.940956
411.66587	5.8160044
412.19883	10.599771
412.58446	0.13133701
413.26203	19.829147
413.51578	-4.1627214
414.07785	3.5155036
414.53896	0.9604433
415.05737	4.1523607
415.5012	-0.24079686
416.02598	3.6801677
416.43617	-4.190656
417.0055	4.3524915
417.5403	9.243058
417.935	-0.24631518
418.4789	5.629236
419.00367	9.555581
419.4002	0.2587134
419.96955	8.831573
420.3579	-1.326221
420.8645	0.735901
421.3347	-1.005554
421.93497	10.746689
422.39063	7.513687
422.79808	-0.6318426
423.33286	4.3244635
423.74668	-3.2362808
424.33967	7.761076
424.7544	0.28864948
425.11547	-12.588606
425.69664	-2.8670339
426.1623	-5.0672886
426.64615	-5.3611434
427.1382	-4.803881
427.56474	-10.986562
428.23322	7.70126
428.67433	3.0343816
429.16272	3.1467806
429.65658	3.8852806
430.1004	-0.509043
430.61155	2.0453376
431.03537	-4.443557
431.5465	-1.9096844
432.03582	-1.7191063
432.47965	-6.087054
433.0308	0.56230796
433.55104	3.9857575
434.04216	4.457533
434.51692	3.2289815
434.88345	-9.184038
435.56375	10.807771
435.86115	-8.771068
436.44505	1.3091571
436.90252	-1.7030814
437.3973	-0.9378004
437.7993	-9.617503
438.3368	-4.4016175
438.9498	8.639815
439.45275	10.309838
439.81927	-2.0760258
440.1749	-15.58956
440.74787	-6.7441387
441.4109	11.466689
441.8902	10.641124
442.3022	2.9424594
442.70874	-5.2750265
443.1262	-12.455269
443.77012	3.7904714
444.17848	-4.3104066
444.66051	-4.826503
445.19166	-0.16910243
445.6455	-3.5850446
446.1539	-1.3346263
446.6987	4.644563
447.18618	4.717006
447.67367	4.780039
448.16298	5.0076245
448.62773	2.8148274
448.98243	-10.8565604
449.63	5.7065732
450.01562	-4.6536143
450.54222	-0.5330991
451.09428	6.128347
451.41715	-10.6863225
452.06107	5.4870193
452.42305	-7.368132
452.88962	-9.3977924
453.45624	-1.2069881
454.01194	5.887256
454.44395	0.28366117
454.8596	-7.0478393
455.32434	-9.2931635
455.81183	-9.283186
456.3448	-4.463959
456.89595	2.114937
457.31795	-4.5186684
457.86638	1.8292004
458.37115	3.6659196
458.76314	-6.089947
459.3252	1.6663759
459.78905	-0.61984575
460.2338	-4.9858793
460.66216	-10.988925
461.15147	-10.744997
461.71354	-2.9846893
462.23286	0.4073587
462.54573	-17.495417
463.04413	-16.335011
463.598	-9.431564
464.15826	-1.811284
464.56753	-9.789668
465.14234	-0.7077397
465.5989	-3.833487
465.95906	-16.896108
466.56206	-4.860816
467.07137	-2.5839227
467.53522	-4.9238994
468.0209	-5.0580664
468.51565	-4.166756
469.02588	-1.7474648
469.55884	2.9497485
470.02177	0.52921675
470.4456	-5.898758
470.964	-2.7136622
471.40875	-7.038929
472.00447	4.233252
472.43284	-1.808397
472.9658	2.9879903
473.45966	3.690936
473.81164	-10.134085
474.38007	-1.746941
474.88484	0.14871502
475.34687	-2.430551
475.8662	0.88244494
476.2791	-6.691063
476.7002	-13.467565
477.165	-15.723233
477.6579	-15.07739
478.12085	-17.5293
478.63836	-14.372824
479.1422	-12.594075
479.6497	-10.473883
480.27727	4.0289313
480.61105	-11.655463
481.2095	-0.1326192
481.72427	2.7313106
482.1963	1.2267441
482.7411	7.1546788
483.1458	-1.2356895
483.5742	-7.256257
484.0853	-4.712751
484.64466	2.7035134
485.0221	-8.549413
485.58053	-1.1870287
486.1117	3.3898231
486.52913	-3.7005984
487.11576	6.5511685
487.6178	8.140043
488.0289	0.36823168
488.5	-1.259515
488.8993	-10.211292
489.5268	4.2178444
490.0043	3.300414
490.5109	5.3136883
490.9211	-2.5453194
491.3731	-6.1257757
491.9279	0.9228876
492.39446	-1.1591938
492.89014	-0.23556536
493.36853	-1.0659624
493.8742	0.8719383
494.35624	0.33207893
494.8192	-2.07312
495.3494	2.3906905
495.76323	-5.1282208
496.33803	3.960872
496.82825	4.3548485
497.2266	-4.8177985
497.7541	-0.54859405
498.2898	4.487213
498.62905	-10.71816
499.21294	-0.7326937
499.7523	4.7407
500.117	-7.862916
500.6454	-3.568764
501.0192	-15.160689
501.61856	-3.6060514
502.2079	6.992378
502.50077	-13.014533
503.0874	-2.6642844
503.674	7.622413
504.01417	-7.540415
504.47073	-10.605118
504.9955	-6.707375
505.59305	4.749311
505.9341	-10.307541
506.5444	2.4250912
506.9464	-6.2595996
507.46206	-3.2809948
507.9332	-4.8873913
508.3879	-8.179904
508.87814	-7.819848
509.4939	5.471799
509.925	-0.25471422
510.35244	-6.347581
510.8172	-8.618751
511.40836	2.1467125
511.8713	-0.36475627
512.3297	-3.2838131
512.85537	0.77425485
513.24645	-9.054441
513.7221	-10.183981
514.33966	3.291329
514.70255	-9.505889
515.25643	-2.6230559
515.80577	3.815494
516.2278	-2.759879
516.6543	-9.031065
517.2464	1.8173845
517.64204	-7.511228
518.1477	-5.601991
518.8062	12.124565
519.1445	-3.1382358
519.63656	-2.588911
520.1977	5.0573703
520.64155	0.61351916
521.08265	-4.0891127
521.692	8.548155
522.104	0.87666473
522.59514	1.2892476
523.1263	5.905906
523.531	-2.555034
523.97394	-7.0287153
524.46234	-6.9166842
525.02077	0.5423485
525.521	1.8751615
526.00484	1.6159006
526.48505	0.9115953
526.95617	-0.69618557
527.5246	7.767006
527.9266	-0.9498783
528.36407	-6.110169
528.87157	-3.9051817
529.3327	-6.564279
529.8811	-0.20612812
530.3795	0.9630685
530.97705	12.442289
531.2817	-6.379618
531.8065	-2.437117
532.32856	1.2303045
532.83424	3.18486
533.2708	-1.9990626
533.8665	9.215485
534.02385	-24.731035
534.69597	-5.6222128
535.2062	-3.1824445
535.6828	-4.238425
536.15935	-5.2710857
536.5968	-10.30269
537.168	-1.6279762
537.64455	-2.686108
538.18115	2.4334963
538.6177	-2.71996
538.9779	-15.709477
539.5336	-8.656562
540.05835	-4.7421633
540.5249	-6.8167997
541.0788	0.10376415
541.4535	-11.41989
541.951	-10.27879
542.51126	-2.7390215
543.0433	1.967601
543.38983	-12.510827
543.8937	-10.717231
544.4394	-4.620829
544.9987	2.8263815
545.47803	2.074488
545.971	2.711108
546.4412	0.9654316
546.99143	7.540736
547.3452	-6.17738
547.8318	-6.1900064
548.35385	-2.4977808
548.86317	-0.22797066
549.3461	-0.5674997
549.7963	-4.378428
550.3884	6.5144045
550.8495	3.865003
551.3452	4.768217
551.8827	10.043007
552.16736	-10.835111
552.6703	-9.121409
553.2515	0.63741314
553.658	-7.678555
554.23374	1.5035202
554.7449	4.075946
555.0759	-12.000023
555.5716	-11.059603
556.18005	1.461793
556.683	3.1005576
557.1596	2.084527
557.6425	1.714962
558.1491	3.7686724
558.4747	-12.827022
559.03223	-5.5411027
559.6043	3.230821
559.93536	-12.841732
560.5338	-1.2590036
561.04676	1.4082124
561.5561	3.763946
561.9426	-6.569236
562.4019	-9.445986
562.92487	-5.6718523
563.60335	14.042239
564.1036	15.452358
564.4601	2.0224911
565.04035	11.704893
565.34776	-6.7620467
565.9071	0.72933516
566.3209	-6.7874747
566.933	6.127293
567.365	0.47065406
567.81704	-3.141472
568.33545	0.20119824
568.92026	10.273343
569.2977	-1.024204
569.79883	0.5176564
570.27086	-0.9680045
570.73015	-3.8473296
571.1685	-8.81703
571.70604	-3.5942354
572.2126	-1.5521227
572.82926	11.872182
573.1567	-4.5879997
573.67146	-1.6872933
574.18896	1.4764961
574.6619	0.040206896
575.0466	-10.391719
575.68235	4.9059875
576.16893	4.945489
576.6564	4.960198
577.07115	-2.4639726
577.66414	8.501939
578.1389	7.3169795
578.54544	-0.9380622
579.00473	-3.7514605
579.44584	-8.484546
580.07885	6.603957
580.6191	12.066396
581.1093	12.413712
581.5031	2.8534306
581.9706	0.9146569
582.4417	-0.7361045
583.01833	8.579145
583.3967	-2.5915422
583.87235	-3.792845
584.36984	-2.6582484
584.8246	-5.9573206
585.4276	6.0402347
585.85687	0.15760044
586.3416	-0.053548315
586.8573	2.952966
587.30114	-1.4984237
587.77863	-2.4145323
588.3125	2.3568135
588.7609	-1.5895849
589.36297	10.289879
589.8068	5.8948757
590.2652	3.0039714
590.6572	-6.7583244
591.18923	-2.1130391
591.6822	-1.4063208
592.2015	1.9540764
592.6044	-6.7362635
593.1292	-2.8011135
593.75765	11.804964
594.0623	-6.9820746
594.63076	1.4964555
595.0755	-2.9051134
595.6612	7.369893
596.13416	5.924026
596.5962	3.33088
597.03274	-1.8276955
597.5739	3.8448376
598.0259	0.2319262
598.53795	2.887401
599.0509	5.5794653
599.5866	10.558013
600.0823	11.487964
600.4988	4.263425
601.00723	6.5695505
601.49927	7.0569826
602.0186	10.4305176
602.35965	-4.602447
602.9581	6.976091
603.4547	7.926014
603.8985	3.4934427
604.3642	1.3226006
604.7616	-7.833504
605.3137	-1.1065486
605.78026	-3.1953082
606.3287	3.2011468
606.74887	-3.698285
607.23	-4.2255804
607.74113	-1.7330237
608.12584	-12.218524
608.6852	-4.718051
609.2145	-0.3799893
609.6738	-3.2058147
610.09854	-9.54029
610.78975	11.448307
611.1972	3.292015
611.66287	1.1362687
612.0503	-9.052602
612.6333	0.8564434
613.0271	-8.720643
613.5628	-3.662656
614.0139	-7.3416065
614.58417	1.2963372
615.08075	2.3040374
615.42636	-12.261068
616.083	5.205224
616.5496	3.152037
617.05526	5.1509135
617.5455	5.457869
618.01114	3.34953
618.4968	3.190478
618.9343	-1.8522566
619.3372	-10.527495
619.9029	-2.3413788
620.40675	-0.56513653
620.8151	-8.6321375
621.3426	-4.4968695
621.87195	-0.08468158
622.32397	-3.672234
622.79054	-5.7361893
623.2826	-5.1633693
623.79553	-2.4967333
624.2994	-0.6728153
624.7423	-5.2230234
625.1052	-17.93841
625.74185	-2.528247
626.2457	-0.810954
626.705	-3.5735963
627.117	-11.260476
627.7509	3.8537667
628.2257	2.5974247
628.5922	-9.714413
629.1643	-0.9280856
629.599	-6.306346
630.08923	-5.906521
630.60673	-2.7281033
631.04966	-7.317444
631.5635	-4.4555787
632.0283	-6.7470318
632.5867	0.6416158
632.9887	-8.079321
633.51166	-4.3065282
634.07464	3.5396657
634.4239	-10.665109
634.90774	-10.965823
635.51255	1.2590433
635.9591	-2.9466037
636.5412	6.8549003
637.0623	10.474502
637.488	4.1345087
637.9036	-3.1637945
638.48296	6.3912434
638.9541	4.8147016
639.3788	-1.6416317
639.8872	0.6490421
640.46475	9.933496
640.9204	6.802498
641.3824	4.224323
641.8417	1.4238881
642.29283	-2.2884715
642.76486	-3.8032828
643.3269	3.9420164
643.74893	-2.683982
644.27644	1.5172069
644.8003	5.3837863
645.2287	-0.6893578
645.7071	-1.558115
646.1964	-1.2571517
646.81757	12.598673
647.1841	0.20251391
647.6816	1.2929264
648.2309	7.76753
648.59836	-4.541521
649.1222	-0.6649338
649.6343	1.901687
650.0272	-7.695377
650.66746	8.056003
651.1104	3.554375
651.5224	-4.1650784
652.0699	2.1257054
652.46553	-7.2520544
653.07125	5.032248
653.59967	9.2690595
653.9771	-1.908718
654.4928	1.0087676
655.0194	5.139384
655.365	-9.4042526
655.96345	2.1067935
656.38363	-4.7248663
656.94843	3.324576
657.3204	-8.498987
657.80154	-9.082538
658.3545	-2.2119758
658.7929	-7.2481136
659.32585	-2.4941082
659.8688	3.2787586
660.3254	0.26212417
660.7374	-7.474495
661.334	3.8440457
661.6487	-13.917173
662.27625	0.59907174
662.8829	12.996209
663.2376	-0.60858463
663.82694	9.957396
664.2553	3.933075
664.6946	-0.9205658
665.1475	-4.4267524
665.65866	-1.8840322
666.1807	1.7154858
666.58816	-6.4196808
667.1093	-2.8738617
667.7696	14.992412
668.0834	-2.862663
668.53903	-5.9985554
669.1011	1.70892
669.4476	-12.7313654
670.11246	5.649844
670.5645	2.120711
671.0056	-2.6325088
671.56583	4.9078207
671.9187	-8.844078
672.47714	-1.4367869
673.0974	12.3482535
673.4612	-0.38996592
673.92597	-2.5873396
674.5444	10.947225
674.79453	-13.4142706
675.4121	0.027343303
675.8641	-3.4931225
676.32067	-6.611955
676.8118	-6.1795
677.33475	-2.3945728
677.865	2.0578084
678.3752	4.502708
678.84633	2.859211
679.1956	-11.242356
679.7813	-1.077473
680.176	-10.538263
680.71444	-5.2264404
681.1519	-10.338974
681.6221	-12.008167
682.1978	-2.8407706
682.66894	-4.452224
683.29194	9.626852
683.6321	-5.49642
684.065	-11.0905556
684.6471	-1.1940372
685.0864	-6.112008
685.5593	-7.574817
686.0559	-6.512675
686.5461	-6.124872
687.03815	-5.627993
687.4811	-10.106507
688.0595	-0.6604506
688.6598	11.027325
689.05814	1.8985317
689.47924	-4.81026
689.9522	-6.2412176
690.5197	2.0760654
691.02083	3.5774834
691.44465	-2.904571
691.9676	0.8033928
692.5006	5.587864
692.95896	2.661599
693.49556	7.764225
693.95577	5.0326783
694.36686	-2.6806086
694.9626	8.548686
695.33	-3.821933
695.9721	12.1904795
696.3232	-1.7024828
696.90526	8.092505
697.33636	2.3305502
697.9994	20.497519
698.2713	-1.5951469
698.8243	5.207849
699.4191	16.374858
699.84293	9.850821
700.42864	20.096758
700.8443	12.701812
701.2781	7.28266
701.74104	4.869068
702.1885	0.7947256
702.7615	9.68736
703.1635	0.9651698
703.5673	-7.5286
704.1812	5.5563505
704.6869	7.444549
705.25533	15.902927
705.6737	8.880638
705.9593	-11.822402
706.57137	1.0581394
707.09433	4.752722
707.51815	-1.7129644
708.0784	5.929538
708.55043	4.3519615
709.05793	6.501011
709.4281	-5.483731
709.93013	-3.8747157
710.4622	0.73169834
711.0197	8.078201
711.28346	-14.872596
711.9383	2.3996196
712.5331	13.549556
712.80596	-8.504805
713.3671	-0.8645284
713.8173	-4.602709
714.353	0.47824873
714.976	14.527569
715.3289	0.717781
715.8109	0.24432837
716.18746	-11.076115
716.7777	-0.44407032
717.29977	3.1449411
717.65265	-10.607214
718.2884	4.77058
718.5967	-13.610692
719.2497	3.5412307
719.7054	0.31124026
720.16104	-2.8749093
720.72675	5.237791
721.2379	7.721693
721.7208	7.36294
722.1501	1.4176715
722.69944	7.8791244
723.23695	13.157463
723.6753	8.121655
724.02366	-6.129704
724.5557	-1.3897721
725.0032	-5.4958898
725.598	5.699222
725.9618	-6.988896
726.6057	9.197103
727.0432	4.1473786
727.457	-3.3752987
728.08	10.6648995
728.4838	2.1081093
729.0195	7.16965
729.4706	3.493817
730.05634	13.6921655
730.4547	4.6474127
730.9695	7.497463
731.4961	11.581457
731.9299	6.141217
732.40466	4.945545
732.7739	-7.1328212
733.2778	-5.367466
733.8071	-0.9813982
734.29004	-1.3894541
734.7912	0.09982339
735.3305	5.4675834
735.7434	-2.1247492
736.3191	7.101104
736.7284	-0.8884286
737.13494	-9.185491
737.81615	10.830512
738.17813	-1.942071
738.7047	2.1535402
739.33046	16.467154
739.72427	6.911224
740.18993	4.7414295
740.66924	3.9556344
741.11307	-0.4634998
741.60783	0.38424412
742.1799	9.152189
742.62283	4.6225584
743.22946	16.990976
743.57325	2.2593795
744.1135	7.804206
744.55915	3.5286353
745.1012	9.267482
745.5023	0.4790531
746.08346	10.15573
746.4891	1.8412784
747.0148	5.8378844
747.475	3.070503
748.11527	18.928085
748.53546	12.032119
748.95655	5.3086064
749.49133	10.316928
749.90425	2.7108274
750.3799	1.5731445
750.9811	13.34183
751.4786	14.424879
751.86693	4.3425086
752.34533	3.4647413
752.8574	6.0600635
753.40125	11.958586
753.7769	0.50321525
754.3044	4.7352005
754.7391	-0.64996267
755.333	10.438786
755.725	0.6799509
756.1743	-3.2554484
756.6518	-4.177786
757.22113	4.328392
757.69407	2.977652
758.21794	6.720297
758.74726	11.138415
759.21383	9.101122
759.71224	10.237614
760.0724	-2.7916606
760.6299	4.5287845
761.172	10.246019
761.7022	14.762089
762.0251	-2.1272183
762.6417	11.261944
762.97187	-4.880302
763.60124	9.760164
764.0933	10.34957
764.52073	4.2962855
765.1401	17.899914
765.47207	1.9860329
765.94773	0.823876
766.43886	1.260359
766.99456	8.42
767.39474	-0.5506891
767.9777	9.364916
768.43884	6.7775503
768.9991	14.3589775
769.422	7.784976
769.8904	5.8465515
770.4461	13.015907
770.81353	0.70378875
771.2983	0.5045309
771.88946	11.288893
772.29964	3.3665091
772.76076	0.76925407
773.2519	1.1886646
773.62387	-10.569752
774.16684	-4.7726293
774.8026	10.551977
775.2173	3.1079154
775.89306	22.629527
776.1859	2.5971128
776.5679	-8.134205
777.22365	9.3009845
777.69204	7.332212
778.17134	6.6126245
778.58243	-1.1757364
779.0481	-3.372418
779.71293	14.960897
780.08856	3.5464934
780.62516	8.730721
781.0417	1.437101
781.47644	-3.912271
781.99395	-0.68481223
782.50144	1.4875265
782.9735	-0.07901985
783.5692	11.1226575
784.0794	13.553223
784.47687	4.365355
784.82066	-10.32265
785.51005	10.509364
785.9621	6.9900145
786.35225	-2.9886239
786.85974	-0.8461465
787.34814	-0.61015597
787.8884	4.8220594
788.44135	11.662081
788.8315	1.7445177
789.38723	8.872496
789.86653	8.124019
790.30036	2.6089476
790.7333	-2.9195546
791.2726	2.5338173
791.7528	1.8446954
792.24304	2.2063352
792.6905	-1.7999917
793.21075	1.629344
793.6637	-1.7884063
794.25575	9.047666
794.65866	0.3527305
795.2189	7.9906064
795.771	14.711826
796.1666	5.2871626
796.5795	-2.2553803
797.1061	1.823626
797.51266	-6.4400204
798.05017	-1.1849273
798.5322	-1.6325467
799.11337	8.038669
799.59085	7.1276296
799.97466	-3.4537336
800.4967	0.16181556
801.0133	3.2297734
801.50534	3.789162
802.03193	7.858691
802.5185	7.886874
802.9387	1.0660146
803.3616	-5.5227645
804.0001	10.109981
804.40026	1.1852476
804.94596	7.2586785
805.2743	-9.058825
805.86364	1.5537089
806.34294	0.80497035
806.93866	12.030242
807.33065	2.2068528
807.7854	-1.0502056
808.322	4.075946
808.77584	0.74124474
809.2133	-4.373964
809.8063	6.606844
810.1628	-6.8052703
810.66213	-5.528981
811.14416	-6.0061687
811.74534	5.765186
812.1464	-3.028019
812.673	1.0670684
813.21235	6.5264825
813.66255	2.7616646
814.1755	5.414271
814.58114	-2.8809513
815.07045	-2.5907566
815.6007	1.8964305
816.16093	9.463136
816.46834	-9.029225
817.0477	0.550548
817.50335	-2.7089297
818.0254	0.9722594
818.5411	3.897483
819.01857	3.0259762
819.42875	-4.8965823
819.91897	-4.5616675
820.4128	-3.7964553
821.09494	16.326277
821.3996	-2.4295034
821.9044	-0.5203041
822.4628	6.8763
822.9785	9.8431515
823.4178	4.93323
823.92893	7.48453
824.3191	-2.4812383
825.0112	18.658112
825.2386	-8.04194
825.85797	5.646957
826.3782	9.100455
826.76837	-0.8097568
827.2704	0.76111063
827.8134	6.5669254
828.2445	0.8253351
828.7438	2.09918
829.06485	-14.896495
829.69876	0.19095351
830.1626	-2.1134817
830.5955	-7.704294
831.2758	12.266645
831.59324	-5.1966352
832.22807	10.075051
832.60915	-0.7403071
833.1394	3.725343
833.656	6.7624296
834.05433	-2.3307536
834.55546	-0.8209306
834.9893	-6.278493
835.52317	-1.3976536
836.04976	2.6932313
836.5418	3.2813773
837.03657	4.0951136
837.53315	5.1568996
838.01336	4.426019
838.53905	8.4692964
839.002	6.0015005
839.46856	3.938069
839.856	-6.3151632
840.4108	0.7327459
840.8919	0.19279294
841.37304	-0.43514126
841.90145	3.867098
842.35074	0.06620844
842.8373	0.054130504
843.3348	1.1111214
843.75137	-6.0833816
844.2625	-3.5908184
844.85276	7.1401626
845.212	-6.026652
845.8232	6.8187847
846.2425	-0.11421235
846.71814	-1.2980371
847.2238	0.70097037
847.6176	-8.833048
848.1215	-7.1405655
848.78815	11.405763
849.1401	-2.4100678
849.5321	-12.213274
850.1242	-1.3564502
850.6217	-0.23265344
851.17375	6.5256966
851.7031	10.908572
852.0878	0.45410534
852.5935	2.3389554
853.0837	2.7724082
853.5621	1.8683338
854.03593	0.53420506
854.3706	-15.103705
854.94634	-5.9337635
855.47293	-1.8097064
856.0996	12.603325
856.5052	4.2744306
856.8972	-5.449667
857.44654	0.9846055
858.02225	10.113393
858.4861	7.7968665
858.9772	8.238263
859.4265	4.418144
859.8112	-6.1228887
860.2887	-7.075836
860.86624	2.3021854
861.29916	-3.2383011
861.8776	6.2475736
862.32234	1.904312
862.78527	-0.5286346
863.3646	9.0361555
863.7866	2.2985067
864.2523	0.13921854
864.8498	11.597763
865.1172	-10.969227
865.83754	13.041909
866.124	-7.522819
866.66245	-2.1635144
867.1063	-6.651699
867.62196	-3.643869
868.1422	-0.13969013
868.57057	-6.2262465
869.1399	2.3783445
869.61376	1.0233646
870.124	3.462191
870.5114	-6.80113
871.10806	4.5654734
871.5728	2.3252563
871.9921	-4.6063878
[truncated: 56 more rows]
