# Supplementary material for: Staphylococcus aureus vWF-binding protein triggers a strong interaction between clumping factor A and host vWF
Source: Commun Biol. 2021 Apr 12;4:453. doi: 10.1038/s42003-021-01986-6 (PMC8041789; doi:10.1038/s42003-021-01986-6)
Supplement: Supplementary file 3 — Supplementary Data 1 [file 42003_2021_1986_MOESM3_ESM.zip › Supplementary Data 1/Fig 6b curve_3.tsv]

x	y
-97.02634	132.46586
-96.76895	108.69876
-96.166865	120.38655
-95.63026	125.35915
-95.25919	113.300966
-94.63255	127.61237
-94.26784	114.87146
-93.80036	112.70718
-93.31105	112.869214
-92.71624	123.8537
-92.52343	93.38894
-91.83403	114.12429
-91.39111	109.4882
-91.037315	95.66791
-90.28516	122.84103
-89.91682	110.56128
-89.613955	91.43899
-88.99732	104.68561
-88.52347	103.2157
-88.210605	85.170586
-87.64217	93.39288
-87.1374	95.136884
-86.65719	94.35479
-86.3616	74.55474
-85.78953	83.13368
-85.35206	77.96131
-84.87731	76.614576
-84.34525	81.1551
-83.81502	85.427436
-83.530345	64.538104
-82.75182	94.396144
-82.4917	70.993385
-81.926	78.93381
-81.461245	76.58616
-80.98649	75.231606
-80.559026	68.92943
-80.018786	74.35339
-79.59951	67.28405
-79.065636	71.967717
-78.6409	65.43233
-78.047	76.35303
-77.58316	73.91139
-77.264836	56.387325
-76.71459	62.8757
-76.05248	80.741205
-75.6614	70.78776
-75.342165	53.437012
-74.709156	68.38582
-74.16619	73.983354
-73.9852	42.354828
-73.34855	57.68699
-72.747376	69.38403
-72.440876	50.71597
-71.83424	62.960526
-71.36858	60.61926
-71.0157	46.706763
-70.45545	54.21359
-69.87701	63.50542
-69.46501	55.66038
-68.97843	55.550082
-68.3336	71.70562
-68.15443	39.948
-67.602365	46.524763
-67.01938	56.360007
-66.52643	56.790336
-66.11898	48.515185
-65.656955	45.92441
-65.05578	57.56885
-64.58921	55.39802
-64.038964	61.764274
-63.606045	56.153852
-63.192225	48.473944
-62.55376	64.040696
-62.14449	55.904358
-61.63972	57.641673
-61.12767	60.16201
-60.81117	42.533414
-60.21454	53.749796
-59.55606	71.30027
-59.27139	50.42761
-58.683856	60.6778
-58.109965	69.508274
-57.928975	37.971116
-57.188647	63.976616
-56.780284	55.74725
-56.363735	48.417752
-55.81622	54.569183
-55.25415	62.21389
-54.91491	46.920325
-54.291906	60.91075
-53.94084	46.81969
-53.390597	53.230437
-52.86582	57.03863
-52.381058	56.70904
-51.96087	49.81491
-51.398803	57.469047
-50.814908	67.34923
-50.48749	50.831523
-49.96635	54.311243
-49.53616	48.312444
-48.90042	63.54775
-48.441127	60.63183
-47.995474	56.374457
-47.457963	61.48931
-47.01049	57.29731
-46.51027	58.63106
-46.05734	55.01328
-45.650797	46.644258
-45.13966	49.100272
-44.502105	64.553335
-44.068276	58.99019
-43.669008	49.836968
-43.16151	51.880087
-42.65765	53.615598
-42.088306	61.9686
-41.734513	48.214092
-41.293408	43.454962
-40.71497	52.746574
-40.28296	47.06413
-39.84731	41.66649
-39.16337	61.8688
-38.800483	49.072472
-38.28207	52.193114
-37.790944	52.626556
-37.193406	63.93433
-36.846888	49.415395
-36.37668	47.569216
-35.813702	55.34891
-35.371688	50.65583
-34.80962	58.35968
-34.335773	56.886305
-34.028364	38.384223
-33.340786	58.94618
-32.818736	62.4815
-32.46949	48.234184
-31.886504	58.069702
-31.296242	68.6802
-31.003385	48.630218
-30.56137	43.90483
-29.992027	52.356043
-29.605493	41.935684
-29.045244	49.391824
-28.507733	54.560096
-28.144845	41.778372
-27.570954	50.660556
-27.21625	36.976037
-26.71239	38.645847
-26.290385	31.92579
-25.692847	43.22464
-25.230824	40.582177
-24.781533	36.692146
-24.321329	33.821407
-23.76017	41.469404
-23.405468	27.791837
-22.78974	40.938235
-22.221306	49.28887
-21.902983	31.847983
-21.373657	36.16716
-20.91709	33.02198
-20.332285	42.992644
-19.923013	34.997963
-19.491912	29.146973
-19.021703	27.42075
-18.463274	34.6574
-18.050363	27.014732
-17.6229	20.832051
-16.983526	36.497857
-16.536964	32.22544
-16.119506	25.010919
-15.480131	40.74171
-15.200007	19.316979
-14.457858	45.54754
-14.143173	27.812582
-13.574739	36.1065
-13.142729	30.37684
-12.8280435	12.636103
-12.255971	21.313923
-11.6256915	36.09809
-11.221876	27.48824
-10.773495	23.463538
-10.204151	31.87706
-9.824892	20.70389
-9.465642	7.541209
-8.782611	27.631637
-8.419723	14.856585
-7.883121	19.903678
-7.478396	11.431333
-6.8062795	30.44433
-6.4643095	15.492132
-6.0050147	12.577272
-5.3965628	25.015538
-5.0746016	7.9514225
-4.422494	24.991221
-4.0450536	13.624641
-3.5612022	13.2388215
-3.154658	4.926526
-2.5980473	12.083019
-2.0687214	16.37407
-1.63944	10.431116
-1.1146616	14.27198
-0.58624516	18.48329
-0.14423072	13.818693
0.1086088	-10.352636
0.76981144	7.553431
1.0672162	-11.959631
1.8721191	20.727265
2.3323234	17.913518
2.7306821	8.740585
3.2018004	7.087392
3.695656	7.818272
4.114933	0.817908
4.6988284	10.680082
5.104463	2.3178915
5.7565708	19.314198
6.179486	12.636365
6.6278667	8.628205
7.0489627	1.8596097
7.555552	3.8570523
8.1194385	11.663346
8.506883	1.4444081
9.028933	4.9569797
9.486409	1.8982192
9.942066	-1.3107768
10.424098	-1.841277
10.99708	6.9640435
11.404533	-1.2742748
11.926583	2.3593818
12.377693	-1.4013333
12.848811	-3.116051
13.422702	5.89167
13.899277	4.7484685
14.3685766	2.9032755
14.932462	10.794058
15.349011	3.4671287
15.759193	-4.4017056
16.288519	-0.050181935
16.873324	9.944737
17.213475	-5.1841526
17.651852	-10.241285
18.243933	0.5669775
18.64593	-8.1828416
19.063387	-15.417232
19.70549	0.5412441
20.217536	3.1511944
20.64318	-3.2527928
21.184329	2.3118495
21.59542	-5.489643
22.158398	2.2502501
22.523105	-10.372072
23.079716	-3.1935255
23.670887	7.527285
23.991939	-9.6040354
24.492161	-8.218558
25.004207	-5.651682
25.599926	5.485597
26.093781	6.15403
26.442118	-8.100117
26.982358	-2.624946
27.434377	-6.3005855
27.817274	-17.062407
28.445735	-2.435328
28.978699	2.2722549
29.366143	-8.035774
29.86091	-7.295179
30.357494	-6.3338514
30.882273	-2.3762416
31.387952	-0.48220043
31.904545	2.5287786
32.21832	-15.306685
32.809492	-4.634803
33.252416	-9.215477
33.71626	-11.623669
34.301063	-1.5584337
34.75763	-4.687324
35.163264	-13.105982
35.85357	7.894749
36.190084	-7.681237
36.63119	-12.36775
37.303305	6.6232423
37.67165	-5.5705284
38.153683	-6.0734555
38.64754	-5.406812
39.179593	-0.8207193
39.681634	0.75527984
40.06726	-9.705535
40.49745	-15.576497
41.09226	-4.528178
41.54519	-7.990081
41.9199	-19.554733
42.42194	-18.022556
43.167727	8.6184905
43.495145	-7.851412
43.872586	-19.18826
44.51469	-3.2119075
44.936694	-9.930339
45.386894	-13.705127
45.849827	-16.148999
46.340045	-15.871667
46.804796	-18.183684
47.207703	-26.81414
47.6961	-26.654725
48.31183	-13.407999
48.766577	-16.792727
49.203134	-22.015483
49.647877	-26.387633
50.225406	-16.994166
50.700162	-18.27835
51.37046	0.5648762
51.689693	-16.750669
52.121703	-22.427797
52.563717	-26.995085
53.054844	-26.616908
53.667844	-13.613966
53.994352	-30.145778
54.48275	-30.07487
54.997525	-27.174856
55.51139	-24.388283
56.110746	-12.839943
56.560037	-16.75093
56.95203	-26.52417
57.465893	-23.809989
58.01159	-17.719753
58.524545	-15.112061
58.795575	-37.32275
59.464053	-18.638929
59.91516	-22.31566
60.28623	-34.29492
60.95926	-15.110326
61.30305	-29.858727
61.76507	-32.43848
62.35897	-21.443486
62.728226	-33.561983
63.28484	-26.45083
63.75959	-27.648751
64.25709	-26.56596
64.6891	-32.310057
65.28027	-21.566242
65.6759	-30.985648
66.205224	-26.558077
66.636325	-32.33056
67.10108	-34.66027
67.61403	-31.945797
68.02603	-39.66719
68.581734	-32.583863
69.07377	-32.066606
69.32206	-56.654986
69.948705	-42.332853
70.56443	-29.015186
71.01554	-32.726842
71.56488	-26.341854
71.91867	-40.068213
72.43617	-36.94956
72.861816	-43.192644
73.41206	-36.733148
73.88682	-37.969326
74.31701	-43.8064
74.92546	-31.285637
75.29926	-42.98412
75.6958	-52.270487
76.13327	-57.427098
76.81539	-37.320442
77.145536	-53.47199
77.64303	-52.38394
78.12961	-52.429977
78.61346	-52.757913
79.08367	-54.47206
79.5175	-59.946374
80.02227	-58.095476
80.40153	-69.20944
80.98633	-59.07821
81.43835	-62.724874
81.933116	-61.90929
82.39969	-64.04258
82.833516	-69.47559
83.31555	-69.954494
83.84851	-65.27061
84.330544	-65.717334
84.81803	-65.6781
85.231854	-73.27274
85.77209	-67.70749
86.17682	-76.25617
86.64066	-78.59218
87.18272	-72.93974
87.675666	-72.28317
88.235915	-64.80051
88.60517	-76.88723
89.00535	-85.82955
89.58197	-76.60089
90.02034	-81.58609
90.51147	-81.10785
90.987136	-82.32214
91.420965	-87.73699
91.90391	-88.189754
92.43596	-83.5295
92.878885	-88.0316
93.39366	-85.24469
93.8284	-90.627686
94.34954	-87.097225
94.87159	-83.466734
95.38909	-80.30291
95.74561	-93.714876
96.25948	-90.93679
96.7597	-89.61317
97.29175	-84.97445
97.7847	-84.27131
98.334034	-77.884935
98.84517	-75.34169
99.23807	-85.02966
99.825606	-74.70798
100.13665	-92.86235
100.6778	-87.23538
101.264426	-76.92518
101.680975	-84.25434
102.20575	-80.26667
102.71325	-78.189094
103.17164	-81.099974
103.68641	-78.21873
104.11842	-83.92711
104.63501	-80.881205
105.18526	-74.29277
105.57179	-84.628055
106.01108	-89.54044
106.56496	-82.690944
107.03881	-84.00853
107.51811	-84.75828
107.926475	-92.87863
108.43306	-90.893466
108.99968	-82.6742
109.33983	-97.737686
109.723636	-108.37998
110.266605	-102.614604
110.83686	-94.05017
111.26614	-99.919566
111.743624	-100.90546
112.20565	-103.46046
112.77863	-94.569144
113.24065	-97.17961
113.668115	-103.26985
114.05465	-113.63643
114.55669	-112.013905
115.069646	-109.380054
115.557135	-109.306134
116.11193	-102.29683
116.509376	-111.566915
117.04416	-106.5664
117.59986	-99.514334
117.99731	-108.70642
118.533	-103.659324
119.00594	-105.14349
119.34064	-120.80338
119.88543	-114.784834
120.4284	-109.067234
120.87678	-112.99506
121.31242	-118.29217
121.86449	-111.580564
122.27467	-119.5083
122.77216	-118.32763
123.35788	-108.18958
123.7335	-119.63089
124.23736	-117.90376
124.60298	-130.38651
125.11047	-128.23595
125.59887	-128.08908
126.10455	-126.14278
126.59477	-125.84654
126.98312	-135.94016
127.46698	-136.22463
127.95446	-136.20781
128.57656	-122.30253
129.07587	-120.93837
129.49788	-127.70197
129.94808	-131.46484
130.45194	-129.70025
130.86758	-137.00567
131.22137	-150.76031
131.84528	-136.61233
132.35278	-134.48238
132.76933	-141.72712
133.20134	-147.39053
133.78433	-137.4474
134.23907	-140.71497
134.64653	-148.89778
135.09582	-152.7867
135.6688	-143.97465
135.99349	-160.60132
136.50826	-157.77474
136.98302	-158.97964
137.43868	-162.20833
137.89433	-165.39263
138.41093	-162.33477
138.83657	-168.64758
139.2513	-176.05173
139.79881	-169.84436
140.29904	-168.42777
140.70922	-176.37056
141.24127	-171.70576
141.74695	-169.7514
142.21898	-171.29378
142.60733	-181.38062
143.12302	-178.40253
143.59959	-179.48552
144.0407	-184.17494
144.54638	-182.30295
145.03023	-182.56269
145.50135	-184.16259
145.96064	-187.05303
146.44722	-187.07673
146.97746	-182.52776
147.37127	-192.1663
147.80328	-197.8104
148.39172	-187.35741
148.76188	-199.36769
149.36488	-187.34471
149.69412	-203.62903
150.11885	-210.02575
150.53631	-217.11184
151.0529	-214.09818
151.48946	-219.28584
152.04789	-211.90691
152.45625	-219.96482
152.97375	-216.82875
153.3712	-225.96909
153.89689	-222.0082
154.2807	-232.56592
154.80275	-228.9307
155.27114	-230.82762
155.79501	-227.02384
155.97782	-258.35317
156.5517	-249.41452
157.04647	-248.53256
157.55579	-246.25096
157.98871	-251.78024
158.38616	-261.02484
158.86273	-262.07092
159.3102	-266.12185
159.80588	-265.21685
160.30155	-264.29933
160.56894	-286.8846
161.10737	-281.56671
161.6567	-275.0647
162.136	-275.87962
162.61349	-276.87863
163.141	-272.68085
163.4766	-288.23738
163.96318	-288.26966
164.35517	-298.0345
164.87267	-294.811
165.33288	-297.52925
165.88858	-290.45444
166.18144	-310.41827
166.55524	-322.0496
167.0018	-326.2458
167.54659	-320.21463
168.00952	-322.7113
168.42243	-330.3099
168.86717	-334.64187
169.33647	-336.46816
169.82669	-336.1378
170.3733	-329.9748
170.80713	-335.38955
171.24914	-340.02356
171.57838	-356.26918
172.07041	-355.725
172.55154	-356.26266
172.989	-361.36538
173.45921	-363.05403
173.90396	-367.38865
174.35416	-371.11128
174.83983	-371.23213
175.23546	-380.6963
175.65564	-387.4698
176.12767	-389.069
176.54968	-395.7265
177.05263	-394.02653
177.76567	-370.74482
178.3714	-358.4584
178.90981	-353.14368
179.29271	-363.90188
179.73382	-368.52948
180.18856	-371.88763
180.77064	-362.05147
181.08442	-379.83988
181.57463	-379.52552
182.08213	-377.35098
182.63965	-370.09779
182.9598	-387.2729
183.56643	-374.9451
183.95023	-385.52142
184.51594	-377.34496
184.99797	-377.89935
185.46	-380.45705
185.82925	-392.527
186.32947	-391.14556
186.90973	-381.53905
187.56548	-364.11013
187.89108	-380.73175
188.8033	-336.87075
189.1489	-351.43438
189.78646	-335.87724
190.10206	-353.4914
190.64593	-347.66903
191.09159	-351.88283
191.53815	-356.0118
192.00017	-358.51197
192.4722	-360.09445
192.9997	-355.8952
193.35532	-369.3788
193.91193	-362.19447
194.33575	-368.63165
194.96422	-354.12118
195.509	-348.0908
195.93192	-354.65453
196.6013	-335.88984
197.26433	-317.69398
197.93826	-298.4013
198.28751	-312.57363
198.78136	-311.83775
199.35253	-303.16671
199.80273	-306.94977
200.15197	-321.12962
200.71313	-313.45604
201.15424	-318.17537
201.70175	-311.91968
202.20016	-310.68748
202.6549	-313.96505
203.00142	-328.45288
203.52802	-324.2932
204.07462	-318.13807
204.37112	-337.72837
204.8286	-340.73866
205.30972	-341.38237
205.68443	-352.87745
206.1419	-355.87944
206.67214	-351.40432
207.14053	-353.33383
207.55435	-360.84624
207.84448	-381.08391
208.30014	-384.30578
208.85311	-377.4937
209.24874	-386.86926
209.7617	-384.15268
210.10639	-398.79022
210.47656	-410.77744
210.93767	-413.41708
211.36513	-419.53122
211.78805	-426.12627
212.20369	-433.44342
212.67572	-434.9304
213.10318	-441.04356
213.68525	-431.27363
213.98812	-450.19014
214.36283	-461.75974
214.87487	-459.1312
215.32507	-462.90607
215.78528	-465.56883
216.19819	-473.21413
216.60018	-481.9568
217.15134	-475.28403
217.55788	-483.5554
218.23455	-463.99598
218.53832	-482.86364
218.833	-502.6557
219.33049	-501.50845
219.72976	-510.50003
220.24453	-507.62927
220.66017	-514.97
221.06944	-522.9775
221.52419	-526.28396
222.06352	-520.80196
222.43005	-533.25494
222.90935	-533.9657
223.31498	-542.33734
223.86159	-536.19215
224.31361	-539.7694
224.69833	-550.24174
225.09305	-559.7399
225.55871	-561.95476
225.99254	-567.3388
226.29904	-585.89944
226.5728	-607.8549
227.02481	-611.41886
227.59416	-602.93925
227.9525	-616.1359
228.33812	-626.6003
228.61279	-648.39095
228.99387	-659.29956
229.58959	-648.02963
230.02706	-653.1287
230.46452	-658.21126
231.4013	-611.90963
231.85696	-615.0635
232.48633	-600.3469
233.04385	-593.12283
233.5941	-586.5119
234.01792	-593.0368
234.5527	-588.0648
235.21845	-569.65627
235.56952	-583.6464
235.97151	-592.3676
236.38806	-599.572
236.7846	-608.8559
237.33848	-601.9786
237.83052	-601.4016
238.31619	-601.5249
238.8264	-599.09655
239.39756	-590.4339
239.8414	-594.81764
240.3598	-591.52117
240.91642	-584.37755
241.64038	-559.972
242.16425	-556.1532
242.61809	-559.54075
242.9446	-575.99436
243.35205	-584.1827
243.89138	-578.76476
244.4107	-575.36537
244.8127	-584.1356
245.21015	-593.3569
245.5994	-603.3592
246.11055	-600.8217
246.5753	-603.09946
246.93546	-616.1592
247.3702	-621.4826
247.83313	-624.0007
248.166	-639.80815
248.58346	-646.951
248.9709	-657.17665
249.37745	-665.4402
250.01955	-649.3816
250.46612	-653.58513
250.8572	-663.44175
251.29648	-668.2897
251.74577	-672.1513
252.34968	-660.05185
252.7553	-668.46273
253.2328	-669.4008
253.61297	-680.33595
254.0368	-686.84275
254.4397	-695.5103
254.89626	-698.62927
255.30554	-706.582
255.72754	-713.27366
256.11862	-723.0569
256.52426	-731.4874
257.0254	-729.9266
257.50833	-730.3857
257.85758	-744.56313
258.20592	-758.7952
258.75616	-752.2727
259.22455	-754.10767
259.50376	-775.5186
259.8521	-789.7695
260.39598	-783.82245
260.7898	-793.46674
261.12448	-809.09324
261.5656	-813.78776
262.07763	-811.2219
262.4778	-820.12974
262.86799	-830.0775
263.10354	-855.896
263.5601	-858.9921
263.99576	-864.3223
264.36865	-876.0104
264.68152	-893.9331
265.15445	-895.34447
265.56373	-903.35206
265.99483	-909.0085
266.37227	-920.33764
266.7015	-936.5692
267.0644	-949.3204
267.58917	-945.375
267.9275	-960.6826
268.3595	-966.3079
268.8934	-961.4313
269.51912	-947.1438
270.15395	-931.8583
270.71238	-924.48854
271.25898	-918.3028
271.55366	-938.1139
271.8638	-956.3303
272.3631	-954.9505
272.73055	-967.2408
273.12436	-976.8252
273.5109	-987.141
273.87924	-999.3205
274.565	-978.8471
274.78964	-1005.8309
275.1125	-1022.7624
275.43356	-1039.844
275.9938	-1032.2411
276.52132	-1028.0693
276.79235	-1050.2458
277.20162	-1058.2597
277.53086	-1074.431
278.06837	-1069.2206
278.52766	-1072.007
278.88692	-1085.2248
279.30437	-1092.2959
279.6145	-1110.5131
280.10655	-1109.9264
280.36484	-1133.4632
280.83505	-1135.2019
281.26615	-1140.9548
281.56083	-1160.661
281.82458	-1183.6889
282.28297	-1186.5742
282.79047	-1184.4552
283.13607	-1199.0224
283.3889	-1223.039
283.82274	-1228.5355
284.23293	-1236.4547
284.60127	-1248.6058
284.95506	-1262.3257
285.36707	-1270.009
285.60262	-1295.889
286.06283	-1298.6066
286.42754	-1311.1482
286.80952	-1321.9283
287.05418	-1346.9132
287.29247	-1372.4973
287.79087	-1371.2299
288.2738	-1371.6538
288.7413	-1373.6282
289.18058	-1378.5791
289.66807	-1378.4738
290.00003	-1394.4181
290.63122	-1379.5052
291.05504	-1386.0045
291.42794	-1397.7339
291.9618	-1392.921
292.34653	-1403.3711
292.78854	-1407.9504
293.24966	-1410.6308
293.5798	-1426.7824
294.02727	-1430.7708
294.3565	-1447.052
294.88766	-1442.4294
295.3424	-1445.7437
295.76805	-1452.0128
296.07273	-1470.7667
296.55294	-1471.5097
296.93675	-1482.054
297.15412	-1509.8444
297.60614	-1513.3688
297.88535	-1534.729
298.29735	-1542.4585
298.71936	-1549.1249
299.12954	-1557.0398
299.49697	-1569.3009
299.84622	-1583.4997
300.1218	-1605.2463
300.48014	-1618.4338
300.87304	-1628.0629
301.45148	-1618.6792
301.798	-1633.1261
302.18726	-1643.1138
302.37644	-1673.7854
302.88757	-1671.3065
303.31776	-1677.1349
303.60152	-1698.0135
303.91166	-1716.1739
304.28546	-1727.8609
307.16765	-1481.1545
321.9333	-10.467405
322.35985	-16.692368
322.87826	-13.3840985
323.34393	-15.624434
323.91054	-7.35742
324.40803	-6.245471
324.8637	-9.470442
325.2775	-16.963918
325.8041	-12.875136
326.2907	-12.890724
326.83184	-7.2463307
327.19018	-20.503297
327.80227	-7.579861
328.26702	-9.842669
328.79998	-5.064714
329.22472	-11.472991
329.62944	-19.942156
330.287	-2.3342214
330.71356	-8.532659
331.2256	-5.940043
331.69945	-7.291805
332.22696	-3.082698
332.65715	-8.894292
333.29653	6.80713
333.69943	-1.8307703
334.2242	2.072598
334.6826	-0.8394504
335.21283	3.658848
335.51387	-15.506098
336.236	8.816507
336.65893	2.2007413
337.03728	-8.98647
337.67483	6.5361466
338.01317	-8.742218
338.54886	-3.716406
339.01816	-5.4930535
339.45744	-10.338196
339.93857	-10.982416
340.58613	5.5820396
340.94265	-7.786546
341.55656	5.3079945
341.96492	-2.7349817
342.47697	-0.20881006
342.99083	2.6188112
343.4292	-2.3428885
343.89032	-4.9801495
344.35234	-7.538627
344.89804	-1.4424618
345.41918	2.0670859
345.8612	-2.4957365
346.26956	-10.581107
346.97896	12.302572
347.34822	0.18171195
347.79114	-4.329631
348.37686	5.924624
348.8307	2.469162
349.24724	-4.701509
349.71563	-6.578515
350.18857	-7.984039
350.72244	-3.2205746
351.09534	-14.872896
351.66832	-5.9928256
352.19037	-2.3867481
352.69514	-0.5336735
353.1799	-0.7228799
353.6683	-0.5502222
354.2058	4.655761
354.66874	2.1978606
355.018	-11.991669
355.54004	-8.342518
356.1494	4.3125156
356.61324	1.9529348
357.05526	-2.6162787
357.5482	-1.9828325
357.99658	-5.9383097
358.5532	1.236932
359.10526	7.948012
359.58456	7.140854
359.96473	-3.838526
360.51497	2.703419
360.91606	-6.0395725
361.57454	11.622037
361.99654	4.9745884
362.4822	4.7820836
362.94242	2.1163952
363.43354	2.5434815
363.94923	5.5274114
364.4067	2.5303498
364.91602	4.79274
365.32893	-2.7667636
365.8428	0.04094818
366.30027	-2.9656971
366.7641	-5.3170975
367.2416	-6.3444827
367.96283	17.832085
368.26205	-1.4972396
368.78774	2.5447973
369.3107	6.2845553
369.79364	5.8979054
370.23838	1.5644268
370.634	-7.8860815
371.2752	8.07078
371.65356	-3.076132
372.18197	1.1846732
372.73404	7.9577265
373.1415	-0.23984357
373.6299	-0.048086846
374.1965	8.128171
374.61305	0.8972782
375.0978	0.6604771
375.6226	4.6573388
376.0055	-6.0884015
376.5921	4.2332015
376.97592	-6.386503
377.64713	12.593821
377.88269	-13.254833
378.5748	7.863448
379.05684	7.363152
379.588	12.011554
379.95724	-0.1570751
380.3447	-10.341874
380.87128	-6.221309
381.41334	-0.55497355
381.88992	-1.627503
382.37013	-2.3234528
382.78395	-9.80338
383.29054	-7.736644
383.83715	-1.5668327
384.31645	-2.3485439
384.7139	-11.567532
385.41057	10.0387545
385.70798	-9.475474
386.23003	-5.8230486
386.81665	4.524712
387.21774	-4.387146
387.81528	7.0384315
388.33187	10.177947
388.72477	0.42883885
389.07493	-13.582907
389.86255	17.350095
390.2218	4.2691796
390.68746	2.0581568
391.20405	5.136939
391.5342	-10.988976
392.11446	-1.3191821
392.702	9.056232
393.1804	8.171769
393.48961	-10.076883
394.16355	9.192582
394.64285	8.3885225
395.03757	-1.0733646
395.48596	-5.001163
396.02074	-0.075865475
396.5237	1.5862194
397.11395	12.253194
397.51686	3.643877
398.05437	8.87444
398.42908	-2.706355
398.9975	5.681307
399.47955	5.236743
400.01342	10.109401
400.47	6.9639624
400.99113	10.46422
401.49044	11.799122
401.79694	-6.7922517
402.30807	-4.281051
402.751	-8.8160885
403.32034	-0.29521375
403.72507	-8.698901
404.30896	1.2687262
404.78463	0.17041967
405.21937	-5.202329
405.74778	-0.9746148
406.1698	-7.557277
406.72913	-0.111375976
407.15386	-6.510456
407.77323	7.1589306
408.11884	-7.438568
408.6318	-4.683127
409.14475	-1.9621685
409.65224	0.16753268
410.21704	8.20302
410.6345	1.0097645
411.07378	-3.821229
411.57583	-2.2730273
412.1097	2.6075626
412.55535	-1.6936667
413.0201	-3.9018216
413.6413	9.905604
413.93596	-9.868079
414.4862	-3.3161694
415.04555	4.155727
415.56487	7.4639964
416.03872	6.1441342
416.46345	-0.19042816
416.9364	-1.6587547
417.4466	0.7995698
417.89954	-2.716338
418.47161	6.0303325
418.81177	-9.039521
419.39293	0.71705695
419.90407	3.1724694
420.44522	8.7792135
420.88632	4.1100964
421.24466	-9.151134
421.77672	-4.467246
422.28967	-1.7754
422.70895	-8.667387
423.3183	3.9225173
423.8622	9.8354875
424.1978	-5.754154
424.60888	-13.570823
425.24735	2.0930874
425.54385	-17.579625
426.1132	-9.019299
426.7371	5.0465448
427.12364	-5.202329
427.62568	-3.6698214
428.04587	-10.538313
428.63886	0.43409528
429.12544	0.4223603
429.5629	-4.6605363
430.03493	-6.2276126
430.4906	-9.360687
431.02082	-4.893484
431.57198	1.6718375
432.04855	0.6775433
432.5415	1.3271392
432.99715	-1.9163883
433.39278	-11.258426
433.88118	-11.149543
434.53147	5.6863013
434.87162	-9.402994
435.4628	1.3564268
435.90572	-3.0985045
436.28862	-13.7919546
436.82977	-8.237732
437.34636	-5.1959374
437.8857	0.22741105
438.34225	-2.8762756
438.88613	3.063868
439.3336	-1.0539289
439.88567	5.723327
440.30858	-0.90555173
440.78152	-2.2820062
441.2481	-4.387146
441.74467	-3.3876018
442.19487	-7.1592537
442.7715	2.1117311
443.088	-15.378723
443.80377	8.1736016
444.31582	10.786414
444.7078	1.0276226
445.20803	2.4237248
445.67005	-0.12851704
446.11843	-4.0612353
446.61502	-3.1189378
447.1889	5.8929294
447.66276	4.5943115
448.14206	3.8177317
448.66047	7.0238407
449.24982	17.637192
449.57542	1.0312953
450.03472	-1.8612364
450.41944	-12.3652494
451.05335	2.7777448
451.62633	11.689609
452.08745	9.095677
452.46944	-1.7633471
453.0115	3.983188
453.44532	-1.4428796
453.8728	-7.574449
454.48397	5.17182
454.8996	-2.100226
455.31797	-9.115499
455.88732	-0.62638116
456.43938	6.0429405
456.93778	7.2583597
457.46984	11.947642
457.7427	-10.113915
458.23109	-9.962644
458.79406	-2.0740187
459.3334	3.3098164
459.6972	-9.349158
460.27563	0.07114614
460.69854	-6.423441
461.16602	-8.407652
461.7108	-2.4789257
462.2165	-0.50860726
462.66123	-4.8275698
463.2315	3.7822774
463.598	-8.660491
464.1237	-4.667894
464.6803	2.5434815
465.1287	-1.3412429
465.72987	10.412085
466.10822	-0.7818542
466.52204	-8.29761
466.97588	-11.68785
467.54704	-2.9983956
468.01634	-4.8257305
468.51656	-3.4382894
469.04952	1.3606669
469.58885	6.7365267
470.1018	9.471752
470.49107	-0.58378725
471.04587	6.408253
471.376	-9.646442
471.949	-0.84416437
472.36918	-7.6770335
472.91397	-1.7378007
473.35962	-5.896707
473.90623	0.2738397
474.44192	5.320989
474.92304	4.6730952
475.31594	-4.970666
475.96077	11.3434704
476.29638	-4.3094096
476.80024	-2.5080762
477.23955	-7.401037
477.7889	-0.926035
478.2682	-1.7133767
478.803	3.2341313
479.13403	-12.827603
479.7425	-0.24899088
480.31546	8.6313534
480.82023	10.460266
481.1158	-9.186589
481.71245	2.1306368
482.28543	10.921579
482.7147	5.0659806
483.2604	11.127857
483.536	-10.619878
484.2163	9.311029
484.62374	1.117967
485.07576	-2.4130053
485.5678	-1.9024459
486.1135	4.1727993
486.5646	0.49606874
487.04754	0.08627941
487.5023	-3.1670003
488.00706	-1.3449155
488.5746	6.924486
489.10755	11.756839
489.46134	-1.9665456
489.89335	-7.568307
490.49726	4.423911
490.8965	-4.5347437
491.384	-4.4535903
491.8624	-5.3143414
492.43994	4.0199515
492.9929	10.838972
493.4122	3.857127
493.8515	-1.0105057
494.2926	-5.678993
494.85374	1.9389238
495.41126	9.24746
495.7696	-3.984808
496.1743	-12.4084545
496.67545	-11.00835
497.33393	6.7475574
497.7068	-5.0308373
498.2216	-2.08788
498.67543	-5.4948246
499.1884	-2.7688648
499.6195	-8.5786205
500.1006	-9.1189035
500.5708	-10.850838
501.16745	0.4742761
501.54034	-11.221132
502.13424	-0.20317328
502.5508	-7.396024
503.0592	-5.208371
503.5658	-3.2142893
503.97597	-11.087981
504.508	-6.401468
505.0528	-0.39597131
505.5012	-4.3766457
505.96685	-6.5188614
506.4625	-5.6677003
506.9591	-4.619389
507.4466	-4.504016
507.97775	-0.008167928
508.4034	-6.2185964
508.84995	-10.411467
509.4475	1.0168541
509.9477	2.3534584
510.3324	-8.073329
510.8372	-6.2793477
511.3047	-8.205956
511.81945	-5.3981637
512.48793	13.324701
512.7271	-12.171566
513.24736	-8.712356
513.78214	-3.784166
514.32056	1.5699388
514.7571	-3.5667131
515.2646	-1.441938
515.70936	-5.8289476
516.23505	-1.78875
516.7398	0.042276316
517.1582	-7.0160084
517.62385	-9.126972
518.21684	1.7695708
518.63066	-5.7304656
519.18	0.76263757
519.67476	1.5150487
520.14497	-0.11411331
520.6443	1.1334557
521.1081	-1.2254269
521.6884	8.418384
522.1131	2.041608
522.69337	11.66781
522.9944	-7.427538
523.5674	1.4431797
524.00577	-3.5588316
524.51236	-1.536111
524.9844	-3.0393058
525.4746	-2.6716927
526.01393	2.7296826
526.3768	-9.9901485
526.8607	-10.303788
527.48004	3.317174
527.98845	5.5439538
528.415	-0.61888624
528.877	-3.2021929
529.3327	-6.431934
529.9693	9.054138
530.3568	-1.175787
530.78514	-7.1688562
531.3272	-1.5087937
531.651	-18.248906
532.3122	-0.29941642
532.78967	-1.2453863
533.16893	-12.395635
533.72736	-4.9980077
534.34763	8.788934
534.87605	13.069836
535.38446	15.292538
535.751	2.948451
536.2239	1.4640995
536.6996	0.37390514
537.14706	-3.661784
537.5645	-10.790697
538.0975	-6.1051685
538.5804	-6.4329813
539.07064	-6.142525
539.62543	0.9517256
540.0511	-5.3803554
540.5704	-2.0151318
540.93783	-14.3605345
541.4635	-10.344306
542.09016	4.0808836
542.4503	-8.935521
543.03786	1.4662319
543.5235	1.2870956
543.93007	-6.977137
544.584	10.258308
544.976	0.4896837
545.5035	4.7009363
545.94096	-0.31727455
546.42027	-1.1561455
546.95505	3.7896288
547.41434	1.020533
547.83726	-5.598369
548.38114	0.30553416
549.01324	15.288073
549.347	-0.44149583
549.94274	10.7913895
550.2647	-6.1945215
550.8941	8.443843
551.2988	-0.0006854683
551.83267	4.839337
552.3647	9.529005
552.8422	8.539961
553.12506	-12.3979915
553.7144	-1.8200018
554.39745	18.408827
554.54205	-16.898297
555.2451	5.3897967
555.6289	-5.214151
556.19734	3.2544024
556.7567	10.6863485
557.0659	-7.5530745
557.6016	-2.554561
558.13456	2.226936
558.5338	-6.7612617
559.07316	-1.3874658
559.64796	7.690166
560.1127	5.4176377
560.5902	4.503443
561.14953	11.9046925
561.5606	4.104073
561.93807	-7.104513
562.552	5.961525
563.0504	7.225992
563.56515	10.116229
563.98534	3.2617602
564.4628	2.228863
564.98214	5.60478
565.4269	1.3217581
566.049	15.241851
566.4046	1.7339481
566.86025	-1.4646722
567.44324	8.407342
567.80976	-3.9417215
568.44914	11.771018
568.88206	6.2249385
569.38865	8.2355815
569.84703	5.3216125
570.3336	5.3196735
570.8329	6.602329
571.30404	5.0730206
571.79244	5.2348473
572.1835	-4.6765612
572.7292	1.3826903
573.1703	-3.2753214
573.6442	-4.5662575
574.14894	-2.786193
574.57095	-9.426171
575.15757	0.82592673
575.59595	-4.0898556
576.178	5.6791746
576.54364	-6.7675657
576.9493	-15.111898
577.58956	0.72770696
578.1089	4.0676585
578.4945	-6.3749422
579.08113	3.930137
579.5477	1.8874507
580.1116	9.750661
580.6009	10.072637
580.97015	-2.0839391
581.4431	-3.4379962
582.0306	6.9114354
582.4999	5.0785886
582.95376	1.7352574
583.41215	-1.2159678
583.93783	2.8678212
584.4544	5.889257
584.7582	-12.924775
585.40485	3.5010118
585.8996	4.3521727
586.3489	0.4663696
586.9019	7.283838
587.34753	3.0555998
587.8523	4.9624796
588.2834	-0.80968896
588.8891	11.461126
589.2584	-0.63898913
589.9414	19.59265
590.2861	4.936771
590.7554	3.1845475
591.1501	-6.3288754
591.65853	-4.0452103
592.2133	2.9455576
592.6308	-4.1913612
593.22105	6.452368
593.75583	11.413064
594.0223	-11.297035
594.5662	-5.4340542
595.03094	-7.687534
595.6603	7.065069
596.04866	-3.1288958
596.5107	-5.657456
597.09276	4.192235
597.62755	9.095415
598.1323	11.0169296
598.3779	-13.859185
598.96996	-2.963465
599.45836	-2.8255568
599.89674	-7.847472
600.4033	-5.7407104
600.85443	-9.4447705
601.47653	4.5483504
601.864	-5.704994
602.3724	-3.5199667
602.7744	-12.1991766
603.3428	-3.8253944
603.8512	-1.5797025
604.4406	8.984201
604.8635	2.4773055
605.36007	3.4626642
605.6884	-12.87998
606.3114	1.1258424
606.80253	1.5977797
607.29093	1.7986838
607.77023	1.0337521
608.1704	-7.880301
608.72793	-0.590403
609.21815	-0.24561128
609.87026	16.8126
610.08944	-10.765481
610.7052	2.5098667
611.2172	5.189067
611.65105	-0.31963776
612.2295	9.145835
612.64694	1.9697017
613.1599	4.683864
613.66285	6.348898
614.2149	13.1492065
614.6142	4.1428636
615.10076	4.1360296
615.581	3.452164
616.02753	-0.71554714
616.515	-0.62401793
617.0389	3.2005661
617.4418	-5.4243584
617.9584	-2.331596
618.54774	8.211687
619.11527	16.546566
619.47543	3.451291
619.96747	4.0152252
620.3658	-5.077322
620.9652	6.492268
621.50724	12.273154
621.92925	5.608035
622.3831	2.158827
622.8706	2.2816454
623.37716	4.356899
623.8719	5.0972325
624.43763	13.247956
624.83326	3.890218
625.3244	4.359786
625.7555	-1.3596808
626.26754	1.2440216
626.80687	6.6096807
627.2034	-2.6698533
627.7564	4.1687712
628.30753	10.789332
628.69134	0.20403461
629.2616	8.83227
629.74	7.964554
630.1229	-2.69848
630.60946	-2.7493294
631.2188	9.859388
631.6099	0.00049925435
632.0501	-4.721207
632.6158	3.3834437
633.10785	3.9474713
633.5635	0.7762931
634.11284	7.1838156
634.5194	-1.0481549
635.00687	-0.9953661
635.41705	-8.906632
636.02005	3.0853488
636.50845	3.3282045
636.9541	-0.9738292
637.5025	5.442635
637.9336	-0.29941642
638.4211	-0.19121381
639.0441	13.842063
639.41974	2.3223563
639.9645	8.350612
640.3838	1.4021197
640.87493	1.8148896
641.3524	0.8687326
641.7417	-9.135907
642.2892	-2.916712
642.83944	3.677492
643.3051	1.4667307
643.8581	8.373988
644.2719	0.83257365
644.77393	2.3817107
645.3187	8.391584
645.7262	0.23794885
646.24186	3.1745708
646.6011	-9.895676
647.27504	9.323687
647.69614	2.587865
648.2073	5.076749
648.7384	9.665305
649.285	15.892607
649.6479	3.1152162
650.1045	0.0073269985
650.67655	8.838032
651.09765	2.073128
651.4978	-6.852922
652.0044	-4.7989434
652.53647	-0.1143752
652.99486	-3.0475054
653.4423	-7.117121
653.96983	-2.9064984
654.57556	9.401106
655.02667	5.668175
655.5178	6.1671866
656.0171	7.44246
656.5164	8.758206
656.9148	-0.37977802
657.4232	1.8363705
657.8834	-0.8905806
658.36906	-0.9220942
658.8502	-1.5446223
659.43226	8.289424
659.8688	3.0873752
660.36176	3.768622
660.8929	8.373595
661.3249	2.755946
661.8961	11.388378
662.3499	7.987482
662.7974	4.0233684
663.26214	1.7671702
663.7069	-2.6214979
664.22166	0.27940793
664.78646	8.3716254
665.30487	11.5656495
665.76325	8.651001
666.1325	-3.4409144
666.7064	5.602261
667.15023	1.1880403
667.77415	15.252357
668.1434	3.2255138
668.5863	-1.3178664
669.0529	-3.3921537
669.61223	4.141024
670.2143	16.033133
670.4917	-5.5990802
671.0374	0.5273267
671.5522	3.3859816
672.0815	7.7546025
672.63085	14.279076
672.9519	-2.7835679
673.41483	-5.2551175
673.996	4.423125
674.458	1.9483766
674.82637	-10.287508
675.5585	15.020051
676.0096	11.395468
676.4689	8.487965
676.92	4.891602
677.49846	14.315404
677.87045	2.4807162
678.35157	1.9588834
678.94183	12.626612
679.473	17.162941
679.91317	12.350366
680.3661	8.89723
680.8445	8.085627
681.35836	10.803256
681.7922	5.387695
682.3752	15.282262
682.87085	16.267135
683.2801	8.262368
683.66575	-2.1381996
684.1705	-0.29573753
684.74804	9.116947
685.13367	-1.3664525
685.67846	4.6895257
686.0268	-9.613619
686.6898	8.572005
687.1564	6.4686923
687.5029	-7.959091
688.1641	10.015122
688.60794	5.5927333
689.05723	1.8123393
689.5529	2.718914
690.0204	0.69671715
690.4806	-2.0276524
691.0008	1.3971314
691.55925	8.853539
692.1222	16.647812
692.4942	4.8474805
692.999	6.712371
693.3937	-2.688497
693.9303	2.3877716
694.40597	1.294709
694.9726	9.495391
695.33	-3.8461144
695.95575	10.47235
696.4678	13.126946
696.8498	2.3830577
697.3864	7.464258
697.88115	8.342736
698.4496	16.736178
698.8625	9.134293
699.4273	17.211527
699.7947	4.876369
700.194	-4.0868437
700.79517	7.696944
701.2772	7.193755
701.63645	-5.9361023
702.1312	-5.0581544
702.73876	7.353692
703.33175	18.270949
703.72647	8.8838745
704.05116	-7.828304
704.696	8.430188
705.068	-3.3947725
705.66097	7.615005
706.1721	10.052678
706.58683	2.7183902
707.0734	2.682992
707.55544	2.225446
708.0102	-1.1082952
708.53406	2.6963481
709.0825	9.076242
709.50904	2.9001268
710.0138	4.804263
710.5277	7.529917
710.916	-2.5521978
711.4772	5.068082
712.0465	13.653193
712.55766	16.180992
712.95784	7.2536335
713.4535	8.123432
713.8464	-1.4725537
714.39666	5.0202876
714.77683	-5.921131
715.39074	7.1474072
715.9119	10.729192
716.3521	5.955227
716.7932	1.276059
717.2425	-2.621529
717.7345	-2.0568902
718.2038	-3.8343235
718.7177	-1.047363
719.247	3.3179596
719.75177	5.187839
720.1683	-1.9909822
720.70765	3.3925473
721.1824	2.2149392
721.6344	-1.3651867
722.28926	15.900252
722.794	17.826329
723.2242	12.030753
723.6626	6.9805424
724.0937	1.258469
724.583	1.5502413
725.13416	8.187606
725.7008	16.392141
726.14097	11.6147595
726.57934	6.657032
726.95497	-4.7556074
727.6216	13.74385
728.09	11.88815
728.4647	0.39799866
729.03043	8.502936
729.5143	8.168351
730.04634	12.844558
730.48926	8.36847
730.9358	4.190396
731.5488	17.25591
731.929	6.2682997
732.4465	9.468865
732.8667	2.6280458
733.42966	10.454262
733.798	-1.7412176
734.3637	6.3751617
734.90577	12.071539
735.34414	7.098422
735.7689	0.7400468
736.28183	3.463718
736.8703	13.949723
737.24044	1.9436503
737.76977	6.3383916
738.1463	-4.955994
738.82387	14.614447
739.22587	5.928964
739.79976	14.926702
740.23086	9.185636
740.7638	13.977583
741.1149	0.040156287
741.7106	11.219156
742.19173	10.622829
742.631	5.7726987
743.1076	4.775449
743.6087	6.2228373
744.10895	7.632077
744.5955	7.610017
745.04845	4.108787
745.6442	15.334034
746.0089	2.7659288
746.58914	12.420982
747.053	10.083667
747.51864	7.92779
747.9825	5.5657527
748.5109	9.891331
748.92563	2.493848
749.43677	5.016085
749.9779	10.5710935
750.47996	12.180976
750.8683	2.0447632
751.36126	2.7186148
751.8333	1.1563084
752.3599	5.2850107
752.9438	15.26943
753.2357	-4.7338583
753.7578	-1.0843949
754.3244	7.1533122
754.85644	11.76742
755.2912	6.446856
755.7714	5.7913487
756.22705	2.615706
756.76456	7.863317
757.23386	6.0765555
757.69134	3.0503495
758.1852	3.8114715
758.75727	12.6090536
759.1802	6.0027595
759.624	1.5851594
760.15243	5.854638
760.58535	0.36397217
761.1283	6.1771443
761.59307	3.863599
761.9905	-5.256957
762.4589	-7.181196
762.99006	-2.5701557
763.51756	1.6222038
763.93593	-5.480714
764.5471	7.413571
764.9773	1.5285796
765.4739	2.5933834
766.0332	10.0634405
766.40066	-2.184566
766.92817	1.9770032
767.422	2.7417667
767.98136	10.191265
768.42156	5.427876
768.91723	6.3116045
769.2774	-6.6648813
769.8549	2.704211
770.387	7.389147
770.8708	7.0411754
771.2437	-4.6725644
771.814	3.997105
772.24144	-2.1469727
772.75894	0.9850787
773.2428	0.7670897
773.7976	7.784919
774.19867	-1.0232071
774.7089	1.4015336
775.16546	-1.7511942
775.6375	-3.2486776
776.0977	-5.975242
776.6179	-2.5319764
777.1427	1.3797971
777.6138	-0.23559727
778.20954	10.999378
778.5206	-7.066172
779.1618	8.8517
779.57833	1.6516971
780.03035	-1.9460625
780.57786	4.3277487
781.0881	6.7388903
781.56467	5.718208
781.9621	-3.475583
782.49235	1.0407544
783.0253	5.746498
783.38	-7.786284
784.05486	11.558292
784.4114	-1.8869884
784.928	1.1951736
785.4273	2.4930622
785.91023	2.1487632
786.3095	-6.8457015
786.9807	12.131343
787.3818	3.3347704
787.89566	6.128683
788.3577	3.6094701
788.8743	6.6832143
789.33357	3.847936
789.8274	4.5467666
790.3613	9.486985
790.8215	6.7475574
791.269	2.6814206
791.78375	5.608035
792.21485	-0.12818656
792.7487	4.700793
793.18346	-0.63242326
793.7237	4.8892388
794.2103	4.905781
794.66867	1.9183596
795.1716	3.6231317
795.63364	1.0373373
796.10203	-0.80172636
796.53313	-6.4933896
797.0661	-1.7682667
797.63	6.1708403
798.01833	-3.9021707
798.4649	-8.068341
799.12337	9.590723
799.56993	5.476163
799.9619	-4.2834143
800.61585	12.921047
801.0151	3.9060374
801.5308	6.9484674
802.1029	15.72245
802.4594	2.338375
803.00055	7.934562
803.52805	12.151034
803.88276	-1.4701905
804.4239	4.1032876
804.9296	6.141952
805.32885	-2.8957112
805.81543	-2.9476209
806.232	-10.180883
806.87954	6.442915
807.4143	11.350298
807.8991	11.148428
808.3902	11.594277
808.8295	6.7444084
809.27333	2.2963547
809.7226	-1.5366348
810.2465	2.2813834
810.75126	4.1664957
811.22056	2.4029671
811.69077	0.693562
812.13005	-4.1662828
812.6448	-1.2698353
813.1878	4.5055444
813.5352	-9.872038
814.1737	5.7967923
814.61843	1.4491345
815.16686	7.841125
815.54975	-2.8494884
816.1018	3.803091
816.5684	1.7490501
817.03223	-0.59933205
817.5097	-1.5302124
818.0345	2.3979913
818.5547	5.833631
818.99674	1.2427122
819.5033	3.3056448
819.9872	2.9592195
820.4565	1.2421821
820.86484	-6.9033286
821.5133	9.777972
821.93895	3.461093
822.4201	2.9423215
822.9185	4.167549
823.36595	0.109487506
823.828	-2.4361199
824.2782	-6.2395475
824.79295	-3.3345512
825.39594	8.691762
825.8325	3.502895
826.23086	-5.628043
826.6838	-9.074713
827.2713	1.2679219
827.7079	-3.8961473
828.2081	-2.5219935
828.6756	-4.5008606
829.23947	3.4633377
829.7497	5.856739
830.15533	-2.474985
830.6592	-0.6757342
831.06846	-8.668173
831.59597	-4.42969
832.16895	4.4015447
832.4809	-13.567861
833.103	0.3986409
833.4941	-9.503315
834.0343	-3.996998
834.5673	0.73926114
835.05387	0.73768357
835.53954	0.68621053
835.9752	-4.617032
836.5582	5.3251917
837.0475	5.614077
837.53133	5.2579616
837.96334	-0.36270555
838.48994	3.726602
838.8592	-8.338028
839.3885	-3.9808673
840.0397	13.002463
840.49356	9.590723
840.9365	5.120696
841.35394	-2.0203882
841.96876	11.147555
842.40986	6.3893222
842.9037	7.138341
843.2202	-10.399121
843.7523	-5.7126075
844.2252	-7.133583
844.8455	6.663785
845.1838	-8.672637
845.825	7.284143
846.19063	-5.2548556
846.70813	-2.069498
847.29385	8.18394
847.62945	-7.468772
848.0824	-10.952736
848.7281	5.4927425
849.24835	8.943597
849.724	7.804093
850.1451	0.9958472
850.65807	3.704859
851.1401	3.1997805
851.5321	-6.5262127
852.12235	4.09848
852.62894	6.135754
853.0391	-1.7149542
853.56754	2.569745
853.9359	-9.594607
854.54525	2.9589512
854.8763	-13.045841
855.5157	2.6507737
855.9295	-4.830195
856.4452	-1.8289309
856.89265	-5.8864628
857.38014	-5.8041866
857.9677	4.5633215
858.3342	-7.808344
858.7626	-13.844744
859.38285	-0.129496
859.914	4.516051
860.37784	2.1561147
860.94263	10.135733
861.28097	-5.1519097
861.76027	-5.930322
862.2523	-5.397116
862.74616	-4.6610667
863.27003	-0.83674425
863.6866	-8.031023
864.245	-0.69124784
864.7825	4.5638454
865.31094	8.888994
865.6975	-1.4521516
866.05854	-14.440896
866.6752	-1.0402733
867.129	-4.446763
867.55375	-10.858712
868.0576	-9.089685
868.5751	-5.8720216
869.06533	-5.507925
869.57556	-3.1328616
870.0585	-3.579845
870.5169	-6.466135
871.08623	2.0565793
871.4737	-8.191509
872.00027	-4.1112057
872.5896	6.5209136
873.0162	0.23660202
873.3945	-10.873946
874.0166	3.037673
874.4768	0.30724268
[truncated: 56 more rows]
