# Supplementary material for: Staphylococcus aureus vWF-binding protein triggers a strong interaction between clumping factor A and host vWF
Source: Commun Biol. 2021 Apr 12;4:453. doi: 10.1038/s42003-021-01986-6 (PMC8041789; doi:10.1038/s42003-021-01986-6)
Supplement: Supplementary file 3 — Supplementary Data 1 [file 42003_2021_1986_MOESM3_ESM.zip › Supplementary Data 1/Fig 6c curve_1.tsv]

x	y
-17.607439	274.37086
-16.947146	279.02902
-16.512407	277.61435
-15.926693	280.26995
-15.682948	273.68957
-15.570171	263.5937
-15.329155	256.9455
-15.188183	247.5995
-14.817108	244.46248
-15.040845	225.26561
-14.632481	223.15308
-14.591554	211.09912
-14.478776	200.98535
-14.2823255	193.1446
-14.388736	177.12042
-14.179553	169.6135
-13.781194	167.20775
-13.405573	164.18464
-13.314623	153.50633
-13.041775	147.70217
-13.029042	134.89508
-12.567928	134.19636
-12.439689	124.4936
-11.893083	126.09078
-11.171854	132.40736
-11.429241	112.30949
-11.170944	106.12925
-11.128198	94.12214
-10.634342	94.311545
-10.718016	78.898964
-10.042261	83.964634
-9.97223	72.69912
-9.898561	61.54931
-9.457456	60.282716
-9.001799	59.43702
-8.720765	53.855243
-8.487935	46.991622
-8.138689	43.26004
-7.303773	52.627045
-6.9363373	49.391703
-6.8999575	37.229102
-6.347894	38.95095
-6.2433023	28.624056
-5.753994	28.670158
-5.500245	22.375608
-4.384295	39.303238
-4.55528	21.557041
-4.0150403	22.964306
-3.5248224	23.045923
-3.1473821	20.077115
-3.2201417	4.9680967
-2.5452966	10.002871
-2.3133755	3.0986906
-1.1201186	22.151081
-1.2065206	6.653097
-0.8054334	4.333424
-0.05237176	11.4882106
0.0012884266	-0.22791364
0.8143767	8.560727
1.357345	10.046665
1.6902201	5.8703446
1.9330553	-0.73637336
2.6060814	4.2752273
3.1290408	5.2237897
3.7202124	8.006293
3.8166186	-2.5367377
3.5083	-23.998331
4.7779545	-2.9091723
5.79386	11.3295935
5.7247385	-3.6810754
6.290444	-1.5774984
6.56784	-7.2399573
7.3227207	-0.055385885
7.883879	1.9379953
8.053955	-6.6212977
8.843396	1.5108033
9.07077	-5.5215984
9.606462	-4.226726
10.244018	-0.18607482
10.362252	-10.135754
11.35724	3.5293257
11.549143	-4.4276657
11.82472	-10.1548665
12.245816	-11.954542
12.749676	-11.517882
13.670085	0.14973417
13.793776	-9.676368
14.0393395	-16.186665
14.766026	-9.761083
15.507263	-2.9179515
16.005666	-2.6366051
16.167556	-11.422147
16.994287	-2.2658921
17.34717	-5.908366
17.683684	-9.973732
18.314873	-6.1245436
18.494044	-14.448289
19.289851	-6.135909
19.950145	-1.4809019
19.686391	-21.741334
20.53313	-12.05234
20.274834	-32.17245
21.252541	-18.970882
21.74094	-18.943166
22.503096	-11.560582
23.517183	2.640681
23.186127	-19.440605
23.798217	-16.087314
24.139277	-20.03068
24.29753	-28.921946
25.486239	-10.025731
25.558998	-21.223993
26.200192	-17.070486
26.896865	-11.44539
27.156071	-17.595475
27.377988	-24.77471
28.180162	-16.309605
28.150149	-30.26464
29.033268	-19.60005
28.99325	-33.83345
29.674462	-28.623206
29.962774	-33.991403
30.74585	-26.025284
31.11965	-29.118066
31.686266	-26.99193
31.89363	-34.555133
32.067344	-43.0199
33.166923	-26.52376
33.306076	-35.919625
33.682607	-38.911405
34.41566	-32.314672
34.438397	-44.85246
35.160536	-38.530873
35.662577	-38.148106
36.076397	-40.142865
36.52387	-41.214372
36.859472	-45.332925
39.32875	8.102029
39.18596	-8.899645
39.67072	-8.9826376
40.08272	-11.023883
41.027686	1.297986
41.92172	12.253224
41.744368	-5.669977
42.562913	3.2319618
42.94672	0.43947048
43.265043	-4.1299616
44.43829	14.350604
44.71023	8.534729
45.546965	17.923777
45.535142	4.452751
45.91713	1.6146339
46.971234	16.870868
46.97669	3.8774426
47.61061	7.8001884
48.099007	7.8263585
48.513737	5.850372
48.876625	2.4729732
49.430508	4.2576645
49.67971	-2.1727383
49.790668	-12.33128
50.628312	-2.9107214
51.455043	6.239783
51.54781	-4.426977
52.815647	16.624471
52.751073	1.7205262
53.014826	-4.331934
53.85611	5.203645
54.298123	3.9659855
54.831087	5.1934884
55.0812	-1.2183764
55.71057	2.5933296
55.928847	-4.6850844
56.6428	1.4173094
56.80651	-7.333279
56.683728	-23.801523
57.90518	-4.001166
58.421772	-3.2399398
58.800122	-6.1770597
59.83694	8.609509
59.978824	-0.7110643
60.733704	6.502952
61.143886	4.3919686
61.08113	-10.456706
61.76689	-5.122433
62.64819	5.489127
62.81099	-3.274893
63.67683	6.925041
63.77778	-3.5118184
64.7564	9.718323
64.61543	-7.2411625
65.2066	-4.4548722
65.52401	-9.041523
66.150655	-5.316138
66.599036	-6.3652603
66.73637	-15.832478
67.75682	-1.4650034
68.31707	0.4894082
68.6263	-4.3257325
69.191096	-2.251428
69.35753	-10.932971
70.127875	-3.3119117
71.23564	13.415641
71.314766	2.3794753
72.06146	9.3689605
72.214256	0.3166714
73.16468	12.800944
73.096466	-2.2063143
74.085996	11.3301426
74.48072	8.810911
74.56621	-2.0398117
75.44842	8.609971
75.88498	7.2264707
75.90953	-5.2658724
76.55073	-1.1496178
77.221024	3.768661
78.10869	14.559635
78.36244	8.239431
78.442476	-2.7511045
79.003634	-0.77339627
79.272844	-6.6770842
80.09048	2.2084968
80.95814	12.450397
81.13822	4.1639942
81.647535	4.7356468
82.33511	10.128297
82.79077	9.259108
83.04725	3.0036433
84.21686	21.401044
84.10863	5.3014463
84.10863	-7.842206
84.92899	1.1295897
85.32826	-1.2651541
85.70843	-4.179895
86.396916	1.2432283
86.88259	1.1848597
87.73387	10.968558
88.08585	7.30309
88.863466	15.118892
88.80162	0.30104332
89.81116	14.372986
90.32593	15.097194
90.42234	4.5324695
90.665175	-2.0708055
91.25271	0.611658
91.565575	-4.1082636
92.09581	-2.965303
92.49144	-5.4595985
92.9571	-6.0560146
93.57738	-2.4892141
93.89024	-7.223944
94.066685	-15.603132
95.1508	0.4630622
95.84111	5.9257868
95.96025	-4.010462
96.282214	-8.499831
97.28448	5.363028
97.52913	-1.1861202
97.8329	-6.1612226
98.54231	-0.1798736
99.0971	1.6272003
99.58914	1.7404988
99.85744	-4.184027
100.48408	-0.44452216
100.87334	-3.1140914
101.59912	3.3092702
102.55864	16.035083
102.653225	5.4123346
103.19892	6.9766306
102.98519	-11.949718
104.18663	7.297582
104.4131	0.25489273
104.72869	-4.3977088
105.965604	15.805244
106.15751	7.803976
106.324855	-0.82883846
106.68956	-4.1489013
107.11339	-5.8769456
107.86099	1.1170192
108.33666	0.7891779
108.718645	-2.0780354
109.40713	3.3299231
109.35802	-11.146649
110.36574	2.8631424
110.41758	-8.881566
111.165186	-1.8893222
111.58901	-3.6225307
112.36117	4.056897
113.06421	9.845741
113.379805	5.1991692
113.71177	1.0112049
114.86865	19.032302
114.838635	5.0795015
115.15787	0.5334849
116.05463	11.554498
115.94549	-4.543374
116.80496	5.469154
117.161484	1.9317941
117.715366	3.7054682
118.188304	3.3008967
118.526636	-0.74963245
119.2033	4.3449615
119.86542	9.0407785
120.24559	6.1341323
120.83039	8.754092
120.9359	-1.5563167
121.8945	11.124555
121.47704	-13.278597
122.67212	5.790794
122.80036	-3.9035368
123.5516	3.199763
123.68348	-6.4058945
124.52021	2.9890073
125.09501	5.338293
125.71529	8.909057
126.07818	5.5294202
126.24007	-3.2702042
127.28962	11.891983
127.65888	8.692965
128.17183	9.367067
128.27552	-1.0091167
128.93945	3.734052
129.43512	3.9458367
129.6916	-2.2806965
130.2664	0.056822324
130.61837	-3.6166777
130.79391	-12.04029
131.78526	1.5297431
132.44828	6.2629238
132.96032	6.9117164
133.16496	-0.71932716
133.26682	-11.1313285
134.45371	7.7163345
135.00396	9.384933
135.30045	4.2357983
135.48326	-3.9920385
135.79249	-8.816996
136.63741	0.8063963
137.4605	9.8562426
138.20538	16.77083
138.2172	3.936885
138.70833	4.0100293
138.86658	-4.8725923
139.33679	-5.3550545
140.22264	5.3794473
140.641	3.4978153
141.01754	0.50025316
141.44227	-1.2021336
142.06982	2.5728404
142.50911	1.2552824
143.49045	14.562676
143.33311	-2.8402987
144.09527	4.557438
144.76375	9.416484
145.17484	7.351303
145.4495	1.6098098
145.84514	-0.8801492
146.4836	3.1739333
147.03475	4.867377
147.84148	13.48176
147.97608	3.9479023
148.12251	-5.2736105
149.30485	13.456623
149.13932	-4.168702
150.07701	7.971684
150.469	5.3830625
150.49993	-6.9415606
151.22662	-0.51336686
151.83325	2.704386
152.55539	9.000485
153.13292	11.436207
152.86734	-8.883631
153.79776	3.0466914
154.41803	6.600749
154.5008	-4.323667
155.26659	3.1660805
155.75681	3.2405688
156.15244	0.760426
156.53443	-2.1141977
157.29385	5.204678
157.32114	-7.2186033
158.23063	4.152461
158.80453	6.485217
159.01826	-0.9244022
159.8368	8.012699
159.69037	-9.110224
160.53438	0.5055896
161.27562	7.316866
161.68762	5.285433
162.45615	12.83607
162.25424	-5.747117
163.16555	5.6613143
163.85222	11.010396
163.56937	-9.764193
165.04184	16.782022
165.37108	12.519938
165.22192	-4.6663164
166.33878	12.287833
165.97407	-10.708956
166.9436	2.2906293
167.27829	-1.852992
168.06773	6.2820313
168.26964	-1.4428502
169.11274	8.1438675
169.52565	6.1225946
169.94947	4.405572
170.0577	-5.8313155
170.39967	-9.768485
171.80848	15.058626
172.35327	16.59055
172.53608	8.370956
172.51789	-5.289968
173.37736	4.730999
173.20365	-13.110758
173.82392	-9.550155
174.76161	2.6009039
175.09085	-1.6816692
175.77297	3.5379328
176.03399	-2.5615879
176.15768	-12.391891
177.20178	2.6062442
177.74475	4.0885797
177.51738	-15.195055
178.51146	-1.5523574
179.3491	7.892306
180.14764	16.261508
180.26587	6.2856547
180.26314	-6.9300724
180.43231	-15.532537
181.47095	-0.6916081
182.34952	9.86055
182.71696	6.5990277
182.60054	-9.70357
183.22719	-5.9444416
184.3495	11.157615
184.44227	0.4959742
185.47	15.057249
185.55731	4.2566315
185.82288	-1.7326357
186.54775	4.653863
187.04434	4.8847593
187.7783	11.526606
187.69371	-3.921444
188.95791	17.011025
189.25259	11.7945055
189.50088	5.338293
190.03475	6.5699317
190.42402	3.9172567
190.96244	5.27717
191.21619	-1.0340815
191.67275	-1.8702104
192.4722	6.528089
192.45674	-7.037071
193.44354	6.3967113
193.74367	1.3336278
194.00288	-4.827651
194.91146	6.5243015
195.00514	-4.114465
195.92464	7.538466
196.03742	-2.5892537
196.65497	0.90454207
197.27706	4.527666
197.4053	-5.1654766
198.32389	6.4521574
198.6222	1.3248443
198.84412	-5.8321763
199.22702	-8.667367
200.16016	3.3228734
200.9587	11.714804
200.84956	-4.383622
201.53986	1.0707006
202.2911	8.174172
202.40115	-2.0141584
203.35885	10.656557
203.699	6.669799
204.35657	11.234407
204.77312	9.310936
204.93137	0.42242837
205.68443	7.587802
205.48343	-11.0023605
206.25923	-3.2225494
207.19419	8.824342
207.70533	9.457466
208.36926	14.209587
209.01045	18.324797
208.76216	-1.5234293
209.32696	0.56206873
209.839	1.201496
210.65846	10.159631
210.4138	-9.596817
211.25872	0.016413925
211.14595	-16.171686
211.93175	-8.141341
213.10318	10.302546
212.86307	-9.330964
213.97356	7.459166
214.07634	-2.9398218
214.67206	-0.031798267
216.26549	29.786257
215.51334	-3.663857
215.82257	-8.46264
217.1286	13.587139
217.23956	3.4253227
217.71068	2.9702395
218.08357	-0.12522656
219.08674	13.778951
219.05946	-0.12253784
219.69701	3.9129494
219.9544	-2.305493
220.53739	0.26453273
221.22133	5.5450896
221.59968	2.5957396
221.90254	-2.3870968
222.72927	6.752792
223.01667	1.3518789
223.35136	-2.7905373
223.86614	-2.0620222
224.08442	-9.341813
225.1076	5.1080854
225.42865	0.60511253
226.2763	10.314428
226.40818	0.70498387
226.79744	-1.9597449
227.15487	-5.4760996
227.99433	4.0031763
228.74922	11.2087535
228.89928	2.0981248
229.79877	13.195417
229.85607	1.5989649
230.8456	15.132524
231.0757	8.175205
231.49771	6.392063
232.10161	9.526167
232.23804	0.05739613
233.05385	8.880645
233.0393	-4.6480614
233.53225	-4.5197865
234.51996	8.968459
235.21481	14.545846
235.13842	-0.6755948
236.22799	15.557446
236.57633	11.787808
236.79551	4.5572665
237.45854	9.268232
237.9433	9.181796
238.4135	8.715175
238.05153	-14.218208
239.71498	17.504508
240.0151	12.426613
239.69497	-9.350764
240.9046	10.110558
240.54535	-12.732299
241.48758	-0.4762046
242.11332	3.2412575
241.7177	-20.581672
242.88184	-2.3453646
243.23745	-5.92085
243.9896	1.2146486
244.28337	-4.0192454
244.86454	-1.5017353
244.79542	-16.537919
245.58304	-8.441287
246.11327	-7.295744
246.75901	-3.051575
247.55755	5.3286533
248.23058	10.329581
248.48978	4.1703676
248.60074	-5.9967855
249.43202	3.268464
249.75398	-1.2059207
250.29968	0.36112926
250.7808	0.16896905
251.38016	3.1842825
251.97315	6.0237605
252.64708	11.0453495
253.04635	8.648884
253.29373	2.1504684
253.69118	-0.28559777
254.26235	1.9786293
255.17457	13.419088
255.14	-0.67800474
255.71663	1.710546
256.18866	1.2995353
256.10044	-14.229442
257.36827	6.8070293
257.2382	-9.878168
257.94034	-4.0793393
258.58608	0.16363263
258.88713	-4.8737975
259.64292	2.3573344
259.49103	-14.891317
260.58424	1.4343557
260.66246	-9.611798
261.4428	-1.73298
262.00033	0.1667312
263.06535	15.716714
263.51736	14.765397
263.3291	-3.4877103
263.92573	-0.5461723
264.95528	14.057203
264.65423	-7.1958767
265.50097	2.4817524
266.54052	17.34937
266.14217	-6.5453623
266.80246	-1.8962121
267.26357	-2.6068162
268.2731	11.455995
268.74605	11.05637
268.58416	-6.4577215
269.14714	-4.4369656
269.7183	-2.1916783
270.053	-6.3125724
271.08527	8.358582
271.2426	-0.5588535
271.6637	-2.344922
272.54228	8.186677
272.72145	-0.14061692
273.25532	1.1018665
273.4054	-8.002561
274.4513	7.040856
274.88878	5.6857626
275.30442	3.741282
275.67094	0.471325
276.00927	-3.559592
276.72505	2.586612
277.3444	6.132411
277.79643	5.1705853
278.6741	15.69588
279.12975	14.814986
279.3744	8.258887
279.2589	-8.002389
280.39486	9.473135
280.7532	5.9830283
281.38348	9.828351
281.64723	3.7671116
282.48306	13.1623575
282.976	13.313191
283.26158	7.847712
283.29524	-4.4094142
284.12288	4.757345
284.31478	-3.2119832
285.5244	16.260819
285.45347	1.1753878
285.50986	-10.4623905
286.34204	-1.1518556
287.066	5.208297
287.8027	11.916776
287.7545	-2.5351886
288.47936	3.8509656
288.8104	-0.3749438
289.7381	11.485624
290.28834	13.184228
290.58847	8.121657
290.8604	2.2858093
290.91134	-9.4800764
291.75808	0.18653168
292.75307	13.8614285
293.18963	12.49608
293.22328	0.23612102
294.3074	16.332791
293.79171	-10.738745
294.76305	2.3061262
295.3515	5.021817
295.85172	5.3536177
295.92448	-5.8528373
296.9231	7.94155
297.1623	1.2265715
297.8035	5.3754882
298.09544	0.092865684
298.96765	10.450454
299.13227	1.7468681
299.92626	10.0026
299.94172	-2.7344025
300.8794	9.3922075
300.91851	-2.7164956
301.14953	-9.640882
302.72932	19.819701
301.89167	-15.934072
303.05856	2.386189
303.3705	-2.3605909
303.29593	-17.529016
304.6229	5.118586
304.81752	-2.806895
305.62788	5.901449
305.90073	0.11025617
306.6556	7.317383
307.49962	16.915637
307.4296	1.8841025
308.04895	5.4267988
308.53553	5.395289
308.3491	-12.802377
308.86204	-12.113123
309.88886	2.4189901
311.0239	19.888403
310.59645	-4.8076786
311.54323	7.581687
311.98434	6.3068322
311.9725	-7.1653994
312.43908	-7.717596
312.97387	-6.4625414
313.7251	0.643156
313.83334	-9.594752
315.19576	13.9891865
315.15938	-0.1499167
315.37584	-7.46173
315.80967	-8.917379
316.79375	4.481675
316.88197	-6.3010348
317.77236	4.5626025
318.2262	3.6284142
319.0029	11.443613
319.14934	2.217276
319.33124	-6.0112492
320.7373	18.738209
320.50266	-0.7315534
321.44035	11.402287
321.43035	-2.0387789
322.2198	6.0965477
322.58723	2.8686508
322.871	-2.6415972
324.08698	16.995877
323.78776	-4.224144
324.66997	6.399814
324.92554	0.14624215
325.47578	1.8436368
325.9469	1.3949227
326.55444	4.625902
326.7991	-1.9339194
327.60582	6.670143
327.60946	-6.3955616
329.14286	21.799135
328.15788	-17.924693
329.664	9.537873
329.62853	-4.563519
330.21243	-1.973709
330.43798	-9.033605
331.27836	0.4730505
332.10418	9.576617
331.96775	-7.2353052
331.9614	-20.577885
333.24287	0.825168
333.5139	-5.020844
334.1951	0.19583148
334.8563	4.889702
335.08277	-2.1644756
335.75216	2.7414089
335.56572	-15.453503
336.42337	-5.47696
336.91632	-5.342828
337.8549	6.8204604
338.2842	5.2353274
338.65163	2.0147055
338.8772	-5.0630273
339.69027	3.706157
340.10137	1.6480377
340.81896	7.8382405
341.3892	10.049951
341.31827	-5.0120606
342.12044	3.4706086
343.04085	15.140241
343.12453	4.249955
342.91898	-14.44519
344.27504	8.974315
344.57426	3.869733
344.8744	-1.1725168
345.59108	4.982561
345.96397	1.8946032
346.35778	-0.6476995
346.6479	-5.972333
347.29456	-1.6903296
347.89392	1.3356934
348.21315	-3.2147989
348.54511	-7.428326
349.65106	9.255321
349.6074	-5.0716384
350.21677	-1.8120139
351.4546	18.428278
351.28997	0.8325906
351.63285	-3.0798064
352.73607	13.520504
352.90796	5.0180303
352.365	-22.780468
353.8229	3.3793526
353.92023	-7.155759
354.58325	-2.4196522
355.0762	-2.2865533
355.0762	-15.436047
356.1203	-0.4369479
356.5314	-2.5064326
357.21988	2.903604
357.36903	-6.219591
358.00022	-2.343889
358.72327	3.9952538
359.30717	6.5780224
359.50998	-1.0972988
359.6755	-9.7886334
360.12116	-10.931766
361.19255	4.808139
361.44903	-1.4115121
361.8974	-2.4809473
362.6523	4.7206705
363.33714	10.032733
363.7928	9.1690535
364.695	20.34393
363.71276	-19.286328
364.74412	-4.6289496
365.62452	5.9652196
366.12383	6.2687806
366.55038	4.625279
366.67316	-5.2267756
367.5854	6.230897
367.82913	-0.36875898
368.8023	12.728452
368.75045	-1.8123581
369.34344	1.0066471
369.74726	-1.2527557
370.34297	1.6683547
370.4712	-8.035448
371.29158	0.9288223
372.5667	22.18362
372.7495	13.950581
372.63763	-2.2113067
373.29974	2.4814083
373.55713	-3.723431
374.60214	11.3050055
374.90864	6.4203027
374.5894	-15.344163
375.75538	2.9337372
375.65533	-12.902646
376.65487	0.87888876
377.1551	1.2172307
378.19282	16.055577
378.2374	4.117508
378.34835	-6.0570477
378.65667	-10.905592
379.46702	-2.1903011
380.05183	0.4205307
380.37834	-3.9221447
380.95496	-1.5208471
381.54704	1.2792184
381.64072	-9.33062
382.3947	-2.1636109
382.69846	-7.1166705
383.82623	10.13415
384.12182	4.944681
384.37557	-1.3516515
384.95583	1.1385411
385.47788	2.060073
385.92626	0.9937365
386.5329	4.2097966
386.51925	-9.314434
387.76162	11.035537
388.09995	7.0234656
388.1045	-6.008663
389.6179	21.638706
389.46237	4.2993313
389.35414	-11.785798
390.1063	-4.646512
390.57014	-5.294444
391.41142	4.238897
391.33047	-11.0951665
391.9262	-8.182323
392.21814	-13.457551
393.08216	-3.3179369
393.55146	-3.814002
394.35545	4.7248017
394.99665	8.85723
395.42502	7.2514356
395.5678	-2.0587514
396.09986	-0.8615537
396.59918	-0.55144723
397.00754	-2.6713328
397.21945	-10.121634
397.91612	-4.4862104
398.93112	9.737091
399.55322	13.354862
399.43043	-3.0971968
399.92065	-3.047091
400.95202	11.611666
400.96748	-1.1213783
401.4013	-2.5820277
401.74783	-6.3697363
402.3772	-2.5642847
403.32034	9.716086
403.82966	10.298759
404.26076	8.78629
404.84375	11.352181
404.63274	-7.498921
405.4531	1.471309
406.14069	6.851278
406.44082	1.7964574
406.92194	1.6223803
407.20298	-3.9632867
407.76777	-1.8724482
408.21342	-3.0143759
409.25752	11.992711
409.3421	1.1330326
409.4949	-7.910047
410.99102	19.288855
411.02285	6.985926
411.23477	-0.46019124
411.4003	-9.128992
411.8023	-11.4571
412.84002	3.390542
413.4785	7.44153
413.53397	-4.209131
413.84774	-8.906874
414.58352	-2.2150977
415.6449	13.2596425
415.85227	5.694718
416.20152	1.968473
416.72902	3.019829
417.02734	-2.0730433
417.9141	8.681943
417.99595	-2.2521043
418.51618	-1.3760425
419.24469	5.1170366
419.2738	-7.2695743
419.92863	-2.7643634
420.18692	-8.946131
421.27195	7.154839
421.42202	-1.933403
421.7849	-5.300219
422.87266	10.876264
423.1255	4.539015
423.40744	-1.0211667
423.82672	-2.8673292
424.3424	-2.094049
425.04726	3.7576396
425.37923	-0.4429729
426.0759	5.1943493
426.47517	2.808852
426.59067	-7.2366865
427.13273	-5.780349
427.64387	-5.140856
428.58883	7.1910013
428.61612	-5.243822
429.4083	2.9831543
429.83757	1.4004354
430.50332	6.211445
430.56335	-5.33973
431.35915	2.979023
431.7939	1.5371493
432.06492	-4.2909517
432.61335	-2.6555448
433.22635	0.7158288
433.86572	4.7941915
434.4287	6.8362976
434.66608	0.08000828
435.19358	1.1497345
435.61286	-0.69419026
436.30953	4.938652
436.79884	4.9894503
437.19265	2.4471436
437.84385	6.8671193
438.30588	6.151867
438.50233	-1.6915346
438.81155	-6.5131637
439.61555	2.0244314
439.95934	-1.848172
440.79698	7.567223
441.04254	1.0490065
441.38088	-2.976152
442.23762	6.966642
442.77513	8.304861
443.00523	1.3710073
443.27263	-4.572991
444.15665	6.1083027
444.44678	0.7826365
444.96792	1.6764453
445.83012	11.781267
445.68733	-5.2419284
446.41493	1.2325555
446.58864	-7.2182594
447.38263	1.0244311
447.64548	-5.0254917
447.7446	-15.526679
449.00335	5.2764815
448.82145	-12.787224
449.1516	-17.046382
450.14477	-3.4124676
450.2639	-13.340454
452.122	23.601914
451.9292	5.2496193
452.60586	10.353857
452.92146	5.709006
453.21613	0.49164606
453.87642	5.1556047
453.45806	-19.287362
455.04058	10.245899
455.31434	4.481331
455.46167	-4.707016
456.04102	-2.2348982
456.4321	-4.834885
457.05966	-1.0633539
457.6863	2.6651294
458.08738	0.3334061
459.19333	17.01671
459.5053	12.257872
459.50165	-0.9793115
459.98004	-1.2389803
460.82314	8.355828
461.2206	5.908052
461.27244	-5.84423
462.4939	13.9478646
462.67397	5.6354847
463.10143	4.0276246
463.1187	-8.667539
464.0482	3.2339168
464.6021	5.0366256
464.8422	-1.6541182
464.9768	-11.186426
465.96634	2.3553713
466.54387	4.773875
466.80398	-1.3519344
467.10412	-6.4303467
467.56614	-7.116072
468.0609	-6.9329494
468.82033	0.3945331
469.59613	8.167459
469.83624	1.483945
470.03905	-6.188081
470.99857	6.535667
470.85578	-10.47806
471.66796	-1.739177
472.47468	6.8793578
472.8967	5.10395
473.09223	-2.7881274
472.86485	-22.078128
474.51923	9.395823
474.81936	4.3423793
475.3887	6.5427247
475.8107	4.772153
476.01716	-2.826761
476.7293	3.2302403
477.2896	5.176098
477.4751	-2.9720206
478.0226	-1.3478029
478.6502	2.4071984
478.86573	-4.9247637
479.7834	6.6682454
480.6047	15.669884
480.24	-7.34037
481.22314	6.0385685
481.6306	3.869389
482.1881	5.7451682
482.7711	8.3191535
482.7493	-5.4364946
483.114	-8.758279
483.6924	-6.3034447
483.7497	-17.91002
485.1349	6.281347
485.3277	-1.671853
485.3368	-14.584658
486.43	1.7506593
486.9102	1.5595319
487.7824	11.9169475
488.3099	12.981563
488.32356	0.19170006
488.80014	-0.097917375
489.5805	7.78056
490.299	14.0237995
490.6255	9.6587495
490.5509	-5.4902194
491.4386	5.27717
491.5759	-4.157164
492.2135	-0.13717406
492.0934	-16.51192
492.9802	-5.7555154
493.1912	-13.223885
494.06884	-2.7009987
494.98834	8.9321285
494.9292	-5.8130644
495.6468	0.38213473
496.26345	3.850621
496.3935	-5.7817262
497.0065	-2.4078768
497.6641	2.159596
498.48535	11.17139
498.60085	1.1237327
499.32663	7.5455284
500.1179	15.737207
499.75864	-7.103071
500.6936	4.9341763
501.3084	8.374251
501.9187	11.67978
502.10787	3.613868
502.1088	-9.5096925
502.88276	-1.7885943
503.86865	11.639388
503.8632	-1.6554954
504.3343	-2.0971514
504.82	-2.1581023
505.4803	2.4827074
506.1242	6.702342
506.5917	6.15531
507.1783	8.8102225
507.4257	2.3367757
508.1642	9.098631
508.0987	-5.8330367
508.92726	3.3764222
509.21466	-2.036369
510.35244	15.50349
511.0409	20.912728
510.98726	6.2996023
511.1737	-1.8147682
511.6612	-1.819588
512.0332	-4.954725
512.9327	6.1465264
513.4247	6.260858
513.53294	-3.9765908
514.37513	5.585379
514.18414	-12.7221384
515.45106	8.301763
515.51564	-3.121301
516.477	9.658405
516.77256	4.4756503
516.99993	-2.542935
517.733	4.058963
518.30324	6.2961142
519.0299	12.728796
518.597	-12.0893625
519.86393	8.916114
520.5142	13.306306
520.37143	-3.7113806
521.2891	7.8704395
521.7648	7.556374
522.004	0.8416937
522.8398	10.226267
522.9544	0.16173907
523.7229	7.744574
524.2377	8.4646465
524.72427	8.435894
525.1481	6.7111212
524.81977	-15.292163
525.5292	-9.3097864
526.07214	-7.8253775
526.7679	-2.2273199
527.54007	5.4478045
527.87294	1.2721564
528.63055	8.547984
529.09803	7.992517
529.1426	-3.958979
529.80744	0.833603
529.9184	-9.336722
530.90156	4.0095457
530.45045	-21.310531
531.7592	0.8494442
532.163	-1.4156435
532.76875	1.7572007
533.4527	7.0434383
533.05797	-16.749362
533.8729	-7.925425
535.02885	10.075859
535.14253	-0.0032144176
535.5873	-1.1522
536.1457	0.7509541
536.82965	6.024105
537.0061	-2.3552547
537.88557	8.19294
538.39125	8.679361
538.5595	0.0730652
539.03426	-0.27601928
539.469	-1.7064618
540.07563	1.4868714
540.99786	13.207127
540.705	-7.849662
541.4635	-0.54628296
542.3421	9.982283
542.715	6.8991458
543.4753	14.249589
543.36255	-1.9470064
544.0283	2.8405876
544.4321	0.5782542
545.05057	4.1026995
545.5881	5.451075
546.07375	5.39942
546.77224	11.07531
546.59034	-6.9837478
547.3925	1.4886544
547.92184	2.620188
548.0883	-6.0460304
549.3952	16.04335
549.4707	4.9210896
549.93546	4.2912405
550.8468	15.71482
550.6585	-2.5253723
552.32016	29.145127
552.2738	14.722694
552.3629	3.985786
552.6758	-0.73999243
552.89587	-7.9633045
554.00636	8.832433
554.62664	12.410427
554.46384	-5.1463647
555.06865	-1.9719712
556.1473	13.964148
556.4129	7.972372
556.2401	-9.862499
557.296	5.4643343
557.5634	-0.48016387
557.5907	-12.9037935
558.49745	-1.5840399
558.9995	-1.2052321
559.68616	4.1603058
560.1391	3.2171533
560.4738	-0.9161352
561.2314	6.3655452
561.4924	0.25144578
562.1436	4.6516207
562.371	-2.36903
562.74297	-5.50313
563.476	1.1254542
563.7116	-5.681494
564.6511	6.4917585
564.85754	-1.0905606
565.47054	2.2920064
566.2063	8.966048
566.2436	-3.1841493
566.67653	-4.6456515
567.17585	-4.3334832
568.2427	11.280131
568.5601	6.6673845
568.85114	1.3659987
569.49324	5.5245964
569.9407	4.4410413
570.5428	7.525728
570.97844	6.1258654
571.2331	-0.16954504
571.7515	0.6590095
572.5155	8.099946
572.4973	-5.5318857
573.28765	2.6207042
573.77423	2.590231
574.4018	6.3488433
574.67554	0.5944397
575.00114	-3.7986775
575.1503	-12.920495
576.07707	-1.0888843
576.94837	9.267888
576.7983	-7.953832
577.55136	-0.782692
578.41083	9.243439
578.37264	-4.9554137
579.2903	6.64483
579.91696	10.385023
579.6223	-10.713952
579.95516	-14.901065
581.19207	5.3176318
581.3603	-3.2993413
581.69684	-7.400775
582.51084	1.4086982
583.03925	2.4957
583.1202	-8.476067
584.3853	12.493592
584.2425	-4.5239177
584.79367	-2.8044357
585.93145	14.73578
585.4476	-11.489987
586.42894	1.827279
586.7791	-1.8736531
587.6695	8.985677
588.1797	9.5915975
588.60445	7.87819
589.1647	9.827519
589.72404	11.755265
589.91776	3.846314
590.217	-1.2444929
590.5926	-4.287853
591.18287	-1.5155107
592.257	14.287755
592.11055	-2.7957016
592.75084	1.297986
593.2547	1.7316704
594.2706	15.990318
593.9459	-5.9408225
594.9809	8.8241706
595.2265	2.28908
595.7376	2.9356307
596.77444	17.724731
596.2815	-8.720227
597.1946	2.7643695
597.2401	-9.174966
598.1696	2.7300434
598.6498	2.525489
598.52704	-13.930185
599.69483	4.4136626
600.7171	18.814143
600.97176	12.532681
601.2919	8.018863
601.713	6.2202036
601.82214	-3.9980675
602.2951	-4.399258
602.8726	-1.982648
603.64295	5.63669
604.02493	2.7903097
604.31233	-2.6228295
604.80346	-2.5179702
605.2955	-2.4214474
605.4292	-11.969002
606.43055	1.877729
607.5392	18.636448
607.4137	2.1029489
608.1131	7.799328
608.5424	6.212818
608.95894	4.2886584
609.44825	4.3354933
609.6438	-3.5539278
610.39776	3.6422757
610.3323	-11.283195
611.2181	-0.54628296
612.0503	8.7441035
611.8593	-9.563586
612.27314	-11.554385
612.68605	-13.586679
613.75107	1.9752028
614.30586	3.796036
614.98434	8.933849
615.50094	9.703859
615.56096	-1.8323307
616.10666	-0.26683015
616.5496	-1.4805576
616.8661	-6.0916563
618.1239	14.674654
617.82015	-6.6798424
618.3722	-4.946286
619.1289	2.3093968
619.57275	1.1245935
620.4295	11.0873645
620.01385	-13.284151
620.8788	-3.12251
621.54	1.5629748
621.9702	0.0039253967
622.74324	7.708756
622.99335	1.2997074
623.44174	0.22493175
623.7855	-3.652836
624.253	-4.190396
625.23344	9.0767645
625.2207	-4.4006352
626.2157	9.260141
626.99786	17.207883
627.2107	9.790984
627.6991	9.8107885
627.8537	0.8236146
628.28843	-0.596733
629.0306	6.2505296
629.35527	1.85965
629.80365	0.804847
630.0865	-4.7200373
630.4812	-7.2330306
631.06694	-4.5969227
632.483	20.434397
632.7322	14.003995
632.37934	-8.670982
633.46437	7.429648
634.0928	11.2216686
634.69855	14.408972
635.136	13.050813
635.41614	7.460125
635.9946	9.892921
636.4366	8.672132
636.9259	8.7060515
637.04323	-1.2916722
637.096	-13.0139935
638.342	7.436878
638.60665	1.4111082
639.21965	4.8024588
640.34833	22.081859
639.9072	-2.9613436
640.6903	4.98411
640.8067	-5.0253196
641.40517	-2.0324096
642.21916	6.7655304
642.5402	2.2565368
643.0559	3.0113366
643.17504	-6.9264082
644.00723	2.364839
644.7885	10.279475
644.7403	-4.1623285
645.12045	-7.0696673
645.3469	-14.105643
646.0718	-7.721211
646.7939	-1.3917075
647.18955	-3.8924337
648.0445	6.023416
648.4583	4.0307232
649.2714	12.806797
649.18135	-2.795185
649.4442	-8.851088
650.26364	0.097341385
650.82025	1.945914
651.5606	8.756178
651.7998	2.068168
652.1463	-1.755879
652.8002	2.7298712
652.74384	-11.949546
653.8907	5.836252
654.6283	12.568839
654.50644	-3.8684117
655.04213	-2.561186
655.64694	0.5833898
655.62693	-13.099225
656.64375	1.1585137
657.1176	0.77867725
657.8461	7.273822
657.9607	-2.777106
658.701	4.030551
659.1658	3.398981
659.68146	4.16065
660.3545	9.169742
660.11347	-10.496656
661.43224	11.914021
661.1594	-8.593325
662.0425	2.0722994
662.8274	10.0744
663.46314	14.080791
663.27306	-4.197458
664.1589	6.5338104
664.2562	-4.003404
665.27576	10.344729
665.19755	-4.9039306
665.7587	-2.9451582
666.4263	1.91699
666.64546	-5.326815
667.50493	4.7005217
667.6059	-5.7338747
668.6027	8.006637
668.70547	-2.3862483
669.24116	-1.0809165
669.8887	3.2145712
670.459	5.438849
670.8637	3.2230063
671.2684	0.9768625
671.8005	2.1754373
671.72135	-13.128493
672.6654	-0.82022724
673.2293	1.2341047
673.03466	-17.16054
674.62173	12.488944
674.1133	-14.3807926
674.7727	-9.728712
675.97597	9.5604314
675.795	-8.464878
676.99733	10.806116
677.58486	13.487616
677.9805	11.012117
678.4998	11.8589236
678.41887	-3.4672213
679.17284	3.7044356
679.7931	7.284839
679.91317	-2.635228
680.75536	6.932599
681.3265	9.186444
681.4793	0.15726336
681.6985	-7.0923944
682.41883	-0.82866635
682.5098	-11.520637
683.12823	-7.988097
684.06774	4.194472
684.03773	-9.756263
684.8945	0.17978944
685.43653	1.6528578
685.8076	-1.4948495
686.2296	-3.270069
686.4779	-9.704091
687.49563	4.5756897
687.4256	-10.458944
688.1914	-2.9615158
688.37784	-11.0895425
689.1873	-2.4029502
689.823	1.5963786
690.15954	-2.4742337
690.0877	-17.568101
691.02174	-5.5236232
691.18454	-14.301586
692.57334	10.0122445
692.28867	-10.83035
692.8644	-8.456533
694.31684	17.565114
693.8448	-8.310601
694.4096	-6.235949
695.32	5.1848773
695.9521	9.074182
696.7052	16.236712
696.51327	-2.095426
697.4364	9.654401
698.0367	12.685236
698.2768	6.022211
699.1335	15.969653
699.24175	5.7467173
699.7156	5.3696314
700.2258	5.984848
700.5123	0.5377884
700.99435	0.40159092
701.20626	-7.031403
702.3286	10.075777
702.6105	4.542286
703.04435	3.0850873
703.4991	2.1985085
703.67645	-6.1588083
704.69235	8.0767155
704.85606	-0.6583764
705.73554	9.906176
705.7383	-3.1736486
706.16665	-4.766696
706.8542	0.63145854
706.65504	-17.892495
707.45176	-9.545851
708.34125	1.2774929
708.70504	-2.0482507
709.3353	1.8066179
709.52905	-6.1316343
710.2121	-0.85018825
710.464	-7.223944
710.8087	-11.069341
711.7828	2.049224
711.7173	-12.859885
712.4667	-5.802387
713.1143	-1.4870991
713.69817	1.1054938
714.56765	11.405906
714.33755	-7.928523
715.2807	4.341002
715.46805	-3.7413375
716.0556	-1.0399384
716.2857	-8.000495
716.4858	-15.7426
717.81545	6.9752533
717.8082	-6.37929
718.3011	-6.2380144
719.13604	3.1284795
719.33977	-4.515999
719.9191	-2.0511772
720.26927	-5.7403995
721.23606	7.1794636
721.7399	7.610443
721.78176	-4.3982253
