# Supplementary material for: Staphylococcus aureus vWF-binding protein triggers a strong interaction between clumping factor A and host vWF
Source: Commun Biol. 2021 Apr 12;4:453. doi: 10.1038/s42003-021-01986-6 (PMC8041789; doi:10.1038/s42003-021-01986-6)
Supplement: Supplementary file 3 — Supplementary Data 1 [file 42003_2021_1986_MOESM3_ESM.zip › Supplementary Data 1/Fig 6c curve_2.tsv]

x	y
-23.04258	264.4695
-22.276785	271.9898
-22.044864	265.1229
-21.78111	259.08628
-20.91709	269.26808
-21.254513	247.016
-20.825231	245.46976
-20.314095	246.1103
-20.255888	234.53176
-19.985768	228.68178
-19.721105	222.70061
-19.408239	217.98706
-18.895284	218.67597
-19.273633	195.35856
-18.70338	197.58543
-18.230443	197.19698
-18.129489	186.79032
-17.355509	194.52102
-17.596525	174.88755
-17.273655	170.4581
-16.999897	164.70474
-16.566977	163.2329
-16.390535	154.86215
-15.75025	158.99217
-15.904865	141.68693
-15.602913	136.68619
-15.200007	134.40077
-14.9408	128.25636
-14.743439	120.44246
-14.146811	123.40111
-13.96855	115.06238
-13.803022	106.38756
-13.563825	99.68132
-12.957192	102.92045
-12.098629	112.93276
-12.648873	84.938875
-11.655705	98.587256
-11.526557	88.92271
-11.557479	74.95699
-11.172763	72.19981
-10.711649	71.47594
-10.09865	74.88485
-9.652088	73.78042
-9.661183	60.38864
-9.167327	60.56754
-9.10821	49.009994
-8.493392	52.450242
-8.306036	44.375476
-7.890397	42.42652
-7.388356	42.833737
-7.0100064	39.893342
-6.880858	30.227994
-6.420654	29.514922
-5.3683684	44.746533
-5.3610925	31.801013
-5.259229	21.400381
-3.927729	44.153015
-4.3870236	18.639406
-3.954104	17.174111
-3.5912155	13.815608
-3.2847158	8.935086
-2.4379763	18.611338
-2.1169246	14.140224
-1.9277497	6.0871525
-1.5866893	2.1515324
-0.9354911	6.5734015
0.026754278	19.35965
-0.1324073	1.9418096
0.18318737	-2.695877
0.44330284	-8.827297
1.0144655	-6.583391
1.967616	5.9807437
1.4582989	-20.892956
2.1613384	-15.075873
2.7079448	-13.4905715
3.3009353	-10.634031
3.702932	-12.935432
3.9121155	-20.44235
4.8197912	-9.113812
5.459166	-5.021157
5.779308	-9.517585
5.608323	-27.289955
6.310453	-21.487163
6.686984	-24.48421
6.735187	-36.336184
7.555552	-27.348202
8.211297	-22.825727
8.407748	-30.664256
8.937074	-29.526288
9.153534	-36.848604
9.440025	-42.268803
10.302226	-32.156233
10.445016	-41.46797
11.952959	-13.944946
12.675097	-7.6037536
13.314472	-3.5264235
14.017512	2.2861806
14.395861	-0.641131
15.138008	6.2193905
15.214406	-4.8655034
16.228492	9.330247
16.840582	12.685951
16.585014	-7.350315
17.580911	6.3561044
17.573635	-6.976831
18.37308	1.425083
18.899678	2.4874644
19.519954	6.0511665
19.827363	1.1916045
20.146596	-3.3476986
20.410349	-9.372091
21.286192	1.0952047
21.726388	-0.18225647
22.493092	7.347198
22.762302	1.4467812
22.67499	-14.057576
23.658155	-0.6841748
23.991939	-4.838473
24.575835	-2.2398632
24.245688	-24.276728
25.812747	4.8308935
26.091962	-0.78145986
25.867317	-19.997422
26.855938	-6.4907537
27.237016	-9.371919
27.835464	-6.3617865
28.373885	-5.0085908
28.594892	-12.182313
29.548042	0.3694151
29.91821	-2.8127208
30.086465	-11.424874
30.9232	-2.0034543
31.28154	-5.4862287
31.9673	-0.14007336
32.48935	0.76957673
32.824953	-3.3179097
32.74401	-18.654342
33.920895	-0.06276089
34.3429	-1.8347136
34.907696	0.23942293
35.141436	-6.592859
35.38518	-13.17203
36.255567	-2.8499117
36.978616	3.4863048
36.813088	-14.13213
37.648004	-4.758693
37.85082	-12.4466175
38.651176	-4.023866
39.032255	-6.8841937
39.522472	-6.815837
40.53383	7.304499
40.170033	-15.652177
40.740286	-13.44477
41.46788	-6.9753964
41.859874	-9.548406
42.5329	-4.545757
42.38647	-21.649191
43.408743	-7.221679
44.000824	-4.4236793
44.24002	-11.115973
44.81573	-8.738279
44.94306	-18.461883
45.406903	-19.098986
45.9144	-18.582238
46.190888	-24.264498
47.038537	-14.575159
47.82525	-6.505562
48.227246	-8.818174
48.30819	-19.789425
48.745658	-21.145896
49.42323	-16.00931
49.817043	-18.556413
49.708813	-34.628286
50.493707	-26.620846
51.12035	-22.87118
51.64149	-21.974273
51.897967	-28.197368
52.309968	-30.237406
52.978447	-25.365276
53.681486	-19.565443
54.243554	-17.56549
55.138496	-6.580977
54.96842	-24.328551
55.374965	-26.49894
55.784238	-28.636782
56.902916	-11.613415
56.508195	-35.41999
56.782863	-41.15506
57.52774	-34.21659
57.79877	-40.05692
58.87743	-24.13347
58.67643	-42.71166
59.29216	-39.253333
59.601387	-44.0776
60.2253	-40.41248
61.01292	-32.30414
61.109326	-42.868552
61.71414	-39.709278
62.27075	-37.846757
62.841	-35.625062
63.21117	-38.798766
63.829624	-35.280518
64.36532	-33.99069
64.59178	-41.038884
65.22752	-37.052816
65.450344	-44.200255
65.322105	-60.817545
67.73045	-9.0229005
68.271596	-7.585847
68.883686	-4.2234285
69.444845	-2.2584588
69.824104	-5.1835285
70.98189	12.883792
70.52714	-12.5328645
71.01918	-12.412869
71.90594	-1.6442749
72.72357	7.2306293
73.45481	13.814965
73.62488	5.237248
74.285175	9.898629
74.44161	0.9520928
74.74447	-4.026448
75.69489	8.432459
75.93045	1.6396258
76.52435	4.4851492
77.17555	8.910289
77.48569	4.116502
78.155075	8.9939705
78.25148	-1.5566338
78.99272	5.282362
79.44474	4.328975
79.83855	1.7794424
80.07775	-4.934893
80.944496	5.288731
81.12912	-2.880217
81.79487	1.9245913
82.12957	-2.2080087
83.43651	19.864499
83.29554	2.9139638
83.15275	-14.081996
84.132274	-0.8214051
84.98811	9.099691
84.91262	-6.090424
85.227306	-10.762822
86.00674	-2.8957138
86.6443	1.1377075
87.50832	11.266461
88.40417	22.269025
88.251376	4.999806
88.956234	10.854425
88.863466	-4.8043804
90.36322	22.483248
90.22316	5.5452886
89.943946	-15.126839
91.07263	2.1379292
91.564665	2.254154
92.32591	9.627455
92.42505	-0.84637397
92.81522	-3.4881995
93.509165	2.0578623
93.61103	-8.340187
94.825204	11.243217
95.02529	3.4811405
95.49914	3.1056034
95.721056	-4.0615857
95.88931	-12.6801
97.15442	8.280268
97.18534	-4.0464208
97.98024	4.2251484
98.456816	3.918661
98.423165	-10.135727
99.02707	-7.001796
100.28035	13.631932
100.73419	12.702879
101.73918	26.667852
100.89608	-9.246566
102.03477	8.307643
102.82876	16.577151
103.05704	9.570443
103.20711	0.4596465
104.037476	9.687873
104.69686	14.3294656
104.234836	-11.299521
105.117955	-0.634069
106.01017	10.252467
105.89739	-5.9273645
106.81507	5.6653007
107.01789	-2.0459817
107.566315	-0.39387287
108.450344	10.276404
108.41942	-3.7230757
109.474435	11.572952
109.53628	0.087039954
109.833685	-5.034588
110.43941	-1.8560635
111.56627	15.367898
111.922795	11.826235
112.15108	4.817634
112.38118	-2.131729
113.1397	5.167944
113.669024	6.289469
114.081935	4.263372
114.67856	7.184999
115.00598	2.8568003
115.469824	2.2076633
115.93276	1.5480255
116.080095	-7.638018
116.63398	-5.86129
117.537105	5.3455543
117.915455	2.3903514
118.37475	1.6036399
119.176015	10.056004
119.49525	5.4970768
120.04186	7.1006287
119.86451	-10.84134
120.89588	3.7952063
121.22148	-0.561097
121.68987	-1.1025835
122.34288	3.3489023
122.59754	-2.9334213
122.92405	-7.289004
123.37061	-8.393564
124.10912	-1.6532304
125.28601	16.935982
125.29601	4.0504076
125.68346	1.3407127
125.7735	-9.396712
125.95903	-17.55929
126.89581	-5.4437015
127.6989	3.0579118
127.88534	-5.0753984
128.68752	3.3931551
129.04222	-0.20136838
129.27323	-7.1109013
129.9026	-3.3029291
130.80391	7.852904
131.23501	6.30049
131.10495	-10.3457945
132.46647	13.196477
132.15815	-8.265461
132.40462	-14.781266
133.7534	8.433491
133.93894	0.27678605
134.34912	-1.8247253
134.5292	-10.111279
135.54056	3.989084
135.918	1.0249296
136.49644	3.4489417
136.80476	-1.3780811
136.8284	-13.894171
138.06532	6.2846286
138.73925	11.319669
139.0312	6.0191396
138.68923	-16.35589
139.50414	-7.53247
140.73287	12.44851
141.03937	7.546244
141.34496	2.6431181
141.74695	0.30741512
141.7415	-12.987104
142.84562	3.6228466
143.40678	5.613818
144.06162	10.0949206
144.52819	9.531187
144.24533	-11.247522
145.12572	-0.6796991
145.43677	-5.45403
146.07524	-1.3897622
146.50816	-2.8654086
146.93653	-4.478777
147.91605	8.7940644
148.22164	3.862186
148.55361	-0.3429064
149.09476	1.0872575
149.12841	-11.151274
149.72413	-8.255919
150.78005	7.0651592
150.6027	-10.877326
151.25845	-6.339576
151.76231	-5.919962
152.50627	0.976201
152.98103	0.6406133
153.91508	12.667356
154.09425	4.338447
154.17338	-6.676389
154.46533	-11.970524
154.93372	-12.510494
155.84321	-1.1396023
156.18154	-5.172335
157.0583	5.3281637
157.84228	13.3171816
157.95415	3.1681077
158.1897	-3.630082
158.51894	-7.918098
159.87682	15.530266
160.03143	6.542752
159.5594	-19.33744
161.14556	10.28415
161.28199	0.80987035
162.02505	7.691053
161.98412	-6.5897604
162.82267	2.8732726
163.65941	12.289753
163.8986	5.582824
164.367	5.050084
164.72352	1.5125559
164.88632	-7.2537015
166.00863	9.849728
166.18871	1.5363158
167.00635	10.433606
167.22463	3.1636935
167.462	-3.597883
168.17232	2.4098076
168.73257	4.3558373
169.05271	-0.16280026
169.66753	3.263155
170.19322	4.279902
170.70435	4.8959795
170.21323	-21.49791
171.2837	-5.7968517
172.48242	13.373485
172.60247	3.454106
173.34371	10.273817
173.44739	-0.07257711
174.07858	3.7977885
174.54606	3.2314724
175.20453	7.844469
175.82026	11.275854
175.81753	-1.9483523
176.72885	9.462657
176.93621	1.9106437
177.28364	-1.8755197
178.48417	17.342853
177.98668	-9.231414
178.79886	-0.4966665
179.4737	4.549838
179.63832	-4.1795196
180.82794	14.757846
181.22721	12.348126
181.2836	0.72033167
181.70196	-1.1521728
182.22038	-0.33395088
183.0653	9.299942
183.38089	4.6488937
183.5928	-2.7949696
184.15851	-0.69795027
184.96523	7.900772
185.19988	1.0746911
185.82107	4.6571605
186.5241	10.455817
186.43861	-4.9980857
186.97885	-3.5920262
187.97202	10.0497735
187.95292	-3.6264628
188.57865	0.07188732
188.957	-2.8676464
189.44176	-2.9435818
189.88287	-4.2249776
191.12524	16.140663
191.53815	14.095627
191.11705	-10.408295
192.26029	7.2592748
192.98061	13.541364
192.61863	-9.375706
193.62544	4.60826
193.89465	-1.2911245
194.5986	4.548338
194.6659	-6.8055084
195.50991	2.7994603
195.5372	-9.625235
196.15747	-6.047036
196.65679	-5.7360687
197.46805	2.9661354
197.51808	-8.825231
198.53762	5.4948385
198.67586	-3.9379463
199.39709	2.3712395
199.61173	-4.992061
200.0774	-5.5952604
201.046	7.366655
201.63354	10.045159
201.94095	5.1787073
202.22016	-0.44983147
202.99687	7.3375585
203.4407	6.163088
204.06098	9.7279945
204.19468	0.1796731
204.20923	-12.584388
205.0787	-2.3089087
206.12372	12.720388
206.10007	-1.0814058
206.76309	3.6612467
206.93862	-4.7632263
207.60892	0.14334284
208.49204	10.804664
208.64029	1.6518274
209.13505	1.8348847
209.96815	11.151273
210.53386	13.247616
210.76032	6.1909787
210.71212	-8.273035
211.41243	-2.5494492
211.81442	-4.8596504
212.43197	-1.3481202
212.79304	-4.7837684
213.71072	6.811188
214.3028	9.614524
213.83714	-16.09641
214.89761	-0.64732806
215.47241	1.6974821
215.89805	0.007661778
216.60746	5.981088
216.81937	-1.4519303
217.22501	-3.6596945
217.818	-0.82674563
218.39917	1.6828459
219.09129	7.1896512
219.58697	7.385422
220.20724	10.979429
220.28455	-0.10529238
221.08581	8.336743
221.506	6.530907
221.1704	-15.679034
221.9471	-7.887169
222.73836	0.2964144
223.6324	11.244595
223.84158	3.7163445
223.97164	-5.918585
224.30724	-10.033967
225.5105	9.262841
226.12896	12.789089
226.36725	6.0618433
226.53641	-2.534641
227.07938	-1.0493791
227.37133	-6.350425
227.99615	-2.6575834
228.31993	-7.072567
228.91565	-4.171085
230.05616	13.443436
229.98067	-1.7646353
230.098	-11.744104
231.49407	12.747595
231.86423	9.561664
232.1007	2.7829306
232.07251	-11.120624
232.73007	-6.5408594
233.51042	1.3282611
234.31987	10.009862
235.13387	18.816409
234.48813	-11.767175
235.9697	15.0268
235.9124	0.32379327
235.80417	-15.747736
236.87282	-0.08256138
237.464	2.7126801
238.00696	4.1852277
238.6445	8.229646
238.4417	-10.38488
239.2666	-1.2997358
239.96418	4.3439558
240.40256	3.0215776
240.8464	1.8242077
241.49213	6.098346
241.5094	-6.6102657
242.07512	-4.5126975
242.76815	1.0269953
242.78634	-11.6266744
244.1415	11.763043
244.0842	-2.9451311
244.5644	-3.1426277
245.62124	12.19712
245.7522	2.5640841
245.55484	-15.913994
246.63896	0.16434833
247.13827	0.4873696
247.45114	-4.248221
248.0132	-2.2328014
248.64167	1.5605919
249.00456	-1.8121548
249.6321	1.9552409
249.97408	-1.9857195
250.61345	2.0963034
251.0491	0.70965884
251.9877	12.858823
252.2378	6.446844
252.79624	8.3450104
252.95722	-0.47342317
253.3092	-4.1235613
253.94493	-0.13886837
254.38422	-1.4390523
255.43105	13.617989
255.73664	8.711587
255.71845	-4.9340323
256.15773	-6.2543447
256.7098	-4.503057
258.06403	18.857907
257.7057	-3.9582634
258.36508	0.6671273
258.9044	2.0470134
259.19	-3.3947057
259.89667	2.4862595
260.09857	-5.2207193
260.6561	-3.3330623
261.1554	-3.0295013
261.49374	-7.05259
262.68518	11.907163
262.57968	-4.082366
263.44733	6.15878
263.64742	-1.5914148
263.92755	-7.193095
265.2636	15.67714
265.03713	-3.590649
266.07668	11.281269
265.87932	-7.1946446
266.8061	4.656128
267.59554	12.778273
267.82837	5.9061853
268.415	8.573152
268.90157	8.553352
269.3554	7.632853
269.82107	7.0295176
270.03298	-0.4062712
270.6578	3.2925995
270.76877	-6.8708034
271.45452	-1.5309805
272.0939	2.5446281
272.04297	-11.973279
273.08343	2.9113816
273.64823	4.9894776
274.02567	2.015335
274.79146	9.507599
275.4763	14.836537
275.6964	7.613925
275.74643	-4.1948446
276.39035	0.0069732076
277.02063	3.8546076
277.4881	3.321007
278.14204	7.779382
278.28847	-1.4240513
278.56132	-7.209625
279.26527	-1.393369
279.87372	1.8712148
280.4367	3.899549
280.73228	-1.295088
281.60449	9.0750706
282.14745	10.571698
282.41848	4.7349893
283.21338	13.003632
282.8896	-8.875337
283.609	-2.623741
283.74635	-12.091402
285.01418	8.961772
285.09513	-2.0158525
285.40526	-6.8053362
286.19107	1.2194956
286.54213	-2.4700751
286.6158	-13.626425
287.38978	-5.917282
288.3693	7.349264
289.00504	11.341363
289.57075	13.4353
289.53255	-0.7496053
290.0637	0.41952908
290.4475	-2.3881149
291.2415	5.8772614
291.23058	-7.5765505
292.37654	10.1725685
292.87494	10.46615
293.04775	1.9622986
293.5043	1.1320268
293.61254	-9.103655
294.25192	-5.01978
294.7485	-4.776313
295.59342	4.8562066
295.8117	-2.419625
296.64207	6.8232173
297.29418	11.255444
297.1914	-4.675585
297.43697	-11.208782
298.39012	1.3414013
298.84396	0.4382967
299.1459	-4.5872555
300.381	15.575725
300.04722	-6.5920637
300.35463	-11.4488054
301.36235	2.5790648
302.17453	11.311918
302.4583	5.824225
302.7766	1.2394683
303.3878	4.585533
303.54877	-4.236171
304.58378	10.530375
304.3946	-7.731585
304.9485	-5.9382135
305.3914	-7.1682985
306.23815	2.5249997
306.7702	3.7046347
307.1722	1.4101066
307.5733	-0.9262686
308.10443	0.2344308
308.57828	-0.13843391
309.31406	6.5375877
309.48777	-1.931306
310.37817	8.94507
310.7838	6.731293
311.25492	6.269152
312.21717	19.064528
311.97797	-0.52645534
312.47092	-0.38991358
312.82926	-3.8919024
313.10756	-9.537557
314.36085	11.116147
314.49454	1.5624896
314.88563	-1.0352593
315.45315	1.1111935
316.0416	3.814146
316.96837	15.653897
316.91744	1.13299
317.4213	1.5741953
317.83784	-0.3596083
318.67094	8.953165
318.70823	-3.1984142
319.0111	-8.184878
320.05792	6.8996896
320.34987	1.6170711
321.05564	7.498893
321.67137	10.955211
321.62953	-3.3239347
322.38805	3.9761692
322.60905	-3.2142553
323.5513	9.045798
323.56948	-3.6324919
324.14246	-1.3408861
324.7118	0.8758173
325.1229	-1.1846996
325.85322	5.342972
327.11287	26.162147
326.57536	-1.4941298
327.38754	7.2740217
327.6031	-0.08204495
327.89868	-5.262046
328.39435	-5.052323
328.96006	-2.9420325
329.68038	3.3292535
330.5244	12.9351035
330.74903	5.8369676
331.19377	4.686433
331.64852	3.779537
332.3843	10.479236
332.25425	-6.1787537
332.9291	-1.1266916
333.60303	3.876773
334.00138	1.4705409
334.88269	12.082444
335.12643	5.5167047
335.59937	5.1168917
336.64347	20.106417
336.4061	0.56209583
337.1537	7.566045
337.67847	8.559032
338.035	5.0192172
338.50884	4.6532014
338.8317	0.20498624
339.40833	2.6076485
340.02315	6.0348085
340.3933	2.849566
340.66798	-2.8769463
341.18185	-2.1811463
341.502	-6.6954805
342.39147	4.1373107
342.40512	-8.649088
343.22002	0.17829596
344.20955	13.707696
344.39145	5.4669433
344.88076	5.491396
345.7266	15.144745
345.50285	-4.031789
346.16951	0.79070105
347.06082	11.669716
346.91075	-5.5161895
347.78841	4.9886167
347.9021	-5.0896904
348.36322	-5.8180292
349.1363	1.8855067
349.5601	0.16641404
350.47051	11.551254
350.2486	-7.582683
350.8989	-3.1922169
351.58465	2.149639
351.53553	-12.336762
352.26495	-5.8132093
352.32225	-17.433253
353.34907	-2.8788397
353.90022	-1.1866095
354.17125	-7.010604
355.20716	7.775079
355.51002	2.7672615
355.91748	0.6130623
355.87018	-13.8237494
356.85153	-0.50854844
357.64097	7.634402
357.2699	-15.520972
358.3249	-0.21979582
359.05614	6.348858
358.5832	-19.575916
360.03385	6.390025
360.17846	-2.8459524
361.10433	8.9616
361.8201	15.116854
362.0511	8.199685
362.21482	-0.54660015
362.63137	-2.4652225
363.4008	5.119818
363.46992	-6.1498298
364.24845	1.6799194
365.04608	10.040335
365.3444	4.9295555
365.97376	8.754463
366.41578	7.510947
366.4458	-4.815742
366.8678	-6.5850225
367.86642	7.1843104
368.172	2.2706839
368.5349	-1.0956978
368.97237	-2.453201
369.73907	5.078668
369.78363	-6.8824725
370.9969	12.684402
370.73588	-7.51055
371.8964	10.634029
372.36933	10.231634
372.52576	1.3164365
373.68628	19.448155
373.17605	-7.460326
374.01733	2.0680228
374.93047	13.550664
375.2588	9.2572425
375.55802	4.15225
375.41886	-12.748457
376.47024	2.4511341
376.68124	-5.014616
377.04868	-8.248242
377.93998	2.6372652
377.9227	-10.99596
378.66667	-4.068463
379.16507	-3.797097
379.82082	0.74874335
380.63482	9.534802
380.65573	-3.0532612
381.22872	-0.74289175
381.71075	-0.892004
381.86536	-9.8717675
382.83397	3.0901106
382.83488	-10.035688
383.76803	1.9621717
384.3974	5.7946126
384.2064	-12.514458
385.33327	4.7136357
384.72754	-24.761424
385.9599	-4.6833314
386.4847	-3.6779455
387.29505	5.018746
387.61337	0.44103049
388.54924	12.539249
388.421	-4.076898
388.71113	-9.39981
389.79525	6.6811873
390.30638	7.306564
390.72384	5.4127063
390.88846	-3.292945
391.5906	2.490391
392.44006	12.234016
392.70745	6.2998014
392.66197	-8.066243
393.20767	-6.516067
394.45004	13.84854
395.14035	19.295772
395.38955	12.858135
395.53143	3.5439889
396.14898	7.0317554
396.16353	-5.7182275
397.11486	6.780538
397.61963	7.2376913
397.5887	-6.743004
398.67282	9.352806
399.15668	9.22883
399.75785	12.294578
400.37904	15.895988
400.711	11.70676
401.505	19.96109
401.525	7.347198
401.79785	1.5419965
402.5127	7.678483
402.23532	-12.97023
403.163	-1.0969027
403.54317	-4.0001062
404.55907	10.247992
404.59273	-1.9922404
404.85193	-8.149064
405.85056	5.63293
406.46265	8.983126
406.90557	7.763713
407.48492	10.237487
407.4531	-3.782465
408.07154	-0.252507
408.50355	-1.7483637
409.50127	12.005305
409.51855	-0.6831419
410.09517	1.7126347
410.20704	-8.423525
411.06105	1.4581425
411.59947	2.8206422
411.7277	-6.8587124
412.9246	12.246021
412.30888	-17.507435
413.4976	1.4140659
414.14606	5.7345183
414.18244	-6.4437466
414.67902	-6.1854714
415.42935	0.8935521
415.70948	-4.7096775
416.33976	-0.865658
416.9755	3.124363
417.3111	-0.9696566
417.46208	-10.048775
418.2115	-2.988347
418.8045	-0.1722722
419.37747	2.1394785
420.1378	9.49193
419.98229	-7.8489455
420.69715	-1.7363957
421.42293	4.6941058
421.8422	2.8392375
422.38426	4.3188187
423.30103	15.892716
423.20463	0.11820594
423.5275	-4.3269104
423.623	-14.887504
424.7253	1.6749232
425.15822	0.2045395
426.26053	16.76483
426.34784	5.971788
426.32965	-7.666602
427.41104	8.3331285
427.86942	7.5491705
427.75574	-8.6762915
428.90807	9.25466
429.2282	4.7461787
429.37373	-4.4785803
430.014	-0.3632233
430.5206	0.14041642
430.6925	-8.388915
430.989	-13.532755
432.15132	4.6554392
432.38234	-2.2742999
433.09356	3.7679994
433.5292	2.3606158
433.88664	-1.1544107
434.83797	11.3504865
434.7725	-3.5739471
435.62378	6.223178
436.20767	8.828157
436.3823	0.38130114
436.96346	2.9072502
437.17264	-4.619799
437.97937	3.9817104
438.46413	3.898861
438.74243	-1.7481055
439.59554	8.106875
439.95206	4.569692
439.96116	-8.328822
440.87338	3.1076734
441.3063	1.6323958
441.70375	-0.8005718
442.4177	5.3024204
442.89519	5.0287344
443.14802	-1.301113
443.86562	4.905796
444.756	15.756863
443.99113	-18.036244
445.37447	6.127614
446.0184	10.342002
445.93654	-5.018542
446.81056	5.3858437
446.72598	-10.041197
447.55998	-0.70811076
448.21027	3.6786373
448.60863	1.2771799
448.4813	-15.311937
449.61635	2.135347
449.68638	-9.10882
450.69774	5.0107986
451.17523	4.728616
451.3935	-2.5434242
451.72274	-6.809812
453.47443	27.266191
452.63224	-8.5924375
452.93964	-13.4668075
454.02922	2.7825862
454.4194	0.1533599
454.353	-14.790046
455.45622	1.7909759
455.92733	1.3551767
456.88776	14.0925275
456.89595	1.1580285
457.17334	-4.513214
457.71904	-2.9353148
458.3293	0.35444282
458.9041	2.6998104
459.26973	-0.58241395
459.62352	-4.2010458
460.17195	-2.5664954
460.83588	2.2038762
461.2697	0.7329022
461.64624	-2.2594916
462.54846	8.919072
462.51571	-5.1073347
463.47705	7.6672895
463.88178	5.41219
464.48204	8.4534844
464.52206	-3.6297376
465.15416	0.28212247
465.9254	7.925048
465.83537	-7.6574745
466.86947	7.0784186
466.93677	-4.263726
466.88766	-18.754767
468.0691	-0.02918491
468.1564	-10.840134
469.0268	-0.51130275
469.82714	7.924703
470.1018	2.1754645
470.62295	3.0625598
470.88852	-2.9258388
471.52244	1.0178676
472.45558	13.031872
472.6193	4.281972
473.31324	9.86161
473.48786	1.3968475
474.12996	5.5719747
474.7375	8.805774
474.77116	-3.4448115
475.53058	3.877974
475.5997	-7.405396
476.43098	1.8572672
476.5283	-8.663548
476.81934	-13.972001
477.5961	-6.1818567
478.2309	-2.2147223
479.35686	14.991501
479.30774	0.51574034
479.4578	-8.600704
480.50464	6.479215
480.61014	-3.823787
480.93665	-8.156294
481.8143	2.3374915
482.6465	11.63735
482.77565	1.9617823
483.3086	3.1906665
484.06895	10.529453
484.2445	2.1253587
484.59646	-1.5344234
485.4932	9.489692
485.6178	-0.3129454
486.2363	3.2125327
486.5191	-2.3049496
486.84655	-6.633841
487.5596	-0.55142013
487.5505	-13.948724
488.82197	7.1720884
489.2967	6.829439
489.8615	8.9214825
490.178	4.2900627
490.2126	-7.924705
490.8201	-4.6964186
491.947	12.533913
492.38446	11.178303
492.30806	-4.036781
492.65185	-7.923844
494.03974	16.363124
493.76507	-4.2046605
493.96607	-11.945904
494.62363	-7.354085
495.04746	-9.080924
495.7205	-4.0808576
496.5636	5.505081
496.4035	-11.972418
496.821	-13.877986
497.56676	-6.89642
498.5299	5.9091117
498.4208	-10.186522
498.921	-9.856787
499.54764	-6.0907685
500.0697	-5.168302
501.25385	13.604385
501.21474	-0.60703856
501.62674	-2.6462179
501.66494	-14.766802
502.69176	-0.22754224
503.06465	-3.3322017
503.37025	-8.237738
504.06874	-2.5541012
504.31794	-9.004382
505.27836	3.744584
505.895	7.22908
505.9987	-3.1229951
507.0355	11.674196
507.081	-0.24717058
507.4775	-2.7169848
507.9368	-3.484929
508.25514	-8.049484
509.1492	2.9041476
509.4302	-2.6748018
510.12506	2.9091438
510.05503	-12.124285
510.819	-4.663875
511.3338	-3.9498283
511.6512	-8.533897
512.1569	-8.04627
513.0591	3.111653
513.0973	-9.007919
513.82307	-2.5942187
514.57795	4.6173876
514.8244	-1.8812003
515.66207	7.541941
515.54474	-8.775298
516.03587	-8.691272
517.11544	7.285895
516.77256	-15.110826
517.24095	-15.631683
518.3833	2.009478
518.65885	-3.7063573
518.8835	-10.8003615
519.87394	2.7359235
520.1768	-2.2453719
520.39053	-9.635703
521.1054	-3.4975772
521.4046	-8.600016
521.9603	-6.7490293
522.0822	-16.614515
523.00805	-4.8129877
523.84206	4.5312916
523.7766	-10.390904
524.26043	-10.49146
525.4546	8.562639
525.7447	3.2108112
526.2313	3.1937651
525.8366	-20.61677
527.24903	4.3232943
527.49095	-2.3002975
528.0312	-0.89131545
528.27403	-7.482881
528.9152	-3.3599248
529.64646	3.2167624
529.46274	-14.89043
530.6487	3.938978
531.16986	4.8298605
531.01616	-12.4583234
531.8347	-3.558278
532.475	0.56984224
533.24715	8.237564
533.9693	14.566895
534.2585	9.2118336
533.87834	-14.207032
534.9006	0.20911766
535.55	4.573651
536.3867	13.972344
536.44857	2.4933172
536.4013	-11.946249
536.9006	-11.617375
537.7655	-1.4594881
538.0711	-6.3667825
538.55223	-6.5429255
539.1152	-4.5225134
539.0015	-20.750903
540.7059	12.080895
540.6677	-2.127942
540.9742	-7.014194
541.4235	-8.030773
542.14564	-1.7143574
543.147	12.13892
543.3589	4.6855722
543.9164	6.5637574
544.5085	9.380009
544.3639	-7.66488
545.35434	5.881909
545.559	-1.7419043
546.0501	-1.6575093
546.8559	6.915875
546.8632	-6.0329164
547.6981	3.3158428
547.83	-6.276383
548.44116	-2.9554597
548.8677	-4.5958628
549.3634	-4.3914802
550.141	3.4289691
550.4348	-1.8000557
551.21694	6.127614
551.49343	0.43364474
551.9391	-0.7067336
552.2019	-6.7648703
552.965	0.6638566
553.7781	9.436311
554.8122	24.167215
554.71304	8.347444
555.17506	7.650243
555.3597	-0.5395423
555.7271	-3.7759192
556.47837	3.3291018
557.2187	10.136931
557.6425	8.415949
557.7553	-1.7145296
558.4429	3.6927527
558.85397	1.6076892
558.9704	-8.387022
559.8608	2.471451
560.23276	-0.65645574
560.6957	-1.3329675
561.31415	2.1814894
561.9917	7.3003634
561.9026	-8.2577105
562.2473	-12.119822
563.11586	-1.8328201
563.77434	2.761581
563.90985	-6.742832
564.7693	3.2965588
564.84663	-7.783515
565.81615	5.2090125
565.637	-12.78341
566.36094	-6.412925
567.2786	5.181515
567.5378	-0.968796
568.2927	6.2261043
568.6356	2.3111454
568.92117	-3.1247208
569.77063	6.617138
569.9089	-2.814442
570.6465	3.9241696
571.2322	6.5716104
571.7706	7.9327985
572.21627	6.7881165
572.2854	-4.4861836
573.0821	3.838422
573.7715	9.271362
574.0862	4.603612
574.09164	-8.40579
574.5837	-8.284057
575.62323	6.5908455
575.5505	-8.512199
576.46633	3.0250245
576.63095	-5.693021
577.1439	-5.0142716
578.05886	6.507971
577.88696	-11.29057
578.5627	-6.202862
579.34943	1.852275
579.72596	-1.1441682
580.47357	5.8664124
580.64273	-2.7354083
580.85556	-10.153807
581.71776	-0.050534677
582.0179	-5.1137944
582.73184	0.9915258
583.2139	0.83793367
583.5877	-2.244876
583.88235	-7.4522315
584.76	3.074958
585.49944	9.846801
585.4958	-3.4127848
586.6954	15.783033
586.5426	-1.4858669
587.2084	3.3099899
587.4694	-2.8006666
587.8523	-5.624455
588.7054	4.225665
588.8573	-4.842088
589.5767	1.426288
590.1042	2.478509
589.90867	-15.930597
591.39205	10.911933
591.15104	-8.739656
592.0933	3.5114745
592.52346	1.9476666
593.1028	4.4362487
593.70853	7.607716
594.6926	20.990067
594.7035	8.125471
595.50115	16.490542
595.26195	-3.1254092
596.37244	13.676357
596.5771	6.0352556
597.37835	14.49871
597.44474	3.1307446
598.1614	9.303216
598.6953	10.554135
598.3015	-13.2235126
599.41743	3.7056677
599.85217	2.292722
600.1823	-1.9664765
600.9463	5.467804
600.8435	-10.439805
601.7148	-0.09874687
602.44696	6.4928184
602.69343	-0.017651365
603.6366	12.263928
603.2537	-11.217561
604.0713	-2.3350826
604.6516	0.18135355
605.5174	10.373857
605.79754	4.7759674
605.97034	-3.73081
606.6752	2.1145095
607.13813	1.4440269
607.6147	1.1437366
607.98124	-2.1215727
608.75976	5.7343587
609.17904	3.882159
609.2036	-8.62498
610.24315	6.2793082
610.6797	4.8921926
610.8016	-4.9843103
611.5719	2.6308918
611.5865	-10.124534
612.32043	-3.473047
613.14444	5.5973043
613.3618	-1.714013
614.11214	5.3818846
614.04484	-9.58956
614.6333	-6.878685
615.6001	6.04583
615.3272	-14.478567
616.4532	2.7350626
616.9816	3.832291
617.46454	3.692236
617.65826	-4.2149895
618.2176	-2.3002975
619.02887	6.4377206
618.89335	-10.371103
619.3299	-11.770963
620.173	-2.1854539
620.68415	-1.537522
621.4354	5.552654
621.4472	-7.282458
622.49313	7.788162
622.7378	1.2194956
623.36534	4.988789
624.1066	11.827268
623.9165	-6.4508086
624.7196	2.0626823
624.95695	-4.6912543
625.79824	4.8464397
626.1566	1.3357206
626.51037	-2.2708571
627.2007	3.2023722
627.3944	-4.727068
627.99194	-1.7792674
628.6577	3.0164133
628.92326	-2.9713007
629.57173	1.3660463
630.1747	4.482391
630.62674	3.5257376
631.0897	2.8566281
630.6395	-22.45295
631.8191	-3.7788457
632.36934	-2.1016001
632.72677	-5.6086507
633.6854	7.0822055
633.9282	0.47916006
635.10146	18.965694
635.06144	4.7225912
635.33247	-1.1120554
635.709	-4.111335
636.00913	-9.1604745
636.8968	1.6210303
636.7267	-16.130848
637.7317	-2.1646697
638.3238	0.62614925
638.6794	-2.929462
639.43884	4.410419
639.83265	1.8698376
640.66484	11.167803
641.18325	11.992566
641.1187	-2.9043209
641.54887	-4.457944
642.33376	3.5447923
642.5302	-4.304356
643.1423	-0.9510612
643.78713	3.2882917
644.05816	-2.546695
644.1837	-12.315412
645.12955	0.042787043
645.6234	0.19878503
645.36783	-19.851228
646.71843	3.4339612
647.0804	0.026773692
647.33234	-6.309271
647.67613	-10.190481
648.2082	-9.012568
649.26866	6.4494304
649.6097	2.4807467
650.0108	0.14867926
650.5292	0.9858041
651.07673	2.597316
651.5633	2.5680434
651.6943	-7.0637836
652.37003	-1.9975974
652.67744	-6.8590567
653.1313	-7.757686
653.85615	-1.3694699
654.10626	-7.769371
654.9912	2.9456463
655.516	3.9456958
655.9089	1.3810063
656.30724	-1.0152867
656.57554	-6.9341273
658.0071	18.516463
657.47685	-8.9271646
658.36633	1.8944581
658.50094	-7.631461
659.0121	-6.994566
659.8288	1.8717313
659.927	-8.6106886
660.73466	-0.0024987275
661.42223	5.40289
661.8133	2.783275
662.5946	10.7171945
662.49635	-5.076079
662.84014	-8.976753
663.74326	2.23969
664.22257	1.9996658
664.4099	-6.088703
665.4495	8.8087
665.4349	-4.7551355
665.7496	-9.416512
666.43264	-4.1385415
667.04655	-0.7476093
667.09566	-12.57231
668.1634	3.0692731
668.5181	-0.5057942
669.3958	10.019502
669.4276	-2.2679306
669.695	-8.217076
670.8528	9.844392
670.69544	-7.531953
671.8287	9.875967
672.28524	9.023243
672.2152	-5.997619
672.89096	-0.9402121
673.3657	-1.2921575
673.5176	-10.342692
674.5435	4.1852034
675.02464	4.000966
675.51485	4.0866434
675.7277	-3.3246233
676.4962	4.2320383
677.1501	8.732253
676.85454	-12.407529
677.5803	-5.9767816
678.43524	3.9394946
679.38475	16.394462
679.39294	3.4582374
679.50936	-6.559086
680.22695	-0.35478833
680.94636	5.9108374
681.46204	6.6706866
682.21965	13.943243
682.13416	-1.5005031
683.0482	9.990921
683.24556	2.1592788
683.6985	1.2250452
684.4161	7.419859
684.37515	-6.8313337
685.18733	1.9335469
685.18096	-11.398872
685.9395	-4.0734555
686.6707	2.4943502
686.80987	-6.903138
687.753	5.3805072
688.1241	2.227685
688.6143	2.3101126
689.0754	1.5922744
689.73117	6.122622
690.5024	13.791721
690.2223	-6.925348
690.83256	-3.6233642
691.1973	-6.934644
691.8148	-3.409473
692.5097	2.1627218
693.13813	5.9640418
693.47465	1.9077173
694.30956	11.2538945
694.1477	-6.237815
694.7179	-4.006992
695.1481	-5.5590654
695.93483	2.5156999
696.61695	7.7590495
697.33545	13.981811
697.35546	1.3849656
697.57556	-5.831977
698.2495	-0.8043589
698.6451	-3.3006913
699.0826	-4.646313
699.79745	1.4996412
700.06666	-4.3827463
701.31904	16.231058
700.90886	-7.987898
701.5273	-4.4548453
702.60415	11.4601705
702.5696	-2.6415701
703.54093	10.4096705
703.4209	-5.9669695
703.8993	-6.206649
705.0307	11.162331
704.927	-4.7818216
705.6928	2.7087208
705.9729	-2.8869305
706.52226	-1.1990078
707.0989	1.2022773
707.5245	-0.4746282
708.22847	5.377753
708.68685	4.5761142
709.3062	8.144243
709.4017	-2.419625
709.72004	-6.9809622
710.54404	2.0900612
710.60134	-9.51087
711.19433	-6.674303
711.7446	-4.965887
712.0029	-11.150409
712.89236	-0.29815346
713.63814	6.6455457
713.6427	-6.36575
714.47306	2.8726414
714.695	-4.2869653
715.5599	5.911354
716.1165	7.775768
717.00964	18.713442
717.0078	5.5101635
