# Supplementary material for: Staphylococcus aureus vWF-binding protein triggers a strong interaction between clumping factor A and host vWF
Source: Commun Biol. 2021 Apr 12;4:453. doi: 10.1038/s42003-021-01986-6 (PMC8041789; doi:10.1038/s42003-021-01986-6)
Supplement: Supplementary file 3 — Supplementary Data 1 [file 42003_2021_1986_MOESM3_ESM.zip › Supplementary Data 1/Fig 6c curve_3.tsv]

x	y
-17.018996	281.35197
-16.756152	275.30211
-16.024918	281.89215
-15.84302	273.65535
-15.615646	266.6588
-15.018108	269.64622
-14.836208	261.41664
-14.57973	255.17807
-14.3778225	247.48315
-13.990378	244.80756
-14.069504	229.52189
-13.848497	222.34627
-13.576558	216.55173
-13.236407	212.5896
-13.089978	203.4101
-12.710719	200.48882
-12.212316	200.78395
-12.243238	186.81316
-11.702999	188.25821
-11.560208	178.9549
-11.205505	175.40136
-11.002688	167.72073
-10.808965	159.80438
-10.394236	157.86317
-10.052266	153.92548
-9.6529975	151.57314
-9.697563	137.21412
-9.415619	131.6968
-9.0481835	128.4673
-9.151866	112.508045
-8.541595	115.83293
-8.386071	106.88622
-8.4561025	91.85709
-7.57935	102.36552
-7.311049	96.45032
-7.012735	91.373596
-6.9918165	78.78278
-6.4197443	81.0656
-6.398826	68.4951
-5.698515	74.25106
-5.04186	78.79948
-5.277419	59.313186
-5.1128004	50.624685
-4.8945217	43.356506
-4.4252224	42.885067
-4.0523296	39.777303
-3.5457408	40.311077
-2.920918	44.012013
-2.8754432	32.11062
-2.578948	26.955759
-1.7831402	35.281226
-1.6958287	24.482305
-1.5157487	16.207313
-1.4502651	4.828842
-0.92912467	5.727303
-0.63626737	0.48721205
-0.113307905	1.4473121
0.21774817	-2.7780972
0.28777924	-14.033625
0.9589863	-9.0586375
1.3064133	-12.852269
1.3273317	-25.417777
2.1094972	-17.467503
2.0176383	-33.0855
2.5315028	-32.3897
3.0408198	-31.79859
3.6047065	-29.733927
5.4509806	6.9301813
6.240422	15.07811
6.6205907	12.17699
7.0516912	10.666932
7.526448	10.3204945
7.9448155	8.4528105
8.29679	4.795955
8.94435	9.119338
9.607372	13.84976
10.1694395	15.867618
10.56507	13.387619
10.545061	-0.3067337
10.70877	-9.0413085
11.673744	3.8501468
12.2248975	5.560628
12.267644	-6.4278908
12.9197515	-1.9867378
13.845617	9.823401
14.137565	4.568915
14.345839	-2.95665
15.036145	2.5108945
15.04433	-10.42808
15.677339	-6.500207
16.238497	-4.5230156
16.48406	-11.043469
17.719154	9.110899
17.742801	-3.38301
17.787366	-15.332584
18.826919	-0.45257117
19.493578	4.379956
20.604071	21.179829
19.769155	-14.48079
20.662279	-3.5298559
21.419888	3.7334055
21.70456	-1.7165807
22.086548	-4.5750886
22.614964	-3.4752702
22.89327	-9.117068
23.782755	1.7353762
24.021043	-4.989288
24.234774	-12.377553
24.80048	-10.280866
25.530804	-3.7180528
26.039212	-3.1799762
26.81774	4.6905093
26.651302	-12.952136
27.277034	-9.242076
28.265655	4.2887
28.235641	-9.688376
28.76133	-8.662673
29.437993	-3.564981
29.925484	-3.5450044
30.00734	-14.495201
30.774043	-6.974062
31.30428	-5.822146
31.6799	-8.851214
31.904545	-15.94367
32.301084	-18.3849
32.466613	-27.088486
33.741724	-5.8407415
33.740815	-19.02095
34.515704	-11.277231
35.146893	-7.39161
34.894963	-27.334534
36.37562	-0.571206
36.173713	-19.166274
36.746695	-16.845057
37.587068	-7.331688
37.63709	-19.155254
38.332853	-13.5324035
38.55477	-20.704397
39.41879	-10.557737
39.52975	-20.712147
39.877175	-24.493145
40.315552	-25.808635
41.114998	-17.404482
41.70435	-14.678632
42.541995	-5.243436
41.9772	-33.61067
42.964	-20.16219
43.783455	-11.218407
44.38554	-8.11599
44.40464	-20.768623
44.681126	-26.456738
45.50422	-17.412056
45.380528	-33.90923
45.88257	-33.50762
47.054908	-15.053648
46.627445	-39.729237
47.365045	-32.99114
47.782503	-34.88276
49.13947	-11.433639
49.68153	-9.966456
50.23723	-8.1443975
50.28725	-19.946957
51.038494	-12.848002
52.082594	2.175479
52.1599	-8.913374
52.266312	-19.178673
53.518686	1.4271674
53.679667	-7.378007
54.018	-11.395071
54.677383	-6.773123
55.048456	-9.92217
55.67328	-6.2161066
55.99888	-10.606637
56.147126	-19.744296
56.73557	-17.030499
57.612322	-6.5559975
57.720552	-16.786168
58.349013	-12.995008
59.088432	-6.1909653
59.519532	-7.732948
60.2926	-0.04260154
60.247125	-14.411228
60.52725	-20.013248
61.21483	-14.625594
61.64684	-16.137891
62.063386	-18.05327
62.57452	-17.421184
62.693665	-27.353344
63.560414	-17.133637
63.863276	-22.13129
64.55904	-16.514805
65.16931	-13.213682
65.60132	-14.709792
65.54857	-29.30846
66.46352	-17.777778
66.57721	-27.86624
67.54764	-14.854663
67.92053	-17.940838
68.294334	-21.024142
68.868225	-18.708781
69.334796	-19.262699
69.393	-30.852782
69.81137	-32.733382
70.60354	-24.517938
71.01281	-26.654063
71.709486	-21.019417
72.25609	-19.435054
72.450725	-27.326443
72.87819	-28.961162
73.312926	-30.39856
73.943205	-26.55006
74.285175	-30.469842
74.508	-37.6353
75.40749	-26.527251
75.89134	-26.626168
76.22149	-30.88429
76.34245	-40.774054
76.92544	-38.21453
77.61302	-32.825843
78.12415	-32.20529
78.50068	-35.193896
78.86448	-38.54891
79.50931	-34.304
79.72577	-41.627226
79.811265	-52.472783
81.06273	-31.87814
81.18369	-41.776166
81.648444	-42.39603
82.078635	-43.94948
82.28782	-51.4612
82.638884	-55.159235
82.86262	-62.29333
83.428326	-60.186994
84.204125	-52.427847
84.73527	-51.259573
85.213664	-51.49512
84.978105	-71.01585
86.598824	-40.449484
86.87167	-46.25606
86.830745	-60.52796
87.5738	-53.648978
88.178616	-50.480783
88.54787	-53.671536
88.69248	-62.936954
88.91076	-70.20796
89.8339	-58.47858
89.460094	-81.71471
90.26591	-73.131744
91.13629	-62.82521
91.27272	-72.30276
91.454616	-80.53766
91.941196	-80.578634
92.646964	-74.716094
92.65151	-87.73393
92.95983	-92.59298
93.8766	-81.02494
94.20038	-85.43343
94.70515	-84.978635
95.27904	-82.65776
94.697874	-111.49092
96.04029	-88.449706
96.44865	-90.58703
96.84883	-92.953534
96.947964	-103.43785
97.6219	-98.43
97.80653	-106.60622
98.33858	-105.40988
99.02434	-100.081284
99.27991	-106.350526
99.691	-108.41743
100.25125	-106.4633
100.00932	-126.1452
101.158925	-108.29208
101.20622	-120.17298
101.61367	-122.33992
102.28488	-117.40804
102.67687	-120.00148
103.119795	-121.2116
103.571814	-122.1648
103.86831	-127.34601
104.379446	-126.71754
104.54588	-135.38849
105.803714	-114.611425
105.40899	-138.42558
106.13113	-132.08831
106.32122	-140.12365
106.071106	-160.03059
107.36441	-138.30452
107.44444	-149.31968
107.548125	-159.68692
108.26481	-153.51248
108.734106	-154.00414
109.10791	-157.08039
109.63905	-155.92158
110.105624	-156.49342
110.85414	-149.4602
110.96146	-159.7279
111.87095	-148.35252
111.25977	-178.00184
112.56399	-155.98954
114.20381	-124.91047
114.88593	-119.67416
115.20516	-124.23894
116.03553	-115.005894
116.31838	-120.52269
118.41659	-77.086906
118.797665	-79.97168
119.317	-79.13661
119.48343	-87.80539
120.54117	-72.44533
120.61757	-83.530564
121.67258	-68.23559
121.94998	-73.92508
121.91269	-88.087426
122.54024	-84.32055
123.00227	-85.01135
123.26238	-91.1465
123.97452	-85.11621
123.91813	-99.78754
124.77578	-89.80548
124.89947	-99.6398
125.53066	-95.77392
126.24189	-89.74711
126.3865	-99.007025
126.67299	-104.4505
126.84033	-113.080705
127.54792	-107.16685
128.36192	-98.365635
128.13	-117.7815
128.95127	-108.78608
129.21593	-114.82682
129.88623	-109.90286
130.28732	-112.23493
130.24184	-126.62936
131.15861	-115.06926
131.3396	-123.33291
131.75706	-125.22952
132.00354	-131.7362
132.83572	-122.45184
133.33867	-122.06013
133.9835	-117.82007
134.28091	-122.96074
134.42097	-132.3454
134.77204	-136.04477
135.61878	-126.37197
135.74247	-136.17908
136.57284	-126.9443
136.96028	-129.65845
137.09216	-139.26532
137.48779	-141.75751
137.92435	-143.1283
138.31725	-145.69244
138.99482	-140.58821
139.2604	-146.59005
140.38635	-129.36988
140.64192	-135.62791
141.32767	-130.31379
141.22763	-146.15682
141.44955	-153.34485
142.0671	-149.83917
142.4791	-151.87972
143.12484	-147.62608
142.7283	-171.47811
143.22124	-171.33796
144.35811	-153.85691
144.6246	-159.81484
144.87289	-166.28726
145.16483	-171.57034
145.4968	-175.78204
146.17801	-170.57139
147.13662	-157.85831
147.29214	-166.82258
147.20665	-182.2913
148.03065	-173.22062
148.20073	-181.79351
148.20982	-194.7211
149.03291	-185.67833
149.27939	-192.17848
149.54132	-198.27347
150.33713	-189.97676
150.58178	-196.5499
150.96468	-199.37096
150.72821	-218.90513
152.04971	-196.43832
152.02606	-210.22273
152.75639	-203.68608
153.19658	-204.98177
153.5622	-208.27394
153.53582	-222.13686
154.51535	-208.89862
155.05923	-207.38478
156.04876	-193.84987
157.2311	-175.12757
159.06464	-138.84226
159.33112	-144.79914
160.82724	-117.61293
160.86817	-129.65949
161.46662	-126.67949
161.80404	-130.74442
162.22059	-132.66738
162.87542	-128.1818
163.61666	-121.34445
163.22831	-144.966
164.37154	-127.30744
164.1187	-147.27998
165.35198	-127.1759
165.54024	-135.2653
166.1487	-132.0129
167.86036	-98.99842
171.55837	-12.4295565
172.56973	1.6781184
173.04448	1.3266116
173.20183	-7.588414
174.14588	4.716925
174.37144	-2.3672629
175.17634	6.1982277
175.43555	0.027993273
175.88756	-0.9446774
176.53785	3.4410706
176.9353	0.9980817
177.8648	12.9075665
177.58195	-7.888876
178.0749	-7.757154
178.90345	1.4359466
179.04715	-7.843763
180.36592	14.552446
180.93435	16.729548
180.63876	-4.393552
181.31907	0.7794075
181.83475	1.5377075
182.18945	-2.045795
182.55052	-5.4683072
183.2472	0.14507885
183.85656	3.4303608
183.78198	-11.7482205
184.78788	2.2381758
185.26173	1.8450597
186.10756	11.515454
186.16394	-0.14143592
186.55594	-2.7083633
187.34174	5.3102713
187.8747	6.524343
188.72781	16.376053
189.14709	14.539187
189.01794	-2.104721
190.39946	21.989783
190.2976	6.07856
190.55408	-0.15331784
191.43629	10.480973
191.8019	7.167279
192.40944	10.392815
192.8942	10.318774
193.23708	6.403659
193.53085	1.1797372
193.96104	-0.39454684
194.35122	-3.0318968
194.7905	-4.344975
195.97194	14.368552
196.20568	7.520085
196.14201	-7.370256
197.31435	11.102559
197.15155	-6.444351
197.85277	-0.7013785
198.04467	-8.668358
198.58582	-7.240432
199.32797	-0.37715637
199.75543	-2.0094646
200.58944	7.30985
201.13605	8.898942
201.69902	10.9222475
202.11557	9.000531
201.8118	-12.345703
202.50756	-6.7536666
202.82407	-11.367864
203.59532	-3.723733
204.29472	1.9778103
204.3784	-8.933519
205.77356	15.553355
206.28742	16.236696
205.85632	-8.5269925
206.6776	0.45191463
206.4766	-18.119563
208.00273	9.883491
208.55025	11.490317
208.9477	9.0459844
208.68394	-11.222715
209.62618	1.015128
210.20371	3.45069
210.54659	-0.47822857
211.06682	0.4011203
211.66345	3.3344527
211.48155	-14.72977
212.53292	0.47705156
213.35966	9.614367
213.48608	-0.14763305
213.99084	0.3218528
214.10271	-9.830431
215.05677	2.7450657
215.51243	1.8881034
215.8062	-3.3654186
216.50469	2.3288949
216.93852	0.8765205
217.19681	-5.3286668
218.35642	12.790997
218.63382	7.123436
218.73659	-3.2633137
219.05582	-7.819659
220.14903	8.498957
220.15904	-4.3850965
220.64289	-4.4982186
222.17903	23.771892
222.20358	11.2861075
222.70198	11.568864
223.07852	8.552505
223.25132	0.07000834
223.47506	-7.05051
224.20811	-0.44430833
224.99027	7.495464
225.52506	8.748281
225.9025	5.7877375
226.18535	0.25768873
226.5346	-3.4888039
227.60325	12.1726865
227.28584	-9.534099
228.44635	8.599513
227.83972	-20.914291
229.3513	6.6791364
229.79786	5.5855928
229.92337	-4.2074005
230.68007	3.0469175
231.60594	14.86238
231.94518	10.857882
231.7942	-6.378818
232.27987	-6.4428714
233.3167	8.364481
234.01428	14.025907
234.28713	8.227422
234.53724	1.8283578
235.12477	4.501075
235.5877	3.845327
235.57043	-9.7946165
236.59997	4.8331456
237.42943	14.025735
237.55949	4.3873624
237.9624	2.0919694
238.13338	-6.455442
238.47898	-10.3008635
239.4485	2.6947878
239.33117	-13.623312
240.55444	6.207351
241.34297	14.317586
241.75043	12.163731
241.7959	0.21481295
242.06966	-5.5473412
242.77907	0.41317028
243.18834	-1.6975138
243.42572	-8.448823
244.23153	0.1302705
244.50256	-5.721074
245.19014	-0.3294606
245.905	5.7794746
246.27516	2.611106
246.6726	0.1817534
246.94546	-5.611218
247.70944	1.8352435
247.965	-4.4277962
248.9709	9.534988
248.8363	-7.2454243
249.62392	0.82624256
250.3597	7.525942
251.09094	14.088755
251.53932	13.025169
251.6339	2.4030513
251.92585	-2.869009
252.9354	11.188134
253.24735	6.461667
253.77304	7.4679134
254.33783	9.541878
255.23187	20.497288
255.2346	7.412127
255.18094	-7.178961
255.90035	-0.9294755
256.26323	-4.2952135
257.5138	16.25432
257.64658	6.6949775
258.14316	6.9351777
258.51605	3.832412
259.04083	4.8233336
259.30822	-1.1113522
259.73114	-2.8626275
260.09766	-6.149815
260.97078	4.248755
261.26	-1.1067003
261.8066	0.46448105
262.75703	12.960083
262.9744	5.652056
263.59558	9.26156
263.48098	-6.9897313
264.717	13.189954
264.49052	-6.0709536
265.31907	3.1142294
265.34727	-9.294248
266.03394	-3.910553
266.67058	0.09462881
266.9298	-6.081286
267.09077	-14.895408
268.3768	6.637572
268.65055	0.8593021
269.4318	8.771352
269.55186	-1.1461332
270.39587	8.460729
270.85153	7.589135
271.35812	8.116534
271.32447	-5.9497364
272.42314	10.509036
272.62413	2.7731576
273.1662	4.24548
273.27806	-5.8815518
273.69097	-7.904546
274.4804	0.20947653
274.82875	-3.543455
275.74006	7.885806
276.19936	7.114419
276.63955	5.823506
277.258	9.346619
277.67183	7.362538
278.14022	6.8258385
278.77687	10.8432464
278.86327	0.012840637
279.36258	0.3337962
280.092	6.8527007
280.41032	2.283441
280.8696	1.5182226
281.6909	10.508864
282.0938	8.220877
282.5258	6.7120237
282.4112	-9.529796
283.5108	6.9673763
284.23838	13.434798
284.27567	1.2854572
284.82592	2.9601863
285.2943	2.4404719
285.87547	4.9626297
286.40207	5.9922917
286.81953	4.106184
287.03963	-3.1207428
287.50983	-3.5753095
288.0628	-1.8302194
289.14874	14.29572
288.83042	-7.42501
289.5935	-0.0024841427
290.54573	12.518947
290.75036	4.865689
291.23512	4.8062873
291.2706	-7.405554
292.15008	3.1527975
292.9004	10.250933
293.14597	3.71947
293.46612	-0.81020124
293.94178	-1.1426863
294.5848	3.0568935
294.82945	-3.5174574
295.58706	3.7661207
295.75622	-4.8351835
296.7312	8.299911
297.0177	2.8946942
297.07135	-8.830393
297.84078	-1.2193101
298.5402	4.470011
298.62477	-6.3939704
299.20776	-3.828593
299.16956	-18.007817
300.36827	1.1575267
301.13407	8.668558
301.42147	3.2643744
301.79982	0.29626505
301.77435	-13.532912
302.90667	3.8367152
303.44782	5.290127
303.71066	-0.7705962
303.93076	-8.013196
304.7484	0.9045838
305.44234	6.4470347
306.05534	9.821368
306.43278	6.8544224
307.1231	12.318524
306.88935	-7.137462
307.59512	-1.2539191
308.4937	9.827876
308.94208	8.750863
309.3359	6.221643
309.3859	-5.5816055
310.5537	12.769012
310.36453	-5.4989568
311.00936	-1.2520255
311.857	8.445753
311.9816	-1.3634303
312.68465	4.4536536
313.23034	6.0046902
313.61415	3.20876
314.12074	3.7153466
314.43088	-1.0584881
315.13028	4.628247
315.39585	-1.3608441
316.55273	16.692873
316.18347	-6.4299564
316.50998	-10.768148
317.32944	-1.8353875
318.10615	5.9621626
318.60728	6.3306665
318.75462	-2.8590246
319.3476	-0.014706259
320.00335	4.503243
319.8342	-13.190783
320.86828	1.5320268
321.06018	-6.4380515
321.35304	-11.704312
322.28164	0.18360189
322.96558	5.471606
323.89144	17.296208
323.89508	4.2329135
324.1743	-1.3806486
324.85187	3.734438
325.21748	0.42711792
325.85413	4.4614
326.62993	12.218312
326.43075	-6.313482
326.87004	-7.621301
327.62856	-0.30225388
328.54805	11.3241595
328.98825	10.0610145
329.29202	5.0835026
330.09692	13.651579
329.71494	-9.8144175
330.92093	9.547091
331.2911	6.3881457
331.86316	8.653061
332.48617	12.3133595
332.22514	-7.880269
333.40385	10.747859
333.94772	12.263426
334.68532	19.004276
334.81447	9.323032
334.8263	-3.5137071
335.44111	-0.06791058
336.33242	10.805023
336.53433	3.1109585
337.17006	7.0972004
337.36742	-0.74287717
337.65846	-6.0428862
338.6762	8.2394725
339.17914	8.651791
339.8831	14.496659
339.61388	-5.935961
340.39059	1.8626223
340.90536	2.6057695
341.94764	17.563612
341.8185	0.9178428
342.51516	6.553788
342.6807	-2.1339523
343.29733	1.3406412
343.93852	5.4710893
344.35052	3.4424148
344.81437	2.7827731
345.32005	3.2695387
345.2882	-10.7412855
346.34232	4.541811
346.62426	-1.0262893
346.94713	-5.4684794
347.44463	-5.2072778
348.32684	5.4302834
349.0426	11.5907015
349.55465	12.253438
349.4255	-4.399729
349.99212	-2.2718754
350.91344	9.419973
350.84614	-5.550956
351.25905	-7.5649825
352.11852	2.4645759
352.90796	10.6138995
353.1417	3.7557878
353.7065	5.826826
353.7065	-7.316191
354.4432	-0.6020277
354.78607	-4.5175027
355.60006	4.2859457
355.95932	0.8128687
356.5314	3.1054501
356.96885	1.7377862
357.59095	5.3767346
357.45998	-11.3253365
358.1321	-6.339217
359.01522	4.3122875
359.9138	15.398391
359.64732	-4.950347
360.41948	2.7324952
361.7046	24.23335
361.32442	0.8348497
361.91014	3.470306
362.69049	11.362211
363.02154	7.131465
363.34714	2.7710674
364.01562	7.632695
364.54585	8.785751
364.97696	7.2509607
365.0106	-4.9978992
365.96012	7.4699795
366.60222	11.6266875
366.96966	8.385486
366.9151	-6.247096
367.4526	-4.9040568
368.1029	-0.5071567
368.72316	3.0524138
369.3971	8.087606
369.9046	8.621895
370.15744	2.281027
370.99326	11.666289
370.69495	-9.521701
371.4762	-1.6072415
372.16924	3.9329677
372.51394	0.05977406
372.9232	-2.0523405
373.56895	2.215084
374.49118	13.93172
374.14375	-8.602756
374.60214	-9.382577
375.55438	3.1348906
375.87816	-1.2744081
377.17328	20.493034
377.44886	14.77267
377.82175	11.68058
378.4402	15.20537
379.2251	23.212467
379.14324	7.853779
379.4934	4.1581833
380.38198	14.951743
380.42472	2.962879
380.9504	3.9892785
381.35423	1.7224615
381.44245	-9.04699
382.4811	5.8037507
383.21687	12.492778
383.47517	6.3170346
383.55975	-4.5660593
384.21823	0.037120924
384.91308	5.624796
385.27324	2.1759955
386.06632	10.416747
386.16182	-0.16347426
386.57836	-2.0761001
387.778	17.119374
387.53606	-2.5601116
388.01264	-2.8554056
389.30594	18.870489
388.44192	-17.580756
389.19043	-10.543617
390.1745	2.8423507
390.51284	-1.1877999
391.32684	7.602046
391.5142	-0.50233266
391.9662	-1.4524485
392.33092	-4.781463
392.87934	-3.1250503
393.8416	9.652073
393.99893	0.7527172
394.62194	4.3990723
395.1349	5.071969
395.24858	-5.0039244
395.95525	0.89580454
396.50914	2.6882463
397.60144	18.989815
397.44592	1.6497804
398.279	10.95534
398.3536	-0.19412381
398.95295	2.8335674
399.61142	7.437096
399.6942	-3.498862
400.16167	-4.042619
400.7101	-2.4096222
401.18303	-2.8001356
402.20166	11.509782
401.8415	-11.357707
402.8474	2.638657
403.40947	4.6310013
404.39355	18.031606
404.51178	8.065051
404.49632	-5.5177243
405.70777	14.013164
405.4904	-5.0156095
406.0643	-2.697514
407.09384	11.918022
407.39215	6.8139565
408.12247	13.365064
408.09883	-0.44069333
408.61906	0.44054913
408.86098	-6.1703043
409.4076	-4.588618
409.6759	-10.506098
410.6545	2.717859
411.5831	14.630103
411.2466	-7.616481
411.34845	-18.023142
412.4362	-1.8384862
413.04466	1.4140804
413.82683	9.35678
415.04373	29.03576
414.30067	-4.162631
414.83364	-2.9545843
415.37206	-1.5795183
416.0078	2.42377
416.4116	0.15024723
416.52712	-9.872441
417.70946	8.841946
417.43752	-11.636816
418.25425	-2.7712567
418.92545	2.1794383
419.312	-0.55709034
420.2233	10.877339
420.23603	-1.923373
420.70715	-2.3712263
421.06186	-5.9690204
421.76944	-0.045700104
422.54615	7.750305
422.20873	-14.485265
423.53022	7.9789595
423.35924	-9.773952
424.17233	-0.9928896
424.32785	-9.9535415
425.03817	-3.9448176
425.30465	-9.924613
426.42787	7.22634
426.66343	0.4274786
427.26097	3.3861078
426.89535	-19.621702
428.28688	4.740685
428.1741	-11.454821
428.55882	-14.221994
429.83484	7.019548
430.02856	-0.88957536
430.1459	-10.889947
430.83256	-5.5354592
432.22863	18.975524
432.265	6.8127518
431.93668	-15.211539
433.3837	10.6671035
433.28455	-5.1738696
433.8257	-3.7151263
434.89072	11.848632
435.00623	1.8060653
435.9139	13.131237
436.32045	10.936228
436.70698	8.2055526
436.98256	2.4938482
437.14718	-6.2181722
438.12489	6.9858
438.12943	-6.039271
439.00982	4.561874
439.1426	-5.019421
439.48003	-9.061798
440.71695	11.139405
440.78152	-0.27246914
441.1426	-3.696875
442.37132	16.28669
442.02753	-6.1243298
443.06162	8.5929675
443.14802	-2.2307785
443.65734	-1.6359974
444.10845	-2.6186523
444.82422	3.5136982
445.32626	3.9221187
445.58	-2.3908544
446.38583	6.1675777
446.83057	5.0189367
447.2271	2.548946
447.87558	6.8838546
448.25393	3.958449
448.84692	6.779348
449.20344	3.2528368
450.0711	13.493684
450.17842	3.2385448
450.7905	6.5990737
451.21797	4.95299
451.9283	10.954364
452.28754	7.507519
452.72228	6.0678827
453.348	9.784484
453.7409	7.248723
453.519	-11.8963
454.49852	1.361909
455.36618	11.612739
455.2816	-3.828593
456.0765	4.4512723
456.41755	0.50477466
456.8041	-2.2338197
457.37434	0.010430642
458.41844	15.015624
458.38115	0.8422559
458.9787	3.815882
460.03098	19.040089
460.3984	15.789134
460.0901	-5.683711
461.03233	6.586675
460.90773	-9.929265
462.05005	7.720164
462.5712	8.615698
462.81767	2.1090157
463.65986	11.679547
463.62803	-2.3527987
464.55298	9.4402645
464.44111	-6.7305913
464.81674	-9.746921
465.5507	-3.0949173
465.95633	-5.3295276
466.67756	0.9903353
467.42062	7.8570535
467.1796	-11.793679
468.2528	3.995976
468.36013	-6.262077
469.728	17.482855
469.5634	-0.11009779
469.64797	-10.978039
470.763	5.933235
470.66843	-9.762934
471.89533	10.155886
471.92808	-2.1203532
472.3819	-3.0329953
473.3005	8.6038164
473.6834	5.7768924
474.0963	3.7456314
474.7575	8.424054
475.10494	4.6537323
475.7034	7.641995
475.94622	1.0323463
476.4792	2.2512257
477.49785	16.553058
476.9094	-12.4655425
477.5915	-7.2261403
478.43463	2.3731477
478.86664	0.8536173
478.8839	-11.813823
480.22724	11.247708
480.1063	-5.1599263
480.8948	2.9335657
481.104	-4.5615837
481.43687	-8.7327515
482.2327	-0.43225425
482.54736	-5.110165
483.3759	4.082252
483.65604	-1.5120221
483.9789	-5.9452564
484.89295	5.532913
485.09395	-2.1973172
485.3868	-7.461
486.9693	22.08225
486.3536	-7.691897
487.4341	8.300944
487.9079	7.93419
488.2426	3.7910855
488.6528	1.6992181
488.7319	-9.307327
489.75784	5.192153
490.43905	10.411239
490.7674	6.125907
490.92836	-2.6940713
491.25305	-7.1019926
491.80966	-5.2279387
492.88104	10.511622
493.3576	10.214603
493.4795	0.34950626
493.72505	-6.2016425
494.2298	-5.7252055
495.092	4.352409
495.3576	-1.6325547
494.8492	-28.502808
496.31166	-2.20524
497.10474	6.0265603
497.7432	10.089976
497.9642	2.9026128
498.72	10.129716
498.8373	0.13320103
499.51853	5.367091
499.83777	0.8193528
500.29433	-0.034678888
501.1129	8.88138
501.2466	-0.66573683
502.0442	7.6871
502.3389	2.4997012
502.96643	6.2536695
503.252	0.80265086
503.0901	-16.701624
504.5153	8.57954
504.52167	-4.4061022
505.33293	4.319866
505.6767	0.43211414
506.5262	10.175174
506.89727	7.040037
506.8536	-7.285025
507.5248	-2.3462573
508.4407	9.199917
508.34336	-6.5711503
508.99274	-2.227106
509.2465	-8.529575
510.25876	5.6182715
510.4134	-3.3587011
510.5789	-12.061943
511.6039	2.4366848
512.04955	1.2876951
512.81535	8.786676
512.72804	-6.707348
513.37014	-2.5552917
514.29873	9.323995
514.47154	0.84277236
515.2846	9.6236664
515.5784	4.385813
515.8485	-1.484303
516.8553	12.5132665
516.1914	-18.539692
517.39465	0.7582299
517.9376	2.2374667
518.1377	-5.520708
518.34144	-13.191127
518.738	-15.63167
519.86575	1.607958
520.19226	-2.7262702
520.9362	4.179709
521.07447	-5.254281
521.83935	2.219904
522.07764	-4.513601
522.3878	-9.288567
523.501	7.581556
523.6038	-2.8201083
523.85116	-9.301305
524.88434	5.415647
525.36365	5.191809
525.8839	6.060653
526.54326	10.684838
525.8584	-20.93406
527.6474	14.167785
527.6319	0.5839766
528.2722	4.712101
528.90977	8.743973
528.7679	-8.242199
529.3363	-6.0664776
530.0539	0.13647173
530.2449	-7.859866
531.0098	-0.39850613
531.57913	1.8126887
532.1303	3.5045705
532.24943	-6.4275464
532.4495	-14.187041
533.69735	6.317895
534.21394	7.0922083
533.94655	-13.269645
534.9579	0.85082614
535.35535	-1.5831374
535.4454	-12.330894
536.28304	-2.8815795
537.09067	5.7326396
537.6036	6.433776
537.9365	2.2372946
537.79644	-14.69309
539.16614	9.095057
539.28255	-0.9140155
539.74094	-1.7164085
540.48763	5.2794496
540.63224	-3.9814922
541.1379	-3.4928328
541.6609	-2.5494346
542.1229	-3.236279
543.2834	14.891992
543.0688	-4.04182
543.7582	1.4001328
544.2202	0.70002934
544.63766	-1.1922757
544.79136	-10.200627
545.398	-7.012458
545.99826	-3.9613473
547.0087	10.113186
546.75223	-9.939077
547.6008	-0.21862542
547.67537	-11.370102
548.5985	0.37115932
549.0478	-0.65488777
549.7654	5.541516
550.14647	2.670856
550.0646	-12.700402
551.3743	9.462328
551.53254	0.5762056
551.8754	-3.3402777
553.216	19.678897
552.72307	-6.7689873
553.6962	6.310661
554.362	11.120466
554.07276	-9.831464
554.92495	-0.00644342
554.9395	-12.772546
555.5998	-8.123494
555.8981	-13.232622
556.5857	-7.855128
557.44425	2.1498257
557.7435	-2.9230741
558.48653	3.9408862
559.29235	12.537026
559.15683	-4.2866062
559.66706	-3.6780665
560.0563	-6.33543
560.58747	-5.1687053
561.1941	-1.963146
561.70796	-1.2518533
562.1054	-3.7008343
562.662	-1.8343547
563.2432	0.67816315
563.16406	-14.613028
564.099	-2.554517
564.87573	5.2360577
565.11766	-1.3784067
566.03625	10.228895
565.687	-12.344149
566.4819	-4.047611
567.1413	0.5693445
567.7379	3.4980291
567.9198	-4.7478623
568.05897	-14.156736
569.36045	7.803845
569.7761	5.8550612
570.0344	-0.33703487
570.64557	2.9937008
570.99663	-0.70396065
571.57143	1.6627156
572.02163	0.63373807
571.9716	-13.855454
572.8875	-2.326629
573.5023	1.1024247
573.60324	-9.332471
574.7101	7.36512
574.67736	-6.6766983
575.1603	-6.803428
575.5459	-9.563544
576.62277	6.333929
576.61185	-7.119211
577.19666	-4.496153
578.0898	6.4217217
578.1889	-4.0579437
578.9465	3.2357905
579.26303	-1.3999327
579.6805	-3.279499
580.13705	-4.124063
580.65183	-3.3986381
581.2421	-0.64869063
581.81416	1.6256927
582.3062	1.7381305
582.7073	-0.602372
582.95285	-7.1264453
583.6877	-0.455846
583.665	-14.220961
584.69635	0.43004435
584.93646	-6.2422064
584.9783	-18.280901
586.1934	1.3293659
586.47987	-4.0866997
587.22657	2.8819516
587.8896	7.625637
588.4062	8.39427
588.5417	-1.1153115
589.1074	0.9997294
589.7968	6.422927
590.4589	11.123048
590.3343	-5.371022
591.06645	1.1981605
591.5903	2.179266
592.3552	9.653971
592.4516	-0.8890589
593.0246	1.3947964
593.2856	-4.7095648
594.0096	1.642739
594.5007	1.7362369
594.8827	-1.1160001
595.7158	8.2055526
596.5907	18.64183
596.2551	-3.550345
596.9445	1.88621
597.55024	5.054091
597.8704	0.5278459
598.477	3.7349546
598.38516	-11.899055
599.0409	-7.3611325
599.3774	-11.452406
599.79396	-13.355048
600.1978	-15.622545
601.08636	-4.817277
601.8585	2.8561099
602.1532	-2.3500444
602.27416	-12.245664
603.2146	-0.05034795
603.80574	2.7517793
604.2532	1.6685685
604.51333	-4.4772133
605.2764	2.9556492
605.63747	-0.4662811
605.9931	-4.043308
606.48694	-3.883178
606.8171	-8.136307
607.4801	-3.39331
608.22316	3.482188
608.66245	2.1794383
609.3191	6.724422
609.42915	-3.4477232
610.34774	8.156652
610.4105	-3.2943075
610.5924	-11.545215
611.8575	9.413599
611.65923	-9.076262
612.9307	12.0494
612.6124	-9.686827
613.17536	-7.669342
613.73834	-5.6428187
614.174	-7.041214
614.73605	-5.0357787
615.75196	9.219033
616.3968	13.454427
616.616	6.209933
616.9807	2.8946942
617.35085	-0.28796605
617.4827	-9.892414
618.13756	-5.3714646
619.26806	11.960037
619.098	-5.7961483
619.882	2.2097435
620.0457	-6.5363695
620.7751	-0.016083399
621.52634	7.0758508
621.82374	1.9518126
623.08067	22.70235
622.52496	-5.4469576
623.1125	-2.7651824
623.3053	-10.702717
624.092	-2.658946
625.18797	13.746622
625.51356	9.378991
625.51084	-3.857693
626.20387	1.6869919
626.59313	-0.9626212
627.1261	0.26371372
627.3535	-6.7596913
627.4235	-18.033816
628.152	-11.548314
628.93236	-3.646769
629.65177	2.5907891
629.6454	-10.72751
629.9137	-16.652724
630.86594	-4.129928
631.0897	-11.246131
631.8791	-3.1069674
632.2584	-6.0261843
633.3525	10.32618
633.42526	-0.8678813
633.4025	-14.64419
634.46026	0.7253425
635.0296	2.9469643
635.5735	4.4409107
635.95184	1.5089515
636.352	-0.8702913
636.71854	-4.1416254
637.176	-4.9453835
637.8763	0.79576515
638.5166	4.889969
638.99046	4.51874
639.1878	-3.3070994
639.7108	-2.36141
640.4293	3.867709
640.4875	-7.712045
641.5698	8.322638
641.77624	0.7280968
641.9063	-8.901148
642.51384	-5.6893912
642.9813	-6.22091
643.6616	-1.0436839
644.05634	-3.5427666
644.41286	-7.091664
645.1159	-1.2663173
645.28416	-9.881741
646.06087	-2.0981385
646.6011	-0.67761877
647.1532	1.0464661
647.75526	4.1531214
647.86076	-6.1637587
648.3828	-5.2394725
649.14406	2.1241682
648.984	-15.342744
650.20816	4.539401
650.1336	-10.63677
650.8721	-3.865099
651.707	5.489119
651.9626	-0.76026766
652.3482	-3.5310609
652.81205	-4.1571226
653.2286	-6.0941968
653.8698	-1.9552274
654.4719	1.1389271
654.79384	-3.3211658
654.9912	-11.15212
656.0553	4.387555
656.93024	14.835173
656.802	-1.7907904
657.74424	10.462894
657.71695	-3.4127703
658.31813	-0.36493015
658.86564	1.2594597
659.2522	-1.457957
660.09164	8.012043
660.50364	5.9726633
661.06935	8.087778
661.0948	-4.3783787
661.78967	1.2158952
662.12345	-2.9480429
662.30353	-11.230461
663.14936	-1.5776247
663.37765	-8.571245
664.2917	2.923606
664.4163	-6.8762604
665.0211	-3.7134046
665.69686	1.3565685
665.9606	-4.6853827
666.62636	0.12493408
667.08566	-0.62975086
667.3785	-5.883273
668.4717	10.442564
668.6773	2.8340839
669.19205	3.552955
669.7823	6.317895
669.8105	-6.059588
670.98193	12.377069
671.16474	4.158011
671.5604	1.6665028
672.11516	3.4740973
672.7391	7.153151
672.7318	-6.1823584
673.46394	0.39164838
673.86503	-1.9207908
674.87184	12.069372
674.6672	-6.5883687
675.29385	-2.848692
675.6604	-6.1234694
676.9273	14.892686
677.2038	9.202745
677.44026	2.443054
678.1542	8.537525
678.5389	5.7643217
678.7781	-0.9312461
679.7131	11.128384
679.4466	-9.216074
680.64713	10.019344
680.568	-5.268761
681.4493	5.3366135
682.2933	14.948645
682.3706	3.9002525
682.73715	0.615659
682.8381	-9.796854
683.55297	-3.6639875
684.1396	-1.0023574
685.15914	13.3530105
685.11457	-1.0131121
685.482	-4.2365005
686.19414	1.8030446
686.51156	-2.7906677
687.51655	11.169022
688.1941	16.28617
687.8776	-5.3939253
688.66706	2.7559146
689.3728	8.631867
689.29097	-6.7286975
689.7448	-7.642656
690.29414	-5.9581715
691.36644	9.7939564
691.3455	-3.9055608
692.33596	9.657415
691.98217	-13.044941
692.79344	-4.3206987
693.4328	-0.21433006
693.7275	-5.4145863
694.8098	10.6326675
694.6215	-7.6163095
695.441	1.358294
695.8475	-0.8379203
696.0931	-7.359583
697.02986	4.7451604
697.27724	-1.7174373
697.86387	0.9509024
698.0221	-7.934851
698.737	-1.8068038
699.1399	-4.0958235
699.8893	2.9668384
700.7388	12.7298744
700.83973	2.3202876
700.2977	-25.453419
701.8711	3.8206244
702.1967	-0.5452084
702.50593	-5.3438196
703.3345	3.85686
703.7474	1.8516011
704.23306	1.8021838
704.7333	2.1388043
705.1762	0.9293805
705.6182	-0.28388793
706.1357	0.5182018
706.7369	3.588941
707.24894	4.2499598
707.42084	-4.271798
707.9329	-3.615431
708.52406	-0.81312767
709.198	4.230159
709.2089	-8.639946
709.6755	-9.194659
710.71685	5.7517515
710.7769	-5.7863324
711.91283	11.710197
711.8537	-3.0374054
712.1011	-9.51757
712.866	-2.0408029
713.509	2.1687654
714.293	10.171383
714.25933	-3.8917853
714.9287	1.0235671
715.4035	0.6795403
715.5217	-9.2916655
716.4039	1.3693111
716.7286	-3.023802
717.4544	3.3876571
717.5408	-7.405726
717.97825	-8.752249
718.7595	-0.8460151
719.27155	-0.16399067
719.82544	1.6205285
720.051	-5.4397233
720.3566	-10.345948
721.1324	-2.5707845
721.7499	0.9381598
722.5503	9.377613
