# Supplementary material for: Staphylococcus aureus vWF-binding protein triggers a strong interaction between clumping factor A and host vWF
Source: Commun Biol. 2021 Apr 12;4:453. doi: 10.1038/s42003-021-01986-6 (PMC8041789; doi:10.1038/s42003-021-01986-6)
Supplement: Supplementary file 3 — Supplementary Data 1 [file 42003_2021_1986_MOESM3_ESM.zip › Supplementary Data 1/Fig S1 cell 2 curve_1.tsv]

x	y
-152.47822	142.5754
-151.93253	146.95764
-151.44686	146.72662
-150.80839	158.22763
-150.38093	153.65026
-149.76611	163.36835
-149.3441	158.2912
-149.01487	146.04024
-148.40187	155.57369
-148.00442	148.65857
-147.5233	148.07279
-147.11584	141.83908
-146.71294	135.29572
-146.18179	138.59253
-145.74523	134.58731
-145.14951	142.89983
-144.72569	137.93501
-144.28367	134.36759
-143.87986	127.91823
-143.39783	127.37646
-143.0022	120.31208
-142.53926	118.30302
-141.83804	134.67438
-141.55883	118.59343
-141.07225	118.44338
-140.57021	119.49175
-140.11	117.39025
-139.6398	116.052286
-139.31329	103.610384
-138.77032	107.78473
-138.26919	108.782004
-137.6762	116.81858
-137.21599	114.61228
-136.79399	109.55093
-136.24101	114.510304
-135.88449	104.354164
-135.55162	92.42276
-135.04412	93.89964
-134.56572	93.151056
-133.92817	104.5853
-133.3179	113.92157
-132.97866	102.573075
-132.46843	104.218134
-132.09554	95.34342
-131.53256	101.12062
-131.02142	102.83345
-130.48664	106.41607
-130.09738	98.7761
-129.7645	86.812495
-128.97961	109.628875
-128.7295	91.296526
-128.37661	80.88881
-127.80181	87.57396
-127.29522	88.9223
-126.94416	78.39932
-126.45394	78.522897
-125.79638	91.52585
-125.44258	81.224895
-124.83868	90.03571
-124.57856	72.51847
-124.06561	74.41426
-123.50809	79.79425
-123.13428	71.01322
-122.68318	68.14759
-122.09564	75.713866
-121.58087	77.73818
-121.26982	64.19526
-120.62408	76.26085
-120.28757	64.54862
-119.65729	75.495256
-119.4572	53.334465
-118.85148	62.32343
-118.29487	67.5898
-117.77737	69.78935
-117.40902	60.60068
-116.83513	67.195936
-116.35492	66.54171
-115.9511	60.00795
-115.43451	62.206185
-115.081626	51.81733
-114.58868	52.186044
-113.93839	64.5688
-113.264456	78.825765
-112.85609	72.67159
-112.49684	62.76809
-111.96388	66.205375
-111.4773	66.03425
-111.03983	62.10369
-110.689676	51.54011
-110.00483	66.59533
-109.4755	69.73151
-109.04167	65.53867
-108.56055	65.00468
-108.00667	70.03577
-107.505535	70.97757
-107.091715	65.25906
-106.55875	68.682386
-106.09855	66.517944
-105.689274	60.45853
-105.255445	56.294927
-104.69338	61.94831
-104.0922	70.5825
-103.76569	58.139868
-103.23637	61.26905
-102.61791	71.29874
-102.267755	60.64318
-101.692045	67.3681
-101.334614	57.303218
-100.7871	61.86649
-100.43876	51.08661
-99.6666	72.862584
-99.39921	55.91043
-98.93355	54.164482
-98.42332	55.857395
-97.842154	62.99513
-97.45107	55.527655
-96.85808	63.55748
-96.41243	60.282015
-95.98224	55.755962
-95.4902	56.088603
-95.08366	49.78528
-94.5134	56.0365
-94.07139	52.500674
-93.463846	61.668594
-92.819924	73.54997
-92.367905	70.77896
-91.99501	61.90076
-91.3138	76.74389
-91.02367	61.49999
-90.607124	56.01356
-90.02323	63.31934
-89.62669	56.26287
-89.03279	64.362064
-88.4589	70.90228
-88.17059	55.55253
-87.759496	49.640965
-87.19743	55.305156
-86.54259	68.07791
-86.07147	66.74185
-85.54033	69.994156
-85.25202	54.667798
-84.56444	69.95513
-84.11788	66.749835
-83.55217	72.669364
-83.21839	60.71033
-82.75182	59.09149
-82.15519	67.351194
-81.63223	70.004384
-81.28389	59.291606
-80.75093	62.71637
-80.220694	65.89301
-79.67591	70.2508
-79.337575	58.71228
-78.65	73.98032
-78.23345	68.497576
-77.73141	69.56741
-77.357605	60.716696
-76.800994	65.99228
-76.46448	54.343856
-75.968806	54.887362
-75.357626	64.33193
-74.89742	62.144276
-74.45086	58.903146
-74.007936	55.4066
-73.46588	59.52709
-72.81832	71.73829
-72.56366	53.85326
-72.045246	56.139867
-71.51228	59.50912
-70.9102	68.22302
-70.605516	54.143336
-70.032534	60.58596
-69.48138	65.42701
-68.99844	65.01549
-68.63828	55.14872
-68.22446	49.421776
-67.60509	59.470706
-67.21401	52.002524
-66.63921	58.662346
-66.141716	59.32477
-65.76973	50.427627
-65.153095	60.27397
-64.76201	52.776707
-64.20813	57.83214
-63.85252	47.585734
-63.28863	53.434798
-62.84025	50.331503
-62.34094	51.140724
-61.81343	54.112798
-61.40598	47.870548
-60.96578	44.218972
-60.565604	37.448416
-59.878026	52.69655
-59.446922	48.30436
-58.91032	52.045666
-58.402822	53.492287
-57.800737	62.21033
-57.314157	62.040234
-56.96582	51.295225
-56.738447	31.257927
-56.129995	40.506713
-55.662515	38.89699
-55.143193	41.17462
-54.684808	38.871285
-54.17731	40.3254
-53.590686	47.919873
-53.197784	40.54071
-52.614798	47.8445
-52.292837	35.06423
-51.768968	37.790028
-51.27875	37.939443
-50.73942	41.835344
-50.18372	47.023545
-49.67713	48.38319
-49.24694	43.90471
-48.7931	41.251377
-48.134627	54.32645
-47.845408	38.943973
-47.274245	45.29238
-46.786756	45.252132
-46.280167	46.65456
-45.75539	49.445052
-45.35794	42.45834
-44.897735	40.294268
-44.47482	35.282856
-43.885468	42.994542
-43.517122	33.77014
-43.044185	32.63665
-42.454833	40.33203
-42.037374	34.91458
-41.531695	36.136087
-41.049663	35.714577
-40.42575	46.064184
-40.024663	39.413847
-39.530807	39.814044
-38.995115	43.40913
-38.493074	44.476294
-38.001037	44.765882
-37.506272	45.252684
-36.999683	46.62026
-36.638614	36.839507
-36.183867	34.28645
-35.719115	32.399316
-35.24163	31.584693
-34.496754	51.237185
-34.136594	41.383556
-33.720955	35.845316
-33.17253	40.4464
-32.788723	32.38043
-32.243026	36.76654
-31.80465	32.949917
-31.254405	37.69108
-30.876055	29.230365
-30.32763	33.831108
-29.851055	32.88126
-29.339011	34.670454
-29.01796	21.828516
-28.304916	39.07361
-28.030248	22.68767
-27.502741	25.670402
-27.024347	24.950115
-26.456823	31.025158
-26.06665	23.44432
-25.566427	24.376895
-25.007088	29.792547
-24.604182	23.158248
-24.020286	30.537736
-23.379092	42.23971
-23.097149	26.37272
-22.469598	37.06601
-21.975742	37.521652
-21.513719	35.44967
-21.038053	34.472467
-20.656065	26.361111
-20.1422	28.311204
-19.625608	30.44899
-19.142666	29.965846
-18.79251	19.348854
-18.226805	25.26769
-17.737497	25.369203
-17.243641	25.736462
-16.787984	23.231214
-16.338694	20.246669
-15.674763	33.700216
-15.321879	23.297274
-14.901692	18.081937
-14.41784	17.651358
-13.884876	21.065783
-13.387383	21.791203
-12.952644	17.675684
-12.38421	23.781676
-11.905816	23.031386
-11.473806	18.693368
-11.151845	5.9168235
-10.379684	27.703282
-9.809431	33.980742
-9.46928	22.640006
-8.861737	31.690275
-8.594346	14.77055
-8.015907	21.64554
-7.667571	10.91065
-7.121874	15.326145
-6.6816788	11.596385
-6.101421	18.629214
-5.6848726	13.107154
-5.244677	9.466212
-4.6571436	17.018694
-4.202396	14.399301
-3.7321874	12.981122
-3.2419696	13.134258
-2.8190545	8.075941
-2.3652167	5.46542
-1.7340275	16.390172
-1.306565	11.716335
-0.7390403	17.816748
-0.357962	9.605238
0.016749836	0.82804624
0.35599135	-10.6922015
1.0362934	4.054398
1.5110496	2.9809107
2.0067243	3.5864647
2.5315028	6.370311
3.018992	6.313354
3.4628254	2.854292
4.0076125	7.17849
4.6569917	19.534792
5.169037	21.32658
5.637427	19.755366
6.0148673	11.215237
6.4450583	6.7981727
6.8679733	1.748636
7.539181	15.801175
7.992109	13.064589
8.432305	9.368702
8.825206	2.0577288
9.379089	7.0845356
9.847478	5.455447
10.567798	23.265764
10.817	4.913156
11.31995	6.0331124
11.620084	-8.439742
12.188518	-2.3275557
12.6660025	-3.1401542
13.155311	-3.042763
13.657352	-2.017988
14.333106	12.27631
14.654158	-0.560193
15.030688	-9.122437
15.650054	0.9068167
16.093887	-2.4694376
16.724167	8.3937995
16.984282	-9.118256
17.572725	-1.4414305
18.000188	-6.1558926
18.377628	-14.6642
18.947881	-8.425923
19.41991	-9.711989
20.062922	2.1900595
20.393069	-9.989764
20.942403	-5.26236
21.275278	-17.21859
21.924658	-4.8905584
22.349392	-9.734251
22.737746	-17.471219
23.32346	-10.029011
23.760927	-13.947885
24.238412	-14.803457
24.72954	-14.600186
25.155183	-19.379448
25.597197	-22.981698
26.110152	-21.042012
26.512149	-27.705005
27.12242	-18.359824
27.683578	-12.731125
28.042829	-22.721883
28.532137	-22.68967
28.971423	-26.439947
29.471645	-25.558803
29.903656	-29.861103
30.461177	-24.533098
30.911377	-27.501858
31.331563	-32.72192
31.87726	-28.307546
32.2547	-36.89509
32.85042	-28.683996
33.78811	5.791544
34.11189	-6.855982
34.678504	-0.823964
34.984094	-14.867302
35.463398	-15.538184
36.131876	-1.7288815
36.59208	-3.9161907
37.086846	-3.4458434
37.538864	-6.2678348
38.05182	-4.365655
38.451997	-11.149792
39.09501	0.70256225
39.571585	-0.22822507
39.93811	-9.539792
40.35557	-14.98758
40.922185	-8.999718
41.463334	-4.967119
41.737092	-21.487869
42.35191	-11.762561
42.969457	-1.8518787
43.264134	-16.746078
43.640664	-25.328012
44.109054	-26.832916
44.809365	-10.620224
45.37962	-4.288296
45.750692	-13.334937
46.307303	-8.143723
46.820258	-6.2553946
47.24772	-10.913605
47.908014	2.2174795
48.305463	-4.770503
48.73929	-8.905195
49.15948	-14.130986
49.60877	-17.188887
50.278157	-3.2653613
50.566467	-18.72218
51.249497	-3.762396
51.741534	-3.499463
52.026206	-19.136092
52.601916	-12.422038
53.056663	-14.974818
53.555976	-14.133823
54.029822	-15.284933
54.478203	-18.337437
54.997525	-15.97074
55.522303	-13.267532
56.08528	-7.5346075
56.44726	-17.222184
57.053892	-8.1536765
57.447703	-15.383835
58.025233	-8.6072365
58.38812	-18.242085
58.813765	-23.048794
59.299435	-23.255608
59.886965	-15.71193
60.36081	-16.786584
60.787364	-21.582035
61.26849	-22.144332
61.87057	-13.388313
62.425364	-8.315367
62.78098	-18.496819
63.308484	-15.505775
63.791425	-15.918922
64.19433	-22.43969
64.673635	-23.217185
65.10928	-27.314524
65.58495	-28.285157
66.11882	-24.739292
66.53082	-30.640872
67.084706	-25.589482
67.52763	-29.086872
68.19247	-15.540597
68.5399	-26.374718
69.05103	-24.694233
69.56217	-22.969257
70.02965	-24.592798
70.43801	-30.699616
70.778164	-42.114017
71.515764	-22.953472
71.84591	-35.073687
72.3816	-31.503772
72.829984	-34.55108
73.388414	-29.164924
73.874084	-29.4134
74.3261	-32.27024
74.85452	-29.153315
75.33564	-29.728924
75.724905	-37.311376
76.13054	-43.712676
76.787195	-30.745895
77.17646	-38.404797
77.7649	-30.67487
78.23875	-31.794456
78.766256	-28.88521
79.13733	-37.903753
79.5175	-46.20576
80.155054	-34.75141
80.709846	-29.63
81.11912	-35.735373
81.58842	-37.213538
82.009514	-42.329088
82.53702	-39.38047
82.959936	-44.36608
83.69481	-25.508772
83.96402	-42.39317
84.49425	-39.175104
85.07906	-31.74175
85.49652	-37.162128
85.92853	-41.537128
86.29869	-50.616192
86.918966	-40.462522
87.36371	-43.801955
87.876664	-41.952875
88.35688	-42.606196
88.92258	-36.700545
89.402796	-37.312486
89.78933	-45.12922
90.31684	-42.143587
90.70519	-49.796476
91.133565	-54.444258
91.77385	-42.786483
92.19949	-47.595993
92.680615	-48.119796
93.14082	-50.35389
93.60648	-52.14077
94.209476	-43.35834
94.606015	-50.37645
95.092595	-50.543226
95.59191	-49.693583
96.13306	-45.616923
96.47048	-57.20212
97.16715	-41.274883
97.79561	-30.459368
98.05664	-47.960316
98.655995	-39.478528
98.965224	-53.26847
99.49364	-50.14715
99.99932	-48.864572
100.545925	-44.40477
101.106174	-38.84841
101.49635	-46.37563
101.91926	-51.46002
102.46769	-46.8625
103.0434	-40.119272
103.49178	-43.266578
103.841934	-53.869065
104.29941	-56.25437
104.900586	-47.561476
105.14524	-66.312386
105.74187	-57.96304
106.236634	-57.522116
106.866004	-46.69581
107.33803	-47.957274
107.873724	-44.28267
108.25571	-52.492632
108.864164	-43.337334
109.34256	-44.129707
109.89371	-39.255817
110.20294	-53.0602
110.73863	-49.432944
111.307976	-43.170117
111.65631	-53.912843
112.171996	-51.85499
112.594	-56.96276
113.12242	-53.883748
113.60718	-54.126127
114.10467	-53.497467
114.54214	-57.45198
115.17515	-46.37077
115.631714	-48.812752
116.1474	-46.680607
116.66763	-44.246676
117.03688	-53.366398
117.55166	-51.338964
117.87271	-64.23522
118.46388	-56.311577
119.07961	-46.545448
119.48616	-52.820782
120.0937	-43.727605
120.57119	-44.593
121.0514	-45.2251
121.57436	-42.59245
121.98363	-48.638735
122.6603	-34.22018
122.9668	-48.171758
123.5325	-42.235986
123.9536	-47.420793
124.37378	-52.653774
124.8731	-51.78968
125.37878	-50.42631
125.97813	-42.007932
126.44925	-43.34286
126.80032	-53.868802
127.45606	-41.033912
127.89717	-44.644684
128.27188	-53.35637
128.79029	-51.085563
129.1741	-59.13219
129.90442	-40.566713
130.26731	-50.15019
130.70569	-54.00838
131.16953	-55.902446
131.74706	-49.10514
132.03355	-64.63603
132.52013	-64.737056
133.12676	-55.658735
133.6188	-55.424998
134.10083	-55.868796
134.6156	-53.878756
135.26044	-41.884062
135.71518	-44.441808
135.98257	-61.43207
136.58739	-52.513747
137.07579	-52.47909
137.68242	-43.45967
137.94435	-60.8837
138.47277	-57.76348
138.89205	-63.11323
139.4523	-57.607318
139.94524	-57.23446
140.46184	-55.052844
140.83109	-64.229455
141.36042	-61.03828
141.83335	-62.2712
142.3554	-59.65706
142.69828	-70.80839
143.32129	-60.50781
143.81332	-60.27618
144.18258	-69.45474
144.68553	-68.30158
145.22941	-64.05427
145.756	-61.108965
146.09616	-72.53429
146.57728	-73.057366
147.0875	-71.43313
147.63229	-67.10341
147.99791	-76.510624
148.49904	-75.484806
149.15115	-62.98632
149.45492	-77.151736
149.97515	-74.689616
150.44172	-76.45936
150.93649	-75.914594
151.37122	-80.04973
151.9533	-72.857845
152.54447	-64.95555
152.87098	-77.433934
153.49762	-66.81789
153.83596	-78.304856
154.37801	-74.220366
154.88006	-73.13158
155.59401	-55.83922
155.89141	-70.51882
156.3589	-72.077684
156.76362	-78.52101
157.20109	-82.46542
157.82682	-71.98537
158.36524	-68.08335
158.65355	-83.47454
159.16105	-82.027336
159.53667	-90.64206
160.04326	-89.27855
160.70628	-75.857765
161.07099	-85.36868
161.58212	-83.608315
162.00686	-88.52555
162.59257	-80.997216
163.13918	-76.562465
163.72216	-69.29651
163.99137	-86.10775
164.44157	-89.112454
164.98363	-85.00632
165.49022	-83.590905
165.83037	-95.02168
166.40699	-88.24816
166.8581	-91.109675
167.40198	-86.824686
167.9595	-81.53729
168.26327	-95.6762
168.83534	-89.261695
169.28554	-92.19479
169.7603	-93.27566
170.28508	-90.42255
170.56065	-106.76991
171.14819	-99.168534
171.66205	-97.196154
172.13954	-98.114156
172.65067	-96.41369
173.15635	-95.05051
173.4774	-107.8948
174.01219	-104.3744
174.67885	-90.69204
174.95078	-107.24527
175.50467	-102.22709
175.94031	-106.27319
176.42417	-106.627575
177.01716	-98.590566
177.4137	-105.66079
177.93938	-102.788174
178.36503	-107.62398
178.94074	-100.90265
179.44096	-100.031414
179.69471	-118.06145
180.15582	-120.16925
180.74518	-112.455635
181.40001	-99.7003
181.63921	-118.79059
182.33133	-103.14859
182.6924	-112.91618
183.14624	-115.584965
183.64646	-114.69935
184.16942	-112.01588
184.54595	-120.62945
185.01798	-121.87466
185.59369	-115.19415
186.00296	-121.21154
186.54866	-116.85576
187.07799	-113.68558
187.50272	-118.5569
188.00112	-117.81465
188.49043	-117.71514
188.8424	-128.31206
189.3681	-125.44783
189.89833	-122.18528
190.32943	-126.60316
190.81146	-127.10592
191.24074	-131.65558
191.79917	-126.2364
192.28303	-126.63992
192.61954	-138.27142
193.24072	-128.1004
193.71457	-129.2303
194.19114	-130.0772
194.5986	-136.33447
195.15157	-131.36074
195.54993	-138.30295
196.01832	-139.83446
196.50581	-139.89775
197.08243	-133.13686
197.36801	-148.63984
197.95463	-141.13252
198.47305	-138.93203
198.9187	-142.21377
199.3589	-145.88142
199.82365	-147.68213
200.33842	-145.65485
200.83773	-144.83499
201.24882	-150.77914
201.7827	-147.26176
202.31202	-144.14815
202.63035	-157.17763
203.13966	-155.56463
203.4971	-165.62568
204.21832	-147.74032
204.63396	-153.372
205.07325	-157.12681
205.54982	-158.02751
205.99366	-161.43802
206.60757	-151.81374
206.85495	-170.31554
207.41338	-164.94961
207.87085	-167.3077
208.3729	-166.24259
208.8331	-168.43689
209.38153	-163.92122
209.8863	-162.65
210.33831	-165.43143
210.82398	-165.65194
211.16504	-176.91087
211.68164	-174.76012
212.38286	-158.43665
212.74211	-168.38797
213.23324	-168.15647
213.64978	-173.69198
214.09998	-176.6059
214.4083	-190.42767
215.05313	-178.37576
215.45695	-184.87356
215.82984	-193.77122
216.44193	-184.25164
216.8794	-188.1528
217.27412	-195.38565
217.71977	-198.65391
218.18362	-200.54565
218.65382	-201.92044
219.24772	-193.84229
219.61152	-203.37733
220.00988	-210.32644
220.38004	-219.38179
221.13856	-198.64654
221.4969	-208.70639
221.89617	-215.55499
222.35456	-217.83718
222.84478	-217.73192
223.37319	-214.66223
223.99074	-204.74741
224.35363	-214.36372
224.7911	-218.29462
225.22492	-222.42883
225.75698	-219.08124
226.31359	-213.89496
226.6401	-226.28084
227.14214	-225.23544
227.49957	-235.31363
227.9916	-235.02567
228.53366	-230.93359
229.02206	-230.91234
229.56867	-226.45683
230.13165	-220.68958
230.53092	-227.55635
231.08844	-222.27331
231.43768	-232.90345
232.01339	-226.234
232.28897	-242.53663
232.78373	-242.05163
233.44039	-229.13067
233.73325	-244.14276
234.3808	-231.97698
234.70186	-244.82077
235.25574	-239.789
235.64682	-247.23762
236.27165	-236.77243
236.65909	-244.50897
237.14567	-244.69585
237.6268	-245.25057
237.93966	-258.73131
238.559	-248.70495
238.8737	-262.0468
239.35664	-262.44365
239.77046	-268.19988
240.37072	-259.5881
240.79546	-264.50753
241.11924	-277.08266
241.62765	-275.608
242.09967	-276.8046
242.45983	-286.70424
242.96733	-285.2019
243.5958	-274.4522
244.02144	-279.27574
244.468	-282.48562
244.9282	-284.63984
245.5321	-275.774
245.73674	-297.54138
246.15056	-303.2987
246.6708	-300.85323
247.18557	-298.83906
247.6576	-300.07014
248.08415	-304.82938
248.5689	-305.09498
249.07914	-303.4148
249.52115	-306.98913
249.79673	-323.3257
250.2733	-324.23855
250.93087	-311.28014
251.2992	-320.48683
251.68484	-328.36575
252.00953	-340.9431
252.58888	-333.93632
253.08455	-333.4083
253.43107	-344.2764
253.95858	-341.24575
254.40968	-344.11832
254.79804	-351.78402
255.3974	-343.2905
255.7821	-351.26146
256.31053	-348.18526
256.71343	-354.71226
257.09815	-362.71913
257.50197	-369.20494
258.0595	-363.85178
258.41692	-373.89825
259.01082	-365.87694
259.54378	-362.47175
259.86665	-375.21392
260.3414	-376.2221
260.69793	-386.34176
261.27455	-379.58411
261.68473	-385.56758
262.15676	-386.847
262.44962	-401.8309
262.92983	-402.46137
263.48008	-397.7355
263.91663	-401.74192
264.3723	-404.23553
264.6597	-419.63027
265.19174	-416.30543
265.7047	-414.42683
265.9048	-436.54858
266.53962	-425.27332
266.96344	-430.26163
267.4091	-433.57345
267.79108	-441.70914
268.455	-428.2712
268.87975	-433.1141
269.17624	-447.8779
269.7283	-442.9413
270.12484	-450.04106
270.53866	-455.72465
270.92065	-463.88068
271.31992	-470.73306
271.8065	-470.89965
272.18212	-479.5498
272.64414	-481.54736
273.14073	-480.9049
273.48906	-491.66027
273.77737	-507.0439
274.4022	-496.60553
274.7287	-508.98524
275.22438	-508.4743
275.6273	-515.0358
276.1075	-515.63714
276.62227	-513.5817
276.88057	-531.2773
277.50448	-520.8844
277.90102	-527.9421
278.2257	-540.47106
278.76322	-536.7364
279.09337	-548.8364
279.5854	-548.5634
279.99923	-554.27973
280.40486	-560.6285
280.8678	-562.6217
281.23887	-571.6356
281.65087	-577.48417
282.06833	-582.9226
282.45304	-590.8633
282.94326	-590.73385
283.33707	-598.0269
283.85367	-595.847
284.19836	-606.8995
284.69768	-606.0592
285.18335	-606.24383
285.61627	-610.52263
285.98825	-619.41463
286.42754	-623.2187
286.845	-628.6335
287.20606	-638.3866
287.54894	-649.58644
288.0337	-649.8722
288.44207	-656.0073
288.8577	-661.5814
289.3179	-663.7478
289.66443	-674.63657
290.0919	-679.324
290.66487	-672.82896
290.95045	-688.37175
291.3679	-693.8734
291.70624	-705.32885
292.1319	-710.19146
292.66758	-706.5342
293.07594	-712.6599
293.45884	-720.77877
293.90085	-724.35724
294.42563	-721.5571
294.79853	-730.4064
295.27783	-731.12644
295.56705	-746.43686
295.91357	-757.2858
296.462	-752.6761
296.90491	-756.1714
297.17413	-772.97674
297.70163	-770.01555
298.20822	-768.61106
298.4947	-784.10933
298.89034	-791.18434
299.42512	-787.67265
299.63067	-809.35564
300.02448	-816.6529
300.48196	-818.98427
300.93216	-821.9073
301.30505	-830.8087
301.89986	-822.6089
302.2109	-836.2596
302.7075	-835.6445
303.15405	-838.85554
303.48238	-851.07976
303.8771	-858.30004
304.41188	-854.7294
304.74294	-866.8196
305.24862	-865.5106
305.51055	-882.9008
305.8116	-897.2363
306.2618	-900.1929
306.84114	-893.18686
307.25678	-898.793
307.6524	-905.8896
308.13536	-906.3015
308.51916	-914.37224
308.8593	-925.7017
309.3741	-923.6823
309.75335	-932.0684
310.0753	-944.8238
310.4764	-951.5592
310.80563	-963.7626
311.24583	-967.4812
311.7233	-968.3198
312.05164	-980.5725
312.4591	-986.8393
313.0239	-980.9674
313.33676	-994.3951
313.79605	-996.6207
314.43452	-985.1034
314.92564	-984.9432
315.36857	-988.3957
315.69053	-1001.1558
316.09252	-1007.8133
316.57365	-1008.3874
316.89652	-1021.0641
317.3458	-1024.0874
317.83966	-1023.6629
318.08887	-1042.0517
318.6282	-1038.1064
319.1457	-1035.879
319.45856	-1049.3324
319.8342	-1057.9828
320.26892	-1062.1163
320.72276	-1064.7481
321.25573	-1061.3653
321.5413	-1076.9147
322.08155	-1072.971
322.36076	-1089.0122
322.72	-1098.9367
323.122	-1105.5281
323.50036	-1114.0121
324.04424	-1109.7111
324.4899	-1113.0182
324.87006	-1121.3529
325.22658	-1131.4764
325.67678	-1134.3394
325.98328	-1148.2887
326.41074	-1152.9242
326.72634	-1166.2247
327.10832	-1174.3687
327.56762	-1176.6185
327.93324	-1186.006
328.41436	-1186.6227
328.91367	-1185.7773
329.43208	-1183.4286
329.76587	-1195.3352
330.11148	-1206.2981
330.4689	-1216.3591
330.81724	-1227.0455
331.25653	-1230.8149
331.6094	-1241.2789
331.99595	-1249.0298
332.297	-1263.4477
332.7572	-1265.5822
333.20558	-1268.703
333.6685	-1270.6516
333.8013	-1297.9579
334.347	-1293.5183
334.58255	-1312.909
335.02639	-1316.3711
335.36926	-1327.5333
335.7931	-1332.4625
336.1969	-1338.9493
336.61527	-1344.3702
336.97543	-1354.2168
337.48748	-1352.4044
337.72577	-1371.5904
338.18233	-1373.9959
338.60888	-1378.7319
338.81625	-1400.346
339.35012	-1396.8601
339.6539	-1410.9913
339.96403	-1424.6659
340.36148	-1431.6913
340.90354	-1427.5562
341.2255	-1440.3233
341.43378	-1461.8438
341.72754	-1476.7702
342.2314	-1475.5734
342.73708	-1474.2679
342.99993	-1491.5315
343.35554	-1501.7229
343.68296	-1514.0752
344.12042	-1518.0154
344.4342	-1531.4335
344.84074	-1537.7338
345.08085	-1556.7828
345.63655	-1551.5664
345.87484	-1570.8164
346.3596	-1571.0727
346.69338	-1582.9181
347.14722	-1585.5666
347.45645	-1599.3521
347.96213	-1598.0239
348.21042	-1616.4158
348.59696	-1624.1674
349.08808	-1623.9966
349.62378	-1620.3403
350.02304	-1627.1858
369.24067	-189.6849
372.03827	-12.454927
372.50484	-14.125788
372.8359	-26.208325
373.52257	-11.000819
373.90092	-19.488014
374.4266	-16.583715
374.99777	-10.278323
375.50708	-8.6444055
375.98457	-9.459089
376.45114	-11.164382
376.96137	-9.466549
377.3943	-13.721646
377.76172	-23.05932
378.4202	-9.937252
379.0514	0.9924999
379.35152	-13.476536
379.86447	-11.567429
380.4229	-6.1684846
380.9686	-1.812632
381.32512	-11.926738
382.0136	3.4190097
382.52384	5.117417
382.82943	-8.945821
383.50063	5.073876
383.86898	-4.1191456
384.33646	-5.6938104
384.70935	-14.58483
385.29143	-7.367607
385.84804	-2.1593554
386.2373	-9.741566
386.7148	-10.5994935
387.25685	-6.4899254
387.81891	-0.79688047
388.23273	-6.5614202
388.72295	-6.4076917
389.14496	-11.520162
389.55605	-17.415838
390.18633	-6.530412
390.62925	-10.022936
391.1122	-10.430336
391.66608	-5.4240037
392.23633	0.9370005
392.64742	-4.99725
393.10217	-7.590661
393.59875	-6.9751336
394.0735	-8.0268075
394.68742	1.6168792
395.01302	-10.866496
395.49778	-11.181855
396.00346	-9.864491
396.70013	6.172415
396.90204	-15.80981
397.62963	2.5583322
397.92704	-12.157529
398.651	5.947152
398.90656	-11.955517
399.6369	6.672966
399.867	-13.191117
400.4518	-5.8115045
400.95384	-4.735504
401.43314	-5.458825
401.93245	-4.6149937
402.41903	-4.710076
402.87378	-7.342299
403.38037	-5.9369883
403.89696	-3.746882
404.25803	-13.500255
404.80555	-9.02653
405.3576	-4.116257
405.81872	-6.2208446
406.43445	3.59531
406.88556	0.6906497
407.26846	-7.420956
407.73958	-8.7203335
408.33348	-0.60837744
408.79914	-2.3880815
409.35848	3.081224
409.78776	-1.4737711
410.29344	-0.10229913
410.71635	-5.1603847
411.18656	-6.516316
411.574	-14.226102
412.24885	0.048889827
412.6663	-5.390555
413.21383	-0.8372947
413.67312	-3.0818317
414.19244	-0.6838301
414.5726	-8.9763735
415.19198	1.0812239
415.5958	-5.42031
416.0742	-6.2330076
416.57623	-5.1722047
417.03007	-7.7723635
417.523	-7.425376
418.05325	-4.271713
418.75447	12.109529
419.17556	6.896013
419.56392	-0.78686103
419.93772	-9.582363
420.53526	-1.1771978
421.15008	8.5038625
421.34198	-14.245969
422.005	-0.80129984
422.64256	10.6117875
422.96907	-1.8159432
423.53113	3.8657033
423.9204	-3.791894
424.37242	-6.5422914
424.849	-7.4556325
425.3192	-8.88916
425.82488	-7.496132
426.3533	-4.4662386
426.9099	0.80068564
427.29098	-7.450923
427.8876	0.8194779
428.3551	-0.75016696
428.86532	0.9408789
429.36827	2.06104
429.87122	3.1685563
430.41146	7.1108605
430.75707	-3.7717164
431.25456	-3.0760138
431.55651	-17.3883
432.25774	-1.064154
432.68702	-5.5843546
433.21725	-2.3369486
433.63016	-8.143723
434.25953	2.695498
434.53238	-13.881957
435.09536	-8.155596
435.63014	-4.5804432
436.19585	1.3578969
436.63968	-2.0704072
437.17264	1.3150553
437.63558	-0.5981535
438.03485	-7.485005
438.61147	-0.68963466
439.05257	-4.349026
439.55188	-3.4698928
439.96207	-9.512154
440.59598	1.6862832
440.95705	-8.058594
441.44636	-8.025152
441.9857	-4.135656
442.53684	0.71500244
442.85335	-12.473976
443.28445	-16.88056
443.87016	-9.380866
444.4386	-3.2855058
444.94064	-2.2241818
445.50816	3.8258233
445.81466	-10.080355
446.32398	-8.4825836
446.8815	-3.1707798
447.31806	-7.1948623
447.80464	-7.334996
448.19572	-14.768393
448.83873	-2.8272753
449.30803	-4.3256097
449.77915	-5.6331263
450.25118	-6.8717597
450.8578	2.1814714
451.17613	-10.8866674
451.7182	-6.7904957
452.31937	1.9021468
452.66498	-9.058317
453.04333	-17.48697
453.62995	-10.004704
454.15928	-6.85711
454.6795	-4.380615
455.22702	0.1389924
455.6354	-5.9790055
456.10105	-7.7477
456.5649	-9.612765
457.08694	-7.0359365
457.66447	-0.2160289
458.0992	-4.333624
458.63763	-0.4953469
458.9596	-13.282182
459.478	-10.942219
460.04553	-4.879404
460.43843	-12.18047
460.9241	-12.428397
461.55165	-1.7226416
462.02913	-2.5423112
462.4002	-11.564798
462.96682	-5.603932
463.55254	1.9076414
464.02002	0.3118495
464.46658	-2.8991332
464.88586	-8.242677
465.37698	-8.025356
465.73987	-17.645344
466.4793	1.6300317
466.9577	0.9502123
467.27965	-11.826135
467.7453	-13.589039
468.29192	-9.124924
468.6939	-15.735458
469.32874	-4.5529774
469.8026	-5.674141
470.22004	-11.094279
470.88216	2.2431844
471.3451	0.30179047
471.84986	1.5263939
472.1991	-9.159474
472.71843	-6.7717034
473.19045	-8.039214
473.64247	-10.830284
474.23183	-3.0704731
474.7566	-0.29549857
475.23136	-1.2883089
475.74613	0.6828927
476.26364	2.9430163
476.7675	4.1085716
477.04947	-11.694483
477.58425	-8.147318
478.28183	7.9213875
478.7293	4.7849147
479.1577	0.15032448
479.7179	5.63085
480.05626	-5.868996
480.62833	0.5629824
481.0567	-4.0516943
481.4569	-10.813424
482.0362	-3.8083976
482.48825	-6.617197
482.9994	-4.884477
483.54326	-0.63501244
483.95344	-6.617474
484.4391	-6.7998953
484.98663	-2.3178594
485.3768	-9.780259
486.0098	1.3709439
486.3718	-8.355998
486.9584	-0.8551965
487.4759	1.3828565
487.88064	-5.030138
488.31174	-9.381697
488.78286	-10.753439
489.23215	-13.745141
489.8806	-1.4596686
490.309	-6.0519714
490.7892	-6.7023258
491.2967	-5.2363123
491.7642	-6.822005
492.30533	-2.7952118
492.7728	-4.4171966
493.2194	-7.606135
493.82055	1.04701
494.20436	-6.9997302
494.68275	-7.736045
495.1775	-7.2732965
495.6559	-8.021009
496.2098	-3.0085886
496.7746	2.8880839
497.17386	-3.960213
497.49946	-16.476733
498.1661	-2.7642563
498.72	2.2691664
498.98466	-14.934654
499.70043	2.5242833
500.1388	-1.3419285
500.5672	-5.957337
501.1747	3.1892878
501.7732	11.65203
501.99327	-8.944442
502.5144	-6.4068607
503.12286	2.8027372
503.5876	0.9684572
503.996	-5.159771
504.4862	-5.0273744
504.98187	-4.4798397
505.4657	-4.7566447
505.85226	-12.577647
506.2852	-16.793497
506.78904	-15.608292
507.30836	-13.226069
507.85314	-8.945821
508.27424	-14.097248
508.92	-2.0442472
509.46295	2.1917216
509.844	-6.0707637
510.23966	-13.156144
510.87176	-2.163788
511.22464	-12.5538815
511.8067	-5.3883456
512.3197	-3.4938827
512.7135	-10.7332684
513.30557	-2.8133182
513.80033	-2.3198119
514.3078	-0.83944505
514.68436	-9.415034
515.28644	-0.7211442
515.67844	-8.102544
516.30235	2.326394
516.65705	-7.948868
517.2364	-0.963656
517.6029	-10.317846
518.2496	1.8120112
518.7007	-1.0462324
519.26094	4.4446686
519.5911	-7.658653
520.1277	-3.9439008
520.5897	-5.969052
521.17997	1.7946305
521.5638	-6.181875
522.13767	0.38498694
522.53785	-6.4422686
523.0526	-4.41157
523.59104	-0.54425686
524.0576	-2.2380533
524.55874	-1.2382776
524.83796	-17.285322
525.5237	-2.1509387
525.88933	-11.603081
526.4105	-8.968893
526.9098	-8.14179
527.46094	-3.3438547
527.8211	-13.158974
528.2495	-17.783821
528.95615	-1.0395836
529.4482	-0.7880351
529.9402	-0.4599523
530.5114	5.8918833
530.857	-5.067452
531.4409	2.245671
531.82924	-5.4660274
532.28854	-7.646213
532.656	-16.9503
533.2644	-7.745438
533.73464	-9.099496
534.33035	-0.8827418
534.6196	-16.201183
535.31716	-0.111144485
535.8074	0.001496928
536.22483	-5.409077
536.5977	-14.284847
537.0916	-13.881126
537.59817	-12.4590754
538.15387	-7.302669
538.77596	2.9645789
539.1543	-5.4743055
539.82643	8.603615
540.0156	-14.3648175
540.6859	-0.43632508
541.09245	-6.6583826
541.54356	-9.546705
542.0283	-9.802144
542.4967	-11.376987
543.0224	-8.506633
543.60174	-1.552225
544.0574	-4.0298676
544.64857	3.8299594
545.03056	-4.3308603
545.48167	-7.2092354
546.04646	-1.3424562
546.53214	-1.4900766
547.07147	2.3520858
547.3416	-14.396795
547.9	-9.021557
548.4257	-6.1452137
548.8932	-7.724159
549.36703	-8.846042
549.8982	-5.5056567
550.4357	-1.7659185
550.8213	-9.6196705
551.2606	-13.372344
551.87905	-3.4182058
552.3629	-3.772376
552.9295	2.2274329
553.4052	1.2625372
553.92724	3.8277363
554.3911	1.965687
554.8149	-3.0085886
555.30967	-2.4893841
555.75805	-5.5475485
556.3274	0.6676557
556.84944	3.234893
557.19505	-7.722774
557.67435	-8.4415695
558.2719	-0.08930483
558.65934	-7.834439
559.24505	-0.3689922
559.7689	2.4057054
560.17	-4.321593
560.59383	-9.286892
561.13953	-4.862921
561.5888	-7.888468
562.12815	-3.9334066
562.51923	-11.470137
563.0704	-6.591624
563.5879	-4.3535245
564.1236	-0.77910405
564.65836	2.7777314
565.0758	-2.65176
565.56786	-2.340583
566.05353	-2.5436897
566.65743	6.294581
567.0467	-1.3122527
567.52236	-2.2601107
568.0817	3.158814
568.6547	9.638956
568.9712	-3.5171538
569.43594	-5.3687684
570.038	3.3750205
570.46367	-1.4237398
570.91387	-4.4061087
571.41773	-3.2100793
571.94706	-0.08080247
572.48275	3.5380956
572.84564	-6.076568
573.36587	-3.6224602
573.87336	-2.148175
574.38086	-0.6830056
574.7374	-10.813846
575.23397	-10.200654
575.94883	7.1848486
576.3745	2.4728733
576.76374	-5.1254977
577.2685	-3.9131432
577.8688	4.6580457
578.31716	1.6204673
578.83466	3.8654266
579.2794	0.4659671
579.7096	-3.9486105
580.1716	-6.0223944
580.65183	-6.614433
581.2721	3.4677812
581.56405	-11.587877
582.06336	-10.713368
582.72093	2.2585005
583.082	-7.5605295
583.72046	3.96851
584.0206	-10.4270256
584.69635	3.9540714
585.14746	1.0240094
585.5631	-4.538156
585.85596	-19.552747
586.49897	-7.686739
586.941	-11.255653
587.4121	-12.570127
587.92597	-10.573511
588.53897	-1.0254548
588.8946	-11.2558305
589.5112	-1.3908517
589.87683	-10.835257
590.42435	-6.2987246
590.89	-8.0215565
591.57395	6.996418
591.8768	-7.2435087
592.42797	-2.4593916
592.8745	-5.6483633
593.2847	-11.624638
593.7604	-12.649788
594.3734	-3.050797
594.84177	-4.6116756
595.54753	12.083203
595.7822	-7.38917
596.3479	-1.447235
596.83356	-1.672762
597.3647	1.6276571
597.63755	-14.91263
598.286	-2.632097
598.75987	-3.7612092
599.37923	6.289529
599.7994	1.0743112
600.24416	-2.32092
600.74984	-0.9941365
601.1764	-5.6998455
601.6575	-6.2835865
602.346	9.06416
602.68525	-2.357403
603.1955	-0.68017586
603.66114	-2.409367
604.1068	-5.7205707
604.6643	-0.39974976
605.049	-8.311217
605.6575	0.88830153
606.0886	-3.4941598
606.476	-11.242387
607.1054	-0.37564106
607.6311	2.4421884
608.0231	-4.918473
608.59423	1.421094
609.109	3.4347217
609.55466	0.14645918
610.1149	5.6466476
610.5551	1.9507599
610.99166	-2.0352103
611.40275	-7.979269
611.98756	-0.5519941
612.46413	-1.4693715
612.88523	-6.5967422
613.38454	-5.803767
613.97026	1.6522012
614.2631	-13.312029
614.827	-7.498863
615.44273	2.2166548
615.8811	-1.6285483
616.3668	-1.7994003
616.8597	-1.447235
617.2872	-6.149811
617.85016	-0.3853373
618.39586	4.0223406
618.8688	2.791649
619.20895	-8.587337
619.83286	1.8285937
620.2212	-5.8816866
620.73417	-3.9682337
621.2089	-5.037051
621.8192	4.334283
622.19755	-4.1313025
622.8269	6.7423107
623.1962	-2.4375586
623.7819	5.035599
624.1757	-2.2070189
624.77324	6.1793214
625.2462	4.951024
625.64817	-1.673039
626.0529	-8.0550054
626.66044	1.0852476
627.047	-6.7371534
627.5881	-2.697095
628.02286	-6.8271634
628.59766	-0.16973754
629.0042	-6.474853
629.64904	5.5441177
630.10106	2.7650206
630.56854	1.1395597
630.98054	-4.745728
631.45984	-5.4253824
631.96825	-3.8807234
632.58307	5.8023217
633.0651	5.345991
633.3916	-7.1075897
633.90456	-5.1799485
634.5139	4.1380957
634.9232	-1.9654766
635.3852	-3.9552393
635.9873	4.764625
636.3966	-1.2902416
636.93955	2.8786186
637.4643	5.678236
637.83176	-3.6216293
638.2947	-5.5765913
638.88587	2.3352262
639.2624	-6.241576
639.8199	-0.9830551
640.22373	-7.448594
640.82946	1.5477785
641.30694	0.69813626
641.73804	-3.710353
642.2137	-4.6413715
642.70665	-4.315386
643.14594	-8.097016
643.71983	-1.5220149
644.2537	1.9828236
644.753	2.785198
645.2223	1.3329768
645.6398	-4.123565
646.15455	-2.1019959
646.6275	-3.2393793
647.1477	-0.81042226
647.5406	-8.1894005
648.02356	-8.54367
648.55016	-5.629914
649.0786	-2.5461896
649.4751	-9.6227115
649.98534	-7.967165
650.53104	-3.5235124
651.07855	0.9601593
651.71156	12.053831
652.02806	-1.1067186
652.4728	-4.4433567
652.8757	-11.045784
653.39776	-8.42095
654.06624	5.413601
654.47733	-0.5284988
654.9148	-4.4428025
655.566	8.012276
655.9316	-1.4184893
656.4209	-1.3118042
656.9084	-1.4194919
657.3932	-1.6520436
657.827	-5.885565
658.3172	-5.693764
658.80926	-5.332516
659.2913	-5.850652
659.7542	-7.784415
660.2781	-5.1075303
660.8738	3.148003
661.2458	-5.784698
661.8333	1.8578145
662.3181	1.5671248
662.6846	-7.797956
663.1612	-8.706475
663.7187	-3.4397617
664.1789	-5.5948163
664.7828	3.2823982
665.33124	7.919501
665.67685	-3.041932
666.1625	-3.2601107
666.61363	-6.116369
667.11294	-5.313625
667.7905	9.2597405
668.1843	1.9681737
668.6391	-0.59538317
669.2448	8.38136
669.76867	11.081475
670.2971	14.194493
670.6054	0.36895186
671.03196	-4.4152572
671.6104	2.5325746
671.9187	-11.311759
672.55263	-0.15811523
673.0374	-0.37648536
673.55944	2.1823025
674.04056	1.6470034
674.5599	3.9770123
674.9182	-6.0011154
675.4339	-3.927879
675.9714	-0.1304908
676.38615	-5.761697
676.8882	-4.746836
677.32384	-8.7871125
677.92047	-0.48731944
678.4862	5.4250454
678.7945	-8.280018
679.3329	-4.4560675
679.86315	-1.2725509
680.2615	-8.138136
680.80357	-4.0058182
681.4311	6.651146
681.7631	-5.3305836
682.3797	4.504093
682.72715	-6.3239414
683.21555	-6.348815
683.7294	-4.41157
684.30785	2.5547242
684.69166	-5.501943
685.2792	2.0758944
685.834	7.229069
686.18687	-3.1959836
686.6134	-7.954976
687.261	4.2498136
687.74574	4.0245507
688.26506	6.3324758
688.64523	-1.94834
689.1327	-1.9964189
689.5838	-4.8642995
690.2159	6.1204514
690.5279	-7.4107396
691.04357	-5.316758
691.6702	5.3476533
692.12496	2.7317961
692.4924	-6.562746
693.0854	1.4936971
693.37096	-14.094227
694.0749	2.4347282
694.4269	-7.932252
694.96076	-4.421794
695.48554	-1.6730522
695.87753	-9.078903
696.486	0.11936903
696.91345	-4.5302538
697.3673	-7.160866
697.98847	2.9911082
698.3832	-4.1733457
698.86613	-4.562759
699.46003	3.525108
699.85566	-3.5917027
700.2895	-7.820898
700.7979	-6.243027
701.28357	-6.478725
701.7665	-6.890275
702.4059	4.6784473
702.79697	-2.78167
703.3081	-1.0315363
703.8365	2.0265688
704.25125	-3.6384953
704.7424	-3.4193468
705.0716	-15.62711
705.8001	2.8327362
706.26487	0.9738527
706.7087	-2.4488907
707.2053	-1.7805684
707.8383	9.330735
708.1748	-2.2869237
708.69777	0.33928264
709.26166	6.122661
709.6773	0.579842
710.0129	-11.161889
710.72594	6.108011
710.9888	-11.21502
711.6536	2.346347
712.0629	-3.7695003
712.5049	-7.297405
713.15884	5.371142
713.45806	-9.165279
714.0556	-0.7303325
714.5531	-0.07217479
715.0533	0.8355064
715.5699	3.0000327
716.09196	5.5955804
716.4239	-6.433397
716.95416	-3.1694476
717.398	-6.606419
717.83455	-10.621814
718.5076	3.5651857
718.9132	-2.7283275
719.33977	-7.466991
720.0155	6.904027
720.43116	1.3412879
720.8304	-5.47265
721.4007	0.7719399
721.7499	-9.885275
722.2647	-7.878666
722.80494	-3.890288
723.4434	7.601886
723.779	-4.1086383
724.24467	-5.883072
724.75854	-3.9179254
725.29605	-0.1434785
725.77535	-0.8511531
726.3156	3.1511425
726.7931	2.3216843
727.19143	-4.6158776
727.75805	1.4283761
728.23553	0.64687145
728.7194	0.2890732
729.31056	8.176828
729.68163	-0.81734153
730.1873	0.5124036
730.6739	0.3825002
731.02404	-10.21752
731.6125	-2.57078
732.0936	-3.1405763
732.7321	8.366709
733.13225	1.6259949
733.5697	-2.3245082
734.0636	-1.8767527
734.5856	0.74180896
735.0631	-0.14814194
735.5906	2.873368
735.9335	-8.29387
736.54013	0.81754525
736.9658	-3.9544084
737.46145	-3.4282121
737.94075	-4.112233
738.35	-10.202587
739.07216	7.779512
739.41595	-3.3297588
739.898	-3.8277966
740.33363	-7.894417
740.7502	-13.4145715
741.325	-6.735161
741.78155	-9.231062
742.41547	1.951591
742.9466	5.252327
743.41864	3.982263
743.7788	-5.8262666
744.31904	-1.7708919
744.7956	-2.7200295
745.3004	-1.4674257
745.72876	-6.079609
746.2008	-7.33472
746.76285	-1.6910529
747.15484	-9.094523
747.7051	-4.3332287
748.33446	6.529791
748.711	-2.0757567
749.1621	-4.955055
749.7014	-1.0185486
750.158	-3.5014023
750.68186	-0.7813203
751.2385	4.5212293
751.6505	-1.3396858
752.1625	0.5300943
752.7373	7.1245934
753.2539	9.301363
753.685	4.9239406
754.1252	1.1796178
754.71365	8.843033
755.15476	5.267775
755.4931	-6.2632573
756.0897	2.0591072
756.6909	10.71247
757.0083	-2.3777124
757.59493	5.1688267
757.9924	-1.781947
758.6363	10.114383
758.9401	-4.0179817
759.49305	0.941156
760.04056	5.4305727
760.4089	-3.791617
760.9801	2.6018335
761.3284	-8.184909
761.9905	5.1632995
762.4762	4.99684
762.86364	-2.7194822
763.48573	7.571683
763.85317	-1.708427
764.4425	6.0168003
764.92637	5.659945
765.4193	5.987784
765.8959	5.11493
766.33154	1.073335
766.8054	-0.041212747
767.43294	10.600699
767.8231	3.0682232
768.26603	-0.33364376
768.73624	-1.7234727
769.27284	1.9971965
769.7194	-1.2592861
770.055	-12.961955
770.74986	2.8424127
771.1482	-4.0467074
771.65936	-2.2659153
772.28964	8.627625
772.68436	1.4039178
773.1109	-3.3128992
773.6357	-0.5047265
774.1996	5.3504237
774.61067	-0.6186014
775.21094	7.972099
775.63567	3.0900627
776.0295	-4.1907263
776.6852	8.640474
776.99355	-5.187963
777.49104	-4.473758
778.235	15.215027
778.5488	1.8205795
779.039	1.9456546
779.52285	1.5955936
779.9849	-0.39527761
780.53694	4.50997
780.98896	1.7205235
781.481	1.991669
782.0376	7.1909436
782.44597	1.1154972
782.93255	0.975515
783.4273	1.4590544
783.85114	-3.4861983
784.4978	8.671508
784.80156	-5.496693
785.47913	9.046087
785.9148	4.9353186
786.3677	2.276633
786.83973	1.0270568
787.48366	13.014564
787.95296	11.562383
788.3586	5.176122
788.7897	0.7625405
789.32356	4.284087
789.8138	4.421292
790.30036	4.2868504
790.7233	-0.69763574
791.29626	5.820837
791.88106	13.209974
792.2276	2.2881564
792.71507	2.2144385
793.3235	11.484444
793.7255	4.848587
794.18663	2.7290852
794.635	-0.26147595
795.10886	-1.3720529
795.781	12.746737
796.10567	0.1309056
796.61135	1.5088088
797.0834	0.23352094
797.5472	-1.6298082
798.1011	3.4548991
798.5331	-0.88883653
798.96876	-4.9195812
799.62086	7.587553
800.03014	1.5746113
800.4212	-5.943624
800.98147	-0.40881938
801.46623	-0.59372093
802.011	3.7199627
802.5176	5.079417
802.83775	-7.834993
803.44984	1.6942644
803.9046	-0.9007491
804.3584	-3.5818284
804.95596	4.918413
805.36705	-1.0398606
805.8709	0.16331878
806.3211	-2.7587288
806.9541	8.310881
807.3816	3.6516935
807.92273	7.699706
808.23105	-6.057222
808.8786	6.179598
809.407	9.237908
809.7481	-2.0984208
810.3056	3.2106327
810.8995	11.3288354
811.2324	-0.53568857
811.63165	-7.377765
812.3747	12.145029
812.64847	-4.285255
813.18416	-0.6527427
813.6944	1.01959
814.1828	1.073058
814.77214	8.817513
815.1714	1.9706604
815.7189	6.5028924
816.13183	0.7395993
816.5957	-1.2048354
817.17866	6.173695
817.7016	8.807559
818.1045	2.2144452
818.62476	4.6740806
819.08314	2.3838724
819.5215	-1.4738042
820.1163	6.808951
820.42374	-7.1434525
821.0258	1.6294776
821.68157	14.491343
[truncated: 49 more rows]
