# Supplementary material for: Staphylococcus aureus vWF-binding protein triggers a strong interaction between clumping factor A and host vWF
Source: Commun Biol. 2021 Apr 12;4:453. doi: 10.1038/s42003-021-01986-6 (PMC8041789; doi:10.1038/s42003-021-01986-6)
Supplement: Supplementary file 3 — Supplementary Data 1 [file 42003_2021_1986_MOESM3_ESM.zip › Supplementary Data 1/Fig S1 cell 2 curve_2.tsv]

x	y
-109.486415	148.18533
-109.00802	147.40258
-108.46596	151.51433
-108.12126	140.49244
-107.558286	146.19474
-107.18903	137.02875
-106.676985	138.88575
-106.064896	148.33762
-105.69109	139.54247
-105.28728	133.11298
-104.81707	131.68178
-104.318666	132.47341
-103.80207	134.59252
-103.41281	127.022
-103.097214	113.7413
-102.571526	116.62203
-101.88486	131.80286
-101.59837	116.298506
-101.045394	121.25576
-100.487874	126.59532
-100.08042	120.37865
-99.69116	112.77085
-99.07361	122.68847
-98.5552	124.99056
-98.07771	124.13706
-97.57749	125.05
-97.09273	124.77636
-96.58978	125.86784
-96.30056	110.620256
-95.74213	115.99938
-95.28829	113.34744
-94.764424	116.0814
-94.278754	115.85324
-93.85766	110.657296
-93.43838	105.38688
-92.89723	109.42568
-92.56163	97.659276
-91.98046	104.779185
-91.46478	106.89583
-91.07642	99.208024
-90.534364	103.357704
-90.19421	91.991255
-89.65761	95.63949
-89.059164	104.13936
-88.61988	100.37652
-88.19969	95.1371
-87.80679	87.81189
-87.39479	81.911235
-86.81453	88.95174
-86.25792	94.2259
-85.93323	81.65574
-85.42482	83.20439
-84.86912	88.31797
-84.487134	80.1688
-83.83957	92.41994
-83.4976	81.10181
-83.026485	79.76493
-82.66087	70.3139
-82.13882	72.90066
-81.69953	69.16161
-81.20568	69.565964
-80.650885	74.64863
-80.19159	72.39929
-79.90146	57.23324
-79.22571	71.580054
-78.726394	72.433844
-78.18797	76.272176
-77.89148	61.56656
-77.30758	68.88355
-76.82191	68.63715
-76.46175	58.79487
-75.881495	65.88469
-75.35217	69.005995
-74.98928	59.37779
-74.57728	53.483752
-74.137084	49.825033
-73.542274	57.95988
-73.30399	38.770667
-72.76193	42.818155
-72.118915	54.694697
-71.65598	52.72745
-71.05208	61.61244
-70.63917	55.793682
-70.20352	51.772787
-69.76787	47.71476
-69.149415	57.72205
-68.80199	46.858212
-68.34906	44.122365
-67.75971	51.90684
-67.294046	50.13819
-66.74289	54.94104
-66.24449	55.76365
-65.88615	45.742406
-65.425944	43.577305
-64.9239	44.610846
-64.49098	40.408354
-64.06989	35.184685
-63.464164	44.164467
-63.10855	33.96598
-62.45917	46.288837
-61.931665	49.298503
-61.463275	47.788724
-61.13404	35.545657
-60.53559	44.0276
-60.03537	44.893877
-59.647014	37.234427
-59.157703	37.341654
-58.778443	28.92379
-58.340067	25.121428
-57.457857	55.303765
-57.015843	51.778037
-56.469236	56.251736
-56.06542	49.743223
-55.74164	37.008337
-55.119546	47.27885
-54.765753	36.94532
-54.200957	42.797144
-53.72438	41.931587
-53.316928	35.70182
-52.91584	29.037968
-52.26646	41.352432
-51.715308	46.199843
-51.356967	36.16396
-50.74033	46.017145
-50.25466	45.812614
-49.969987	30.18019
-49.55253	24.744429
-48.826752	42.985688
-48.492968	31.037103
-48.136446	20.942343
-47.526175	30.287432
-47.15692	21.09408
-46.68671	19.72842
-46.13101	24.880861
-45.578037	29.864087
-45.17422	23.319112
-44.73039	19.952852
-44.23835	20.207962
-43.726306	22.051364
-43.186976	25.9484
-42.81772	16.773206
-42.211088	25.770918
-41.75725	23.15322
-41.19882	28.52228
-40.851393	17.703275
-40.295692	22.854992
-39.7027	30.904536
-39.212484	31.03296
-38.84414	21.788385
-38.271157	28.32166
-37.747288	31.02881
-37.25707	31.201867
-36.783224	30.055347
-36.44853	18.2287
-35.85463	26.28273
-35.542673	12.774328
-34.88147	26.029663
-34.525858	15.835935
-34.049283	14.899798
-33.555427	15.30251
-33.176168	6.9766692
-32.443115	25.731988
-32.028385	20.03959
-31.64367	12.0990926
-31.033398	21.452017
-30.645044	13.8141885
-30.224857	8.471139
-29.66643	13.880136
-29.258976	7.66075
-28.628696	18.538261
-28.246708	10.376168
-27.730115	12.498209
-27.161681	18.679773
-26.663278	19.414168
-26.254005	13.335411
-25.636458	23.314127
-25.261746	14.5297125
-24.545065	31.9727
-24.21128	20.123828
-23.885681	7.622605
-23.466404	2.3592224
-22.887965	9.2331125
-22.045773	36.42293
-21.652871	29.093112
-21.245418	22.87213
-20.479623	44.183268
-20.010324	42.70831
-19.672902	31.130803
-19.125386	35.552016
-18.611521	37.49073
-18.134036	36.713143
-17.635633	37.45
-17.026272	46.7261
-16.52423	47.79243
-16.2723	29.62432
-15.790269	29.136613
-15.073587	46.673027
-14.57973	47.10428
-14.224118	36.878153
-13.6829685	40.857817
-13.306438	32.273968
-12.773474	35.690208
-12.2359625	39.47784
-11.827599	33.320676
-11.43106	26.298316
-10.824427	35.372
-10.376955	32.240804
-9.9140225	30.241153
-9.548406	20.829848
-9.022718	23.600984
-8.510672	25.449762
-8.092305	20.090492
-7.592992	20.898117
-7.270122	8.20839
-6.6643984	17.183926
-6.029571	28.47517
-5.562091	26.858845
-5.1664606	19.740853
-4.5889315	26.596413
-4.15965	22.009228
-3.7658388	14.673157
-3.3110912	12.086448
-2.8354254	11.112087
-2.3834066	8.340008
-1.7694978	17.949264
-1.4438987	5.505702
-0.962776	4.9563006
-0.45436843	6.4775034
-0.04054833	0.7367823
0.38418568	-4.171486
0.9526199	1.915609
1.3127798	-7.927345
1.8575671	-3.602613
2.225003	-12.846907
2.9034861	1.6770614
3.2427276	-9.7548775
3.6592762	-15.258449
4.276823	-5.3638613
4.8588995	1.875808
5.1681277	-11.928163
5.797498	-1.1203135
6.175848	-9.60756
6.7342776	-4.203075
7.0780666	-15.320915
7.635587	-9.992304
8.245858	-0.634815
8.671502	-5.474906
8.999829	-17.766455
9.5646255	-11.883673
10.073943	-10.380636
10.364981	-25.531166
10.8606555	-24.924523
11.455465	-16.799626
11.958416	-15.698429
12.369507	-21.615529
12.885191	-19.52689
13.349033	-21.406571
13.813785	-23.18987
14.309459	-22.64624
14.823324	-20.778327
15.417223	-12.662552
16.212121	10.8450245
16.686878	9.781801
17.117978	5.390521
17.447215	-6.793313
18.203005	13.7124105
18.509505	-0.2280276
19.027008	1.9902372
19.52723	2.8672334
20.22936	19.200244
20.586791	9.19529
21.260727	23.451015
21.6318	14.404776
22.148393	16.571163
22.745022	24.898045
22.975124	5.066785
23.724548	25.106507
24.075613	14.528835
24.53127	11.962554
25.036039	13.2536065
25.743626	30.047888
26.088324	19.015317
26.65312	24.912458
27.218826	30.7889
27.578986	21.006741
28.05738	20.205298
28.582159	23.03161
29.052368	21.610488
29.33704	5.885188
29.89638	11.348128
30.539393	23.207995
30.926838	15.468349
31.491634	21.308566
31.833604	10.11458
32.48844	22.845599
32.92227	18.681232
33.223312	4.285419
33.9982	26.197157
34.315615	13.112839
34.823113	14.58692
35.3679	18.884306
35.94179	25.458073
36.43383	25.691357
36.89676	23.761921
37.27602	15.410303
37.822627	19.889555
38.21007	12.011906
38.66482	9.459246
39.173226	10.976656
39.66799	11.474325
40.093635	6.6380855
40.632965	10.580944
41.132278	11.4238645
41.557012	6.512054
41.9008	-4.603213
42.597474	11.419438
43.064045	9.675116
43.63157	15.716223
44.124516	16.057069
44.44375	3.0736646
45.075847	14.103235
45.42873	3.7492097
45.886207	1.3364987
46.270014	-6.6412926
46.986695	10.8290625
47.48419	11.462135
47.71611	-8.169204
48.251803	-4.595727
48.79659	-0.21539609
49.21223	-5.861582
49.814314	2.8893895
50.32636	4.730411
50.822944	5.364737
51.376826	10.399723
51.79974	5.2497603
52.23721	1.3863783
52.708327	0.027834688
53.202182	0.470894
53.80245	9.058263
54.097125	-5.8256533
54.73377	5.546604
55.073013	-5.931646
55.70966	5.4551164
56.0298	-7.447955
56.62916	1.016219
57.050254	-4.1686697
57.534105	-4.475467
58.15529	5.6848055
58.55274	-1.2803413
59.28761	17.608562
59.76873	17.062867
60.28987	19.584868
60.60001	5.874687
61.20937	15.11373
61.74506	18.71088
62.189805	15.41998
62.55906	6.257214
63.15387	14.432961
63.59861	11.0758815
64.14067	15.206074
64.6318	15.365528
65.05562	10.410323
65.5231	8.75456
66.026054	9.865829
66.51718	10.110986
67.02559	11.601794
67.39757	2.6817778
67.663144	-14.444262
68.308886	-2.3267712
68.777275	-3.906924
69.463944	11.340761
69.80682	0.14336519
70.37708	6.361419
70.82546	3.2983932
71.26565	-0.4014058
71.70221	-4.343565
72.24609	-0.07858001
72.612615	-9.474893
73.188325	-2.783194
73.84589	10.220718
74.18604	-1.1811163
74.79267	7.881125
75.13828	-3.1296998
75.385664	-21.632323
76.07506	-6.2081802
76.537084	-8.187172
76.9982	-10.261939
77.36654	-19.497796
77.94589	-12.495335
78.34516	-19.399976
78.87903	-15.862929
79.612086	2.7996036
79.884934	-13.697096
80.46883	-6.394197
80.90084	-10.70918
81.34922	-13.762602
81.79669	-16.90825
82.277815	-17.500989
82.90264	-6.988168
83.46834	-1.1086582
83.624776	-26.574324
84.09135	-28.313126
84.70435	-18.720518
85.18729	-19.173855
85.662045	-20.233279
86.146805	-20.497031
86.53061	-28.540044
87.152706	-18.268007
87.586535	-22.471247
87.97398	-30.209744
88.46511	-30.055982
88.85528	-37.61906
89.36005	-36.35151
89.88847	-33.289507
90.33685	-36.303693
90.65153	-49.667423
91.438245	-26.788809
91.83842	-33.560755
92.29408	-36.078272
92.769746	-37.045537
93.22722	-39.465372
93.65014	-44.473397
94.138535	-44.479448
94.52962	-51.9998
95.1217	-43.983876
95.66103	-40.094168
96.02483	-49.637496
96.584166	-44.230418
97.052556	-45.738704
97.575516	-43.080952
97.93386	-53.1892
98.35859	-58.066982
98.91702	-52.662114
99.338116	-57.860265
99.86653	-54.750607
100.25398	-62.50508
100.690535	-66.47135
101.318086	-55.80997
101.72554	-62.00564
102.17483	-64.98681
102.60775	-69.33894
103.07159	-71.23777
103.52088	-74.225986
103.90014	-82.645404
104.51587	-72.84722
104.87057	-83.129593
105.51722	-70.925994
105.88466	-80.20809
106.37397	-80.17665
106.757774	-88.19347
107.419886	-74.963355
107.61361	-97.53424
108.283	-83.67166
108.787766	-82.4119
109.19249	-88.82974
109.64542	-91.559635
110.15383	-89.99778
110.67224	-87.73024
111.019666	-98.512434
111.37619	-108.65968
112.138345	-87.63516
112.45485	-100.928224
112.86321	-107.05631
113.31978	-109.45552
113.70904	-117.1215
115.24336	-36.82995
115.96368	-19.00954
116.52666	-13.285823
116.927744	-19.982866
117.3543	-24.726733
117.628964	-41.161883
118.28926	-28.036459
118.8104	-25.499979
119.3843	-18.979832
119.73718	-29.372373
120.19647	-31.61024
120.71216	-29.487805
121.21966	-28.006255
121.71806	-27.23795
122.09368	-35.932517
122.5266	-40.13812
123.04137	-38.17516
123.51067	-39.675905
124.05	-35.790156
124.60025	-31.03036
125.0168	-36.539927
125.52611	-34.954338
125.9181	-42.31116
126.35648	-46.198902
126.9231	-40.153044
127.40968	-40.321278
127.96993	-34.808954
128.47833	-33.232396
128.96673	-33.364325
129.30234	-45.082816
129.8253	-42.372675
130.40282	-35.53753
130.83483	-39.867804
131.35416	-37.487617
131.83073	-38.45239
132.3455	-36.396566
132.75296	-42.6254
133.31594	-36.920328
133.84526	-33.7628
134.17177	-46.249202
134.72201	-41.47642
135.20769	-41.692667
135.63424	-46.4565
136.18084	-41.956792
136.67288	-41.715388
137.14036	-43.33573
137.73972	-34.789747
138.1308	-42.2401
138.71197	-35.128192
139.02302	-48.72721
139.76062	-29.69897
140.07712	-42.90676
140.4782	-49.61588
141.02118	-45.43605
141.51412	-45.033702
142.03071	-42.896815
142.54094	-41.198645
143.04662	-39.870992
143.39587	-50.579752
143.8979	-49.52199
144.44633	-44.915377
144.9511	-43.690898
145.38493	-47.913635
145.94427	-42.485265
146.4454	-41.51069
146.85831	-47.32008
147.26122	-53.86913
147.64412	-61.93682
148.21983	-55.214198
148.77189	-50.39319
149.30667	-46.779452
149.67684	-55.908094
150.11703	-59.54379
150.63453	-57.36674
151.28846	-44.677904
151.65953	-53.71269
152.21887	-48.291048
152.58085	-57.997912
153.18567	-49.04865
153.57129	-56.926054
154.08152	-55.283438
154.4726	-62.73618
155.00193	-59.58857
155.55854	-54.337618
155.98782	-58.896076
156.59172	-50.03194
157.10013	-48.468122
157.42846	-60.80083
157.95688	-57.794214
158.25519	-72.34695
158.84363	-64.6745
159.26473	-69.818484
159.8941	-58.99832
160.15512	-76.493964
160.85725	-60.05242
161.37749	-57.591616
161.68126	-71.772865
162.35155	-57.831996
162.70808	-67.97106
163.17283	-69.87044
163.60848	-73.91701
164.15508	-69.43983
164.568	-75.23021
165.15189	-67.8992
165.58936	-71.77205
166.04956	-73.922285
166.58525	-70.323455
167.10003	-68.31988
167.57842	-69.0472
168.03408	-71.58796
168.57705	-67.37128
168.95812	-75.64848
169.53838	-68.56835
170.06316	-65.888774
170.4506	-73.63356
171.0445	-65.519715
171.53836	-65.125356
171.96946	-69.48128
172.28415	-82.80815
172.76436	-83.437555
173.32643	-77.81596
173.85848	-74.470666
174.49058	-63.43957
174.62973	-90.19098
175.36551	-71.22939
175.86392	-70.46304
176.32685	-72.461946
176.76068	-76.665056
177.30729	-72.242184
177.82843	-69.6995
178.37776	-65.0269
178.8798	-63.942886
179.3109	-68.35528
179.87843	-62.26434
180.24586	-71.60597
180.73972	-71.15762
181.11352	-79.966034
181.7729	-66.84312
182.21674	-70.226165
182.58599	-79.374
183.06439	-80.141865
183.5828	-77.93786
184.14487	-72.31093
184.58415	-76.07633
185.00616	-81.13519
185.57004	-75.38345
185.9875	-80.826734
186.47317	-81.04039
186.84243	-90.1187
187.40904	-84.16613
187.93291	-81.40546
188.27852	-92.37975
188.75691	-93.17024
189.39538	-81.61134
189.75372	-91.5959
190.30124	-87.080995
190.806	-85.87652
191.41719	-76.48567
191.72278	-90.49611
192.20754	-90.75897
192.73959	-87.41958
193.16705	-92.11827
193.59997	-96.38416
194.14658	-91.88501
194.57586	-96.46021
195.17522	-87.899674
195.56539	-95.421344
195.93192	-104.78103
196.54765	-95.03591
196.90872	-104.83122
197.55082	-93.00192
197.82912	-109.1243
198.2966	-110.79753
198.98054	-95.83165
199.32797	-106.60607
199.76089	-110.852036
200.28203	-108.40263
200.85047	-102.25444
201.32522	-103.27634
201.7354	-109.253925
202.30657	-102.951356
202.7022	-110.03115
203.13603	-114.22447
203.61806	-114.70139
203.98913	-123.69278
204.54574	-118.50294
205.03141	-118.72459
205.38793	-128.8083
205.96728	-121.83457
206.43931	-123.1961
206.81493	-131.79116
207.4534	-120.28677
207.79719	-131.39784
208.3156	-129.0883
208.8522	-125.41583
209.35697	-124.12368
209.87993	-121.48348
210.17824	-136.0562
210.7494	-129.69766
211.28601	-126.04048
211.6489	-135.63994
212.05908	-141.64192
212.50928	-144.5675
213.09954	-136.75022
213.58612	-136.9439
214.06451	-137.71732
214.53381	-139.13025
214.91216	-147.7007
215.43603	-144.921
215.81893	-153.02531
216.2664	-156.16942
216.75116	-156.49088
217.28685	-152.80197
217.81163	-150.01993
218.15087	-161.45701
218.67838	-158.50635
219.18588	-157.04754
219.51057	-169.62215
219.99169	-170.14201
220.61742	-159.63487
220.97213	-169.88927
221.5251	-164.93944
222.02714	-163.83457
222.42823	-170.54196
222.93027	-169.48419
223.3259	-176.6337
223.79065	-178.51816
224.39819	-169.36562
224.75926	-179.14009
225.27767	-176.81721
225.5969	-189.83434
226.21172	-180.1323
226.60554	-187.3567
227.05119	-190.67369
227.60689	-185.46865
228.02344	-190.98273
228.50092	-191.88574
229.06117	-186.36306
229.38222	-199.1755
229.92974	-194.67977
230.36357	-198.8116
230.73373	-207.93224
231.12118	-215.6468
231.54682	-220.44916
232.1289	-213.25734
232.57091	-216.85216
233.05476	-217.19858
233.47859	-222.13269
234.10614	-211.54704
234.51268	-217.84617
234.90195	-225.44057
235.41126	-223.79769
235.95878	-219.31398
236.37351	-224.91708
236.88374	-223.27351
237.31484	-227.66224
237.78504	-229.04809
238.21342	-233.64188
238.73727	-230.93973
239.22294	-231.13927
239.59947	-239.76643
240.1188	-237.33854
240.4635	-248.42287
241.00828	-244.07346
241.46212	-246.72933
241.9596	-246.01732
242.418	-248.35037
242.71813	-262.75385
243.06374	-273.70106
243.66946	-264.7555
244.25336	-257.41764
244.6108	-267.45256
245.11374	-266.4274
245.4939	-274.6881
245.9623	-276.27342
246.47343	-274.47467
246.8345	-284.28945
247.35473	-281.79994
247.80402	-284.83785
248.0414	-304.08565
248.5789	-300.33995
249.01456	-304.35784
249.51933	-303.12322
250.03047	-301.35872
250.45247	-306.44498
250.91086	-308.78572
251.31922	-314.9008
251.864	-310.56377
252.1878	-323.24698
252.80625	-313.22156
253.04726	-332.25633
253.55112	-331.02307
254.28326	-312.30848
254.47608	-335.03494
254.97084	-334.51888
255.40376	-338.80745
255.81303	-344.87016
256.2405	-349.5343
256.8344	-341.46969
257.21002	-350.07247
257.58655	-358.66318
258.09314	-357.39195
258.53515	-360.90494
259.91213	-292.69265
260.878	-256.06206
261.30365	-260.86674
261.73475	-265.30608
262.34775	-255.7279
262.73975	-263.10104
263.30818	-256.95152
263.99212	-241.98743
264.19403	-263.93102
264.72972	-260.29975
265.03895	-274.1015
265.56646	-271.08385
266.15126	-263.6947
266.5569	-270.01643
267.02529	-271.56144
267.37453	-282.263
267.91204	-278.48512
268.27038	-288.48676
268.96433	-272.71735
269.35177	-280.47048
269.7374	-288.31953
270.15668	-293.64808
270.59687	-297.29794
271.29082	-281.52897
271.57003	-297.64233
272.12027	-292.86762
272.5541	-297.04786
273.09798	-292.80653
273.45632	-302.74458
273.93745	-303.36111
274.43767	-302.4353
274.96154	-299.68117
275.2544	-314.67737
275.8674	-305.20006
276.1848	-318.3161
276.57225	-326.05377
277.03427	-328.12508
277.6118	-321.27417
277.99106	-329.65242
278.36214	-338.62804
278.9433	-331.5167
279.3544	-337.49484
279.91555	-331.8709
280.32846	-337.67478
280.6759	-348.5158
281.19794	-345.89343
281.39894	-367.9378
282.1147	-350.55459
282.66678	-345.5993
283.04876	-353.7781
283.58173	-350.37973
284.00737	-355.19185
284.51396	-353.77754
284.94415	-358.25085
285.4362	-357.98262
285.78998	-368.30444
286.2602	-369.70424
286.64036	-377.99608
287.12512	-378.33253
287.58532	-380.48362
287.9955	-386.50072
288.48936	-386.05485
288.925	-390.10079
289.2679	-401.26144
289.77266	-400.02776
290.22195	-402.98298
290.70398	-403.52538
291.18056	-404.40365
291.58255	-411.06585
291.96545	-419.16232
292.55025	-411.76706
293.0905	-407.7925
293.3988	-421.60064
293.85902	-423.76924
294.34014	-424.30454
294.84764	-422.85492
295.2087	-432.60612
295.61707	-438.73857
296.14003	-436.08953
296.59932	-438.34675
297.0195	-443.55744
297.47153	-446.39187
298.0627	-438.44345
298.36465	-452.82328
298.88125	-450.65526
299.45787	-443.93925
299.8335	-452.5469
300.34917	-450.48054
300.77663	-455.13535
301.17135	-462.32768
301.53697	-471.75597
302.03083	-471.3835
302.27184	-490.332
302.91213	-478.701
303.44236	-475.46
303.878	-479.542
304.36914	-479.31903
304.81115	-482.84665
305.16313	-493.33543
305.6588	-492.7543
305.94984	-507.8941
306.63014	-493.20903
306.9894	-503.1188
307.4505	-505.23535
307.7652	-518.5115
308.2727	-517.0939
308.60556	-529.0294
309.03212	-533.7873
309.4987	-535.4023
309.797	-550.01914
310.35998	-544.2898
310.8411	-544.8811
311.15033	-558.62553
311.69694	-554.14845
312.15987	-556.1251
312.6319	-557.34056
313.0257	-564.6277
313.48682	-566.71323
313.77058	-582.44076
314.26717	-581.77796
314.67917	-587.6677
315.17848	-586.8067
315.53137	-597.22616
316.07706	-592.8349
316.49725	-598.03307
316.80557	-611.8763
317.47769	-597.771
317.76418	-613.25245
318.26713	-612.1176
318.7828	-610.0233
319.09295	-623.7289
319.42855	-635.4701
319.90422	-636.42286
320.3244	-641.655
320.65637	-653.6442
321.1957	-649.79905
321.61407	-655.1312
322.18887	-648.4856
322.5172	-660.8128
322.91555	-667.6992
323.21842	-681.97137
323.77412	-676.7903
324.20886	-680.91577
324.62722	-686.2573
325.0474	-691.5382
325.50943	-693.54317
325.97237	-695.4607
326.37618	-701.9862
326.77545	-708.81423
327.182	-715.081
327.4594	-731.27876
328.06147	-722.5448
328.5144	-725.28294
328.9064	-732.6704
329.28475	-741.1736
329.69857	-746.8953
330.07237	-755.6358
330.48983	-761.09763
330.9091	-766.4124
331.4248	-764.34414
331.6467	-784.7578
332.04233	-791.8971
332.49526	-794.61965
333.07552	-787.54553
333.3238	-805.9866
333.774	-808.89545
334.1951	-814.11206
334.5971	-820.6995
335.01274	-826.28504
335.44111	-830.8981
335.87222	-835.312
336.18144	-849.045
336.6562	-850.1155
337.0491	-857.45533
337.4502	-864.17185
337.85764	-870.3512
338.40425	-865.86144
338.7917	-873.6516
339.15276	-883.42794
339.55294	-890.1579
340.03952	-890.34446
340.36057	-903.15827
340.74438	-911.1885
341.28462	-907.24167
341.723	-911.05196
342.09407	-920.055
342.43968	-931.0257
342.9317	-930.7581
343.48287	-925.9093
343.8203	-937.4839
344.11133	-952.6524
344.54243	-957.0474
345.0099	-958.6786
345.36006	-969.2668
345.8703	-967.5765
346.2268	-977.7408
346.55605	-989.9416
347.05172	-989.3804
347.42735	-998.0218
347.7957	-1007.2446
348.15312	-1017.2555
348.47235	-1030.2643
349.0126	-1026.2922
349.47826	-1028.0454
349.79476	-1041.2018
350.04942	-1059.1877
350.5851	-1055.5622
350.96073	-1064.2274
351.40548	-1067.5317
351.6474	-1086.4741
352.02484	-1095.0031
352.49505	-1096.4003
352.77517	-1112.3383
353.13533	-1122.2057
353.74197	-1113.1556
354.12668	-1121.12
354.72058	-1113.0086
354.99252	-1129.5953
355.25082	-1147.2595
355.79833	-1142.752
356.2176	-1148.0367
356.63325	-1153.5827
357.10073	-1155.209
357.47362	-1164.0933
357.8247	-1174.5995
358.2385	-1180.3258
358.53955	-1194.7259
359.0034	-1196.6246
359.28625	-1212.4032
359.73554	-1215.3598
360.153	-1220.8208
360.46677	-1234.233
360.85694	-1241.7941
361.30623	-1244.7471
361.78008	-1245.8836
362.25393	-1247.0027
362.635	-1255.2596
363.08975	-1257.8641
363.409	-1270.8484
363.831	-1275.9346
364.25755	-1280.6541
364.50948	-1298.8343
364.91056	-1305.5116
365.47445	-1299.7394
365.891	-1305.2638
366.30755	-1310.7532
366.56766	-1328.2974
366.8696	-1342.5434
367.3098	-1346.2964
367.82185	-1344.4725
367.9692	-1370.6167
368.5913	-1360.4067
369.02512	-1364.554
369.2834	-1382.2101
369.66813	-1390.1628
370.03284	-1399.672
370.3257	-1414.6516
370.76043	-1418.8213
371.09513	-1430.601
371.4762	-1438.8475
371.8673	-1446.3362
372.30294	-1450.3571
372.67492	-1459.2684
373.04144	-1468.6594
373.43798	-1475.7036
373.74267	-1489.8252
374.27472	-1486.4647
374.45116	-1510.3563
374.88226	-1514.8093
375.2306	-1525.518
375.67352	-1529.0346
376.0073	-1540.8036
376.37747	-1549.9175
376.68306	-1563.9274
377.1951	-1562.0844
377.51707	-1574.8605
378.01274	-1574.3162
378.29287	-1590.3416
378.62665	-1602.2056
378.90678	-1618.1861
379.3588	-1620.9656
379.76716	-1627.0919
379.99726	-1646.8954
380.44928	-1649.7217
380.85946	-1655.7073
381.3715	-1653.9102
381.87628	-1652.6288
382.13912	-1669.943
393.75792	-815.7021
404.73188	-10.957747
405.1748	-14.418213
405.71777	-10.192139
406.15706	-14.003616
406.68183	-11.198551
407.1093	-15.848833
407.59224	-16.293647
408.0479	-18.784693
408.61997	-12.371507
409.08563	-14.1574565
409.64315	-8.845264
410.03514	-16.242138
410.60903	-9.6462135
411.0465	-13.556138
411.55764	-11.799586
412.1097	-6.9185196
412.64448	-3.4077515
413.1047	-5.5678058
413.7177	4.017868
414.06238	-7.0188464
414.52714	-8.830699
415.1183	-0.9710572
415.6058	-0.9989257
416.06145	-3.5194165
416.36522	-17.709516
417.07918	-0.37710582
417.45662	-8.9071745
417.89136	-13.047843
418.33246	-16.64252
418.93182	-8.145709
419.39748	-9.870388
419.92135	-7.146817
420.3561	-11.283897
420.92452	-5.100057
421.4793	-0.003951864
421.9868	1.4346815
422.35425	-7.845877
422.9545	0.7425869
423.46747	2.6086798
423.91676	-0.4000272
424.32058	-6.8668326
424.7726	-9.691106
425.35922	-2.1484986
425.75576	-9.193247
426.22415	-10.694774
426.72073	-10.066377
427.32464	-1.2181137
427.75756	-5.473528
428.29598	-1.6012343
428.85532	3.878645
429.3137	1.543583
429.72115	-4.671707
430.12406	-11.174996
430.69159	-5.160926
431.11814	-9.886186
431.6993	-2.7667963
432.25955	2.7834894
432.61244	-7.656338
433.12903	-5.470764
433.652	-2.8436342
434.11765	-4.6026594
434.6197	-3.5111254
435.0226	-10.065197
435.58194	-4.6164253
436.10308	-2.1255575
436.56055	-4.5328264
437.12444	1.2790732
437.51643	-6.130518
438.0303	-4.1639994
438.63238	4.5891754
438.91706	-11.067203
439.41273	-10.471846
439.9466	-6.9837486
440.49958	-2.0846155
440.94796	-5.1142124
441.55004	3.603548
441.94113	-3.851431
442.35404	-9.691034
442.92156	-3.6097963
443.37176	-6.554231
443.92291	-1.733077
444.41404	-1.4885665
444.74055	-13.890573
445.4163	0.45431142
445.73372	-12.702109
446.2676	-9.202917
446.8997	1.8305789
447.20073	-12.517722
447.7446	-8.241346
448.31486	-1.958538
448.8069	-1.733631
449.3062	-0.8522089
449.80825	0.20009814
450.25027	-3.3931016
450.84872	5.0652017
451.06881	-15.55309
451.5854	-13.3347465
452.092	-11.953934
452.76866	2.5104114
453.157	-5.1855226
453.8546	10.88687
454.172	-2.2018411
454.60038	-6.790107
455.13698	-3.1283147
455.68996	1.8523128
456.2011	3.575772
456.46212	-13.848008
456.8232	-23.621605
457.60808	-0.8553882
458.01644	-6.986512
458.45573	-10.798135
459.05963	-1.8895165
459.5744	0.08753589
460.03552	-2.0136813
460.51483	-2.6592734
460.9532	-6.543453
461.4789	-3.6860007
462.02368	0.63313796
462.4293	-5.6911195
462.96773	-1.869616
463.33062	-11.468528
463.97727	0.69528633
464.47568	1.4617717
464.93497	-0.80300865
465.4252	-0.6666807
465.819	-7.947259
466.25283	-12.122689
466.864	-2.6742003
467.33604	-3.9671725
467.7635	-8.599038
468.38377	1.502674
468.79396	-4.5155446
469.36876	2.0963153
469.70254	-9.708725
470.35556	2.8730377
470.71936	-6.6484825
471.28415	-0.76984355
471.7671	-1.2167285
472.26732	-0.3096476
472.75753	-0.20350994
473.07404	-13.344159
473.71705	-1.5108548
474.21818	-0.5167648
474.70022	-0.9859842
475.22045	1.4393779
475.70703	1.2661185
476.1363	-3.251866
476.6229	-3.3820464
477.1559	0.12916381
477.67156	2.1980865
478.1072	-1.8285753
478.5101	-8.386453
479.1695	4.6781762
479.5406	-4.285374
480.1199	2.7138346
480.5319	-3.1833195
481.06034	-0.088084976
481.5615	0.86171885
482.1272	6.8356184
482.46824	-4.5213494
483.0985	6.397348
483.46686	-2.8516417
484.0935	7.766887
484.49095	0.8161135
485.0439	5.7465976
485.5487	7.04577
485.97343	2.12985
486.4982	4.9186367
486.98206	4.562085
487.4841	5.621351
487.807	-7.110611
488.2972	-6.9187967
488.8438	-2.4515032
489.45225	6.7602516
489.97794	9.622446
490.35356	0.9404893
490.7901	-3.068066
491.4286	8.496019
491.7478	-4.485968
492.30715	0.9388271
492.79373	0.7834035
493.3349	4.853685
493.77053	0.813884
494.07976	-12.9815126
494.7155	-1.6529213
495.3203	7.31057
495.7114	-0.17448715
496.1698	-2.4948197
496.6773	-0.9908917
497.1311	-3.6435156
497.8032	10.433527
498.23615	6.147211
498.7409	7.4623
499.1629	2.3351796
499.5131	-8.216465
500.06514	-3.3386508
500.64904	3.9858837
501.05285	-2.4522552
501.60855	2.6926415
502.11423	4.0151047
502.52714	-1.7836558
503.0237	-1.177937
503.46574	-4.6904993
504.0551	3.046614
504.54895	3.4746275
504.8036	-14.479016
505.5794	7.574928
506.06235	7.171808
506.3652	-7.0873927
506.9391	-0.491825
507.51754	6.3583782
507.9923	5.346499
508.3352	-5.8584886
509.0255	9.648303
509.46477	5.9056557
509.99046	8.740068
510.38245	1.3841027
510.8072	-3.4903608
511.32014	-1.6172695
511.9377	8.241733
512.5125	14.900987
512.78806	-1.4008518
513.3074	0.9499415
513.7676	-1.2181533
514.4479	13.521698
514.8508	6.9206884
515.3665	9.062346
515.6948	-3.2607114
516.21777	-0.55750223
516.8044	6.9412943
517.1882	-1.0510216
517.8012	8.49629
518.2314	4.031133
518.7307	4.8188576
519.16635	0.7970376
519.6775	2.5405357
520.1122	-1.5500883
520.75706	10.436859
521.1527	3.3075355
521.63836	3.1383787
522.08674	0.13479686
522.5997	1.998225
523.0999	2.915055
523.5856	2.6665738
524.07944	3.1127332
524.5842	4.395422
524.8971	-9.123045
525.5146	0.79068555
525.9985	0.42749831
526.52234	3.191431
526.8925	-5.901937
527.55007	7.0631834
528.0785	10.151987
528.5669	10.160186
528.90067	-1.6778281
529.4864	5.7619205
529.9948	7.305029
530.41316	1.9397572
530.87155	-0.38979667
531.2526	-8.600101
531.8629	0.7321387
532.27035	-5.492597
532.7715	-4.522299
533.2526	-5.0265963
533.8629	4.3202395
534.19575	-7.644973
534.68233	-7.804085
535.1962	-5.8579938
535.5727	-14.424308
536.2885	3.0648587
536.7569	1.4756036
537.1516	-5.654287
537.64273	-5.47021
538.2721	5.3533913
538.63226	-4.4696625
539.30347	9.522819
539.7346	5.1222845
540.1666	0.83629094
540.67317	2.1667024
541.1479	1.1328577
541.6327	0.86834793
542.172	4.796411
542.6695	5.4985122
543.04513	-3.2054296
543.47805	-7.409433
544.1365	5.5897227
544.54307	-0.6783162
545.1006	4.7439526
545.5981	5.398733
546.0501	2.637498
546.4639	-3.1062045
547.04236	3.816925
547.6699	14.452637
548.02825	4.506256
548.282	-13.530927
548.95685	0.81804615
549.3152	-9.200707
549.8927	-2.3561765
550.5448	10.195838
550.9268	2.0267202
551.42976	3.1523558
551.8836	0.4996397
552.49205	9.749639
552.9541	7.714923
553.2897	-3.986802
553.7399	-6.931435
554.1946	-9.513586
554.9195	8.589155
555.27875	-1.2796355
555.7271	-4.335056
556.3192	3.6162323
556.90856	11.362501
557.29055	3.1475011
557.718	-1.4869043
558.2892	4.8221756
558.7603	3.545232
559.1523	-3.8561402
559.6734	-1.350273
560.3819	15.559389
560.75663	6.8122157
561.1941	2.8758016
561.78527	10.804294
562.20273	5.3346125
562.64383	1.7423099
563.11495	0.3921301
563.69703	7.561248
564.1454	4.5179242
564.6529	5.9501397
565.11584	3.9852505
565.4369	-8.854808
566.0108	-2.2438518
566.60286	5.711058
567.0267	0.71689513
567.56875	4.871653
568.0735	6.0976875
568.5528	5.420843
568.9821	0.8807881
569.516	4.4478145
569.88887	-4.434281
570.41547	-1.512794
570.93206	0.6667385
571.4241	0.9332996
572.01345	8.670875
572.5364	11.314686
572.94204	5.000448
573.3668	0.11530543
573.89246	2.9620388
574.27536	-5.124166
574.842	0.8501823
575.2758	-3.340867
575.84606	2.9420396
576.2617	-2.6106272
576.79557	0.8810652
577.3422	5.3425805
577.80875	3.633679
578.28987	3.113505
578.60456	-10.195153
579.24393	1.3802308
579.6123	-7.830356
580.2262	1.7857056
580.70094	0.7633184
581.0693	-8.498178
581.67956	0.8926743
582.2989	10.9133605
582.60997	-2.6526773
583.0938	-3.052308
583.5777	-3.351533
584.2334	9.488269
584.53264	-5.029083
584.93555	-11.6219595
585.6695	7.196405
586.1788	8.82769
586.51625	-2.7698965
587.09287	4.010131
587.53034	0.12916381
587.9851	-2.4633102
588.5253	1.491896
588.9846	-0.7162833
589.48666	0.30395356
589.8659	-8.040679
590.408	-3.9123917
590.88273	-4.9970197
591.47754	3.1709238
591.9423	1.3478967
592.45525	3.2154936
593.02005	9.107311
593.382	-0.6156138
593.90317	1.9509904
594.39884	2.5111434
594.799	-4.2640227
595.33653	-0.42532322
595.86677	2.7539125
596.22147	-7.501713
596.9236	8.910009
597.3047	0.6372803
597.91404	9.926355
598.2633	-0.7356758
598.72076	-3.1272131
599.17187	-5.9909447
599.73394	-0.31351291
600.2942	5.2130006
600.82715	8.644827
601.11455	-6.789718
601.68753	-0.3300955
602.0677	-8.601254
602.65705	-0.8544186
603.1582	0.085656004
603.63385	-0.8535875
604.16136	2.0980303
604.60155	-1.589434
605.10905	-0.07249842
605.56016	-2.942859
606.1304	3.3177924
606.67156	7.371089
607.079	1.1466831
607.35914	-14.808477
608.1004	4.570106
608.5242	-0.3693488
609.0499	2.4457365
609.5119	0.48361125
609.9585	-2.7341456
610.53237	3.8116745
610.99985	2.171412
611.5037	3.3578372
611.99665	3.7229503
612.36227	-5.69666
612.93616	0.8559143
613.41456	0.12705966
613.81564	-6.614981
614.2822	-8.248529
614.8961	1.331512
615.3627	-0.33148067
615.95205	7.446818
616.284	-4.546678
616.7697	-4.7999547
617.20624	-8.753228
617.8638	4.204795
618.2631	-2.6039982
618.7915	0.489119
619.2835	0.76470357
619.6919	-5.4069136
620.3049	4.156584
620.77055	2.4078684
621.3108	6.3705412
621.66185	-4.177858
622.2121	0.6251237
622.7023	0.73019943
623.3117	9.994901
623.6	-5.332015
624.213	4.289317
624.5877	-4.459155
625.19706	4.8249395
625.63544	1.0449846
626.05017	-4.6194663
626.5804	-1.4614105
627.15793	5.4269245
627.6036	2.1295398
628.05105	-0.9975405
628.51853	-2.5857534
629.11334	5.539975
629.4926	-2.820053
630.00283	-1.1714464
630.4594	-3.5793157
630.9842	-0.80825917
631.53897	4.293987
631.9919	1.5662207
632.4539	-0.45392385
633.0351	6.6839676
633.4553	1.4102101
633.95004	1.9020673
634.30747	-8.10912
634.9705	5.292325
635.3088	-6.2114983
635.94365	4.984565
636.30927	-4.4221246
636.9523	7.466165
637.45796	8.784763
637.78356	-3.7322393
638.46295	10.939798
638.8622	4.0844754
639.2797	-1.3787417
639.7535	-2.484477
640.3374	4.8738626
640.7767	1.0914013
641.1487	-7.874418
641.6662	-5.6487592
642.18733	-3.0755394
642.5102	-15.824229
643.14503	-4.53627
643.5916	-7.797937
644.0054	-13.513573
644.54565	-9.535696
645.1905	2.469852
645.56065	-6.5920923
646.06905	-5.0670835
646.57473	-3.73749
647.04767	-4.8886724
647.48514	-8.851207
648.009	-6.1249903
648.42374	-11.785002
649.1122	3.5907386
649.48694	-5.127207
650.0317	-0.80827895
650.5829	4.0441274
651.104	6.5272514
651.6015	7.2340883
651.93166	-4.9290272
652.3564	-9.794956
652.89026	-6.3223584
653.4105	-3.8508107
653.9671	1.4526097
654.4	-2.8068676
654.94027	1.1723814
655.3568	-4.395938
655.88705	-1.1697842
656.3427	-3.668396
656.8884	0.72327355
657.4332	5.05352
657.79244	-4.86147
658.35087	0.55795575
658.8729	3.0905636
659.21125	-8.383729
659.86063	3.960931
660.2499	-3.678897
660.83834	4.0116547
661.20396	-5.411887
661.72055	-3.2321043
662.2726	1.6082576
662.9038	12.57781
663.1603	-5.1948233
663.66414	-3.9931543
664.1471	-4.417144
664.75826	5.0214234
665.18845	0.5452451
665.7123	3.263203
666.21254	4.1629755
666.4936	-11.747411
667.0529	-6.343143
667.61226	-0.83783604
668.0179	-7.2499138
668.6536	4.0875823
669.072	-1.2795167
669.4467	-10.049954
670.0497	-1.2325262
670.519	-2.6609357
670.8173	-17.274036
671.494	-2.853858
672.0206	0.1220862
672.4844	-1.7576342
672.9164	-6.0965217
673.4521	-2.4448544
674.0815	8.350351
674.4762	1.145852
675.0328	6.4119252
675.50667	5.301718
675.9778	3.9515314
676.5035	6.7724346
676.9637	4.636436
677.3466	-3.4587721
677.8859	0.48719953
678.3079	-4.612006
678.8509	-0.4835139
679.48025	10.341776
679.774	-4.5981873
680.3388	1.3179373
680.7135	-7.421834
681.3056	0.50602475
681.66395	-9.460521
682.2342	-3.0904532
682.7408	-1.6797674
683.1164	-10.366539
683.75124	0.884106
684.2251	-0.25407557
684.56796	-11.438675
685.0136	-14.663172
685.6848	-0.6581784
686.0368	-11.142932
686.5516	-9.1327414
687.04543	-8.674174
687.63114	-1.1894075
688.10226	-2.5318634
688.5461	-5.9729704
689.1382	1.9558253
689.5038	-7.430957
690.08405	-0.40085172
690.5479	-2.2943843
690.9626	-7.907181
691.4383	-8.904965
691.98035	-4.775015
692.40144	-9.9348125
692.8644	-11.894906
693.3719	-10.405516
693.8148	-13.889742
694.49237	0.62711576
694.98986	1.3216378
695.2882	-13.294946
695.8666	-6.3678056
696.25406	-14.140155
696.7925	-10.315143
697.46915	4.1872955
697.75837	-11.097604
698.39774	0.42011728
698.7679	-8.611986
699.4591	6.9191844
699.82656	-2.3162767
700.28494	-4.648212
700.82336	-0.79026504
701.3036	-1.4599989
701.8784	5.2019387
702.1876	-8.551382
702.7406	-3.6283181
703.2199	-4.2822677
703.62006	-11.031174
704.09664	-11.9712885
704.7442	0.22309871
705.3381	8.362791
705.6664	-3.9566714
706.1248	-6.2625057
706.73053	2.8575634
707.12434	-4.4652363
707.73916	5.260558
708.07295	-6.6247103
708.6141	-2.5501543
709.06157	-5.6962976
709.44355	-13.869841
710.1393	2.0874502
710.60225	0.09665828
711.067	-1.7015675
711.43626	-10.825568
712.1784	8.632275
712.51947	-2.6992325
712.9451	-7.497287
713.46807	-4.830079
713.87643	-10.977139
714.49034	-1.3381097
714.90143	-7.3112775
715.42894	-4.2767795
715.85276	-9.267321
716.4703	0.6886309
716.90687	-3.313777
717.48985	3.928867
717.83546	-6.9957204
718.26383	-11.605344
718.8041	-7.6545575
719.287	-8.087782
719.80634	-5.6567737
720.3948	1.9746704
720.99596	10.634754
721.3234	-1.711798
721.82814	-0.46772287
722.3129	-0.7267249
722.62395	-14.361553
723.2415	-4.4413848
723.7199	-5.209572
724.2383	-2.9300627
724.7076	-4.3339546
725.2342	-1.4030615
725.658	-6.353393
726.171	-4.487076
726.73214	1.1439128
727.2669	4.7373893
727.7635	5.3755147
728.1255	-4.361856
728.6357	-2.7156634
729.0486	-8.469366
729.66617	1.4573193
730.0891	-3.5948692
730.542	-6.3242714
731.1268	1.0785191
731.53154	-5.3433473
732.0563	-2.5268767
732.5029	-5.769824
733.00856	-4.4514175
733.66067	8.108077
734.1791	10.45786
734.3928	-10.6108716
735.1086	6.8126177
735.446	-4.76706
735.89166	-8.088897
736.39825	-6.6512464
736.96305	-0.82429425
737.48873	2.0384018
737.97804	2.1295398
738.3	-10.633536
738.8575	-5.3452932
739.41595	0.059898274
739.88525	-1.4062671
740.3873	-0.37045036
740.8839	0.27852566
741.40684	2.9051807
741.8516	-0.42877298
742.3827	2.8387646
742.8802	3.5549877
743.3404	1.4501626
743.8543	3.4000918
744.2554	-3.340313
744.76833	-1.449221
745.3395	4.935516
745.84244	6.0239366
746.2508	-0.10649466
746.6801	-4.6084772
747.11846	-8.451959
747.6023	-8.846497
748.1589	-3.6283181
748.761	5.1532992
749.2385	4.284601
749.63776	-2.567238
750.0743	-6.49232
750.5054	-10.888191
751.09114	-3.4287599
751.545	-6.088204
752.19344	6.1532927
752.44355	-12.082677
753.0138	-5.826069
753.5859	0.61296053
754.1225	4.3238343
754.54085	-1.0485283
754.9374	-8.100381
755.6077	5.813383
755.9433	-5.8731913
756.54447	2.785699
756.92554	-5.3929565
757.53945	4.22019
757.87324	-7.623325
758.37255	-6.8203173
758.9528	0.23015652
759.51124	5.6047224
759.89414	-2.4494913
760.48804	5.5952504
760.9173	1.0485926
761.3957	0.30146683
761.96505	6.493255
762.2743	-7.2503756
762.91093	4.138649
763.28655	-4.5065015
763.9723	10.617341
764.27426	-3.6595505
764.7581	-4.0332056
765.1692	-9.927906
765.7258	-4.688567
766.2979	1.6961834
766.80266	2.9772428
767.23376	-1.4320381
767.74126	0.028111724
768.2142	-1.1335783
768.608	-8.32997
769.1228	-6.3458275
769.73396	3.0911176
770.0441	-10.607211
770.7053	2.6765207
771.1246	-2.5886689
771.6348	-0.9705032
772.0741	-4.681654
772.66344	3.0359745
772.99086	-9.3347595
773.5211	-6.1393633
774.06133	-2.141698
774.6325	4.191721
775.08633	1.5881131
775.49015	-4.8936523
776.0213	-1.6399336
776.64066	8.446416
777.10814	6.8158105
777.44465	-4.8383706
777.99854	0.16961762
778.70067	16.568953
779.0208	3.7644796
779.3255	-10.392521
779.823	-9.65372
780.4196	-1.377726
781.0108	6.509567
781.40914	-0.41688682
781.8739	-2.1993414
782.4478	4.3876847
782.7843	-7.299147
783.34455	-1.7869737
783.7811	-5.7250433
784.2613	-6.3772247
784.89524	4.761089
785.3536	2.5029445
785.8484	2.953121
786.2995	0.1182143
786.7488	-2.8707572
787.33996	5.0101247
787.7465	-1.2952681
788.14486	-8.144871
788.72966	-0.7399896
789.25535	2.1397638
789.5973	-9.1388355
790.20396	-0.009202351
790.78603	7.179499
791.31263	10.086666
791.68643	1.3103057
792.1903	2.4656965
792.5914	-4.2330675
793.2144	6.108518
793.6555	2.4826022
794.06294	-3.762918
794.60864	0.6695154
795.04247	-3.549264
795.4972	-6.105367
796.12295	4.437564
796.55496	0.15331868
797.1434	7.884628
797.5636	2.6527417
797.9283	-6.8621363
798.46853	-2.895974
798.9269	-5.2261546
799.54447	4.7036043
799.8455	-9.679187
800.5649	8.066772
800.8305	-9.05339
801.5326	7.3737535
801.98737	4.7964705
802.44394	2.3354567
803.08786	14.277636
803.39527	0.35536347
803.91277	2.7137027
804.3293	-2.7977516
804.8714	1.2898511
805.40616	4.8612572
805.7754	-4.257117
806.26563	-4.159013
806.80405	-0.28698344
807.3143	1.3390514
807.8345	3.8301567
808.282	0.6303742
808.79494	2.5336296
809.2715	1.6088909
809.8472	8.316632
810.24467	1.3450934
810.81583	7.780706
811.0923	-8.4583104
811.759	5.191286
812.1637	-1.2153896
812.7021	2.6093591
813.176	1.534355
813.65073	0.4742118
814.1082	-1.949112
814.56113	-4.6672813
815.0104	-7.660085
815.59614	-0.2008715
816.00905	-5.9331698
816.6075	2.453751
817.0777	1.1846501
817.43605	-8.846095
817.959	-6.201268
818.5256	-0.18001467
819.15863	10.955094
819.60155	7.406174
819.95717	-2.7410912
820.4992	1.3843797
820.97216	0.15215777
821.3851	-5.595417
821.888	-4.509826
822.61835	14.077253
822.84936	-5.6421304
823.48964	6.0533553
823.93257	2.54634
824.39004	0.17515174
824.99486	9.086804
825.43414	5.335714
826.0317	13.699469
826.34546	0.2843302
826.88115	3.946835
827.3823	4.9197252
827.9107	8.0230995
828.3827	6.7738
828.7629	-1.5118441
829.3504	6.1408526
829.99526	18.115108
830.24446	-0.24358778
830.9184	13.970838
831.3668	10.94423
831.8288	8.898446
832.2772	5.8561654
832.79105	7.796886
833.18486	0.5820051
833.7169	3.919659
834.12436	-2.2488318
834.701	4.4893963
835.123	-0.58548945
835.59047	-2.1728183
836.138	2.3183133
836.72006	9.553998
837.17845	7.2373136
837.6314	4.496863
838.1152	4.20029
838.61454	5.091659
839.0393	0.1632458
839.5104	-1.183326
840.08883	5.789004
840.5763	5.662636
840.97013	-1.5462362
841.5231	3.4081258
841.94056	-2.0672416
842.5008	3.4905043
843.03105	6.7081492
843.4649	2.5814446
843.9533	2.5402586
844.3753	-2.530201
845.0747	13.6615545
845.3757	-0.73678395
845.85776	-1.2093079
846.48804	9.6502355
846.9346	6.5366245
847.3157	-1.7095817
847.78225	-3.3933785
848.36614	3.9418286
848.7827	-1.5962609
849.4039	8.65203
849.7904	0.78736773
850.42797	12.240058
850.9	10.980251
851.3038	4.5421848
851.764	2.4225183
852.3461	9.616629
852.63076	-6.0213397
853.2265	2.1941355
853.73944	4.094152
854.33516	12.311639
854.69804	2.6829452
855.1073	-3.3063168
855.74123	7.844273
856.11686	-0.7730888
856.74986	10.319112
857.2146	8.46914
857.6521	4.5720385
858.2405	12.2372945
858.72074	11.629504
859.1191	4.7881794
859.6475	7.8218855
860.16684	10.219326
860.56883	3.6209618
860.969	-3.1423182
861.54927	3.8536917
862.10133	8.7690905
862.48514	0.8039107
863.07904	8.9294015
863.36917	-6.3342183
864.0622	9.379704
864.5679	10.736189
[truncated: 49 more rows]
