# Supplementary material for: Staphylococcus aureus vWF-binding protein triggers a strong interaction between clumping factor A and host vWF
Source: Commun Biol. 2021 Apr 12;4:453. doi: 10.1038/s42003-021-01986-6 (PMC8041789; doi:10.1038/s42003-021-01986-6)
Supplement: Supplementary file 3 — Supplementary Data 1 [file 42003_2021_1986_MOESM3_ESM.zip › Supplementary Data 1/Fig S1 cell 2 curve_3.tsv]

x	y
-92.96817	156.7586
-92.441574	159.65274
-91.81675	170.14289
-91.757634	137.16471
-91.22922	140.2935
-90.79175	136.3709
-90.18512	145.43278
-89.91318	128.84006
-89.346564	134.79767
-89.01733	122.58129
-88.35885	135.63797
-87.92593	131.40382
-87.455724	129.96766
-86.90639	134.70468
-86.60444	120.45416
-85.977796	131.0641
-85.67766	116.62554
-85.188354	116.64268
-84.648114	120.61675
-84.11151	124.3364
-83.75499	114.204875
-83.258406	114.82252
-82.8173	111.22258
-82.344364	110.058275
-81.75865	117.53018
-81.136555	127.75844
-80.794585	116.52476
-80.256164	120.33476
-79.85235	113.85773
-79.353036	114.73744
-78.98378	105.57473
-78.57451	99.52225
-77.94332	110.495384
-77.520404	105.516415
-77.11022	99.52586
-76.59363	101.642465
-76.024286	107.84117
-75.78509	88.72714
-75.21029	95.3625
-74.694604	97.49385
-74.12708	103.525265
-73.612306	105.602645
-73.15301	103.30915
-72.587305	109.287544
-72.08799	110.137455
-71.741475	99.2349
-71.09846	111.09129
-70.79105	97.198465
-70.27082	99.61732
-69.79152	98.93518
-69.344956	95.71929
-68.85838	95.58749
-68.484574	86.799797
-67.83247	99.384806
-67.32315	100.93655
-66.86022	98.98772
-66.65194	77.53034
-66.05804	85.60355
-65.57237	85.392755
-64.98484	93.026406
-64.48189	94.091915
-64.0999	85.96857
-63.715184	77.97865
-63.30864	71.71216
-62.60924	87.908965
-62.2609	77.180706
-61.861634	70.329964
-61.27319	78.01403
-60.849366	73.06298
-60.50558	61.94177
-59.90804	70.30621
-59.355973	75.21336
-59.136784	54.537902
-58.49377	66.379756
-58.17454	53.417517
-57.59428	60.47652
-57.101335	60.832506
-56.617484	60.50998
-56.15546	58.43838
-55.625225	61.67797
-55.065886	67.089535
-54.560207	68.42922
-54.12092	64.649626
-53.63434	64.51188
-53.24235	57.118595
-52.820344	52.058326
-52.355592	50.235264
-51.752597	59.0042
-51.311492	55.367082
-50.995897	42.119214
-50.391993	50.992034
-49.96726	46.118363
-49.470675	46.754906
-49.002285	45.19281
-48.48842	47.156223
-48.120075	37.908593
-47.635314	37.66732
-46.968655	51.357703
-46.584848	43.292717
-46.086445	44.063093
-45.690815	36.917466
-45.37795	23.487583
-44.67218	40.149068
-44.3293	28.972292
-43.814527	30.99985
-43.35796	28.579738
-42.845006	30.444817
-42.29931	34.881535
-41.912774	27.048516
-41.405276	28.535854
-40.98418	23.370807
-40.366633	33.254368
-39.908247	30.957008
-39.36073	35.460034
-39.0224	23.994685
-38.381206	35.67949
-37.86825	37.583294
-37.550837	24.446636
-36.965123	31.924945
-36.52038	28.566613
-35.87191	40.86051
-35.648174	20.566783
-35.04245	29.55975
-34.545867	30.155465
-34.221177	17.580614
-33.575436	29.717697
-33.110684	27.887928
-32.707778	21.283779
-32.060218	33.55733
-31.634574	28.640824
-31.197107	24.70767
-30.605936	32.594653
-30.441317	7.763075
-29.850145	15.669946
-29.479073	6.651417
-28.917006	12.302306
-28.407689	13.9371795
-27.983864	8.959032
-27.387236	17.24583
-26.904294	16.87166
-26.214897	32.281774
-25.751964	30.296845
-25.392714	20.38989
-24.778805	30.050223
-24.092136	45.29001
-23.571905	47.709017
-23.254492	34.558138
-22.836124	29.22291
-22.197659	40.688595
-21.752006	37.41203
-21.361833	29.89234
-20.734282	40.61063
-20.330466	34.04019
-19.831154	34.836207
-19.45826	26.00202
-18.891646	31.96944
-18.351406	36.004803
-18.084014	19.02622
-17.356419	37.360524
-16.983526	28.51978
-16.527869	25.970299
-16.059479	24.461735
-15.461032	32.90993
-15.01538	29.60599
-14.557902	27.264933
-14.072232	27.019822
-13.759366	13.595278
-13.119991	25.120829
-12.562471	30.471937
-12.027688	33.997905
-11.783944	15.180851
-11.1991385	22.598834
-10.74712	19.77989
-10.3478515	12.91997
-9.859453	12.9543225
-9.281014	19.879973
-8.952687	7.572916
-8.266928	22.685624
-7.97498	7.620923
-7.3137776	20.883805
-6.8799486	16.690625
-6.4588526	11.5688145
-6.0759553	3.4745358
-5.52753	8.0451635
-5.133719	0.81782904
-4.4588737	15.005996
-4.091438	5.7438212
-3.6166814	4.676297
-3.0118674	13.648897
-2.490727	16.137694
-2.0841828	9.83963
-1.6267071	7.493454
-1.1501319	6.6116158
-0.5989781	11.369196
-0.13968325	9.152746
0.1777304	-3.9419613
0.5724511	-11.126843
1.094501	-8.5752195
1.7093195	1.1373436
2.234098	3.9684245
2.568792	-7.903249
2.9962546	-12.632368
3.6638237	1.1544341
4.0794625	-4.4165305
4.5278434	-7.4936325
5.088092	-1.9735038
5.473718	-9.893019
5.9602976	-9.996202
6.488714	-6.9831346
6.895258	-13.20975
7.3045308	-19.32156
7.91935	-9.605014
8.269505	-20.219954
8.629665	-30.16323
9.175362	-25.709978
9.795637	-15.61475
10.065757	-32.397352
10.699675	-21.163564
11.145327	-24.442157
11.605532	-26.659393
12.1366766	-23.354542
12.379512	-42.197832
12.804246	-47.108734
13.55276	-27.127287
13.976584	-32.090823
14.347658	-41.194437
14.876984	-38.02909
15.264428	-45.774853
15.716447	-48.546812
16.119353	-55.15269
16.7369	-45.242792
17.130711	-52.479195
17.682774	-47.592423
18.0684	-55.455023
18.46494	-62.50175
18.992447	-59.538756
19.569976	-52.648788
19.980158	-58.75226
20.57133	-50.882625
21.0379	-52.523534
21.369866	-64.51414
21.77641	-70.845226
22.286637	-69.131166
22.895088	-59.92322
23.307999	-65.73386
23.660883	-76.14493
24.26024	-67.61224
24.592206	-79.62951
25.201567	-70.41184
25.650857	-73.43781
25.839123	-96.412274
26.5649	-78.230776
26.962349	-85.202276
27.438924	-86.146146
27.831826	-93.42142
28.265655	-97.62654
28.824084	-92.25283
29.319759	-91.67406
29.78724	-93.28489
30.230165	-96.86862
30.65126	-102.033604
31.072357	-107.2146
31.521648	-110.189184
32.00277	-110.772044
32.38021	-119.26045
32.982296	-110.57586
33.465238	-110.969345
33.868144	-117.55731
34.352905	-117.81104
35.004103	-105.33833
36.70122	-12.590628
37.650732	22.768499
38.10184	19.914488
38.531123	15.377198
39.199602	29.17236
39.59614	22.169593
40.08545	22.227638
40.582034	22.879061
41.206857	33.29918
41.734364	36.34463
42.022673	20.929133
42.66023	32.327925
43.045855	24.474622
43.50333	22.093586
43.98991	21.960088
44.470124	21.343914
44.951246	20.739806
45.258655	6.830896
45.984432	25.069807
46.398252	19.350372
46.876647	18.584512
47.262272	10.6688105
47.926203	24.1378
48.405507	23.390042
48.934833	26.567866
49.3723	22.669023
49.80522	18.357838
50.082615	2.1865372
50.86933	25.065961
51.256773	17.3103
51.759724	18.432183
52.222656	16.459412
52.79291	22.681476
53.220372	18.050818
53.767888	22.587224
54.255377	22.531673
54.62827	13.61467
55.218532	21.464788
55.752405	24.9504
55.917024	0.108373495
56.620973	16.614064
57.02479	10.059985
57.591404	16.07399
57.99431	9.509337
58.55274	14.874378
59.07115	17.204163
59.402208	5.1055375
59.906974	6.350404
60.39355	6.2409682
60.98018	13.7906275
61.434925	11.203081
61.85693	6.0187463
62.36534	7.576584
62.83555	6.1832
63.359415	8.8852346
63.80689	5.780126
64.3444	9.532555
64.88646	13.6227045
65.33302	10.411491
65.917824	17.81721
66.30527	10.024795
66.79549	10.1370275
67.39666	18.833785
67.857776	16.725985
68.400745	20.899562
68.80183	14.189658
69.24294	10.5471985
69.715874	9.349303
70.33342	19.324937
70.83819	20.534442
71.116496	4.3509844
71.660374	8.6376115
72.26064	17.167403
72.614434	6.875235
73.16104	11.305346
73.56122	4.5646386
74.142385	11.6486204
74.65716	13.734026
75.15465	14.431649
75.491165	2.6862635
75.959555	1.1738266
76.519804	6.6757233
77.10552	14.106059
77.44385	2.6213053
77.937706	3.0232247
78.371535	-1.187138
78.79536	-6.1113822
79.35561	-0.5696978
79.773066	-6.0384163
80.316035	-1.9444086
80.8972	5.210844
81.341035	1.7655881
81.76395	-3.2556648
82.25599	-2.9654634
82.8608	5.981986
83.311	3.0295965
83.807585	3.6434154
84.37238	9.496079
84.619764	-8.982297
85.22185	-0.32699475
85.7439	2.2448402
86.1559	-3.6288056
86.707054	1.2053361
87.190905	0.87096053
87.401	-20.51846
87.9858	-13.120545
88.54878	-7.386116
89.011714	-9.302636
89.566505	-4.299232
90.10038	-0.78553505
90.504194	-7.3219954
90.87709	-16.16896
91.44643	-9.9767625
91.963024	-7.82122
92.27771	-21.124318
92.83796	-15.58785
93.28998	-18.386064
94.013025	-0.40355555
94.36682	-10.8123024
94.88796	-8.258211
95.08987	-30.268
95.70832	-20.311931
96.227645	-17.927807
96.73696	-16.339093
97.40544	-2.5133014
97.80562	-9.28854
98.204886	-16.133183
98.79788	-8.134066
99.32811	-4.946104
99.684634	-15.034776
100.1894	-13.8181
100.675074	-14.023457
101.121636	-17.234696
101.57911	-19.564897
101.95382	-28.28211
102.59502	-16.573808
102.96245	-25.858126
103.37718	-31.57757
104.01565	-20.105802
104.43947	-25.063219
104.86148	-30.154365
105.226185	-39.624245
105.92195	-23.730162
106.41035	-23.677624
106.864185	-26.327721
107.34076	-27.236465
107.801874	-29.463418
108.36303	-23.866147
108.71319	-34.427298
109.23433	-31.964514
109.85733	-21.61547
110.27934	-26.706647
110.72408	-30.030582
111.329804	-21.05124
111.77273	-24.525632
112.27295	-23.6138
112.81228	-19.782384
113.19336	-28.015661
113.62264	-32.573968
114.28566	-19.189381
114.77497	-19.104147
115.215165	-22.821103
115.77087	-17.625713
116.1956	-22.552167
116.636706	-26.11974
117.09873	-28.17929
117.75902	-15.081495
118.01823	-32.653838
118.420225	-39.300303
119.139635	-21.541989
119.4998	-31.3722
120.05914	-25.956797
120.61848	-20.496483
121.25149	-9.410158
121.73716	-9.5809645
122.12642	-17.190634
122.52569	-24.152496
123.0441	-21.8263
123.43428	-29.38326
123.9927	-23.98196
124.46837	-24.99359
125.06682	-16.521515
125.4197	-26.916719
125.889	-28.417482
126.40378	-26.367245
126.96948	-20.39506
127.45333	-20.82194
127.95356	-19.952127
128.27824	-32.507802
128.79211	-30.521734
129.41511	-20.236536
129.87077	-22.760972
130.2373	-32.083364
130.72206	-32.37867
131.29504	-25.879136
131.7698	-26.892948
132.27093	-26.01084
132.66929	-32.934107
133.18315	-30.992712
133.6479	-32.80735
134.28455	-21.42973
134.7775	-21.023806
135.11765	-32.413378
135.69517	-25.601077
136.13173	-29.54585
136.66288	-26.320262
137.14309	-26.998254
137.39229	-45.32023
137.96891	-38.58472
138.56281	-30.487717
139.184	-20.306186
139.54416	-30.104932
139.96161	-35.565082
140.58007	-25.593893
141.04664	-27.245903
141.38315	-38.913046
142.03526	-26.455692
142.31902	-42.132433
142.93475	-32.357273
143.53957	-23.438015
143.84516	-37.481532
144.40631	-31.90288
144.85015	-35.2912
145.33855	-35.268583
145.8615	-32.622884
146.31989	-34.962384
146.77737	-37.34896
147.28487	-35.953993
147.796	-34.184554
148.23347	-38.068965
148.77371	-34.086397
149.33396	-28.621149
149.94332	-19.313651
150.18433	-38.296213
150.74731	-32.56208
151.09383	-43.464742
151.72138	-32.794052
152.06699	-43.71599
152.60268	-40.214065
153.09745	-39.70612
153.54037	-43.178402
154.13427	-35.067685
154.65359	-32.705803
154.96555	-46.23588
155.59128	-35.721925
156.02511	-39.92606
156.56171	-36.177325
157.0492	-36.264214
157.37207	-48.956984
157.8341	-51.048235
158.41071	-44.325436
158.99006	-37.332373
159.42571	-41.34352
159.89319	-42.942913
160.37704	-43.3224
160.8418	-45.142612
161.32383	-45.633886
161.65124	-57.962243
162.36702	-40.531918
162.73263	-49.925744
163.27378	-46.000516
163.82403	-41.242804
164.3297	-39.876037
164.66895	-51.316472
165.13734	-52.89312
165.67576	-49.07858
166.09322	-54.50975
166.65983	-48.523872
167.05546	-55.60714
167.56478	-54.037667
168.1705	-45.01421
168.44972	-61.117895
169.17095	-43.21958
169.45016	-59.33224
169.92219	-60.53073
170.44242	-58.13052
170.93446	-57.827014
171.47742	-53.65293
172.00402	-50.727565
172.40238	-57.616138
172.9026	-56.756013
173.47377	-50.36545
173.81664	-61.51691
174.40145	-54.207378
174.89985	-53.430215
175.29548	-60.550634
175.83118	-56.963587
176.3323	-55.963217
176.71702	-63.92016
177.2227	-62.5666
177.67381	-65.43204
178.2277	-60.39751
178.58058	-70.81679
179.23087	-58.391715
179.67834	-61.54538
180.22767	-56.93114
180.67514	-60.04483
181.09442	-65.368384
181.78928	-49.563673
182.05667	-66.47792
182.55871	-65.47673
182.88067	-78.234086
183.51004	-67.43645
184.03937	-64.24778
184.4641	-69.12633
184.92521	-71.22303
185.45636	-67.975695
185.94748	-67.776694
186.40132	-70.495075
186.99886	-62.131335
187.33174	-74.05003
187.80104	-75.52284
188.32581	-72.74102
188.70053	-81.41821
189.22076	-78.99721
189.58728	-88.32498
190.16754	-81.3276
190.61228	-84.68072
191.25893	-72.46822
191.58271	-85.15661
192.17298	-77.394126
192.63864	-79.110496
193.12522	-79.27168
193.5354	-85.29321
194.20479	-71.391504
194.57222	-80.6448
194.95239	-88.943554
195.62724	-74.64525
196.03742	-80.70091
196.41122	-89.43758
197.06606	-76.66279
197.47351	-82.92009
197.91644	-86.36312
198.40938	-86.07679
198.87868	-87.60221
199.41619	-83.77691
199.89095	-84.827485
200.45393	-79.136545
200.74951	-93.947405
201.31704	-87.867
201.74268	-92.651706
202.21198	-94.119046
202.63126	-99.444064
203.04144	-105.45859
203.68627	-93.44602
204.19013	-92.24132
204.59576	-98.60189
205.14237	-94.12623
205.69261	-89.44285
206.13463	-93.0458
206.46296	-105.33293
207.02048	-100.03374
207.65349	-88.90873
208.01455	-98.67261
208.47658	-100.68646
209.00772	-97.425276
209.48885	-97.96682
210.03636	-93.42861
210.42653	-100.96285
211.0168	-93.18735
211.34694	-105.322424
211.80897	-107.31075
212.47017	-94.07897
212.84215	-103.04797
213.40058	-97.66949
213.83077	-102.149414
214.12909	-116.77732
214.7439	-107.04279
215.40875	-93.487204
215.67614	-110.4689
216.10542	-115.023324
216.55562	-117.96639
217.27958	-99.87108
217.74706	-101.49574
218.10358	-111.59272
218.61653	-109.71434
218.94941	-121.63441
219.4942	-117.31445
220.11356	-107.34148
220.56012	-110.56093
220.91301	-120.95615
221.27135	-130.90137
221.90436	-119.83757
222.18539	-135.75818
222.74382	-130.37706
223.2968	-125.38205
223.90525	-116.19386
224.2836	-124.63854
224.6965	-130.44361
225.10669	-136.41434
225.76062	-123.72976
226.2099	-126.76507
226.75651	-122.2961
227.17033	-127.99874
227.42226	-146.1191
228.16077	-127.01554
228.66918	-125.46877
229.083	-131.22974
229.53866	-133.71396
229.9743	-137.7342
230.42269	-140.8549
231.01477	-132.89599
231.42131	-139.14318
231.87788	-141.61665
232.24895	-150.63807
232.87014	-140.39
233.20665	-152.08011
233.68231	-153.03309
234.24438	-147.40185
234.65275	-153.53409
235.22846	-146.83801
235.72595	-146.1111
236.23981	-144.19127
236.80643	-138.25237
237.29665	-138.12494
238.08245	-115.26972
238.4035	-128.13577
238.8737	-129.50618
239.30662	-133.81761
239.8887	-126.57386
240.3398	-129.43772
240.961	-119.25659
241.40482	-122.71788
241.66857	-139.9103
242.23974	-133.59235
242.80362	-127.80836
243.21017	-134.08101
243.65673	-137.31234
244.1897	-133.83121
244.54076	-144.41293
244.99732	-146.81231
245.64488	-134.59601
246.06325	-140.09233
246.4807	-145.52967
247.0073	-142.55666
247.5048	-141.86484
247.89315	-149.56929
248.37155	-150.34712
248.95544	-143.01021
249.15553	-165.11562
249.7276	-158.71607
250.40882	-143.94326
250.7708	-153.60277
251.35287	-146.41761
251.66392	-160.0111
252.1796	-157.97506
252.56887	-165.55132
253.1573	-157.83944
253.45926	-172.20468
254.02133	-166.55934
254.5352	-164.59416
255.03724	-163.50102
255.3592	-176.28123
255.80485	-179.66707
256.3651	-174.10849
256.91352	-169.50383
257.3701	-171.9786
257.80392	-176.16346
258.43784	-165.0082
259.04083	-156.17684
259.3346	-171.10355
259.98034	-159.0588
260.41963	-162.85011
260.838	-168.22999
261.50101	-154.83106
261.63835	-181.77286
262.09946	-183.83399
262.80978	-166.83517
263.20905	-173.66482
263.66743	-175.91999
264.09944	-180.26684
264.57147	-181.56338
265.29997	-163.11766
265.49642	-185.5387
265.92298	-190.28339
266.58236	-177.12368
266.8825	-191.61252
267.2463	-201.13215
268.043	-177.5532
268.28312	-196.58321
268.88247	-188.06394
269.1335	-206.33253
269.61553	-206.79383
270.30856	-191.09571
270.656	-201.93018
271.00887	-212.30458
271.59732	-204.64956
271.9311	-216.53271
272.47862	-211.94858
272.85242	-220.78292
273.49452	-208.93975
274.00384	-207.38558
274.3058	-221.68987
274.87332	-215.62464
275.2844	-221.54832
275.80828	-218.79443
276.27303	-220.63844
276.77143	-219.86792
277.07338	-234.18123
277.7064	-223.04472
278.15295	-226.26291
278.60588	-228.98168
278.92784	-241.77627
279.39896	-243.07395
279.9019	-242.00705
280.48945	-234.3815
280.9533	-236.29868
281.47443	-233.8117
281.8364	-243.54224
282.2848	-246.57917
282.83503	-241.85587
283.2152	-250.16614
283.4262	-271.47515
284.09013	-257.94386
284.5076	-263.41548
284.98053	-264.63162
285.44346	-266.59033
286.06556	-256.30165
286.47847	-262.09956
286.95868	-262.72667
287.51984	-257.1239
287.90365	-265.176
288.41933	-263.07967
288.7513	-275.06938
289.29517	-270.80257
289.77175	-271.73358
290.08734	-284.96625
290.65032	-279.2592
291.24058	-271.4326
291.54435	-285.63316
291.98455	-289.33828
292.55844	-282.7595
292.85675	-297.35545
293.56525	-280.46462
293.92814	-290.08757
294.28648	-300.09434
294.7303	-303.49243
295.23054	-302.55057
295.80988	-295.59613
296.17823	-304.7774
296.7221	-300.56707
297.14957	-305.20803
297.57976	-309.666
298.07362	-309.3809
298.57475	-308.3979
298.91672	-319.64176
299.39875	-320.09934
299.88078	-320.60957
300.28096	-327.37654
300.70206	-332.54152
301.26776	-326.5891
301.63974	-335.54723
302.0963	-337.98042
302.60472	-336.40124
303.0631	-338.76538
303.5597	-338.1034
303.9535	-345.3772
304.3464	-352.7081
304.86663	-350.27445
305.2559	-357.84628
305.72883	-359.01293
306.11264	-367.07742
306.60104	-367.0867
307.16947	-360.95102
307.48598	-374.13553
308.08897	-365.33712
308.49642	-371.52395
308.96754	-372.85947
309.35044	-380.9841
309.80428	-383.61606
310.39272	-375.95316
310.75106	-385.9053
311.0721	-398.75006
311.56597	-398.34833
311.9425	-406.90054
312.47092	-403.8582
312.9284	-406.2029
313.35858	-410.72148
313.7815	-415.73658
314.32447	-411.5155
314.7692	-414.8883
315.22123	-417.6744
315.7369	-415.6028
316.0516	-428.92495
316.54545	-428.5052
317.00475	-430.7408
317.53316	-427.68708
317.85785	-440.2318
318.34352	-440.42364
318.8192	-441.42
319.16207	-452.57476
319.53314	-461.59931
320.00153	-463.14685
320.56178	-457.59685
320.9938	-461.92464
321.45581	-463.98543
321.74594	-479.20395
322.2589	-477.29687
322.72365	-479.1313
323.13292	-485.1603
323.61405	-485.746
323.99785	-493.77297
324.3471	-504.4195
324.8737	-501.4867
325.2393	-510.9783
325.75772	-508.70885
326.12152	-518.2959
326.64903	-515.2817
327.0765	-519.93987
327.5649	-519.9415
327.8714	-533.8945
328.36888	-533.1814
328.78452	-538.81943
329.25928	-539.80853
329.78224	-537.16726
330.09147	-550.93136
330.5171	-555.73435
330.82634	-569.502
331.5112	-554.445
331.85407	-565.63204
332.25697	-572.16687
332.71445	-574.5242
333.1501	-578.5554
333.68215	-575.20283
333.99866	-588.3929
334.39792	-595.23547
334.8736	-596.2707
335.28195	-602.41384
335.83493	-597.4515
336.08322	-615.8593
336.4934	-621.872
337.03455	-617.8233
337.54205	-616.3408
337.81217	-633.072
338.38424	-626.68293
338.78806	-633.1464
339.1946	-639.4584
339.57932	-647.3885
340.04134	-649.45954
340.3433	-663.74095
340.94356	-655.15576
341.36102	-660.5925
341.82486	-662.47663
342.0386	-683.58047
342.43877	-690.3565
342.99447	-685.14733
343.4183	-690.1219
343.85394	-694.188
344.3105	-696.631
344.6834	-705.51903
345.13178	-708.5361
345.4783	-719.4446
346.0622	-712.10077
346.42963	-721.4056
346.8489	-726.6997
347.19997	-737.26036
347.68019	-737.86494
348.08764	-744.109
348.5151	-748.76844
348.7552	-767.7863
349.29636	-763.79053
349.79476	-762.9914
350.19494	-769.7526
350.6315	-773.72886
351.09716	-775.5046
351.39092	-790.41296
351.8402	-793.44703
352.30588	-795.20107
352.61056	-809.2926
353.00073	-816.80906
353.2372	-836.16275
353.80472	-830.1163
354.14033	-841.80146
354.78152	-830.0584
355.1426	-839.87806
355.58188	-843.66136
355.86564	-859.3241
356.31584	-862.2508
356.7042	-869.9672
357.21806	-867.9639
357.48363	-885.07685
357.93838	-887.65184
358.4968	-882.2897
358.83605	-893.7786
359.13982	-907.92585
359.6937	-902.9129
359.97746	-918.5767
360.34945	-927.5517
360.7178	-936.7734
361.1589	-940.36
361.50087	-951.644
361.87467	-960.3784
362.38671	-958.5753
362.7678	-966.811
363.13432	-976.1832
363.45173	-989.3089
364.05564	-980.4209
364.4631	-986.6701
365.01606	-981.6901
365.32984	-995.0852
365.72638	-1002.1466
366.08654	-1011.9982
366.4476	-1021.7659
366.76593	-1034.8239
367.13337	-1044.1353
367.59812	-1045.9538
368.12654	-1042.857
368.38665	-1060.3407
368.8905	-1059.217
369.1861	-1073.9595
369.72543	-1070.049
370.01283	-1085.5089
370.43574	-1090.5457
370.88049	-1093.8663
371.34524	-1095.704
371.6972	-1106.1028
372.09648	-1112.9383
372.69493	-1104.5072
373.0378	-1115.6575
373.39797	-1125.4925
373.78086	-1133.6149
374.25926	-1134.3773
374.42751	-1158.9558
374.97867	-1154.0929
375.36793	-1161.7575
375.6435	-1178.0715
376.1783	-1174.5144
376.53027	-1184.9471
377.01685	-1185.1006
377.4134	-1192.1297
377.68078	-1209.1302
378.25558	-1202.4656
378.65303	-1209.4789
379.03865	-1217.3395
379.30604	-1234.298
379.72168	-1239.9306
380.0491	-1252.2297
380.50112	-1255.048
380.9104	-1261.1162
381.30057	-1268.6355
381.72075	-1273.9234
381.9827	-1291.2877
382.6057	-1280.9741
382.82943	-1301.2865
383.2087	-1309.6061
383.5552	-1320.51
383.96357	-1326.6522
384.39194	-1331.2481
384.70117	-1345.0631
385.12044	-1350.3115
385.4697	-1361.0122
385.90534	-1365.06
386.23094	-1377.5674
386.6575	-1382.3401
387.07495	-1387.7728
387.54152	-1389.4504
387.99718	-1391.9046
388.23364	-1411.2582
388.67475	-1414.9244
389.00762	-1426.8434
389.27502	-1443.836
389.62608	-1454.3549
390.10175	-1455.2904
390.36368	-1472.6842
390.76295	-1479.5155
391.26044	-1478.8107
391.516	-1496.7277
391.85616	-1508.1104
392.3591	-1506.9721
392.7311	-1515.8784
393.13036	-1522.7313
393.5278	-1529.7323
393.85887	-1541.779
394.29997	-1545.4614
394.57373	-1561.8817
394.943	-1571.0592
395.40046	-1573.4419
395.6915	-1588.5679
396.03802	-1599.4744
396.45275	-1605.1154
396.88567	-1609.3897
397.19308	-1623.2878
397.51504	-1636.0661
397.91067	-1643.1734
398.23718	-1655.5907
398.66464	-1660.2305
398.91293	-1678.7016
399.3804	-1680.3045
399.7051	-1692.8555
400.12984	-1697.6885
400.55548	-1702.4683
400.83742	-1718.3407
401.19758	-1728.184
401.6023	-1734.6354
401.8597	-1752.3066
402.15073	-1767.492
402.5118	-1777.252
402.8565	-1788.2805
403.2576	-1795.0176
403.58682	-1807.1903
404.04066	-1809.8844
404.31442	-1826.319
404.8119	-1825.6107
405.27212	-1827.769
405.62136	-1838.441
406.1225	-1837.5078
406.44537	-1850.1711
406.7455	-1864.6629
407.11203	-1874.0043
407.6168	-1872.7166
408.05426	-1876.688
408.40533	-1887.2122
408.80732	-1893.8229
409.19022	-1901.9224
409.50673	-1915.1147
409.96966	-1917.0843
410.31072	-1928.4012
410.86915	-1922.9973
412.09788	-1866.196
412.48714	-1873.7971
412.99919	-1871.9994
413.26385	-1889.1397
413.7659	-1888.0955
414.15697	-1895.5935
414.41527	-1913.2482
414.87365	-1915.5522
415.18106	-1929.4308
415.6067	-1934.2716
416.01416	-1940.4867
416.54258	-1937.3714
416.7263	-1960.7445
417.1483	-1965.8684
417.5603	-1971.722
417.84315	-1987.4749
418.14602	-2001.751
418.44797	-2016.0638
418.7972	-2026.7354
419.20921	-2032.5819
419.53663	-2044.9524
419.9059	-2054.0927
420.22967	-2066.6922
420.81084	-2059.5525
421.31833	-2058.0606
421.66394	-2069.0663
421.8986	-2088.4852
422.44702	-2083.9266
422.64165	-2106.4652
423.0482	-2112.7051
423.49475	-2115.9294
423.80853	-2129.3742
424.28692	-2130.1207
424.53613	-2148.4754
424.91175	-2157.141
425.1746	-2174.4215
425.63843	-2176.3351
425.89673	-2194.0076
426.1996	-2208.2
426.6598	-2210.3843
426.99176	-2222.409
427.32736	-2234.143
427.51472	-2257.259
427.76028	-2275.8437
428.24414	-2276.2219
432.55514	-1982.8317
444.40313	-1110.9671
458.93503	-33.10773
459.61443	-18.477836
460.14011	-15.61328
460.70673	-9.60355
461.16057	-12.275539
461.74537	-4.868989
462.11372	-14.041082
462.63668	-11.391631
463.03958	-18.001994
463.50252	-19.94162
464.09914	-11.626287
464.54298	-15.030059
464.95953	-20.561025
465.4634	-19.356216
466.05274	-11.634439
466.5002	-14.791559
466.9786	-15.559883
467.65436	-1.1517565
468.03544	-9.368142
468.45017	-14.976579
469.02224	-8.592303
469.50336	-9.120768
470.02905	-6.2264907
470.47016	-9.893019
470.92217	-12.688264
471.44513	-10.052222
471.9399	-9.50966
472.43375	-9.0947866
472.86667	-13.360392
473.38963	-10.744864
473.9908	-2.0588507
474.3828	-9.473726
474.85028	-11.072195
475.33322	-11.5262305
475.9144	-4.3460513
476.31457	-11.162528
476.8148	-10.211148
477.3678	-5.253178
477.8744	-3.9085193
478.391	-1.7191982
478.7975	-8.024888
479.36413	-2.0235087
479.83434	-3.3877911
480.1454	-17.021327
480.7311	-9.504403
481.2986	-3.4989021
481.7479	-6.457868
482.15264	-12.868957
482.67106	-10.612204
483.1822	-8.863726
483.58874	-15.14286
484.36	6.601181
484.7183	-3.3725871
485.16216	-6.8421696
485.71604	-1.7864586
486.25174	1.8446356
486.63645	-6.1067783
487.11394	-6.9408468
487.68965	-0.25319772
488.2144	2.5394016
488.70555	2.7567362
489.1048	-4.003048
489.6478	0.1363607
490.068	-5.0362063
490.5782	-3.387567
490.9875	-9.453825
491.4904	-8.381413
492.11434	2.067768
492.5827	0.5008078
492.96835	-7.389988
493.5068	-3.5604768
493.92696	-8.762561
494.3808	-11.400284
494.8765	-10.885275
495.4158	-6.973735
495.7705	-17.184818
496.5727	6.8501437
497.0238	4.020138
497.434	-2.0053761
498.01605	5.1580554
498.4408	0.30289877
498.8446	-6.168049
499.36847	-3.4488775
499.9187	1.252254
500.35163	-2.9527461
500.74	-10.637902
501.3375	-2.2472811
501.82047	-2.691277
502.3416	-0.20918861
502.8091	-1.7722638
503.3002	-1.606425
503.84045	2.4002968
504.13513	-12.446352
504.6972	-6.810937
505.242	-2.4980645
505.7604	-0.18354961
506.17876	-5.5830553
506.7745	2.6575111
507.1956	-2.491996
507.7358	1.4617459
508.1387	-5.0812644
508.6753	-1.298249
509.2101	2.2905575
509.6785	0.6951088
510.08413	-5.615475
510.5016	-11.0430935
511.0973	-2.8217346
511.55024	-5.573082
512.04137	-5.369817
512.6589	4.5425217
513.08456	-0.22554032
513.4984	-6.008015
514.0286	-2.7577064
514.6007	3.6533623
514.95084	-6.9858984
515.61295	6.408595
516.0113	-0.527661
516.4715	-2.6813302
516.9781	-1.33617
517.3401	-10.99196
517.7748	-15.128988
518.386	-5.6829728
518.8571	-7.025699
519.3228	-8.773623
519.90577	-1.5141126
520.38234	-2.4046572
520.93804	2.7555423
521.3819	-0.64706335
521.86664	-0.9274433
522.31593	-3.974856
522.7534	-7.841892
523.2354	-8.369606
523.83206	-0.025447955
524.2841	-2.8408038
524.76065	-3.7228593
525.30453	0.5350811
525.7402	-3.5302733
526.26586	-0.66281486
526.79155	2.1588996
527.2545	0.2627154
527.5928	-11.302076
528.2495	1.6262853
528.7497	2.5701591
529.23446	2.2937765
529.65373	-2.959164
530.21944	2.98504
530.71784	3.720524
531.0707	-6.643251
531.62734	-1.4436334
532.08663	-3.653686
532.7233	7.679391
533.0634	-3.652024
533.4727	-9.773412
534.0948	0.5154511
534.6341	4.4504864
535.0334	-2.44957
535.5436	-0.715887
535.992	-3.800449
536.5368	0.5176542
537.1489	10.006293
537.5418	2.6546749
537.9774	-1.3601599
538.49857	1.1348569
539.07246	7.699067
539.47446	1.094779
539.8737	-5.7661692
540.41215	-1.9640847
540.8878	-2.8969166
541.4617	3.6347878
541.8519	-3.876179
542.4276	2.8462913
542.8696	-0.75369577
543.3416	-1.96795
543.8282	-2.1691702
544.333	-0.85013057
544.70405	-9.915683
545.24975	-5.4614035
545.85456	3.4397084
546.35933	4.714719
546.8377	3.901362
547.3552	6.175186
547.79633	2.5074305
548.262	0.80445215
548.7522	0.9397181
549.3143	6.567099
549.8891	13.28544
550.23287	2.1583456
550.6576	-2.7205768
551.1442	-2.804598
551.6535	-1.2421427
552.1046	-4.1060918
552.67304	2.0461263
553.0687	-5.0407642
553.7635	10.765826
554.18644	5.752858
554.57116	-2.2320442
555.1696	6.2511988
555.6598	6.361202
556.11	3.4338908
556.59115	2.911797
557.05226	0.75818063
557.61797	6.760041
558.08454	5.0848128
558.52746	1.5360112
558.9922	-0.28691692
559.46515	-1.4242871
559.87624	-7.377297
560.39374	-5.1135983
560.8221	-9.739607
561.3869	-3.8949777
561.93716	0.84712884
562.3746	-3.0702817
562.8621	-3.1288088
563.3278	-4.8562786
563.92804	3.755331
564.41735	3.7780152
565.0149	12.204209
565.31775	-2.0478287
565.888	4.193991
566.29	-2.4254613
566.7293	-6.163623
567.1513	-11.2907435
567.8207	2.5920516
568.21267	-4.8258706
568.83204	5.2378353
569.325	5.5759637
569.8043	4.8952014
570.15717	-5.4977086
570.7547	2.8584544
571.194	-0.89636913
571.616	-6.0045254
572.2272	3.431417
572.6874	1.3409253
573.22126	4.8482173
573.6205	-2.0218467
574.21806	6.3847634
574.5264	-7.427025
575.15666	3.4380528
575.5896	-0.80191317
576.09435	0.41567208
576.5482	-2.2431256
576.9229	-10.962667
577.59866	3.4140035
578.0316	-0.82657595
578.53543	0.39632577
578.95016	-5.253178
579.5377	2.3130042
579.9879	-0.586254
580.51086	2.0802414
581.03564	4.824445
581.5222	4.7089147
581.85236	-7.471792
582.3753	-4.820066
583.0902	12.621544
583.34575	-5.289325
583.87326	-2.2935462
584.35984	-2.4063392
584.8455	-2.628812
585.39393	2.0068797
585.8414	-1.1809904
586.25886	-6.6102774
586.8582	1.891349
587.4012	6.0708027
587.7768	-2.5854165
588.33797	3.0005013
588.71086	-5.8449395
589.29567	1.5320337
589.8359	5.5210315
590.24154	-0.8430266
590.81634	5.846832
591.1956	-2.5534848
591.73675	1.4883611
592.2006	-0.39484873
592.8063	8.579268
593.2192	2.8214174
593.6294	-3.1947038
594.11053	-3.7388152
594.6835	2.7290986
595.1246	-0.8504076
595.6512	2.0651957
596.07413	-2.992415
596.6453	3.4098612
597.16916	6.0682236
597.5757	-0.17593773
598.04046	-1.9035524
598.59525	3.19593
598.99725	-3.5000698
599.5475	1.2918438
600.0104	-0.6824844
600.47154	-2.7437952
601.13365	10.586999
601.5811	7.438033
602.14774	13.4009765
602.4515	-0.77392595
603.1091	12.261845
603.46923	2.3747634
603.79483	-10.117299
604.3496	-5.0237726
604.96535	4.740424
605.4492	4.444761
605.7839	-7.385285
606.3569	-0.8927743
606.8644	0.5492429
607.33095	-1.0826625
607.7675	-5.0421494
608.265	-4.346605
608.9362	9.686231
609.34184	3.303651
609.883	7.367831
610.34865	5.61715
610.8971	10.196874
611.2545	0.14370215
611.8111	5.3691765
612.2313	0.18377998
612.7397	1.6898518
613.2445	2.9495135
613.59464	-7.63432
614.2122	2.2860392
614.7679	7.4238974
615.25446	7.268883
615.6319	-1.256641
616.21216	5.824993
616.6187	-0.4729332
617.19624	6.3506813
617.57004	-2.3864125
618.0539	-2.7595465
618.70145	9.434564
619.13164	4.9955344
619.67734	9.396596
619.9829	-4.6832564
620.52044	-0.9171007
621.0834	4.834372
621.5345	2.0140627
622.17936	13.973939
622.5641	6.033673
623.04883	5.7583855
623.5245	4.8044394
623.96015	0.6942843
624.5513	8.588668
625.0179	6.9323176
625.59633	13.816669
625.91465	0.80317914
626.3985	0.4658353
626.9851	7.987784
627.3153	-4.1637284
627.9974	10.807836
628.3739	2.1826653
628.725	-8.3701605
629.2925	-2.3021144
629.8446	2.5989183
630.393	7.232697
630.785	-0.21892443
631.39345	9.03304
631.78	1.2445828
632.18016	-5.5306822
632.83227	6.9949476
633.2306	0.08123719
633.7572	2.9936084
634.282	5.832222
634.7013	0.5267832
635.2706	6.7242175
635.77176	7.687622
636.08553	-5.6995554
636.76765	9.161063
637.1387	0.19207127
637.7199	7.2752416
638.17646	4.8606973
638.6758	5.6801625
639.0696	-1.5905481
639.6362	4.44081
639.9909	-5.8554407
640.6048	3.787474
641.01044	-2.555015
641.618	6.619076
642.13367	8.690538
642.65754	11.433871
643.0668	5.3295536
643.39514	-6.9842426
643.86535	-8.347694
644.5038	3.1792288
644.8976	-4.1230045
645.45696	1.3545857
646.0809	11.7830155
646.41466	-0.105049555
646.974	5.3428516
647.43875	3.5030045
647.818	-4.8449465
648.5365	12.79444
649.02946	13.164382
649.3669	1.5651989
649.86165	2.0264831
650.39916	5.805092
650.88483	5.6011146
651.39324	7.1362096
651.81706	2.1600011
652.24907	-2.1115006
652.8057	3.1096928
653.35047	7.444669
653.67607	-5.053508
654.2727	3.231859
654.6738	-3.4637649
655.2295	1.7080966
655.6697	-2.004987
656.24266	4.514594
656.6483	-1.8358368
657.3313	13.0659815
657.60963	-3.044788
658.18807	3.8744763
658.67374	3.6314634
659.04936	-4.999176
659.4914	-8.577099
660.09073	-0.047637197
660.5	-6.145108
661.13756	5.3589923
661.52865	-2.1087303
662.14074	7.381927
662.50635	-2.0860067
663.0739	4.0657434
663.5723	4.8263845
664.0034	0.42620605
664.5027	1.3056692
665.0684	7.241239
665.47403	0.88758926
666.05793	8.205858
666.5045	4.9950924
666.8792	-3.74987
667.5477	10.042499
667.9215	1.2710991
668.4617	5.255348
668.99287	8.540022
669.283	-6.6839884
669.856	-0.15424978
670.2625	-6.4628546
670.9219	6.6771215
671.30753	-1.235784
671.70953	-7.861397
672.187	-8.671073
672.7427	-3.5442304
673.3248	3.6511393
673.534	-17.783807
674.2279	-2.0098088
674.6072	-10.351553
675.25383	1.7857655
675.62854	-6.94834
676.15787	-3.834999
676.7363	3.1232347
677.24744	4.8255007
677.61124	-4.7164217
678.18513	1.8444246
678.67353	1.8134032
679.20195	4.942192
679.75037	9.542912
680.16055	3.5159922
680.5207	-6.3452134
681.0855	-0.44417427
681.70306	9.419782
682.07595	0.59773735
682.58527	2.1541967
683.02	-1.9632536
683.4011	-10.1400225
683.99135	-2.3532474
684.51976	0.7169485
685.05545	4.33586
685.5693	6.3410245
685.9704	-0.38292958
686.3933	-5.433667
686.93174	-1.5898424
687.41105	-2.283586
687.78485	-11.081793
688.3478	-5.371479
688.798	-8.273171
689.4683	5.687352
689.7994	-6.3644875
690.2796	-7.0262533
690.9799	9.228799
691.29095	-4.3665713
691.9376	7.80343
692.41236	6.7210647
692.77525	-2.8812972
693.27365	-2.1398705
693.7393	-3.9013163
694.24226	-2.7722638
694.7252	-3.1934835
695.31546	4.627928
695.8248	6.2710995
696.18585	-3.5456156
696.8207	7.7101485
697.1554	-4.1185783
697.8202	9.434841
698.2668	6.214439
698.64785	-2.008859
699.2081	3.5632994
699.6983	3.7172123
700.2258	6.7136045
700.72605	7.617876
701.12804	1.0240228
701.5664	-2.8125727
701.993	-7.59977
702.6196	3.0331321
703.13075	4.782276
703.5646	0.58621397
704.20487	12.243706
704.6605	9.7382675
705.1571	10.331612
705.53455	1.8067411
706.1057	8.203648
706.40584	-6.225257
707.0743	7.559679
707.35535	-8.351288
707.9356	-1.3339009
708.5104	5.3442368
708.8915	-2.9010592
709.4563	2.971683
709.9365	2.3261172
710.4167	1.7338015
710.93694	4.165443
711.3817	0.7794134
711.89555	2.7691764
712.3503	0.13165109
712.8578	1.6586193
713.4144	6.8660928
713.8073	-0.45772923
714.21476	-6.7023193
714.8432	4.0812046
715.30434	1.9952705
715.74	-2.046173
716.37027	8.837961
716.6977	-3.505815
717.2561	1.8147751
717.7154	-0.3770261
718.23655	2.0958805
718.6804	-1.3223116
719.16423	-1.643462
719.68174	0.5864844
720.12557	-2.8197822
720.67036	1.4850432
721.25425	8.792791
721.61805	-0.74545724
722.29017	13.355642
722.63487	2.3423765
723.11235	1.4999702
723.5971	1.1771444
724.07187	0.1743212
724.613	4.2208043
725.0923	3.5131427
725.55525	1.550549
725.9727	-3.8952548
726.5166	0.37799522
727.01954	1.4983145
727.5225	2.5837143
727.90993	-5.0377168
728.4356	-2.1827121
729.0095	4.337245
729.48063	3.036727
729.82533	-8.037024
730.49654	6.0605522
730.7585	-11.38334
731.29326	-7.785232
731.81076	-5.5603317
732.36646	-0.40991418
732.76846	-7.0500385
733.2732	-5.7653383
733.82256	-1.0973125
734.3701	3.4688038
734.86393	3.8739225
735.2923	-0.7731014
735.84255	4.037697
736.20726	-5.472914
736.70475	-4.8121507
737.11584	-10.757027
737.7734	2.2655849
738.31274	6.1500544
738.6256	-7.317022
739.21495	0.4151246
739.60695	-6.9275623
740.19357	0.6047292
740.7702	7.3440915
741.3168	11.799268
741.71425	4.8183636
742.18536	3.5178522
742.71105	6.409017
743.24765	10.047202
743.56507	-3.012645
744.1262	2.5165527
744.6674	6.582613
745.0994	2.2796806
745.48774	-5.403536
746.00706	-3.0500515
746.53	-0.40052136
747.1112	6.747878
747.45043	-4.708519
747.9934	-0.5544675
748.35356	-10.372232
748.9729	-0.34911145
749.36764	-7.432275
750.00065	3.6353418
750.4363	-0.42180034
750.92925	-0.059444196
751.2958	-9.374659
751.8824	-1.8596025
752.3799	-1.1654697
752.7619	-9.361236
753.4704	7.5582665
753.83963	-1.581406
754.3362	-0.9814983
754.8601	1.7998614
755.28845	-2.8247686
755.6741	-10.723862
756.2016	-7.73615
756.7755	-1.1852053
757.3048	1.9626594
757.8096	3.2307707
758.15336	-7.850737
758.6854	-4.4983483
759.3257	7.130451
759.6313	-6.86705
760.2161	0.47996416
760.63446	-4.891376
761.1083	-5.952733
761.6831	0.65703617
762.1051	-4.477063
762.5617	-6.90381
763.091	-3.7433663
763.6185	-0.72417826
764.136	1.4747665
764.56894	-2.7711557
765.161	5.1992347
765.5685	-0.9205108
765.99775	-5.4781644
766.6044	3.5654695
767.0828	2.8176114
767.36563	-12.990845
768.02684	0.29902025
768.46885	-3.2473802
768.9727	-2.053079
769.4893	0.0687442
769.90494	-5.5047004
770.4588	-0.4726562
770.97997	2.0189965
771.45563	1.0826159
771.9504	1.5565119
772.49337	5.7509184
772.94084	2.6108044
773.512	8.9573895
773.8294	-4.18851
774.40785	2.7567362
774.9108	3.867003
775.39465	3.5430823
775.75845	-6.078514
776.3169	-0.653422
776.85894	3.4159427
777.36735	4.990376
777.7557	-2.6843644
778.23137	-3.6849187
778.82527	4.5073845
779.18725	-5.208681
779.7193	-1.8341218
780.2486	1.2528741
780.66336	-4.368161
781.2782	5.3201345
781.7511	4.167455
782.2295	3.3512615
782.5942	-6.1026227
783.1563	-0.4878602
783.5865	-4.9157883
784.19583	4.3764124
784.5369	-6.948307
785.1817	5.0735067
785.5919	-0.9408729
786.12214	2.2282707
786.5396	-3.178629
787.04346	-1.9994594
787.57824	1.576742
788.02753	-1.412678
788.53503	-0.00085113883
789.01434	-0.6486728
789.3363	-13.3628785
789.95566	-3.3233934
790.54774	4.625989
790.96066	-1.1302005
791.45997	-0.29896796
792.0293	5.9057026
792.4104	-2.3714854
792.85695	-5.5841633
793.6191	15.423628
793.952	3.530365
794.3467	-3.64333
794.9479	4.989453
795.27985	-7.03868
795.8419	-1.3543554
796.3585	0.79655005
796.78324	-4.0950104
797.3171	-0.62384516
797.7491	-4.960477
798.44216	10.806504
798.87053	6.1536297
799.33073	4.0540483
799.73273	-2.5884572
800.18384	-5.4250987
800.6486	-7.2647942
801.27705	3.5223508
801.75	2.2973713
802.31115	7.928228
802.7732	5.9065335
803.04875	-10.465342
803.69904	1.989743
804.1383	-1.7659051
804.75314	7.9273975
805.18333	3.4391543
805.52076	-8.142885
806.17195	4.3838
806.5694	-2.64678
806.99687	-7.328248
807.63624	4.3432406
808.12555	4.3905084
808.5894	2.5615645
809.0032	-3.177732
809.5107	-1.6962571
810.0919	5.375832
810.5157	0.47288654
811.00865	0.7939248
811.4179	-5.270869
811.9545	-1.5663537
812.43746	-2.0297553
812.9559	0.27775446
813.427	-1.0370572
813.90266	-1.9992749
814.47655	4.583431
814.81306	-6.9976655
815.42606	2.5687872
815.98813	8.194248
816.3965	2.0156721
816.83123	-2.0782367
817.3151	-2.4350587
817.8635	2.2212854
818.3046	-1.4323013
818.6748	-10.546256
819.19865	-7.8156336
819.6134	-13.416775
820.2982	1.6543318
820.7466	-1.4425254
821.0804	-13.216663
821.7134	-2.133393
822.2473	1.3722764
822.7184	0.03743256
823.2741	5.1602654
823.61424	-6.1531223
824.0972	-6.6116626
824.68745	1.1846046
825.1422	-1.350213
825.556	-7.1049048
826.079	-4.436708
826.57556	-3.80876
827.1049	-0.6426374
827.53144	-5.371202
828.07895	-0.8470832
828.5555	-1.7122856
829.0294	-2.826708
829.53505	-1.5165598
830.1435	7.671311
830.57824	3.6065235
830.95114	-5.279714
831.4568	-3.9275887
832.0016	0.40404317
832.39996	-6.556381
832.91565	-4.4024346
833.4395	-1.6775572
833.9161	-2.5558462
834.4418	0.30262172
834.8547	-5.51935
835.4395	1.9043367
835.917	1.1059462
836.37445	-1.2852548
836.83375	-3.5185255
837.4322	4.907246
837.91605	4.5850862
838.2926	-3.947865
838.96197	9.927522
839.36123	3.0707231
839.826	1.2760857
840.2298	-5.1796584
840.88555	7.661086
841.21115	-4.8908486
841.6204	-10.969296
842.3198	5.284938
842.73455	-0.36072057
843.3321	8.059926
843.61767	-7.541342
844.1552	-3.7194622
844.7482	4.2987437
845.1893	0.6711716
845.81956	11.574282
846.19336	2.7560963
846.6672	1.6647009
847.28475	11.572897
847.6713	3.705729
848.1506	3.1174301
848.5999	0.06244493
849.11284	1.9563734
849.5703	-0.36569402
850.0105	-4.1030447
850.498	-4.1675014
851.1201	6.085637
851.52845	-0.027684028
852.0696	4.020138
852.4998	-0.3930546
853.0537	4.6340228
853.48205	0.025407892
853.9286	-3.1791833
854.4161	-3.2670101
855.01273	5.029254
855.41836	-1.3278523
855.9122	-0.9096339
856.3488	-4.772805
856.88174	-1.3696979
857.4229	2.6895747
857.9104	2.6053493
858.29964	-4.9859045
858.7262	-9.745425
859.25643	-6.5404444
859.89853	5.2340623
860.2005	-8.950233
860.7853	-1.5653313
861.3328	2.9427524
861.6839	-7.615053
862.3278	4.3482206
862.8753	8.910116
863.2773	2.245117
863.67567	-4.640962
864.2541	2.3462946
864.6579	-4.186729
865.1709	-2.2979654
865.75477	5.0566075
866.2168	3.0555192
866.667	0.10307024
867.31546	12.407883
867.61287	-2.2424133
868.2122	6.3114475
868.6142	-0.33444173
869.06533	-3.1788402
869.65923	4.9163945
870.2231	10.696178
870.59965	2.1232413
871.1126	4.0870224
871.58827	3.0867518
872.16307	9.7086185
872.54324	1.455374
873.0471	2.6298735
873.66556	12.565555
873.97024	-1.5218499
874.44863	-2.1766304
875.04253	5.8887504
875.5846	10.024538
876.01296	5.3871838
876.3495	-6.245606
876.8588	-4.6710934
877.4063	-0.11330786
877.94564	3.8678474
878.3813	-0.19184089
878.8242	-3.674088
879.32443	-2.7733653
879.8783	2.2611654
880.3649	2.1470202
880.90513	6.134831
[truncated: 49 more rows]
