# Supplementary material for: Staphylococcus aureus vWF-binding protein triggers a strong interaction between clumping factor A and host vWF
Source: Commun Biol. 2021 Apr 12;4:453. doi: 10.1038/s42003-021-01986-6 (PMC8041789; doi:10.1038/s42003-021-01986-6)
Supplement: Supplementary file 3 — Supplementary Data 1 [file 42003_2021_1986_MOESM3_ESM.zip › Supplementary Data 1/Fig S1 cell 3 curve_1.tsv]

x	y
-70.077725	275.52338
-70.330806	244.23935
-69.535	257.23754
-69.39404	242.5891
-68.73029	250.0117
-68.00971	259.8336
-68.18315	231.91195
-67.516375	239.4624
-67.310246	227.56502
-66.98996	220.48718
-66.43112	223.48089
-66.17164	213.83617
-65.30832	229.68398
-65.19522	213.85897
-64.67644	215.16133
-64.30907	210.07111
-63.93463	205.27971
-63.13454	218.45792
-62.800744	211.95044
-62.69619	195.76492
-62.02061	203.68646
-61.80986	191.98423
-61.15988	198.82511
-61.03141	183.64923
-60.475905	186.50126
-59.73716	197.0897
-59.65026	180.15862
-58.832555	194.08036
-58.85644	172.47215
-58.188473	180.07236
-57.697108	180.21665
-57.69745	159.60226
-56.62925	184.09936
-56.72136	159.61074
-55.82904	176.68234
-55.614347	165.14624
-55.447973	151.57005
-54.89168	154.45555
-54.356605	156.44507
-53.78738	159.87615
-53.556086	149.04078
-53.042783	150.11113
-52.38154	157.42721
-52.098862	148.76106
-51.73804	143.39377
-51.498223	132.91823
-51.29264	120.99707
-50.46617	135.28857
-50.294084	121.9534
-49.25923	145.0422
-49.205507	126.71002
-48.626735	130.54402
-48.18731	128.49516
-47.90573	119.7825
-46.921542	140.73234
-46.916025	120.36473
-46.229758	128.73702
-45.74195	128.73067
-45.553133	116.10163
-45.019984	118.0094
-44.580368	115.96845
-44.021924	118.94416
-43.58441	116.8144
-43.28808	108.72428
-42.55679	118.99719
-42.56416	98.085276
-41.634586	116.72927
-41.405908	105.782764
-41.287112	90.19737
-40.243673	113.648466
-39.973525	104.45271
-39.891162	87.32912
-38.977454	105.30318
-38.841595	90.43802
-38.458637	86.00491
-38.03924	83.11011
-37.405865	89.248955
-36.67432	99.53236
-36.699102	77.88522
-36.126206	81.47076
-35.976168	67.204124
-34.994592	88.04303
-34.77963	76.51731
-34.161488	82.01307
-33.70935	80.5003
-33.752933	58.059342
-32.862207	75.0629
-32.481612	70.52972
-31.856764	76.308404
-31.35111	77.054904
-31.5305	48.880316
-30.484426	72.4422
-30.400017	55.404698
-30.062356	49.058844
-29.36459	57.91585
-28.869765	58.205135
-28.262484	63.24204
-27.909827	57.52928
-26.944884	77.665846
-26.850355	61.05549
-26.65194	48.830925
-25.87306	61.112185
-25.75261	45.596103
-24.697918	69.52159
-24.542668	55.474583
-24.293405	45.396638
-23.469944	59.560024
-23.522558	36.73746
-22.591822	55.429755
-22.001883	59.73429
-21.763224	49.20855
-21.187919	52.895292
-20.930926	43.143593
-20.163581	54.937742
-19.638367	56.509724
-19.417444	45.235208
-18.882261	47.227926
-18.347647	49.196727
-18.039113	41.620853
-17.649379	37.473028
-17.428047	26.21572
-16.540607	43.07993
-16.34661	30.668502
-15.636438	40.048825
-15.392533	29.74438
-15.107108	21.19276
-14.395654	30.62725
-14.033041	25.334308
-13.4020794	31.37054
-13.009054	27.361552
-12.290289	37.104583
-11.904753	32.7794
-11.659882	22.515653
-10.617972	45.90108
-10.563455	27.600965
-10.064526	28.06295
-9.580133	27.911205
-9.636299	4.9382954
-8.790054	20.063132
-7.896086	37.202758
-7.4479236	35.52137
-6.9570665	35.642492
-7.0134534	12.660166
-6.3271957	21.030639
-5.76135	24.317558
-5.160429	29.085288
-4.995525	15.445341
-4.5292508	14.528533
-3.529469	36.13525
-3.4992063	16.810995
-2.8777463	22.445767
-2.5623086	15.16095
-1.99348	18.573719
-1.3471138	25.259952
-1.4407037	0.70684734
-0.65538375	13.259374
-0.091506094	16.463084
0.0012411855	-0.2233047
0.7948203	12.6778735
1.1536286	7.2239736
1.7711459	12.692186
2.222794	11.15776
2.3060616	-5.9289028
3.3624128	18.065887
3.6230996	8.469459
4.061255	6.365356
4.427774	1.2369093
4.642147	-10.314813
5.4015783	1.1446102
5.726853	-5.7250914
6.527275	7.464848
6.7105197	-5.401105
7.0762654	-10.562257
7.593342	-9.334559
8.066727	-9.951455
8.5257135	-11.176211
9.172271	-4.48214
9.731699	-1.466516
10.40307	6.275129
10.423123	-13.4804876
11.246331	0.6713311
11.8934915	7.390821
12.292108	3.6172855
12.852789	6.685765
13.212184	1.2564005
13.719822	2.0854965
14.053552	-4.427442
14.706922	2.5541483
15.45476	13.523918
15.865957	10.2814805
16.872347	32.166762
16.530835	-2.8534558
17.439618	14.911064
18.250384	28.53752
18.53651	20.01472
19.204721	27.622814
19.314758	11.665932
20.061872	22.605126
20.353855	14.329649
20.602958	4.2437898
21.447066	19.277864
21.604738	5.3319827
22.198591	9.800772
22.519513	2.7470372
23.323677	16.094641
23.762627	14.023688
24.11222	8.180262
24.526706	5.076558
24.948502	2.2813984
25.642995	10.998944
26.082413	8.94766
26.36936	0.4595206
27.166248	13.499898
27.59955	11.190398
27.744573	-3.2895238
28.798596	20.606565
29.031295	9.828083
29.549446	11.100775
29.815663	1.7373963
30.302576	1.6912445
30.848078	4.11853
30.938835	-12.652468
31.868883	6.009535
32.052046	-6.8601847
32.749096	1.9651288
33.29411	4.3718965
33.48215	-8.292142
34.580403	17.471214
34.735894	3.433064
35.3412	8.3851
36.1339	21.248704
36.362287	10.288072
36.89196	12.0470335
37.239033	6.097045
38.010388	18.059292
38.47379	17.020456
38.53691	-0.9172453
39.690693	27.190226
39.52811	-0.27623604
40.0795	2.3995018
40.94535	18.35107
40.965514	-1.4002813
41.731123	10.319342
42.009393	1.4646419
42.922764	19.422498
43.132395	7.6699775
43.819572	16.078387
44.682977	31.926784
44.42574	0.46404476
44.9111	0.35215589
45.412335	0.9105063
45.80129	-3.2714406
46.837176	19.85875
46.817654	-1.5682357
47.99478	27.524849
47.837585	0.28547274
48.42943	4.669312
49.15604	14.74236
49.022653	-11.4917225
50.019846	10.004771
50.05433	-9.142236
50.57309	-7.8440214
52.119606	36.843712
51.953407	9.224374
52.610787	16.37474
53.035034	13.682801
53.201695	0.11613284
54.02539	14.287833
54.058525	-4.91606
55.029655	15.480188
55.5189	15.532211
55.677667	1.6320985
56.320875	8.184216
56.492453	-5.1750626
57.658426	23.447015
57.674313	3.5148171
57.847018	-9.796808
58.829567	11.0814725
59.44556	16.484593
59.78518	10.21951
59.976855	-2.291182
60.826764	12.987354
61.46207	19.20572
61.24484	-10.567978
62.24071	10.872572
62.46751	-0.15549163
63.50656	23.10825
63.50065	2.255944
64.01137	3.2141826
64.75735	14.105306
64.92288	0.49060235
65.55435	6.547031
66.07626	7.977957
66.4931	4.973332
67.23618	15.741639
67.32313	-1.1906006
67.474055	-15.421787
68.488035	6.7835295
68.66807	-6.2187985
69.64206	14.297998
69.644805	-6.1888467
70.46406	7.795242
70.9294	6.8379673
71.04787	-8.763457
72.17184	18.085101
72.2616	1.2717575
72.820676	4.2716703
73.24945	1.7710158
74.056786	15.251703
74.176576	-0.29375425
74.665344	-0.26191923
75.52896	15.594961
75.719214	3.0243113
76.02053	-4.858044
76.7901	7.0287803
76.9631	-6.270609
77.786694	7.896769
77.865025	-9.398978
78.84777	11.487212
79.09488	1.3169005
79.25378	-12.57784
80.28271	10.2585015
80.697006	7.1461305
81.19525	7.578136
81.57591	3.0457841
81.80029	-8.084375
82.71589	9.967287
82.96801	0.008010345
83.72469	11.350851
84.14063	8.307786
84.233996	-8.353359
85.27053	14.803579
85.08763	-13.5210575
86.09038	8.210021
86.48678	4.342308
86.775145	-4.086498
87.553786	8.183123
87.566654	-11.876743
88.457035	5.1102764
88.9169	3.921875
89.28828	-1.0025274
89.95707	6.6294435
90.136965	-6.3787226
90.86	3.5434464
91.19532	-2.9033516
91.643564	-4.582277
91.98507	-10.767458
92.894545	7.0253903
93.699086	20.38845
93.979956	11.643177
94.386984	8.22415
94.90533	9.504662
95.56938	16.936452
96.12263	19.690352
96.234686	3.818272
96.73677	4.4121924
97.147726	1.1587028
97.7485	5.9189307
98.508	17.380802
98.69955	4.864456
99.56115	20.636269
100.08776	22.26569
100.231816	7.744382
100.8018	11.204849
101.16887	6.0991125
101.74303	9.735407
102.496955	20.961632
102.38161	-4.5106974
103.774504	33.69102
103.44749	-0.7176981
104.4372	20.46284
104.62619	7.838565
104.926244	-0.096910706
105.80055	16.211596
106.107194	8.554543
106.26173	-5.5244815
106.89108	0.44237902
107.22516	-6.056422
108.10131	10.329704
108.47178	5.3672075
109.32925	20.96465
109.68365	15.323659
109.866136	2.4251178
110.91272	26.006636
110.909106	5.250983
111.498906	9.5481
111.60609	-6.5296024
111.9989	-10.549141
112.95528	9.2239974
113.085804	-5.8681606
114.029824	13.383301
114.502036	12.715923
114.72247	1.4192479
115.605545	18.097768
115.975595	13.117703
116.513995	15.24473
117.01443	15.768956
117.330075	8.492003
117.855656	10.077858
118.06818	-1.5526006
118.95978	15.486027
119.4549	15.78529
119.5105	-2.4699424
119.99127	-2.77585
120.34194	-8.574124
121.02583	-0.30434948
121.22614	-12.450881
122.11338	4.403337
122.55276	2.350337
122.91245	-3.0672526
123.30956	-6.904906
123.91584	-1.9123813
124.69887	10.542931
124.92235	-0.6252779
125.37336	-2.187512
126.26579	14.88552
126.37821	-0.9711138
126.84757	-1.7584835
126.9353	-18.657242
127.66877	-8.294966
128.53378	7.620813
128.6874	-6.4960728
129.19043	-5.862901
129.82724	0.4192112
130.02185	-11.967724
130.90839	4.8571117
131.27023	-0.4693132
132.19473	17.957765
132.46448	8.743661
132.87958	5.6653896
133.3664	5.614749
133.74029	0.79651
134.45829	10.5062
135.06916	15.692668
135.08475	-4.2516095
135.85843	7.808424
136.03311	-5.4199414
137.07925	18.143681
137.07785	-2.5187532
137.57597	-2.0920787
138.63632	22.070732
138.51351	-3.7167366
139.0659	-0.9985816
139.6756	4.1388733
140.27711	8.930336
140.72565	7.2632967
140.90118	-5.9286603
142.02084	20.73823
141.81008	-8.7626816
142.2764	-9.678135
143.2205	9.577183
143.62169	5.9112277
144.37711	17.200723
143.96683	-20.722968
144.89721	-2.0470613
145.19092	-10.2501835
146.07456	6.452006
146.48292	3.0892996
146.96015	2.634395
147.39905	0.56085464
147.87578	0.084674455
148.23912	-5.1784527
148.97206	5.1620735
149.35003	0.515761
149.93628	4.663846
150.3301	0.68706927
150.81855	0.7053408
151.67257	16.157485
151.74754	-1.2796579
152.47109	8.664172
153.26229	21.464008
153.28483	1.8129126
153.91063	7.6304215
154.0552	-6.8692283
154.84872	6.0287482
155.02754	-7.0249644
155.53329	-6.275873
156.48406	13.26105
156.76395	4.4743514
157.46731	13.566568
157.62518	-0.37117165
158.5262	17.065098
158.89819	12.166648
159.03635	-2.602923
159.74032	6.514918
159.9824	-3.867993
160.74436	7.697854
161.17309	5.1948276
161.46339	-3.1520145
162.70694	28.745286
162.64467	5.5139443
163.07834	3.2198365
163.63211	5.9959667
163.86133	-4.9294353
164.39554	-2.97872
164.93014	-1.0118044
165.45621	0.59542475
166.29016	15.200655
166.43506	0.7151334
167.24769	14.420065
167.29506	-4.1828416
167.64409	-10.049973
168.42073	2.1352265
168.5184	-14.343768
169.54422	8.361425
169.57222	-11.059426
170.3438	0.9129185
170.67475	-5.7175584
171.47678	7.53962
172.37862	25.010934
172.53299	10.925692
173.17959	17.620592
173.35759	4.533287
173.8583	5.069209
174.5457	13.487657
174.80043	3.639516
175.72124	21.91106
175.85553	6.9781086
176.35803	7.5901126
176.72662	2.5483105
177.1282	-1.0996645
177.72345	3.427791
178.45406	13.6698075
178.70009	3.454537
179.27744	7.226229
179.49719	-4.098555
180.36668	12.006724
180.36233	-8.778877
180.93279	-5.298309
181.60989	2.6852548
181.73039	-12.830627
182.85462	14.029772
182.83669	-7.329783
183.4776	-0.87439366
184.06077	3.1435492
184.43286	-1.7496326
185.13045	7.0984763
185.19634	-10.722333
185.76314	-7.395708
186.61255	7.862674
186.75004	-6.935154
187.58813	7.844183
187.61516	-11.616799
188.36857	-0.4116694
188.85041	-0.67236684
189.31092	-1.832601
189.93511	3.917167
190.30246	-1.1770012
190.73893	-3.3520595
191.12332	-7.726523
191.53165	-11.089938
192.50832	9.541016
192.72838	-1.7712938
192.95538	-12.79
193.65015	-4.0605054
194.0824	-6.413947
195.03669	13.271224
194.89994	-13.1043275
195.72774	1.2416174
195.92783	-10.9138185
196.40328	-11.443127
197.03884	-5.2135744
197.11882	-22.43879
198.035	-4.3624535
198.46982	-6.6075847
198.81232	-12.75017
199.48138	-5.1061243
199.5543	-22.62998
200.31902	-10.946972
200.48734	-24.44332
201.25083	-12.812733
201.9553	-3.6732254
202.13905	-16.518266
202.82819	-8.026172
203.17518	-13.979684
203.61853	-15.864447
204.34227	-5.9119493
204.5079	-19.521192
205.39156	-2.8173028
205.4235	-22.070913
205.92435	-21.528045
206.13751	-33.131376
207.05257	-15.101536
207.66142	-9.99949
207.78765	-25.272565
208.7096	-6.952107
209.22847	-5.6483373
209.19613	-27.615838
209.87258	-19.659644
210.29624	-22.37569
210.77301	-22.849498
211.31055	-20.757817
211.85299	-18.459184
212.23886	-22.770502
212.20879	-44.641988
213.16954	-24.683358
213.64193	-25.34245
214.0704	-27.855251
214.85958	-15.139863
214.89299	-34.331076
215.70973	-20.452286
215.98339	-29.501193
216.48374	-28.979407
216.99587	-27.96036
217.39531	-31.698477
217.68926	-39.890508
218.25596	-36.568044
218.85803	-31.751598
219.36228	-31.065383
219.5194	-45.033834
220.38337	-29.16109
220.68046	-37.220234
220.92424	-47.530625
221.6769	-36.356765
221.82246	-50.813465
222.46789	-44.167017
223.01903	-41.500848
223.47977	-42.650817
224.15047	-34.937615
224.05106	-59.736216
224.8429	-46.908262
225.20678	-52.148223
225.54094	-58.64214
226.23342	-50.009268
226.82504	-45.634347
227.41739	-41.22828
227.3564	-64.40538
228.00637	-57.56634
228.47708	-58.2963
228.64897	-71.64069
229.44863	-58.48297
229.52023	-76.062025
230.45911	-57.026335
230.86234	-60.604154
231.07674	-72.154366
231.8201	-61.37325
231.85035	-80.6977
232.79648	-61.356115
232.86714	-78.9751
233.33908	-79.65212
234.38461	-56.113888
234.63231	-66.25852
234.91278	-75.0196
235.33339	-77.863646
235.79246	-79.08454
236.41238	-73.51493
236.42286	-93.673846
237.20304	-81.338
237.65071	-83.03965
238.16149	-82.07767
238.82336	-74.73686
238.74003	-98.85631
239.5024	-87.27167
239.74133	-97.78681
240.2472	-97.030904
240.7964	-94.44784
240.9887	-106.93063
241.60255	-101.616666
242.2875	-93.30088
242.56943	-101.999804
243.1702	-97.23769
243.2041	-116.408654
243.8581	-109.39994
244.3205	-110.4806
245.08677	-98.73193
245.2537	-112.28533
245.57986	-119.11755
246.0935	-118.03464
246.56674	-118.65665
247.17457	-113.597104
247.51415	-119.86122
247.712	-132.11084
248.55507	-117.11977
248.78062	-128.19847
249.39428	-122.89315
249.9431	-120.32365
249.7763	-147.96771
250.6523	-131.58548
251.02526	-136.44173
251.89206	-120.44854
252.03954	-134.82371
252.17878	-149.54672
252.65908	-149.87091
253.53918	-133.31712
254.13655	-128.69907
254.40045	-138.15887
254.72906	-144.88656
255.23673	-144.0551
255.21499	-165.57526
256.22853	-143.38641
256.64335	-146.47579
256.8425	-158.66834
257.73784	-141.4703
257.82293	-158.47941
258.4171	-153.99687
259.07514	-146.81749
259.22182	-161.22559
259.95735	-150.7745
260.11037	-164.91568
260.72507	-159.56553
261.26352	-157.43455
261.57218	-165.00466
262.06476	-164.81114
262.5252	-165.97336
263.183	-158.80283
263.51398	-165.43153
263.7036	-178.02726
264.14784	-179.87306
264.7588	-174.68132
265.3668	-169.61402
265.5641	-181.8865
266.33128	-170.09856
266.4329	-186.40992
266.77736	-192.46786
267.5664	-179.75703
267.91355	-185.70355
268.25197	-192.0168
268.8452	-187.57292
268.91436	-205.25441
269.74	-190.99776
270.1068	-196.11433
270.6988	-191.72253
271.18077	-191.97575
271.18122	-212.55792
272.27776	-186.86501
272.10672	-214.6874
272.68393	-210.92007
273.25365	-207.46864
273.52837	-216.47159
274.46842	-197.38572
274.2459	-227.38061
275.26838	-204.81496
275.5489	-213.57302
275.72216	-226.85985
276.53482	-213.15202
276.6672	-228.16364
277.21123	-225.79814
278.01738	-212.36428
278.4314	-215.4861
278.5137	-232.61304
278.80546	-240.8966
279.65768	-225.51805
280.06508	-228.92
280.42848	-234.17854
280.82675	-237.96584
280.8282	-258.50486
281.91303	-233.30765
282.33762	-235.98234
282.61255	-244.97662
283.02702	-248.07936
283.39986	-252.94003
284.2809	-236.34494
284.3868	-252.4747
284.74622	-257.9017
285.52827	-245.48685
285.7843	-255.27835
286.4049	-249.67842
286.65173	-259.85902
287.46297	-246.21097
287.729	-255.58047
287.6046	-281.43388
288.7992	-251.6005
288.92245	-266.9981
289.27587	-272.67807
289.9164	-266.23784
289.96394	-284.83105
291.07534	-258.51118
291.2932	-269.91417
292.02712	-259.52956
292.07553	-278.0868
292.21937	-292.61552
293.24744	-269.8132
293.19534	-292.61377
294.09594	-275.19312
294.13746	-294.0408
294.54955	-297.24323
295.16167	-292.00214
295.34857	-304.71176
296.35595	-282.78388
296.47086	-298.53311
296.8169	-304.52432
297.5716	-293.2629
297.74776	-306.4272
298.45717	-297.0772
298.94093	-297.25492
298.95062	-317.4466
299.66074	-308.06674
299.78295	-323.50872
300.83322	-299.76846
301.05252	-311.1111
301.44318	-315.2184
301.98555	-312.92147
302.16214	-326.0666
302.85386	-317.4645
303.29025	-319.64126
303.6164	-326.4739
304.04837	-328.8365
304.3747	-335.66006
305.1578	-323.19872
305.61	-324.70893
305.99165	-329.19742
306.3718	-333.74928
306.66578	-341.93848
307.3056	-335.52655
307.60845	-343.34124
308.24413	-337.105
308.64013	-340.9878
308.59624	-363.4401
309.92436	-327.9702
309.87323	-350.7299
310.51408	-344.27441
310.85983	-350.2775
311.17992	-357.36528
311.89853	-347.62732
311.99212	-364.27678
312.62744	-358.05536
313.10975	-358.29334
313.19888	-375.1308
314.09917	-357.72296
314.19881	-374.11588
314.6974	-373.6685
315.1429	-375.46005
315.30632	-389.1603
315.9611	-382.11803
316.26226	-390.00392
316.9904	-379.8633
317.25648	-389.23037
317.67792	-392.0385
318.20437	-390.41276
318.3688	-404.07228
318.9778	-398.96
319.38688	-402.29034
319.6706	-410.91297
320.05883	-415.1233
320.30567	-425.30185
321.51942	-394.66075
321.43248	-418.9313
321.6101	-432.03346
322.20515	-427.51044
322.72905	-425.99316
323.35146	-420.31711
323.6297	-429.16956
323.94357	-436.51904
324.59945	-429.4297
324.99926	-433.15093
325.58438	-429.04788
325.67044	-446.0151
326.37766	-436.75843
326.83533	-438.03647
326.8826	-456.64084
327.54687	-449.19662
327.75455	-461.02844
328.34947	-456.5128
328.8069	-457.8021
328.98947	-470.6931
329.68148	-462.0782
330.14817	-462.97638
330.6378	-462.90569
330.98047	-469.03814
331.29973	-476.1599
331.99603	-467.3628
332.07826	-484.49156
333.005	-465.967
332.87898	-491.88653
333.31727	-493.98285
333.941	-488.25094
334.19232	-498.24067
334.63215	-500.272
335.01993	-504.5006
335.59283	-500.9143
335.8598	-510.24296
336.35249	-510.04234
336.85805	-509.2983
337.1858	-516.0619
337.57996	-520.0216
338.07882	-519.5601
338.63893	-516.51405
339.07037	-518.8986
339.11613	-537.5675
339.50946	-541.56085
340.0547	-539.14223
340.25356	-551.34614
341.03851	-538.8075
341.07327	-557.93925
341.7412	-550.3406
342.21299	-551.02317
342.31465	-567.3306
343.18302	-551.27053
343.14917	-573.2992
343.53022	-577.81224
343.90087	-582.7636
344.27418	-587.6025
344.98512	-578.1886
345.20252	-589.60953
345.68552	-589.81886
346.13112	-591.60626
346.3213	-604.17743
346.92076	-599.468
347.25278	-606.05126
347.62743	-610.83333
348.14443	-609.6074
348.58706	-611.51895
348.98736	-615.21943
349.05835	-632.822
349.5982	-630.6304
350.04194	-632.49594
350.33054	-640.912
350.9615	-634.87443
351.27212	-642.3597
351.80855	-640.31297
352.0864	-649.1825
352.2575	-662.5576
352.99578	-651.98863
353.13957	-666.51823
353.74202	-661.6839
353.7487	-682.0011
354.267	-680.7195
355.0683	-667.4898
355.24255	-680.7331
355.88235	-674.32127
356.24313	-679.6897
356.78195	-677.5412
357.2392	-678.8364
357.18872	-701.5678
357.97618	-688.9221
357.98664	-709.08057
358.46955	-709.29257
359.00956	-707.09316
359.06282	-725.4451
359.85636	-712.5424
360.04718	-725.0865
360.51833	-725.79504
360.7107	-738.27294
361.18652	-738.784
361.6074	-741.61544
361.82306	-753.1098
362.5132	-744.5734
363.16408	-737.69374
363.3306	-751.26233
363.80703	-751.74883
363.8439	-770.79204
364.72986	-753.9872
364.80193	-771.5444
365.0274	-782.62413
365.69003	-775.24975
365.80752	-790.8881
366.17675	-795.9003
366.66296	-795.9722
366.7998	-810.7936
367.301	-810.23455
367.81202	-809.259
368.20285	-813.35877
368.52862	-820.2053
368.941	-823.39546
369.45602	-822.2513
369.6755	-833.5841
370.17335	-833.16487
370.4654	-841.4355
370.9572	-841.27194
371.37397	-844.2755
371.49425	-859.7966
372.13508	-853.34223
372.46554	-859.9897
372.85778	-864.02885
373.40266	-861.6249
373.5163	-877.42763
374.0627	-874.95816
374.35782	-883.0972
374.6935	-889.5247
375.06624	-894.3879
375.36043	-902.56697
375.97806	-897.0921
376.02575	-915.6772
376.78961	-904.02735
377.0075	-915.4284
377.3079	-923.34534
377.90554	-918.71327
378.24879	-924.82144
378.48554	-935.4258
378.9615	-935.9311
379.05872	-952.4247
379.62982	-948.9138
379.42394	-978.2051
380.23802	-964.4355
380.43467	-976.7318
380.7577	-983.6931
381.27507	-982.4507
381.45126	-995.611
382.13454	-987.3636
382.33483	-999.5064
382.64614	-1006.9634
383.05024	-1010.5017
383.10566	-1028.7613
383.6934	-1024.5476
383.91855	-1035.6414
384.13918	-1046.9258
384.81298	-1039.0776
384.9168	-1055.2942
385.59492	-1047.265
385.50706	-1071.5719
385.98606	-1071.95
386.33758	-1077.7076
386.50143	-1091.39
387.23277	-1081.1131
387.23147	-1101.7673
387.6807	-1103.3996
388.18277	-1102.8032
388.33886	-1116.8118
388.78323	-1118.6505
389.0526	-1127.8776
389.40902	-1133.4287
389.67232	-1142.9121
389.86244	-1155.4852
390.5652	-1146.4142
390.82457	-1156.0632
391.17126	-1162.0256
391.63467	-1163.0601
391.7784	-1177.5914
392.22374	-1179.3886
392.52205	-1187.3932
392.9972	-1187.9323
393.33054	-1194.4588
393.46054	-1209.5699
393.98688	-1207.9476
394.10364	-1223.6163
394.6073	-1222.9523
394.8262	-1234.3091
395.2036	-1238.9744
395.632	-1241.489
395.8346	-1253.5337
396.18672	-1259.2668
396.59875	-1262.4701
396.8102	-1274.142
397.42926	-1268.6057
397.5941	-1282.2449
397.8993	-1289.9594
398.16902	-1299.1712
398.52807	-1304.6108
398.89278	-1309.8124
399.177	-1318.4127
399.58508	-1321.7828
399.7967	-1333.4469
400.12853	-1340.0375
400.637	-1339.1703
400.77887	-1353.7788
401.17425	-1357.686
401.26386	-1374.5004
401.77963	-1373.325
402.1818	-1376.9446
402.1823	-1397.5219
402.7857	-1392.6466
403.05946	-1401.6883
403.5166	-1402.9877
403.8234	-1410.6328
404.02026	-1422.9209
404.45985	-1424.9613
404.6222	-1438.7059
405.08593	-1439.7272
405.7015	-1434.3372
406.01063	-1441.8856
406.56127	-1439.2377
406.55976	-1459.8996
406.88107	-1466.933
407.17467	-1475.1365
407.41205	-1485.7143
407.84175	-1488.1705
407.9181	-1505.5466
408.52532	-1500.5094
408.8075	-1509.1954
409.13724	-1515.8732
409.5875	-1517.4629
409.61189	-1537.0308
410.25226	-1530.5953
410.2467	-1551.4274
410.57766	-1558.054
410.9839	-1561.5031
411.19458	-1573.2061
411.70526	-1572.2454
411.71495	-1592.4345
412.1241	-1595.7586
412.67143	-1593.2516
412.71701	-1611.9247
413.36918	-1604.9913
413.49463	-1620.2927
413.74707	-1630.2333
414.1082	-1635.5861
414.31935	-1647.2705
414.79046	-1647.9794
414.91646	-1663.2584
415.27383	-1668.7696
415.56524	-1677.0658
415.77724	-1688.7145
416.38137	-1683.8069
416.33487	-1706.3684
416.7756	-1708.3603
417.1721	-1712.2205
417.30283	-1727.2995
417.66006	-1732.816
417.8394	-1745.8432
418.25092	-1749.0679
418.64539	-1753.0135
418.8647	-1764.3524
419.09493	-1775.2307
419.30033	-1787.1579
419.57827	-1796.022
420.00352	-1798.6678
420.17885	-1811.8635
420.8536	-1803.9753
420.7509	-1828.9101
450.08287	-611.17766
464.53582	-21.603391
464.97104	-23.827811
466.05786	1.4571091
466.04168	-19.825029
466.59005	-17.271542
467.0646	-17.835249
467.49852	-20.114736
468.47313	0.4325864
468.711	-10.123624
469.41133	-1.1549005
469.52266	-17.053413
469.83047	-24.657176
470.7877	-4.842786
471.07628	-13.258768
471.78455	-3.9552077
472.1123	-10.716221
472.374	-20.26524
473.30207	-1.6834201
473.46933	-15.219858
474.2262	-3.86498
474.47233	-14.07196
475.06563	-9.623213
475.9047	5.2025753
475.92027	-14.738396
476.54422	-8.995499
476.98234	-11.096789
477.2824	-19.026542
477.7846	-18.42151
478.2631	-18.82066
479.1577	-1.6520424
479.38937	-12.468587
479.88135	-12.296234
480.55534	-4.439306
480.8343	-13.261023
481.3732	-11.10708
482.0199	-4.4027633
482.2944	-13.412491
483.08067	-0.81646734
483.09823	-20.67418
484.0881	0.5192359
484.3057	-10.893099
484.8483	-8.585239
485.4486	-3.838261
485.83695	-8.041237
486.72206	8.728219
486.79567	-8.763999
486.966	-22.171992
487.97466	-0.1858201
487.95965	-21.417658
489.0632	4.5747486
489.0945	-14.704352
489.60567	-13.7199
490.1662	-10.654627
490.3552	-23.272873
491.4781	3.5337434
491.7934	-3.7512077
492.4665	4.066164
492.6416	-9.137716
493.18675	-6.72172
493.883	2.0756994
493.9239	-16.798365
494.8127	0.12837363
495.19707	-4.2418395
495.408	-15.934896
496.3857	4.7442814
496.36435	-16.757491
497.19097	-2.4582532
497.77844	1.7464356
498.2617	1.552798
498.7242	0.478922
498.82084	-16.039265
499.53223	-6.604195
499.84124	-14.158228
500.6658	0.05660583
501.2931	5.940915
501.2637	-15.899483
502.32325	8.2367715
502.5668	-2.0785196
503.1814	3.268997
503.5595	-1.3670249
503.8123	-11.289983
504.6256	2.4437661
504.824	-9.776089
505.5381	-0.22769436
505.80695	-9.473382
506.01966	-21.093106
507.3182	13.131643
507.33297	-6.843657
508.1579	7.38479
508.4235	-1.998273
508.56977	-16.421448
509.4862	1.6697446
509.7185	-9.120762
510.61977	8.3303885
510.7959	-4.8312986
510.9625	-18.396272
511.87874	-0.31202577
512.22395	-6.336718
512.7529	-4.6052563
513.0996	-10.562069
513.6568	-7.6394524
514.64815	13.61537
514.80663	-0.2911133
514.99717	-12.84411
515.7079	-3.4370141
515.96913	-13.005622
516.8007	1.5013732
517.02744	-9.52157
517.5449	-8.274247
518.18233	-1.96173
518.38344	-14.06913
519.25036	1.9312804
519.63644	-2.3669046
520.0763	-4.393912
520.7653	4.095923
520.85215	-12.834717
521.94616	12.75303
521.76006	-15.70151
522.48373	-5.747882
523.0688	-1.6447115
523.39936	-8.287734
524.3328	10.521459
524.577	0.23461292
525.22034	6.7969003
525.3947	-6.440267
525.8063	-9.662128
526.5134	-0.4052665
526.8363	-7.3729165
527.7804	11.887257
528.0069	0.8532077
528.51954	1.8961902
529.02783	2.7566415
529.0818	-15.562983
530.3657	18.043097
530.4905	2.7165204
530.7235	-8.0451965
531.4041	0.08888923
531.843	-1.9781182
532.33384	-1.8556836
532.7238	-5.9906893
533.16137	-8.113
533.87123	1.2557458
533.7666	-23.758107
535.11775	12.685971
535.1137	-8.081811
535.71125	-3.4524608
536.0797	-8.495765
536.56	-8.816366
537.46	8.5808765
537.39774	-14.644215
538.4249	8.1218695
538.77864	2.4578946
539.10463	-4.376739
539.99196	12.487244
539.918	-11.233097
540.834	6.840039
541.5366	15.905536
541.7185	2.9860734
542.395	10.949236
542.4342	-7.995843
543.22044	4.600369
543.4719	-5.380977
544.03847	-2.0578
545.03136	19.260316
545.01635	-1.9700205
545.93727	16.310047
545.9592	-3.3595923
546.4868	-1.6865274
547.01417	-0.01874004
547.274	-9.646135
548.172	7.668848
548.39194	-3.644592
548.9356	-1.2911499
549.4457	-0.3526356
549.73	-8.948786
550.66283	9.836562
551.10615	7.9540315
551.31255	-3.9293855
552.20556	13.174029
552.0201	-15.254142
553.263	16.62225
553.21806	-5.8754915
553.95765	4.7506842
554.4834	6.3504744
554.7234	-4.11645
555.6897	16.082144
556.37344	24.349018
556.5748	12.253481
556.882	4.6250434
557.20665	-2.2677407
558.1015	14.913395
557.86217	-15.78684
558.9111	7.896769
559.20094	-0.4638654
559.556	-6.0709315
560.34247	6.5335662
560.64493	-1.294163
560.93285	-9.736134
562.00645	14.991378
562.2193	3.380321
562.9773	14.780788
562.9108	-8.6221585
563.774	7.222095
563.9511	-5.897637
564.4473	-5.5480304
565.4084	14.430804
565.6218	2.8421432
566.25754	9.083287
566.52897	-0.056977934
567.41163	16.609821
568.0367	22.401064
568.09887	4.4285764
568.99256	21.561955
569.01024	1.7093277
569.5751	4.957719
570.2476	12.752089
570.63335	8.439641
571.4795	23.565792
571.14283	-11.245781
572.26833	15.671759
572.7938	17.257987
573.08904	9.12548
573.90304	22.893507
574.18885	14.362425
574.35	0.5683964
574.9848	6.771096
575.3359	0.9950529
576.0492	10.511478
576.5736	12.0515525
576.94996	7.344104
577.75117	20.5722
577.753	0.04944968
578.70466	19.629135
578.97626	10.499985
579.3698	6.514712
579.8099	4.498461
580.18253	-0.3687235
581.03734	15.122672
581.30104	5.657776
581.7181	2.6666067
582.6327	20.681346
582.59457	-1.5254781
583.3456	9.5824555
583.9512	14.551642
584.49695	16.996347
584.6225	1.7001
585.1303	2.5394595
585.9076	14.757561
586.0308	-0.6395902
586.96196	18.074174
587.0672	1.9197348
587.7781	11.336946
588.4495	19.083249
588.71905	9.865191
589.48325	21.530874
589.73734	11.660296
590.177	9.625213
590.93094	20.855586
591.10704	7.692393
591.656	10.268075
591.99226	3.8693202
592.3174	-3.0028293
593.11736	10.1722285
593.6994	14.146378
594.4933	27.066571
594.7138	15.778372
595.1582	13.942557
595.68504	15.584818
595.98574	7.682788
596.4912	8.424383
596.74403	-1.4991043
597.34793	3.3994086
598.10463	14.746692
598.38305	5.904614
599.1737	18.68486
599.2457	1.1278901
599.99485	12.15685
600.4042	8.840296
600.9587	11.6527855
601.8986	30.73635
601.80145	6.0377875
602.4441	12.572388
603.05535	17.779193
603.0476	-3.1435401
603.9891	16.004925
604.27055	7.288724
604.954	15.54386
605.4941	17.749434
605.6965	5.6970405
606.6065	23.51569
606.89075	14.919614
607.45396	18.100736
607.8128	12.651571
608.1958	8.223772
609.2601	32.557436
609.4412	19.605591
610.0966	26.678807
610.173	9.30537
610.72745	12.115035
611.39514	19.705423
611.4544	1.6130065
612.1932	12.204697
613.0093	26.061826
613.10885	9.665151
613.363	-0.20327106
613.943	3.6856638
615.0801	31.095904
615.05597	9.476593
615.60553	12.080778
616.013	8.685457
616.48404	7.974186
617.17174	16.409964
617.597	13.76403
617.8133	2.3000467
618.7129	19.680183
619.14784	17.446539
619.84485	26.27561
619.72656	0.6829262
620.5201	13.5863595
621.15873	19.951239
621.2887	4.839351
622.2626	25.35734
622.47375	13.67508
623.0617	17.897489
623.34334	9.191221
624.05775	18.754043
624.84884	31.555893
624.79097	8.514045
625.49896	17.806508
625.8347	11.381663
626.4203	15.506374
627.0549	21.701725
627.4229	16.640333
628.0248	21.453752
628.3412	14.211733
628.7319	10.111011
629.5066	22.217847
629.62886	6.7828256
630.66693	30.010164
630.72673	11.936462
631.1317	8.4351215
631.8144	16.658574
631.8271	-3.4010362
632.72563	13.935966
633.2529	15.596973
633.6249	10.704717
634.21163	14.878172
634.817	19.836901
635.34117	21.367942
635.64255	13.495168
636.2957	20.469813
636.38885	3.8067847
636.9813	8.221325
638.13394	36.284756
638.1086	14.616156
638.6777	18.046675
638.9925	10.738269
639.4645	10.067599
640.3703	27.709841
640.43644	9.904375
641.0469	15.080288
641.65397	20.110193
642.15345	20.599973
642.7885	26.812653
643.0727	18.213943
643.6033	20.017545
643.7858	7.124209
644.03736	-2.8543975
645.271	28.629819
645.3245	10.29109
645.9364	15.526386
646.6165	23.642832
646.6353	3.838992
647.3902	15.110803
647.5543	1.4403396
648.5656	23.538104
649.15713	27.912523
649.3999	17.564835
650.1192	27.332834
649.90616	-2.2593516
650.8105	15.322148
651.06576	5.5030173
651.43837	0.63450563
652.3021	16.50151
652.51373	4.838275
653.43636	23.19151
653.5263	6.3910843
654.1139	10.600194
654.4538	4.3530422
654.9693	5.519029
655.8194	20.809686
655.9623	6.246872
656.2967	-0.2336623
657.16574	15.85711
657.0959	-7.690451
658.47337	29.865874
658.14396	-4.6395396
658.7347	-0.297709
659.76076	22.423985
659.7836	2.7913013
660.60323	16.79536
660.82265	5.461578
661.5166	14.160843
662.145	20.091949
662.24106	3.5509835
662.92796	11.952663
663.4535	13.53889
664.1006	20.261813
664.33967	9.7568845
664.8693	11.518478
665.35773	11.54165
665.4226	-6.3177697
666.4036	14.500688
666.75216	8.618025
667.122	3.6346156
667.7561	9.808695
668.19734	7.837623
668.90783	17.234065
669.3107	13.643622
669.5353	2.5315724
670.53514	24.14238
670.23205	-9.250358
671.405	19.67095
671.9009	20.010053
671.9317	0.71061375
672.92126	21.889901
672.8888	-0.07788592
673.9394	23.676984
674.3607	20.866508
674.4829	5.429178
675.0484	8.7052344
675.2636	-2.8073444
675.83596	0.7578955
676.6985	16.574972
677.07174	11.733404
677.4831	8.504028
677.7682	-0.05923777
678.4215	6.9234826
678.81933	3.1235782
679.3362	4.3459667
679.9014	7.6102675
680.27134	2.6289337
680.97273	11.642047
681.39013	8.667302
681.7364	2.6878914
682.55497	16.646552
682.7844	5.7350856
683.6523	21.777824
683.653	1.2099932
684.41017	12.577472
684.70075	4.248691
685.2367	6.2787067
686.04203	19.677681
686.0488	-0.63262237
686.8194	11.302613
687.1151	3.1883782
687.67525	6.237958
688.2941	11.768064
688.78956	12.0865895
689.19167	8.464881
689.4682	-0.45860586
690.17426	8.751387
690.72894	11.570279
690.8342	-4.583595
691.5848	6.5055066
692.25706	14.291223
692.38115	-1.0683137
693.23715	14.472997
693.5817	8.41854
694.2	13.927304
694.6645	12.938006
695.222	15.875948
695.7272	16.606718
695.80415	-0.74300467
696.75974	19.00376
697.1973	16.87918
697.4653	7.592605
698.0376	11.1555
698.41025	6.291517
698.9942	10.347976
699.19736	-1.6732733
699.94576	9.32383
700.4274	9.058612
700.88777	7.8978985
701.8192	26.622442
701.68085	0.18337647
702.16896	0.19166702
703.0963	18.74457
703.2272	3.67323
703.71	3.4582135
703.92724	-7.968716
704.9068	12.789197
705.3998	13.004872
705.8012	9.351387
706.5191	19.061211
706.4473	-4.5675833
707.27594	9.817726
707.89406	15.315579
708.14866	5.466851
708.64223	5.705134
709.11767	5.1794033
709.74136	10.912514
710.55445	24.641173
710.7729	13.264817
711.2504	12.826493
711.45666	0.9375616
712.2686	14.61785
712.7897	16.018348
712.8824	-0.66615225
713.6361	10.555912
714.0192	6.1317813
714.5186	6.617391
714.9352	3.6056097
715.1038	-9.874979
715.8182	-0.31146082
716.2319	-3.443982
716.89806	4.0816105
717.40055	4.6976854
718.3283	23.266479
718.7313	19.68282
718.44715	-12.911246
719.63007	16.431795
719.4677	-11.022129
720.4736	10.848651
721.1417	18.453355
721.18064	-0.5005025
721.9484	11.315796
721.77323	-16.678943
722.65954	0.14212546
723.6731	22.335574
723.5136	-4.9975085
724.4024	11.928176
724.7818	7.346552
725.34397	10.482091
725.9901	17.161352
725.8767	-8.222822
726.9038	14.5408095
726.90864	-5.8533686
727.1418	-16.608557
728.3493	13.771711
728.26975	-10.184653
729.21847	9.269768
729.55515	2.8849815
730.2257	10.596427
730.8012	14.296123
731.09334	6.029501
731.61596	7.496405
731.7433	-7.726855
732.6209	8.724825
732.81893	-3.5114184
733.32814	-2.6138232
733.864	-0.58779327
734.1862	-7.5842605
735.20073	14.64912
735.4225	3.4123713
736.0633	9.871033
736.4887	7.2301436
736.48016	-13.728003
737.63135	14.2748886
737.8156	1.4546609
738.07666	-8.1224255
738.9694	8.967631
739.28817	1.8288838
740.06203	13.901118
740.10575	-4.852583
740.72864	0.8462354
741.51245	13.34054
741.42434	-10.978049
742.81206	27.008932
742.67456	0.60663426
743.2308	3.4935325
743.7659	5.4837953
744.0337	-3.809412
744.8945	11.934391
745.09234	-0.31259072
745.803	9.092295
746.3722	12.526047
746.6087	1.9099375
747.16155	4.6529234
747.38114	-6.6745593
748.35054	13.653984
748.92404	17.267026
748.73077	-11.490216
749.61514	5.2476244
749.8802	-4.160902
750.5753	4.5854874
751.5235	24.017118
751.6277	7.819006
752.2538	13.655114
752.3174	-4.2597926
753.0554	6.3005564
753.80217	17.2273
753.8168	-2.7543772
754.64294	11.525638
754.69273	-6.970567
755.4605	4.8463013
755.7085	-5.2816787
756.19994	-5.1330585
757.0722	11.0916415
757.10875	-7.962506
757.81537	1.2719459
758.101	-7.2696905
758.87925	4.9897204
759.3307	3.4508871
759.88714	6.3423767
760.24367	0.79707497
760.9787	11.230281
761.48063	11.820749
761.92174	9.845789
761.93845	-10.04639
762.82424	6.751506
763.10596	-1.9532555
763.5967	-1.8346678
764.15245	1.0285738
764.3327	-11.960191
765.2245	5.0931347
765.82717	9.937398
766.2978	9.205538
766.68323	4.880656
766.7579	-12.563716
767.74995	8.718968
768.1413	4.644068
768.54235	0.976212
769.07816	2.997942
768.97817	-21.823088
770.2412	10.900452
770.33906	-5.564795
771.0449	3.6336739
771.41317	-1.4166247
771.7887	-6.1619126
772.6142	8.092671
772.5971	-13.227516
773.6722	11.560715
774.1428	10.831321
774.1183	-10.801364
775.02796	7.0041056
775.19627	-6.488553
776.1111	11.533736
776.3287	0.12197075
776.8002	-0.56895683
777.68857	16.335412
777.77077	-0.79329956
778.25007	-1.1555283
778.8708	4.4521253
779.34965	4.069401
779.9309	8.00734
780.1022	-5.356836
780.98964	11.510945
781.1831	-0.9217382
781.37714	-13.327724
782.21905	1.6179701
782.6911	0.9455069
783.2874	5.524302
783.6751	1.2926655
784.0792	-2.2465413
784.8534	9.840893
785.1657	2.4266244
785.75897	6.875075
785.9204	-6.9070895
786.67773	4.467007
787.2121	6.427892
787.44034	-4.5353135
788.0717	1.5213396
788.49325	-1.2815412
789.1742	6.8675382
790.01575	21.798332
790.0036	0.6865043
790.6064	5.537112
790.93405	-1.2295558
791.3423	-4.592993
791.81785	-5.113657
792.2078	-9.250358
793.2727	15.108921
793.2826	-5.07172
793.79794	-3.913203
794.4356	2.4079764
794.75325	-4.7800618
795.64336	12.2006485
795.8145	-1.173607
796.0216	-13.028601
796.74174	-3.2256654
797.57444	11.330934
797.98804	8.193821
798.2716	-0.4318241
798.8793	4.6222184
799.2865	1.2158176
799.4508	-12.4469254
800.2435	0.42184767
800.6514	-2.9574353
801.2351	1.0865539
801.4532	-10.3048325
801.83605	-14.739338
802.9617	12.184354
802.96087	-8.449618
803.79505	6.1676922
804.20807	3.0052866
804.443	-7.67317
805.3509	10.057891
805.68725	3.6583124
806.3415	10.679687
806.8395	11.1072766
806.87107	-8.159909
807.65574	4.3675744
808.01044	-1.2553602
808.6374	4.6161924
809.29084	11.6023025
809.639	5.701551
810.17265	7.6332465
810.35006	-5.4762622
811.1268	6.7187293
811.3439	-4.716432
811.78837	-6.5493804
812.66063	9.676826
812.6963	-9.415366
813.665	10.880199
813.8706	-1.0376087
814.5962	8.9973905
814.8007	-2.9681695
814.94136	-17.62933
816.0907	10.293914
816.14303	-8.096616
817	7.484061
817.5118	8.494823
817.34856	-18.998102
818.2976	0.4721425
818.54563	-9.6574155
819.3005	1.6135715
819.5695	-7.630601
820.07244	-6.9942997
820.93686	8.90076
820.94016	-11.558796
821.68805	-0.58345744
822.1753	-0.6111494
822.6137	-2.7031407
823.4951	13.9086555
823.27733	-15.884072
824.2792	5.813068
824.66096	1.3316567
825.1101	-0.30674833
825.5025	-4.3359678
825.727	-15.458518
826.8897	13.026915
826.9237	-6.1332788
827.37813	-7.54935
828.32304	11.74565
828.58884	2.368232
829.0099	-0.45725175
829.1575	-14.822903
829.8909	-4.4592724
830.5396	2.3273575
830.9674	-0.21049448
831.8077	14.668131
831.8361	-4.7352283
832.4828	1.969653
833.2911	15.4962
833.3641	-2.0208624
834.1312	9.7651704
834.118	-11.391325
834.88686	0.4702593
835.29494	-2.9022262
835.6104	-10.182393
836.3879	2.0434923
836.7497	-3.283493
837.072	-10.274984
837.6878	-4.8751858
837.9142	-15.917755
838.3918	-16.351375
839.0943	-7.293827
839.8505	4.032069
840.13567	-4.5270857
840.4511	-11.810059
841.23735	0.78613
841.6941	-0.5293962
842.2365	1.7701729
842.92543	10.256241
842.8992	-11.4493415
844.0419	16.192056
844.03877	-4.5385774
844.61135	-0.9633927
845.01113	-4.6853146
845.27875	-13.985692
846.3678	11.393406
846.1487	-18.458244
847.1364	2.6423046
847.6807	5.0227257
847.68374	-15.449291
848.54724	0.40885362
848.60113	-17.916316
849.8153	12.7445745
849.91865	-3.4910755
850.58826	4.1795595
850.9068	-2.9726892
851.1427	-13.61124
852.023	2.9534851
852.2962	-6.1125592
853.058	5.450086
853.41264	-0.17602746
853.62257	-11.913474
854.5725	7.591807
854.87	-0.44670585
855.4209	2.2110386
856.3119	19.226598
856.19473	-6.3182584
856.74696	-3.6018343
857.10985	-8.881072
858.10854	12.68164
858.29265	-0.14418795
858.7214	-2.6430488
859.459	7.89754
859.85937	4.2014088
860.3384	3.8246797
860.8931	6.6456437
861.19644	-1.147574
862.12094	17.283038
861.8641	-14.1572865
862.90663	9.25564
863.156	-0.8149608
863.6001	-2.6654902
864.32095	7.1660967
864.04367	-25.13845
865.22914	4.3093432
865.79433	7.573253
866.0144	-3.737456
866.9653	15.808887
866.97503	-4.3782773
867.60116	1.4566876
868.16357	4.6011224
868.4168	-5.3074875
869.052	0.9085872
868.99325	-22.16861
870.2222	9.114934
870.3954	-4.172394
871.028	1.9349932
871.64995	7.592982
871.7161	-10.212721
872.43836	-0.32050016
873.08433	6.3510395
873.3897	-1.3561247
874.10956	8.435874
874.4708	3.088923
875.1721	12.095256
875.5131	5.892817
875.8857	1.0236776
876.4967	6.2191845
876.54024	-12.541484
877.5563	9.757217
877.67984	-5.6294023
878.45063	6.31299
878.89293	4.3873256
879.0665	-8.886331
879.80135	1.5403644
880.03765	-9.083655
880.8076	2.8231363
881.21465	-0.591062
881.5037	-8.987589
882.40563	8.4910655
882.41353	-11.775593
883.24265	2.6283643
883.97104	12.7808346
883.9426	-9.017537
884.476	-7.100539
884.97137	-6.7838972
885.8503	9.720202
885.69817	-17.299794
886.3031	-12.359335
887.15876	3.165587
887.3721	-8.42827
888.11873	2.4948143
888.717	7.153291
888.82643	-8.828418
889.3265	-8.315166
889.73474	-11.679899
890.42226	-3.252416
890.85836	-5.440096
891.39604	-3.3405585
892.2524	12.212419
892.33174	-5.037181
893.4488	21.524848
893.37846	-2.044344
893.73145	-7.740795
894.60246	8.430597
894.66783	-9.407834
895.86274	20.437861
895.8572	-0.3926446
896.2011	-6.4757297
896.6486	-8.181006
897.2017	-5.431895
897.89825	3.3763662
898.46435	6.6776667
[truncated: 51 more rows]
