# Supplementary material for: Staphylococcus aureus vWF-binding protein triggers a strong interaction between clumping factor A and host vWF
Source: Commun Biol. 2021 Apr 12;4:453. doi: 10.1038/s42003-021-01986-6 (PMC8041789; doi:10.1038/s42003-021-01986-6)
Supplement: Supplementary file 3 — Supplementary Data 1 [file 42003_2021_1986_MOESM3_ESM.zip › Supplementary Data 1/Fig S1 cell 3 curve_2.tsv]

x	y
-15.147876	240.4148
-14.20349	259.68797
-13.904716	251.70485
-14.401834	210.12084
-13.863855	212.23631
-13.785898	194.93064
-13.651514	180.00716
-13.590689	161.97811
-13.797066	132.66835
-13.141971	139.72797
-13.741288	93.829056
-13.3519	89.67106
-12.817444	91.637475
-12.619898	79.380266
-12.034595	83.49323
-11.899135	68.61478
-11.243119	75.712984
-10.581366	83.0534
-10.328171	73.14536
-10.121872	61.257395
-9.574966	63.749096
-9.082519	63.941616
-8.849491	53.18197
-8.318336	55.00855
-7.472359	70.12625
-7.675872	40.936685
-6.8361254	55.791212
-6.417078	52.884728
-6.046185	47.945224
-5.245423	61.1538
-5.1248423	45.646584
-4.7881015	39.265126
-4.6822173	23.137386
-3.957336	33.142294
-3.6426246	25.830688
-3.3815561	16.254359
-2.7698401	21.481567
-2.2051885	24.72178
-2.1647517	5.8307578
-1.348168	19.706917
-1.1521925	7.382329
-0.54430477	12.447725
0.020810895	15.707343
-0.008097146	-6.1114464
0.87192376	10.442706
0.7788637	-14.084514
1.5147739	-3.6144688
1.8648647	-9.4329015
2.4229017	-6.472352
3.0732774	0.38650731
3.293353	-10.9209915
4.049847	0.4178805
4.2815134	-10.4003455
4.6398445	-15.871105
5.1116995	-16.549172
5.626753	-15.403533
6.0325878	-18.868896
6.276959	-29.15094
6.945283	-21.534649
7.4364066	-21.399403
7.944281	-20.55703
8.745305	-7.338534
9.080722	-13.776992
9.606637	-12.173059
10.121756	-11.0249665
10.58583	-12.031882
11.329359	-1.240872
11.1327125	-30.142028
12.086885	-10.458173
12.690589	-5.5703584
12.58267	-30.725773
13.442782	-15.013046
13.749743	-22.653166
14.170812	-25.475927
14.845038	-17.61099
14.918218	-35.12091
15.84659	-16.526568
15.920332	-34.012813
16.953644	-10.9882355
17.353013	-14.7273
17.272788	-38.713803
18.075431	-25.427604
18.13572	-43.481982
19.242671	-17.348598
19.444776	-29.415873
19.883895	-31.476977
20.582615	-22.578375
20.685862	-38.819285
21.787635	-12.904672
21.775596	-34.012758
22.380997	-29.05399
23.019881	-22.68161
23.295437	-31.648198
23.749202	-33.091273
23.86946	-48.614224
24.454497	-44.515277
24.870534	-47.551175
25.349456	-47.932235
26.086788	-37.403747
26.393872	-45.039503
26.786774	-49.05226
27.411842	-43.2634
27.808836	-47.103446
28.329376	-45.7276
28.670314	-51.934256
29.303019	-45.823106
29.74102	-47.93202
30.313597	-44.359502
30.92304	-39.23049
31.065476	-53.817537
31.628396	-50.652763
31.974306	-56.64962
32.56447	-52.33472
33.07397	-51.425295
33.454885	-55.944332
34.196283	-45.24482
34.50652	-52.74781
34.556912	-71.22103
35.54282	-50.198838
35.991665	-51.850246
36.63906	-45.11918
37.399136	-33.631316
37.637804	-44.155877
38.58407	-24.807432
38.560014	-46.423802
39.010324	-48.01361
39.731088	-38.185247
40.710496	-17.437678
40.898342	-30.10812
41.313214	-33.194118
42.198902	-16.403188
42.4933	-24.575206
42.791267	-32.59681
43.5404	-21.571004
43.57714	-40.621003
44.35661	-28.314476
44.74486	-32.52448
45.221515	-33.002174
45.806765	-28.89542
46.312746	-28.135048
46.819174	-27.355906
47.11768	-35.35486
47.59412	-35.841788
48.31938	-25.824261
48.43469	-41.55737
49.327518	-24.465246
49.894616	-21.124954
50.3605	-22.057562
51.0203	-14.803585
51.035297	-34.77187
51.42455	-38.93984
51.68706	-48.458654
52.437976	-37.357943
53.185747	-26.390157
53.310135	-41.740274
54.087494	-29.523325
54.232352	-44.00914
54.849874	-38.540317
55.549425	-29.608385
56.083078	-27.68018
56.995706	-9.752556
57.10142	-25.891176
57.61557	-24.786596
58.018855	-28.362345
58.29621	-37.254755
59.375488	-12.2915384
59.306924	-35.787914
59.92112	-30.45961
60.32843	-33.865324
60.55132	-45.057208
61.5906	-21.782917
61.454315	-48.13831
62.250315	-35.134857
62.64382	-39.123687
62.946945	-46.928246
63.99143	-23.43432
64.06592	-40.89106
64.73629	-33.191668
65.11614	-37.757093
65.528724	-40.940473
66.17131	-34.413944
66.55667	-38.746575
67.093495	-36.6851
67.185645	-53.396728
67.685754	-52.88539
68.46274	-40.684674
68.465496	-61.170395
69.19076	-51.153293
69.641494	-52.726257
70.402244	-41.211156
71.26986	-25.184615
71.65456	-29.54528
72.305816	-22.652779
72.7158	-25.946556
73.547504	-11.435795
73.63532	-28.33051
74.19363	-25.362254
74.992826	-12.224106
75.073906	-29.403258
75.835395	-17.856995
76.25003	-20.954304
76.3226	-38.49285
77.291546	-18.188331
77.67802	-22.474597
78.230585	-19.748942
78.50281	-28.858402
78.92158	-31.781185
80.08895	-3.0994768
80.158905	-20.7486
80.966224	-7.2677034
81.23334	-16.593248
81.711946	-16.989948
82.538925	-2.6790438
82.571056	-21.924915
83.37548	-8.566227
83.812786	-10.70663
84.33898	-9.094406
85.1692	5.353035
84.794785	-31.056168
85.871996	-6.181331
86.171674	-14.13206
86.71612	-11.749303
87.37696	-4.45251
87.5117	-19.366559
88.365866	-3.908131
88.70666	-10.122977
89.04616	-16.392832
89.82971	-3.9154756
89.642015	-32.442347
90.7448	-6.487983
90.80802	-24.42117
91.32089	-23.37178
92.05107	-13.14804
92.234764	-25.995425
92.83668	-21.186547
93.27435	-23.311693
94.00983	-12.86417
94.55196	-10.579348
94.88029	-17.32053
95.63681	-5.984676
95.903424	-15.331576
96.41836	-14.194802
96.954096	-12.179838
97.520655	-8.863848
98.21363	-0.21051142
98.140745	-23.890542
98.87635	-13.437814
98.91359	-32.468535
99.703996	-19.70204
99.92514	-30.968575
100.22931	-38.730203
101.224	-17.339179
101.65728	-19.65005
101.95919	-27.50679
102.59114	-21.430215
102.87891	-29.884154
103.85609	-9.2326684
104.12668	-18.411732
104.59264	-19.343013
105.19529	-14.502956
105.73828	-12.182097
106.264345	-10.575716
106.635994	-15.488572
107.00957	-20.319878
107.98659	0.32463976
107.93065	-22.639795
108.66131	-12.395809
108.78083	-27.953027
109.52324	-17.212972
110.403064	-0.6720071
110.35375	-23.356782
111.31904	-3.207411
111.48925	-16.624518
112.15179	-9.256589
113.151856	12.361107
112.945315	-16.96169
113.720056	-4.8569313
113.58125	-31.319877
114.41569	-16.694977
114.68667	-25.857835
115.465404	-13.584296
116.14323	-5.571399
116.07808	-28.924911
116.65154	-25.317599
117.1061	-26.730155
117.57551	-27.51583
118.521974	-8.161241
118.37789	-34.847396
119.03807	-27.57912
119.56622	-25.88477
120.02712	-27.02947
120.63931	-21.78757
120.82606	-34.506842
121.43343	-29.467675
121.94259	-28.575578
122.77566	-14.008419
123.40328	-8.11434
123.89646	-7.896965
124.31872	-10.673288
124.70781	-14.849953
124.81401	-30.969706
125.9765	-2.4950105
126.05906	-19.612378
126.93594	-3.1956902
127.09252	-17.188674
127.22663	-32.130038
128.10025	-15.850335
128.4286	-22.591902
129.16891	-11.940613
129.37937	-23.658851
129.91755	-21.541055
130.42886	-20.55787
130.74992	-27.606811
131.43053	-19.476375
132.01445	-15.427831
132.17858	-29.101334
133.2652	-3.830337
133.34065	-21.248147
134.31175	-0.8539689
134.09209	-30.730477
134.7424	-23.879615
135.43598	-15.20104
135.63113	-27.56556
136.2101	-23.725409
136.56073	-29.526444
136.70514	-44.032687
137.61212	-26.345323
137.9805	-31.396354
138.7477	-19.610374
139.01558	-28.904277
139.48038	-29.885094
140.05028	-26.428583
140.52881	-26.82869
141.45667	-8.260136
141.79818	-14.4453165
142.50247	-5.3150327
143.03365	-3.4934867
143.26857	-14.178777
143.90841	-7.769441
144.29466	-12.0664425
144.92021	-6.2604566
145.33234	-9.464544
145.73494	-13.070622
146.75203	9.26542
146.89195	-5.4311364
147.53907	1.2854924
147.68639	-13.0981215
148.33317	-6.3958764
149.1184	6.152103
149.24795	-8.982517
149.92264	-1.1018561
150.36179	-3.1652138
150.78706	-5.814609
151.45122	1.621159
151.65769	-10.2651
152.3624	-1.1167379
152.72394	-6.4571703
153.33246	-1.3695259
154.2858	18.274583
154.04851	-12.346918
154.64023	-7.968885
154.81744	-21.090482
155.7721	-1.3904339
156.47312	7.601588
156.45061	-13.952053
157.10712	-6.8383476
157.2658	-20.742758
158.0588	-7.867766
158.97515	10.2155385
159.01972	-8.506234
159.65067	-2.4722193
159.87051	-13.79451
160.16226	-22.080723
160.85382	-13.487983
161.09722	-23.815385
162.01923	-5.4934165
162.01625	-26.222701
162.81469	-13.11785
163.10631	-21.409765
163.73072	-15.651985
164.544	-1.9201192
164.70638	-15.668002
165.17355	-16.548606
165.9769	-3.23604
166.13663	-17.095811
166.90407	-5.2996175
167.09885	-17.680123
168.09204	3.6472205
168.12608	-15.519
168.65154	-13.938902
169.51624	1.9639865
169.68166	-11.656371
170.04588	-16.882391
170.40131	-22.48049
171.13746	-12.005413
171.83999	-2.9491617
171.92046	-20.154869
172.41629	-19.825686
172.75823	-25.992703
173.50602	-15.026046
174.05281	-12.544891
174.10176	-31.082383
175.08707	-10.088035
175.13477	-28.677293
175.77288	-22.340855
176.40261	-16.358664
176.58941	-29.075123
177.53152	-9.904943
177.58035	-28.446547
178.1272	-25.963317
178.44143	-33.300356
179.05056	-28.187355
179.9146	-12.313388
180.12886	-23.8702
180.59708	-24.706353
181.37187	-12.599894
181.43858	-30.386523
182.48309	-6.893162
182.66446	-19.839403
183.13175	-20.714506
183.8536	-10.842628
184.07984	-21.895182
184.71805	-15.554143
184.96578	-25.698664
185.61461	-18.910151
186.07801	-19.949363
186.37445	-28.037534
187.07883	-18.903743
187.55702	-19.318339
187.95777	-23.003148
188.36735	-26.314452
188.73278	-31.490158
189.6067	-15.198398
189.89411	-23.667707
190.50675	-18.406408
190.80676	-26.344194
191.16254	-31.92698
192.0808	-13.763429
192.0584	-35.312406
192.74782	-26.809461
193.32259	-23.14725
193.85794	-21.148687
194.6387	-8.790314
194.91546	-17.709317
195.34588	-20.141121
195.49321	-34.52398
196.3093	-20.673982
197.10642	-7.624588
197.32967	-18.802406
197.8602	-17.007467
197.88487	-36.569067
198.65863	-24.506066
199.18203	-23.01257
199.54679	-28.215985
200.09252	-25.779665
200.62363	-23.96045
201.23771	-18.638716
202.1032	-2.7025882
202.13156	-22.108414
202.701	-18.670765
202.96406	-28.167954
203.5572	-23.729865
204.05999	-23.106374
204.40467	-29.157888
205.38567	-8.345086
205.14146	-39.258555
206.20305	-15.043564
206.95066	-4.08382
207.11413	-17.785981
207.67277	-14.80434
208.05157	-19.41478
208.91268	-3.663898
208.90651	-24.527217
209.51065	-19.625183
210.49648	1.391355
210.08998	-36.373203
211.17123	-11.328238
211.43931	-20.613351
211.86841	-23.100348
212.55441	-14.74192
212.70964	-28.791629
213.5513	-13.86157
213.59217	-32.738836
214.41312	-18.683728
214.99169	-14.860472
215.06843	-32.223654
215.92919	-16.48739
216.22175	-24.738668
216.95104	-14.552682
217.49763	-12.079818
217.60543	-28.131789
218.39217	-15.519754
218.61214	-26.836394
219.1771	-23.588213
220.14771	-3.2138138
220.32535	-16.31748
220.99009	-8.856074
221.03836	-27.420894
221.88095	-12.451651
222.27262	-16.519033
222.41389	-31.157726
223.45262	-7.907892
223.62784	-21.113462
224.49994	-4.8976175
224.4303	-28.440925
225.28093	-13.132216
225.79208	-12.155352
226.08968	-20.19386
226.78685	-11.36339
227.1518	-16.559346
227.51719	-21.7362
228.24291	-11.700259
228.21246	-33.589135
229.05508	-18.617996
229.74247	-10.200489
229.76587	-29.8154
230.57355	-16.31996
230.58111	-36.603352
231.38352	-23.329776
231.91801	-21.367757
232.43297	-20.230201
233.14784	-10.652568
233.08927	-33.727757
233.57569	-33.794818
234.27764	-24.763091
234.76247	-24.897166
235.44152	-16.832096
235.5969	-30.87496
236.35918	-19.295477
236.96104	-14.4886395
236.95563	-35.319827
237.94418	-14.188386
238.1854	-24.607464
238.80537	-19.035823
239.53487	-8.841053
239.65964	-24.175915
240.51647	-8.604846
240.7729	-18.381798
241.18012	-21.79271
241.763	-17.78711
242.1268	-23.030841
242.88695	-11.54094
242.93612	-30.068375
244.02854	-4.5510236
243.97477	-27.423343
244.3459	-32.35812
245.37133	-9.669113
245.5145	-24.226775
246.50086	-3.1880095
246.58257	-20.3403
247.14492	-17.202238
247.60433	-18.409283
248.16424	-15.373581
248.82155	-8.226287
248.8568	-27.339894
249.4453	-23.097331
249.93798	-22.89955
250.26858	-29.54512
250.8173	-26.982378
251.0823	-36.397087
251.74165	-29.162527
252.56722	-14.911579
252.8915	-21.823226
253.27057	-26.422364
253.60657	-32.839804
254.03412	-35.39188
254.76848	-24.990223
255.2187	-26.585865
255.89193	-18.765675
255.8591	-40.75428
256.43743	-36.94109
257.12646	-28.45408
257.4828	-34.011627
258.28788	-20.62541
258.22925	-43.702934
259.12044	-26.681183
259.6834	-23.517388
260.11767	-25.78456
260.82427	-16.556315
260.64373	-44.780877
261.64125	-23.270065
261.70886	-41.017138
262.46562	-29.671186
262.98326	-28.419232
263.31247	-35.123546
263.74937	-37.280904
264.00915	-46.91575
264.71872	-37.560816
265.40602	-29.147643
265.47931	-46.654552
266.31042	-32.169295
266.41874	-48.198584
267.25652	-33.43108
267.73606	-33.78841
267.87652	-48.46091
268.60073	-38.488327
269.07853	-38.91931
270.03898	-18.972499
270.49413	-20.36003
270.78798	-28.5558
271.20566	-31.524443
271.4324	-42.553263
272.14247	-33.17823
272.50425	-38.506785
272.8079	-46.289122
273.55793	-35.22734
274.00594	-36.915433
274.50122	-36.60693
274.59242	-53.358866
274.9542	-58.68755
275.89414	-39.60725
275.7541	-66.12122
276.95495	-36.02601
277.09015	-50.92066
277.55073	-52.077412
278.35122	-38.88502
278.4585	-54.95734
279.25424	-41.96481
279.2909	-61.018954
279.75506	-62.025766
280.55126	-49.013453
280.6446	-65.67441
281.468	-51.51382
281.63004	-65.275785
282.4823	-49.89708
282.8501	-54.970337
283.07144	-66.22727
283.8775	-52.798967
283.9073	-72.14402
284.35727	-73.748334
285.31997	-53.70753
285.22075	-78.49756
285.67754	-79.81428
286.05228	-84.59557
286.7559	-75.49279
287.25677	-74.94881
287.66067	-78.498354
288.2109	-75.87009
288.4623	-85.85875
288.9535	-85.72415
289.16355	-97.457376
289.89942	-86.99196
290.66294	-75.3598
290.56437	-100.12245
291.39542	-85.63968
291.88558	-85.547756
292.22625	-91.76703
292.52507	-99.75232
292.46596	-122.85079
293.66518	-92.82263
293.75718	-109.540474
294.3107	-106.77449
295.00302	-98.147546
294.78082	-128.1303
295.9411	-99.74715
295.98326	-118.56904
296.3843	-122.23904
297.1006	-112.59954
297.3155	-124.1296
297.8194	-123.45656
298.33907	-122.11918
298.75866	-125.00663
299.33474	-121.28659
299.42458	-138.09504
300.2779	-122.6725
300.4153	-137.47174
301.0416	-131.63277
301.58995	-129.08474
301.8501	-138.7037
302.21196	-144.02743
302.67822	-144.94458
303.17128	-144.73023
303.98704	-130.89128
304.03538	-149.45274
304.96156	-130.95258
305.07456	-146.78248
305.55674	-147.02753
306.0139	-148.32896
306.39765	-152.72918
307.41455	-130.39936
307.20713	-159.75779
307.83184	-153.98463
308.36696	-151.99493
308.94535	-148.17732
309.157	-159.8431
309.66612	-158.95071
309.9813	-166.24575
310.66207	-158.10683
311.00294	-164.31718
311.6374	-158.13302
311.66257	-177.6705
312.62587	-157.60447
313.06985	-159.46207
313.33508	-168.86498
314.07575	-158.19764
313.9487	-184.16159
314.44716	-183.71932
315.20494	-172.328
315.38752	-185.22191
315.7706	-189.65039
316.00132	-200.51118
317.04417	-177.08447
317.43	-181.39733
317.68636	-191.17577
318.785	-165.39434
318.72884	-188.3669
319.39194	-180.97294
319.7162	-187.88408
320.44272	-177.81367
321.0168	-174.17752
320.6325	-211.00373
321.577	-191.72901
322.0581	-192.01908
322.30636	-202.13993
322.85544	-199.55974
323.13653	-208.29315
323.815	-200.252
323.7872	-222.02597
324.56632	-209.73413
324.9869	-212.57959
325.5192	-210.70723
326.2268	-201.43556
326.2977	-219.0428
326.87893	-215.10577
327.2296	-220.90235
327.69424	-221.88712
328.55442	-206.17233
328.72174	-219.7098
329.2182	-219.35097
329.80392	-215.22419
330.21016	-218.67416
330.81338	-213.80848
330.93724	-229.1797
331.4537	-227.97737
332.13468	-219.82922
332.1986	-237.73133
332.9665	-225.91287
332.9559	-246.96162
333.4497	-246.71543
334.115	-239.22903
334.5748	-240.41705
335.0948	-239.06457
335.38646	-247.35197
336.0603	-239.50386
336.27458	-251.05934
336.5941	-258.16976
336.99948	-261.65653
337.5181	-260.36273
337.9595	-262.32738
338.57404	-256.98363
338.86872	-265.1446
339.55118	-256.9326
339.53614	-278.16763
340.21735	-270.00988
340.73517	-268.74916
341.19873	-269.77914
341.5924	-273.75988
341.67851	-290.72542
342.3737	-281.97564
342.8858	-280.95695
343.24714	-286.3035
343.86483	-280.82642
344.24627	-285.323
344.9454	-276.40829
345.16137	-287.89052
345.43356	-297.00026
346.1521	-287.26513
346.21922	-305.03122
347.16987	-285.49788
347.39486	-296.5996
348.07158	-288.6303
348.2787	-300.48802
348.49927	-311.7753
349.10605	-306.75892
349.23264	-322.01522
349.98192	-310.98246
350.43834	-312.31384
350.5231	-329.3359
351.20746	-321.04402
351.77257	-317.78746
352.4197	-311.06723
353.1701	-299.98717
353.13803	-321.94178
353.8088	-314.22387
353.82956	-333.9467
354.44933	-328.38277
355.02725	-324.58397
355.16067	-339.55233
355.95812	-326.48498
356.07397	-342.19544
356.68094	-337.17001
357.07558	-341.10934
357.51833	-343.01764
358.4679	-323.5297
358.41816	-346.2293
359.10634	-337.77645
359.43606	-344.45657
359.78317	-350.40254
360.32174	-348.26628
360.28942	-370.23098
360.89304	-365.3469
361.09248	-377.5274
361.95053	-361.9032
362.46303	-360.86684
362.64473	-373.79586
363.32304	-365.7583
363.34538	-385.4154
364.20923	-369.5456
364.6664	-370.84644
364.8847	-382.22975
365.58075	-373.4438
365.59723	-393.34844
366.28143	-385.06354
366.85768	-381.3354
366.9444	-398.27475
367.70746	-386.65937
367.77877	-404.24916
368.37977	-399.47595
368.8761	-399.1222
369.31706	-401.1055
369.87674	-398.0771
369.93794	-416.09416
370.76634	-401.71977
371.18335	-404.71537
371.22058	-423.74337
371.85143	-417.71073
372.23953	-421.9256
373.00364	-410.26613
373.26012	-420.03812
373.53604	-428.9895
374.14114	-424.04413
374.1263	-445.26957
374.89266	-433.51558
375.22852	-439.93656
375.4671	-450.46433
376.06728	-445.72598
376.27487	-457.56138
377.06917	-444.62858
377.2612	-457.1208
377.39778	-471.955
378.4046	-450.04903
378.2876	-475.588
379.11627	-461.20324
379.20407	-478.09684
379.90125	-469.26224
380.45468	-466.498
380.48984	-485.613
381.1546	-478.14863
381.74977	-473.6221
382.03885	-482.01654
382.4798	-483.99984
382.8073	-490.775
383.567	-479.3018
383.86654	-487.25574
384.2363	-492.2437
384.39515	-506.1379
384.87389	-506.5262
385.51738	-499.9586
385.6629	-514.4157
386.41696	-503.1804
386.6894	-512.27733
386.80076	-528.17684
387.429	-522.25396
387.57906	-536.5174
388.12453	-534.0884
388.67222	-531.5663
388.93097	-541.24194
389.46618	-539.2468
389.45925	-560.1388
390.27782	-546.1801
390.53248	-556.0285
390.9628	-558.45994
391.39564	-560.78603
391.51936	-576.1632
392.22974	-566.7725
392.39362	-580.45274
392.55326	-594.31327
393.36072	-580.8233
393.34435	-602.11425
394.2441	-584.7281
394.4269	-597.61046
394.82646	-601.341
395.48522	-594.12925
395.5365	-612.5646
396.38354	-597.4038
396.45968	-614.78805
396.74234	-623.45495
397.4609	-613.71797
397.30747	-640.79464
398.13588	-626.4211
398.57707	-628.3945
399.02903	-629.9125
399.25388	-641.0199
399.56456	-648.5035
399.90613	-654.6825
400.3709	-655.6593
400.73706	-660.8
401.08603	-666.66805
401.29638	-678.386
401.94712	-671.51273
402.1869	-681.9893
402.73247	-679.5558
402.94552	-691.161
403.39512	-692.7785
403.79376	-696.54865
403.8201	-716.0356
404.47017	-709.1906
404.77832	-716.7812
405.0722	-724.9736
405.49506	-727.7198
405.73312	-738.26883
406.42385	-729.7078
406.46594	-748.5293
406.7368	-757.69424
407.39295	-750.59176
407.38084	-771.70265
408.2547	-755.4092
408.40956	-769.4705
408.76213	-775.18486
409.38858	-769.3373
409.68325	-777.4956
410.32814	-770.86987
410.61253	-779.463
410.60724	-800.28545
411.1754	-796.89866
411.175	-817.51417
411.92007	-806.6581
411.99266	-824.1921
412.3648	-829.08036
412.94456	-825.2042
413.03403	-842.02595
413.6818	-835.27835
414.02947	-841.19833
414.30278	-850.2593
414.61263	-857.7768
415.01107	-861.5556
415.4133	-865.1733
415.67617	-874.67394
416.10738	-877.06853
416.524	-880.07945
416.7474	-891.2469
417.464	-881.59263
417.4567	-902.49935
418.05788	-897.71873
418.54557	-897.72806
418.85602	-905.22045
419.53786	-897.0341
419.4842	-919.89955
419.85004	-925.05276
420.33074	-925.3581
420.62922	-933.3554
420.90983	-942.1081
421.30708	-945.9356
421.66945	-951.2363
421.84712	-964.3344
422.31545	-965.162
422.75667	-967.1337
422.94937	-979.597
423.55381	-974.6779
423.8517	-982.7011
424.1245	-991.7827
424.54735	-994.5295
424.82694	-1003.3252
425.1541	-1010.1129
425.36834	-1021.6668
425.99652	-1015.7453
426.2809	-1024.3374
426.5476	-1033.678
427.096	-1031.1239
427.31264	-1042.5776
427.6828	-1047.5484
428.0413	-1053.0131
428.19656	-1067.057
428.75186	-1064.2125
428.87334	-1079.6827
429.43566	-1076.5411
429.59655	-1090.3477
429.5597	-1112.5028
430.3555	-1099.5052
430.56218	-1111.3774
430.86547	-1119.173
431.2342	-1124.2042
431.4751	-1134.6336
432.04147	-1131.3201
432.10935	-1149.0536
432.70413	-1144.5422
433.01287	-1152.1069
433.22754	-1163.6424
433.6817	-1165.0684
434.05248	-1170.0134
434.3686	-1177.2668
434.66042	-1185.5446
434.91622	-1195.3452
435.34664	-1197.7729
435.65518	-1205.3448
436.1736	-1204.057
436.1794	-1224.4116
436.52886	-1230.2562
437.20945	-1222.1222
437.62714	-1225.0871
438.12116	-1224.8288
438.16374	-1243.6312
438.21325	-1262.1388
438.99655	-1249.6688
439.14758	-1263.8914
439.75797	-1258.7206
440.0412	-1267.3622
440.4324	-1271.4456
440.8909	-1272.6877
440.84692	-1295.1424
441.4361	-1290.8679
441.76164	-1297.7225
442.00243	-1308.155
442.6259	-1302.4337
442.84084	-1313.9569
443.23008	-1318.1225
443.30127	-1335.7158
443.77128	-1336.4718
444.16984	-1340.244
444.1447	-1361.9051
444.86376	-1352.1466
444.77846	-1376.345
445.1182	-1382.6018
445.59224	-1383.1872
445.81128	-1394.5378
446.4084	-1389.9282
446.64174	-1400.6757
446.81894	-1413.7935
447.12894	-1421.3036
447.28822	-1435.179
448.06006	-1423.1909
448.04486	-1444.4316
448.59982	-1441.602
448.7139	-1457.3831
449.0325	-1464.5315
449.3869	-1470.1688
449.55814	-1483.5371
449.87505	-1490.7576
450.301	-1493.3722
450.7175	-1496.3883
451.28075	-1493.2064
451.24932	-1515.1322
451.79965	-1512.4976
452.0336	-1523.2201
452.20867	-1536.4267
452.7658	-1533.5051
453.02028	-1543.36
453.412	-1547.4199
453.698	-1555.9445
453.93847	-1566.3911
454.46941	-1564.5741
454.57693	-1580.6332
455.18783	-1575.4419
463.03865	-1264.5962
493.20556	-11.614363
493.90724	-2.5897576
494.0674	-16.424096
494.8067	-5.811977
494.879	-23.36048
495.6056	-13.28046
496.17677	-9.765744
496.5319	-15.371142
497.37326	-0.44917095
497.412	-19.415723
498.09125	-11.336524
498.63866	-8.824104
498.8411	-20.875959
499.7833	-1.6969065
500.09254	-9.239448
500.6445	-6.536211
501.38885	4.2920502
501.6006	-7.368974
502.14743	-4.881041
502.54505	-8.691115
503.2321	-0.28348984
503.9339	8.746473
503.74314	-19.906982
504.8347	5.5787276
504.9825	-8.780172
505.5093	-7.138229
506.34947	7.731936
506.3346	-13.494068
507.56364	17.795283
507.4519	-7.5213655
507.6259	-20.773275
508.2909	-13.295906
508.56517	-22.315337
509.69385	4.735413
509.8232	-10.399969
510.3441	-9.0094555
511.0132	-1.3598767
511.26096	-11.496824
511.9713	-2.1075424
512.2391	-11.397557
512.8415	-6.566333
513.53487	2.1092169
513.82045	-6.4337377
514.38775	-3.0800753
514.70863	-10.131622
515.4451	0.36061334
515.72476	-8.429475
516.30235	-4.6438877
516.66444	-9.956511
517.1234	-11.177922
517.534	-14.443053
518.15965	-8.6265075
518.6686	-7.736099
519.3783	1.6267279
519.6768	-6.3715786
520.23273	-3.5001316
520.54025	-11.113687
520.9909	-12.6866555
522.03916	10.969755
522.15125	-4.897429
522.81524	2.5371827
523.3301	3.673536
523.71536	-0.6588202
523.95484	-11.147594
524.3582	-14.71656
525.2703	3.1938675
525.72807	1.920471
526.2399	2.930677
526.44384	-9.058239
526.9191	-9.590517
527.61277	-0.90557753
528.077	-1.903166
528.4597	-6.347846
528.80256	-12.469649
529.24344	-14.455863
530.03436	-1.6616816
530.33904	-9.397489
530.975	-3.147032
531.16133	-15.878404
532.06503	1.6754086
532.69554	7.6959585
532.6188	-16.142034
533.3061	-7.724047
533.72275	-10.733564
534.0762	-16.409403
534.7656	-7.9021885
535.2138	-9.579074
535.9906	2.6161066
536.32704	-3.7779706
536.6288	-11.635257
537.3682	-1.0178475
537.48	-16.896708
538.1836	-7.7907255
538.6057	-10.567614
539.23526	-4.5873513
539.8501	0.77068874
540.2803	-1.6635649
540.87565	2.8696479
540.96853	-13.807195
541.2555	-22.290187
542.0176	-10.714728
542.57924	-7.601231
543.4184	7.2303686
543.4259	-13.050468
543.862	-15.241914
544.639	-3.0339236
544.58735	-25.813742
546.0625	15.866704
545.91544	-10.941899
546.23143	-18.197563
547.19567	1.91062
547.54486	-3.944486
548.1668	1.7134583
548.32327	-12.2785445
548.92166	-7.614727
549.4167	-7.3119
550.1794	4.2863465
550.53954	-1.1054342
550.69444	-15.164658
551.44636	-4.0190785
551.75764	-11.475539
552.1016	-17.55128
552.91986	-3.6049048
553.1561	-14.230013
553.8265	-6.5256602
554.4154	-2.2616238
554.7814	-7.405988
555.27005	-7.375759
555.5596	-15.75069
556.8364	17.557098
556.8101	-4.1523998
557.12616	-11.408668
557.9935	4.6084542
558.0841	-12.163073
558.81344	-1.970598
559.13955	-8.7999
559.7378	-4.1409528
560.2631	-2.5613168
560.4745	-14.234909
561.2463	-2.2510106
561.59433	-8.1561554
562.1692	-4.4837753
562.94095	7.500433
562.8525	-16.833633
563.8622	5.197097
564.04986	-7.478792
564.5981	-4.9328423
564.9962	-8.723429
565.5448	-6.162871
566.09593	-3.491276
566.4346	-9.79249
567.071	-3.5229857
567.6935	2.1596956
567.7711	-15.163367
568.5576	-2.5577344
568.6753	-18.18602
569.13177	-19.513106
570.1191	1.5714292
570.2107	-15.158466
571.3633	12.90071
571.54006	-0.23311428
572.14925	4.88667
572.47286	-2.0489615
572.66743	-14.431533
573.5611	2.6988015
574.04	2.3173596
574.6134	5.9268233
574.9991	1.6116983
575.2722	-7.453929
576.217	11.835107
576.1013	-13.650786
577.3055	16.59038
577.51964	5.0324653
577.5318	-15.050908
578.1644	-8.941266
579.0144	6.34349
579.5394	7.9095714
579.7405	-4.1970854
580.12665	-8.493898
580.81366	-0.087695496
580.9397	-15.364756
581.9316	5.912699
582.2827	0.13928371
582.6596	-4.549517
583.2913	1.5205738
583.33563	-17.204875
584.2208	-0.43410086
584.75723	1.6166394
584.93487	-11.482131
585.6494	-1.9163484
586.02035	-6.852476
586.51875	-6.410193
587.04006	-4.99844
587.5441	-4.317637
588.01794	-4.9123106
588.2236	-16.826823
589.09177	-0.7742424
589.2954	-12.7763945
589.8392	-10.415227
590.21056	-15.335155
591.01575	-1.9406282
591.4112	-5.843023
592.0139	-0.9954285
592.3031	-9.385432
593.0488	1.4974644
593.5086	0.31126458
594.1345	6.1391135
594.29186	-7.816911
594.9016	-2.672623
595.44107	-0.49588323
595.84414	-4.077471
596.4681	1.666746
596.8162	-4.2356327
597.38295	-0.9074652
597.79495	-4.1113775
598.1726	-8.767025
598.8975	1.2374574
599.1728	-7.737037
599.8311	-0.54429486
600.20756	-5.247224
600.66577	-6.500986
601.49944	8.095765
601.6405	-6.547326
602.3789	4.029792
602.3667	-17.086013
602.98015	-11.7848144
604.10855	15.256206
604.25697	0.9228871
604.882	6.713628
605.2243	0.56405705
605.72563	1.1329174
606.46823	11.885025
606.22904	-18.81069
607.1305	-1.3504831
607.72913	3.323234
608.0938	-1.881128
608.71304	3.665492
608.6269	-20.569518
609.7839	7.6793814
609.8328	-10.857133
610.5939	0.6763181
611.0292	-1.5430626
611.2747	-11.776735
612.57333	22.449898
612.3907	-5.858658
613.0494	1.3511039
613.28166	-9.440623
613.60765	-16.276607
614.9224	18.630592
614.55387	-17.525611
615.5678	4.6819167
616.08597	5.9596
616.1651	-11.298474
617.0179	4.107927
617.1558	-10.668015
617.80867	-3.70432
618.4064	0.9306127
618.46424	-17.223523
619.3399	-0.85334116
619.66335	-7.795438
620.4833	6.2236913
620.69404	-5.4806064
621.0338	-11.734834
621.69624	-4.3647304
622.1831	-4.4093713
622.55316	-9.385432
623.6148	14.839113
623.6266	-5.262294
624.7311	20.76873
624.3971	-13.929567
625.1154	-4.2057573
625.6565	-1.9566623
626.18494	-0.2459245
627.12553	18.865862
626.8562	-13.10282
627.60273	-2.1847715
628.2007	2.4622134
628.4042	-9.545732
629.2318	4.7961466
629.3485	-10.875969
630.0489	-1.9056141
630.6706	3.7444206
631.0864	0.69914517
631.4635	-3.9785805
631.88855	-6.6317112
632.75684	9.4264735
632.72256	-12.6195825
633.59977	3.8167533
633.8221	-7.396101
634.0991	-16.299585
634.6726	-12.686467
635.0989	-15.285613
636.0461	4.1036315
636.40283	-1.4335681
636.8743	-2.128697
637.3729	-1.6763706
637.8731	-1.1579889
638.3678	-0.86941115
638.9643	3.7154104
639.01217	-14.86367
639.8308	-0.90086955
640.2383	-4.295976
640.6994	-5.4259843
641.2257	-3.8048106
641.70854	-4.0203964
642.29727	0.23723693
642.2465	-22.505298
643.3814	4.8094857
643.49143	-11.143074
644.32487	3.4441623
644.6417	-3.777594
645.0839	-5.706949
645.6817	-1.0666314
645.9836	-8.920169
646.34594	-14.222853
647.3078	5.785543
647.2967	-15.280152
647.89316	-10.695891
648.58494	-2.0907774
648.8289	-12.388483
649.4184	-8.100023
649.60955	-20.628044
650.4685	-4.9622246
650.9288	-6.1287494
651.44434	-4.9614713
651.87413	-7.416256
652.2664	-11.452372
653.08467	2.493062
653.25565	-10.885013
654.222	9.311383
654.56686	3.2740692
654.5213	-19.249446
655.4963	1.3150631
656.07395	5.104233
656.4916	2.1365277
656.87595	-2.2342907
657.3824	-1.4525928
658.14714	10.236823
658.4948	4.3157335
658.7852	-4.022845
659.66634	12.579804
659.42834	-18.067402
660.2585	-3.618235
660.9631	5.531069
661.7204	16.903019
661.9956	7.922372
662.08787	-8.779271
662.745	-1.6364378
663.3128	1.7362628
663.88776	5.412208
664.15635	-3.8467255
664.7081	-1.1506444
665.15844	-2.7368804
665.26746	-18.73271
666.57515	15.876118
666.9764	12.218432
667.04	-5.695865
667.8036	5.9418932
668.0915	-2.4999067
668.84894	8.87814
669.03533	-3.8504694
669.529	-3.6078775
670.2459	6.060943
670.44067	-6.316011
671.29355	9.091928
671.5986	1.3734602
672.2607	8.725942
672.19935	-14.462642
673.0008	-1.2255419
673.7949	11.700992
673.68904	-13.364661
674.4444	-2.076649
674.99144	0.42182626
674.95	-21.925134
676.1961	10.0840595
676.56606	5.104233
676.99017	2.4102057
677.69406	11.527316
677.6743	-9.9043785
678.60555	8.812969
678.7919	-3.9192464
679.2628	-4.6365745
680.0316	7.221464
679.89095	-19.315325
681.0963	10.975593
681.09244	-9.787795
682.0719	10.965612
682.5249	9.490704
682.6744	-4.796839
683.40495	5.4475404
683.24505	-21.90215
684.24583	-0.24837267
684.90795	7.1052435
685.0203	-8.748794
685.97194	10.8273494
686.1377	-2.7734143
686.96227	11.440671
687.22994	2.1430338
687.91024	10.2650805
688.4061	10.600559
688.31093	-14.014898
689.2224	3.867057
689.62584	0.29883097
689.93927	-7.0672144
690.70086	4.488463
690.8029	-11.803413
691.8263	10.8055
691.9434	-4.850524
692.5169	-1.2372939
693.06867	1.4595134
693.1592	-15.31726
694.5023	20.787755
694.76886	11.442931
695.1848	8.403709
695.9304	19.28196
695.5504	-17.357638
696.54345	3.9668798
697.16964	9.8047594
697.58136	6.5889334
698.15155	10.061645
698.4362	1.4813899
699.22294	14.096627
699.37704	0.005101348
699.89585	1.3096018
700.56484	8.952168
700.9487	4.5611726
701.5442	9.103389
701.7394	-3.2558181
702.75763	19.133528
702.8965	4.3988003
703.33635	2.3703717
704.0551	12.113134
704.4369	7.6354895
704.8218	3.2853728
705.2592	1.1536372
705.81495	4.0169864
706.49656	12.196206
706.5528	-6.0300697
707.48183	12.594462
707.70113	1.2544106
708.1242	-1.4825447
708.9734	13.769434
709.1167	-0.77931357
710.0885	19.649084
710.6196	21.471715
710.5807	-0.76713104
711.2814	8.2162
711.71695	6.004245
712.33967	11.695337
712.3989	-6.4032256
713.1749	5.760743
713.93373	17.198448
714.18043	7.0136978
714.5351	1.3873958
714.7452	-10.338105
715.46907	-0.37777978
715.8476	-4.995943
716.4777	1.007465
717.1628	9.330726
717.3821	-2.0088404
717.9318	0.60116056
718.85324	18.903348
718.87274	-0.87242876
719.71084	13.911715
719.8577	-0.4860906
720.24585	-4.697949
720.68076	-6.935736
721.12755	-8.671386
722.1307	13.080771
721.9348	-15.788553
723.02896	9.806409
723.51315	9.64844
723.5336	-10.08634
724.49717	9.9932675
724.68504	-2.6735825
725.37483	5.849047
725.8675	6.0517108
726.1526	-2.5112104
727.04484	14.557746
727.45803	11.403464
727.9553	11.79894
728.5507	16.33592
728.55977	-3.8778026
729.48643	14.64409
729.1989	-18.09283
730.33266	9.173498
730.9922	16.418238
731.0554	-1.5109361
732.1744	25.130533
732.06104	-0.25213908
732.69206	5.789695
732.92074	-5.154947
733.54846	0.74657484
734.62104	25.43022
734.37474	-5.566879
735.56123	23.926878
735.50785	1.074332
736.00825	1.600816
736.81247	14.954635
736.9596	0.5670612
737.85975	17.970559
737.86674	-2.3328266
738.47883	2.9101456
739.23604	14.27953
739.2988	-3.670476
740.2188	14.572062
740.6925	13.970609
740.97676	5.374158
741.6288	12.304934
741.80053	-1.0447818
742.6093	12.50079
742.76653	-1.4591886
743.712	17.85841
743.65164	-5.29017
744.2885	0.998233
745.40736	27.63542
745.5099	11.367576
746.3169	24.83913
746.63615	17.71777
746.44606	-10.9062984
747.64966	19.307746
748.01454	14.114521
748.47026	12.7545205
748.6232	-1.3853492
749.0483	-4.038166
749.8283	8.291381
750.1993	3.3580823
750.9199	13.181544
751.1791	3.5224766
751.7652	7.668831
752.3341	11.087482
752.94935	16.465327
753.3659	13.451214
753.929	16.62431
754.21065	7.918041
754.764	10.680613
755.0146	0.6615664
756.1121	26.39861
756.22035	10.3681135
756.3347	-5.4011175
757.1223	7.2482185
757.37927	-2.49953
758.15103	9.483925
758.2965	-4.9731517
758.8726	-1.2510413
759.735	14.557472
759.85577	-0.9417439
760.6071	10.182197
760.83165	-0.9383541
761.51093	7.1403742
762.0396	8.860622
762.49114	7.326196
762.8332	1.1694605
763.54235	10.507443
764.0602	11.77276
764.7176	18.926702
765.02135	11.152847
765.51936	11.579889
765.88935	6.602304
766.5092	12.17115
766.90986	8.487848
767.2825	3.620367
768.20425	21.937542
768.2016	1.2261582
769.10607	18.811801
769.48413	14.175694
769.65534	0.8036537
770.29506	7.2131775
770.6582	1.94515
771.366	11.227982
772.0802	20.783047
771.9603	-4.8795343
772.8908	13.807296
772.9833	-2.8862494
773.6469	4.5300907
774.3596	14.020528
774.7393	9.451713
775.05956	2.3737568
775.469	-0.9368476
776.19245	9.0067944
776.3843	-3.494101
777.30357	14.717737
777.73177	12.196206
777.72233	-8.79999
779.0793	27.88915
779.10715	8.4665625
779.58106	7.875754
780.12977	10.442894
780.0692	-12.714608
781.1039	10.369808
781.50947	6.894998
782.06637	9.807916
782.5297	8.769265
782.644	-7.003356
783.56396	11.237936
783.89985	4.81961
784.4234	6.3229586
784.98147	9.285575
785.1926	-2.3988775
785.8959	6.6953565
786.2799	2.3062442
787.0126	12.6424435
787.67215	19.887555
787.75645	2.8477984
788.44533	11.333113
789.0219	15.076697
789.3995	10.418762
789.96226	13.578056
790.0791	-2.0851279
791.2136	25.210209
791.35276	10.4882795
792.10696	21.729212
792.30597	9.533655
792.52646	-1.755864
793.52634	19.857496
794.1107	23.92932
794.3075	11.639958
794.67554	6.5781946
795.1991	8.085995
795.74033	10.335525
796.05235	2.9107105
797.0258	23.40868
797.27107	13.16469
797.7059	10.924926
798.3276	16.574202
798.3173	-4.461549
799.18135	11.418817
799.45846	2.5188035
800.13484	10.4754825
800.82555	19.037839
800.871	0.36080167
801.9427	25.00552
801.8862	2.0210608
802.1615	-6.956267
803.21917	17.100498
803.18756	-4.832351
804.29123	21.162606
804.3974	5.047347
805.0757	13.084538
805.48097	9.595078
805.8875	6.1605864
806.65416	17.928365
806.3063	-17.355378
807.5469	14.422196
808.00044	12.972272
808.20826	1.1460998
809.0313	15.29595
809.2477	3.833989
809.8982	10.6979425
810.42674	12.411881
810.47324	-6.221452
811.28786	7.5704425
811.5793	-0.7234319
812.76977	28.936652
812.92313	14.814112
812.89653	-6.907344
813.8958	14.680184
813.766	-11.396427
814.6036	3.3671217
814.87804	-5.6460765
815.78014	11.842263
816.2898	12.760358
816.4814	0.2521187
817.22106	10.879455
817.6541	8.562816
818.09657	6.6441245
818.7314	12.846631
819.001	3.6314016
819.63725	9.8936285
820.04624	6.562183
820.4842	4.45531
821.11166	10.3460756
821.1313	-9.422172
822.19435	14.858946
822.30736	-0.9692476
823.24345	17.952475
823.48686	7.632257
823.7456	-2.042554
824.57393	12.3282495
824.98923	9.264667
825.3787	5.1097212
825.9289	7.739657
825.98115	-10.652568
827.2144	20.815072
827.46874	10.953855
828.00585	13.031606
828.28393	4.1731397
828.719	1.9423252
829.5865	17.966819
829.7834	5.6827026
830.1913	2.3051142
830.9489	13.692958
831.1241	0.4900294
831.9498	14.751953
832.3074	9.250727
833.0496	19.9889
833.3484	12.004317
833.6007	2.058922
834.45167	17.386058
834.56683	1.6496044
835.3571	14.415434
835.8903	16.327068
835.912	-3.3562194
836.68004	8.4722125
837.0029	1.5046025
837.8406	16.274702
837.9022	-1.7242173
838.5216	3.826734
839.47197	23.352547
839.52534	5.008643
840.15653	11.057911
840.64663	11.149834
841.19733	13.801834
841.53777	7.576828
841.6807	-6.986968
842.7504	17.5765
843.0188	8.309275
843.5814	11.4632115
844.28063	20.38654
844.0922	-8.166706
845.05984	12.0856354
845.54387	11.924093
845.82695	3.275764
846.39566	6.6878235
846.7016	-0.9941103
847.58744	15.808028
847.85285	6.4141275
848.4898	12.705732
848.95004	11.541633
849.0887	-3.2032096
850.09873	18.839676
850.12397	-0.6919735
850.8642	9.960491
851.23776	5.1352746
851.62804	1.0138679
852.6218	22.37022
852.5418	-1.6046073
853.42714	15.174861
853.53696	-0.7846493
853.7758	-11.2996045
854.7772	10.3813
855.087	2.8611287
855.7798	11.510928
856.37413	16.005338
856.3014	-7.661883
857.2321	11.034084
857.58217	5.2140505
858.36933	17.847931
858.4769	1.7923822
858.744	-7.529087
859.44635	1.5250845
860.0972	8.405906
860.5962	8.874185
861.01943	6.145328
861.2214	-5.924521
862.19217	14.460738
862.0598	-11.725498
863.0804	10.7657555
863.25423	-2.4928178
864.14616	14.565094
864.58385	12.446729
864.73887	-1.6068672
865.64506	16.05322
866.073	13.523995
866.1395	-4.2669657
866.68894	-1.6680845
867.209	-0.3086664
868.01555	13.1459435
868.11235	-3.3652588
868.8754	8.251259
869.5724	17.079631
869.37536	-11.834939
870.3928	10.521823
870.6089	-0.9519177
871.2727	6.473762
872.00414	16.75654
872.0132	-3.458123
872.8491	11.235725
873.2455	7.372976
873.6288	2.957239
874.27503	9.643661
874.4429	-3.8666917
875.36336	14.397772
875.70413	8.18797
876.19964	8.510262
876.5269	1.727775
876.7929	-7.637272
877.74225	11.844339
877.9053	-1.869071
878.52936	3.879477
878.7281	-8.326814
879.4796	2.8055115
880.038	5.7817856
880.45357	2.7281838
881.1634	12.098629
881.2686	-4.0562
881.74943	-4.352862
882.56087	9.307805
882.8377	0.39734467
883.7917	20.076754
883.92596	5.148309
884.2149	-3.2488502
884.8178	1.6062773
885.226	-1.7568773
885.8975	5.996143
886.4125	7.143293
886.87483	6.0643326
887.2938	3.1566698
887.5775	-5.463469
888.1481	-1.9698446
888.65727	-1.071716
889.08814	-3.4773315
890.0727	17.493427
889.99326	-6.4584167
890.9306	12.517556
890.745	-15.913
891.43276	-7.474084
892.3716	11.564236
892.60783	0.9413468
893.57377	21.125338
893.13227	-18.111667
894.0729	1.0050169
894.6532	4.907013
894.69273	-14.021947
895.6578	6.126868
895.87485	-5.3073114
896.199	-12.217887
897.0595	3.5138361
896.9941	-19.843313
898.1108	6.7057184
898.26926	-7.2018945
899.00203	3.139201
899.3315	-3.5491037
899.80443	-4.176931
900.8023	17.355358
900.7406	-5.84792
901.43334	2.8036328
901.97466	5.060718
902.02474	-13.420606
903.0105	7.599516
903.0949	-9.434193
903.92115	4.8535165
904.20457	-3.7779706
904.4025	-16.018168
905.5992	13.9111535
905.5595	-8.362227
906.62456	16.007033
906.71085	-0.9477746
907.19766	-0.9901197
907.9605	10.61996
908.0668	-5.490215
909.1123	18.054759
909.13534	-1.5695574
909.5881	-3.0497469
910.22065	3.060084
910.49304	-6.0366655
911.22183	4.1359195
911.3305	-11.8709174
912.1646	2.7453255
912.8945	12.966245
913.1392	2.7021777
914.00966	18.854559
913.96697	-3.5442075
914.46145	-3.2633553
915.0566	1.2676828
915.3697	-6.1091865
916.2895	12.1251915
916.2755	-9.059934
917.21495	10.005607
917.5545	3.744232
917.72836	-9.508812
918.3687	-3.0714081
918.6416	-12.1446134
919.6363	9.25426
919.96014	2.33017
920.49214	4.1964956
921.16915	12.181513
921.04216	-13.77488
921.9525	4.065017
922.26645	-3.276161
922.62854	-8.586386
923.5981	11.7540535
923.677	-5.509805
924.2916	-0.15814505
924.73795	-1.9095689
925.1882	-3.496872
926.06786	13.044981
926.2774	1.2952851
926.77357	1.6499809
926.9329	-12.219201
927.4596	-10.575905
928.5917	16.622238
928.64246	-1.8280084
929.49335	13.499312
929.52445	-5.783689
930.17786	1.2090166
930.9196	11.928913
931.1663	1.7481001
932.1967	24.656603
932.0849	-0.6584436
932.2708	-13.404971
933.3544	11.748045
933.2942	-11.389832
934.09346	1.760175
934.41884	-5.096721
934.97783	-2.0916877
935.71145	8.284224
935.8573	-6.1504374
936.78295	12.333146
937.00726	1.2092498
937.2665	-8.440026
937.6821	-11.488727
938.3499	-3.88986
939.0147	3.581295
939.31783	-4.2145857
939.5073	-16.810999
940.4885	4.020376
940.6356	-10.366062
941.4762	4.5289744
941.62056	-9.9693665
942.4181	3.109249
943.0557	9.43137
943.2484	-3.0282873
943.979	7.223535
944.11195	-7.756442
944.71045	-3.084595
945.1149	-6.6027817
945.7656	0.27434492
946.4394	8.126748
947.03637	12.735872
947.49237	11.395008
947.75106	1.723067
948.4874	12.215419
948.6784	-0.31297984
949.13395	-1.6743933
949.8555	8.193432
949.97927	-7.1745834
950.5127	-5.2485425
951.32657	8.518692
951.6442	1.3357873
952.29643	8.278005
952.4932	-4.0083397
953.1288	2.2307772
953.8036	10.1273824
954.1532	4.2914314
[truncated: 51 more rows]
