# Supplementary material for: Staphylococcus aureus vWF-binding protein triggers a strong interaction between clumping factor A and host vWF
Source: Commun Biol. 2021 Apr 12;4:453. doi: 10.1038/s42003-021-01986-6 (PMC8041789; doi:10.1038/s42003-021-01986-6)
Supplement: Supplementary file 3 — Supplementary Data 1 [file 42003_2021_1986_MOESM3_ESM.zip › Supplementary Data 1/Fig S1 cell 3 curve_3.tsv]

x	y
-37.817028	255.10238
-37.561716	245.2827
-36.92314	251.64365
-36.807492	235.92772
-36.19311	241.26715
-35.600422	245.69072
-35.258406	239.53134
-35.120582	224.75159
-34.77543	218.72464
-34.38756	214.50092
-33.869043	215.7931
-33.506645	210.49419
-33.03655	209.7419
-32.761275	200.76472
-32.21976	203.02755
-31.797622	200.25048
-31.29614	200.82323
-30.98866	193.20559
-30.661013	186.43931
-30.352922	178.84741
-29.82562	180.50995
-29.396801	178.01484
-29.29013	161.91935
-28.815673	161.35086
-28.094924	171.18039
-27.93831	157.19326
-27.589731	151.31041
-26.920628	158.95937
-26.53585	154.60469
-25.947454	158.84635
-25.877931	141.18234
-25.709609	127.68933
-25.081485	133.60808
-24.881379	121.45687
-24.203535	129.47467
-23.583114	135.06818
-23.399918	122.20296
-22.806962	126.63694
-22.697526	110.65767
-21.964729	120.99537
-21.698643	111.62945
-21.240412	110.37546
-20.450983	123.10394
-20.336293	107.34639
-19.698879	113.65702
-19.477364	102.409366
-19.25021	91.399714
-18.616266	97.5638
-18.319541	89.49119
-17.776864	91.802184
-17.266462	92.75049
-17.272217	71.907806
-16.512761	83.37062
-16.418234	66.761555
-15.768078	73.60988
-15.370341	69.80169
-14.911038	68.59257
-14.1092364	81.84301
-13.892319	70.40088
-13.370907	71.81381
-12.9811575	67.66825
-12.36626	73.02787
-11.876084	73.122015
-11.715922	59.28372
-10.937067	71.56517
-10.769171	58.05332
-10.155544	63.3592
-9.826292	56.659406
-9.388252	54.55235
-8.849276	56.706567
-8.71216	41.895102
-8.116198	46.455065
-7.8441875	37.338535
-7.584458	27.703465
-6.39601	57.27687
-6.5618124	29.676754
-6.1071836	28.269853
-5.5661484	30.51083
-5.2418017	23.603655
-4.368355	39.878274
-4.57075	10.733183
-3.372963	40.700675
-3.4555983	16.611542
-2.8613312	21.099705
-2.21329	27.858084
-2.3487738	1.5377315
-1.3999264	20.99544
-1.0370949	15.712822
-0.699849	9.350014
0.0009997706	18.3377
-0.00012596587	-2.3104543
0.9736201	18.198311
1.073511	1.8148173
1.7243186	8.689792
2.0230966	0.70283346
2.351192	-6.046442
3.168041	7.83838
3.4489034	-0.9049965
3.793044	-6.9769303
4.354355	-3.880423
5.037786	4.371694
5.226252	-8.2725484
5.5778275	-14.03066
6.4252954	1.1466808
6.6110677	-11.611333
7.0350406	-14.313064
7.69291	-7.140199
7.808257	-22.871465
8.378118	-19.4142
9.259548	-2.8031618
9.5453405	-11.33866
10.172109	-5.478895
10.265312	-22.14513
10.964277	-13.237498
11.352171	-17.462552
11.709351	-22.984297
12.5041995	-10.0286845
12.497961	-30.893215
13.098999	-26.119875
13.494401	-30.02805
13.864054	-35.023325
14.974486	-8.7445945
14.761357	-38.343644
15.685552	-19.927403
16.068817	-24.348069
16.280298	-36.021096
17.1852	-18.419441
17.250064	-36.282335
18.086194	-21.584174
18.121703	-40.68635
18.93842	-26.807745
19.412854	-27.379637
19.679437	-36.726525
20.359526	-28.61606
20.724134	-33.82456
21.075575	-39.588905
21.864176	-26.897408
22.462135	-22.254382
23.348061	-5.4540326
23.527306	-18.48821
24.124718	-13.8683336
24.83118	-4.644625
24.948056	-20.311952
25.584066	-14.0626035
25.839853	-23.865472
26.232993	-27.869564
27.112373	-11.3457395
27.401457	-19.742898
28.023639	-14.077418
28.134881	-29.982652
28.656443	-28.565199
29.277485	-22.947824
29.691508	-26.07048
30.43322	-15.358683
30.719278	-23.883742
31.310876	-19.509548
31.696352	-23.837408
31.98502	-32.252274
33.15494	-3.462631
33.147433	-24.381382
33.79104	-17.811586
34.3696	-13.987948
34.706833	-20.35245
35.47102	-8.69204
35.794496	-15.637446
36.54608	-4.5091916
37.375955	9.92434
37.608398	-0.86431047
38.4664	14.756748
38.645947	1.7347589
39.492328	16.865245
39.479577	-4.2750517
40.274784	8.694858
41.089066	22.47007
40.81684	-9.624829
41.748635	9.111543
42.489983	19.807446
42.573046	2.7121927
43.398206	16.946616
43.731905	10.432552
44.366338	16.614734
44.491113	1.2804239
45.07981	5.5316502
45.80963	15.741079
45.825043	-4.210337
46.60873	8.272937
46.488854	-17.390022
47.42048	1.3390048
48.04389	7.0557583
48.12518	-10.114581
48.8951	1.7875019
49.30365	-1.5665372
49.70797	-5.0992158
50.07265	-10.305582
50.603173	-8.510266
51.185793	-4.5155945
51.38573	-16.677007
52.496492	9.614667
52.63056	-5.3276385
52.883404	-15.255462
54.021857	12.205284
54.162133	-2.475028
54.745	1.5301943
54.83527	-15.2613
55.37659	-13.0103255
56.472288	12.645307
56.221687	-18.53698
56.84137	-12.977742
57.263357	-15.764612
57.848496	-11.663883
58.49004	-5.181655
58.367892	-30.940868
59.2467	-14.441906
59.68361	-16.599035
60.09254	-19.93729
60.648716	-17.05944
61.17992	-15.23549
61.715575	-13.223885
61.987514	-22.34555
62.42106	-24.644932
63.207246	-12.056253
63.14665	-35.217034
64.079806	-16.423704
64.57547	-16.100659
64.74002	-29.75586
65.39599	-22.665252
66.03679	-16.214242
66.8031	-4.464923
67.01309	-16.202185
67.55807	-13.797121
68.11276	-10.981816
68.146456	-30.161977
68.913884	-18.36538
69.24294	-25.075992
69.924226	-16.916281
70.2189	-25.07817
70.370646	-39.27455
71.59323	-8.262433
71.90249	-15.808691
72.45866	-12.931213
73.39553	6.0189544
73.319676	-17.786462
74.10541	-5.217068
74.28911	-18.064368
75.12913	-3.2032473
75.59653	-4.073312
75.67392	-21.409055
76.41617	-10.675343
76.83742	-13.493676
77.43207	-8.991733
77.97095	-6.844093
78.20913	-17.39134
79.35119	10.221016
79.04569	-23.279089
79.49366	-24.96965
80.50623	-2.8238815
80.899554	-6.821378
81.86595	13.374826
81.88647	-6.3616087
82.577074	2.1913582
82.81897	-8.198897
83.40492	-4.0644562
83.938836	-2.1265151
83.99193	-20.487695
84.75047	-9.0668905
85.195154	-10.89592
85.664915	-11.666328
86.153044	-11.661628
86.496215	-17.77636
87.14391	-11.034936
87.42983	-19.566852
88.06274	-13.449784
88.897046	1.1698532
88.66122	-29.389113
89.757314	-3.7171407
90.115584	-9.194791
90.460176	-15.24962
91.241176	-2.8803908
91.44747	-14.774116
92.26618	-0.8128857
92.43589	-14.250905
93.13124	-5.4977316
93.65717	-3.8969457
93.99499	-10.237957
94.600594	-5.273577
94.60111	-25.85443
95.54856	-6.4584007
96.324406	5.6932193
96.27913	-16.820968
96.96229	-8.582599
97.06782	-24.730447
97.89221	-10.529252
98.2739	-15.017931
98.73289	-16.243437
99.367604	-10.050346
99.786526	-12.967237
100.367956	-9.023375
100.82538	-10.314814
101.063684	-20.857273
101.846624	-8.406161
101.9637	-24.066457
102.584984	-18.440348
103.03163	-20.186876
103.36405	-26.755863
104.535424	2.0941627
105.02963	2.3552369
105.38609	-3.1985393
105.93238	-0.7384276
106.435664	-0.0940823
107.23549	13.070237
107.27593	-5.825866
107.954186	2.2057154
108.139766	-10.5625135
108.7577	-5.07768
109.49531	5.4595057
109.67173	-7.695397
110.74656	17.078665
110.91856	3.7372757
111.42037	4.3191392
111.680954	-5.2824017
112.124745	-7.1497
112.86915	3.674552
113.03409	-9.9652075
114.067134	13.044751
114.49794	10.6292085
114.84119	4.517678
115.71231	20.691518
115.54382	-7.0250056
116.396286	8.361174
117.02676	14.3752345
117.38055	8.7086284
117.52515	-5.7898877
118.588225	18.487939
118.52441	-4.8090685
119.40135	11.610027
119.47539	-5.8671167
120.51267	17.321552
120.34371	-10.414647
120.99399	-3.5641579
121.72252	6.5897027
122.19769	6.0471936
122.38934	-6.4646153
123.03092	0.018371543
123.67032	6.409059
124.11374	4.526273
124.49892	0.18526328
125.18083	8.370702
125.0892	-16.100846
126.39585	18.459945
126.75933	13.202285
127.1106	7.428869
127.90076	20.184628
127.60809	-12.774092
128.66558	11.267576
128.89087	0.17621944
129.46576	3.8437036
129.97883	4.9011012
129.9764	-15.804543
131.14713	13.018063
131.40269	3.2042006
131.99745	7.71091
132.267	-1.5122876
132.74001	-2.1463291
133.59121	13.186838
133.97101	8.617827
134.47278	9.198381
134.93738	8.209459
134.98382	-10.432729
135.98726	11.327099
136.45325	10.397274
136.92421	9.677206
137.5355	14.881188
137.4047	-11.2440205
138.58667	18.053175
138.48143	-6.992794
139.05597	-3.3400034
139.93433	13.139368
140.19801	3.668584
140.91417	13.299669
141.22821	5.9550962
142.12434	23.184352
141.91333	-6.3264736
142.6749	5.221976
143.262	9.405205
143.44351	-3.535152
144.30907	12.404064
144.86149	15.123049
145.07368	3.4784617
145.71344	9.884596
145.49822	-19.8049
146.70697	10.6228
147.0456	4.3157496
147.49456	2.6669825
147.96633	1.9811934
148.04655	-15.235114
149.05024	6.5356414
149.09294	-12.264588
150.02547	6.501309
150.2874	-3.0431395
150.61887	-9.652144
151.30583	-1.2536617
151.88795	2.7192053
152.44323	5.558961
152.9105	4.683063
152.65728	-26.610152
153.79626	0.8719267
153.79042	-19.977226
154.50794	-10.288064
155.07996	-6.741701
155.67392	-2.2691452
156.15923	-2.383352
156.15046	-23.356322
157.04431	-6.223131
157.76132	3.4443668
157.66322	-21.300085
158.78564	5.4828616
158.8053	-14.290085
159.47892	-6.4544416
159.79566	-13.685143
160.03037	-24.379145
161.24717	6.388716
161.2661	-13.415312
161.84813	-9.445915
162.45183	-4.562495
162.74016	-12.992243
163.29983	-9.967655
163.50548	-21.888163
164.20972	-12.7594255
164.67139	-13.8721
165.30088	-7.8995855
165.76398	-8.951029
165.90664	-23.530934
166.878	-3.1258299
167.11061	-13.908078
167.41267	-21.759082
168.2361	-7.598391
168.20447	-29.536415
169.08751	-12.858881
169.37362	-21.383317
170.15363	-9.055775
170.68663	-7.156673
170.9142	-18.151772
171.84806	0.67051415
171.81817	-21.194069
172.30496	-21.245682
173.0142	-11.905937
172.8875	-37.858307
173.97517	-12.541674
174.36244	-16.794972
175.07018	-7.518143
175.32929	-17.18244
175.53562	-29.074538
176.54325	-7.1368944
176.91428	-12.075842
177.3519	-14.204
178.23758	2.5850543
178.13913	-22.173758
179.40201	10.539357
179.46255	-7.507786
180.32121	8.139848
180.93877	13.609531
181.02128	-3.5100965
181.5529	-1.6688218
181.6832	-16.770764
182.68979	5.122521
183.11502	2.4722104
183.09761	-18.865678
184.14599	4.7913782
184.32615	-8.204928
185.00216	-0.26775804
185.11412	-16.14417
185.57091	-17.461987
186.38978	-3.4938966
186.41413	-23.069251
187.75664	13.006194
188.05108	4.8336517
188.15196	-11.509807
189.24025	13.83312
189.16029	-10.145847
189.99802	4.618523
190.32196	-2.3079479
190.95974	4.0149264
191.25366	-4.178986
191.5996	-10.176785
192.26513	-2.6824174
192.49981	-13.377263
193.1245	-7.606865
193.58883	-8.606637
193.81736	-19.56169
194.69674	-3.0388081
195.13138	-5.2916603
195.57376	-7.218078
196.12727	-4.452144
196.28347	-18.461257
197.24503	1.5317008
197.61059	-3.6381852
197.95858	-9.549061
198.50795	-6.9586992
198.6766	-20.440982
199.86186	8.994946
199.95797	-7.5499745
200.66973	1.8967542
200.76804	-14.555301
200.99806	-25.44699
201.97214	-4.9261767
201.94302	-26.758207
203.03773	-1.144786
203.2411	-13.161022
203.58252	-19.349848
204.77955	10.58381
204.48145	-22.6038
205.28864	-9.128673
205.84264	-6.342633
205.84473	-26.856909
207.00347	1.4597447
207.02772	-18.118241
207.9022	-1.802224
208.0709	-15.28315
208.5339	-16.338188
209.17345	-9.9405284
209.4471	-18.990611
210.14733	-10.030191
210.33031	-22.907632
210.64251	-30.33
211.43987	-17.269595
211.78263	-23.401527
212.8252	0.010645946
212.6935	-26.15167
213.46669	-14.111638
213.98228	-12.947037
214.11041	-28.13987
214.88741	-15.93904
215.11826	-26.795692
215.84114	-16.879734
216.57605	-6.4555757
216.20292	-42.810932
217.24908	-19.246743
217.52423	-28.232442
217.91577	-32.30539
218.75988	-17.270973
218.78077	-36.991556
219.66542	-20.24549
220.067	-23.894482
220.59352	-22.267941
221.17521	-18.312449
221.44222	-27.642675
222.2399	-14.568489
222.98941	-3.5279915
223.21231	-14.719934
223.61559	-18.296755
224.15534	-16.111957
224.5816	-18.718752
224.8709	-27.107061
225.73909	-11.05683
226.14216	-14.64195
226.25741	-30.3786
227.16132	-12.819513
227.62552	-13.824177
228.02632	-17.505865
228.78103	-6.2455453
228.8033	-25.907545
229.2951	-25.747486
229.90493	-20.60392
230.6074	-11.549551
230.8018	-23.944211
231.02169	-35.263063
231.9763	-15.564001
232.04251	-33.3706
232.87757	-18.718752
233.06316	-31.485276
233.74272	-23.397761
234.35318	-18.22787
234.46226	-34.22465
235.39549	-15.428192
235.36624	-37.26478
235.82636	-38.441975
236.62076	-25.50633
236.57427	-48.071234
237.43324	-32.408916
237.87723	-34.266843
238.38528	-33.420138
238.84934	-34.430722
239.17542	-41.266338
240.06818	-24.178347
240.19647	-39.364213
240.84093	-32.758598
241.02607	-45.54389
241.60872	-41.548313
242.376	-29.757554
242.68164	-37.45644
243.12536	-39.324554
243.40787	-47.999653
243.74057	-54.556294
244.66758	-36.02166
244.98556	-43.199288
245.3891	-46.765293
246.14192	-35.583522
246.12314	-56.978488
247.16775	-33.479483
247.29206	-48.833736
248.2179	-30.348835
248.28327	-48.190844
248.6598	-52.89617
249.71308	-29.031026
249.76217	-47.560574
250.65103	-30.637225
250.67354	-50.287777
251.2866	-45.00765
252.3032	-22.69101
252.414	-38.615458
252.69046	-47.54561
253.01821	-54.310664
253.6837	-46.816155
254.12152	-48.935456
254.44513	-55.874853
255.26978	-41.66127
255.44918	-54.689277
256.05624	-49.661986
257.11063	-25.750261
256.74188	-61.92005
257.90828	-33.278304
258.0753	-46.829336
258.36513	-55.19523
259.13576	-43.262793
259.21034	-60.71491
260.00325	-47.842178
260.28442	-56.572937
261.09174	-43.09182
261.31568	-54.23984
261.53643	-65.52182
262.55694	-43.039607
262.70828	-57.2517
262.9429	-67.94835
263.9018	-48.067654
263.60428	-81.229835
264.44798	-66.212646
264.4925	-84.93386
265.62628	-57.66979
265.87057	-67.95852
266.451	-64.056295
267.0667	-58.66399
267.18087	-74.445276
267.77025	-70.16504
268.2366	-71.07866
268.39064	-85.176095
269.30454	-67.19564
269.42217	-82.82981
270.287	-66.92172
270.43686	-81.195176
270.47025	-100.38758
271.57827	-74.210006
271.46294	-99.68175
272.39716	-80.841986
272.91344	-79.64775
272.96676	-97.99741
273.72337	-86.65703
274.26785	-84.27131
274.87172	-79.3782
274.83298	-101.61591
275.32934	-101.261596
275.71147	-105.73086
276.15008	-107.81465
276.78354	-101.67261
277.25332	-102.44096
277.89244	-96.06066
278.1837	-104.36511
278.36117	-117.47443
279.4733	-91.12356
279.32566	-117.95855
279.99775	-110.18561
280.7612	-98.55553
280.72998	-120.47528
281.8713	-92.892936
281.81202	-115.996324
282.3896	-112.21394
282.6179	-123.1772
282.8205	-135.22453
283.51707	-126.41822
283.67847	-140.20604
284.57143	-123.10845
285.0321	-124.26112
285.22007	-136.92678
286.0705	-121.62432
286.40213	-128.2256
286.95715	-125.39443
287.6359	-117.34012
287.68514	-135.86252
288.4552	-123.9546
288.64818	-136.40744
289.20178	-133.6379
289.58078	-138.23762
289.74458	-151.92428
290.28652	-149.64538
291.05973	-137.60301
291.63405	-133.95832
291.82647	-146.4353
292.30543	-146.81674
292.7673	-147.91798
293.25219	-148.04846
293.97572	-138.10313
294.55916	-134.07266
294.7228	-147.7656
295.3504	-141.87138
295.33177	-163.25843
296.14273	-149.62263
296.41018	-158.93306
296.98413	-155.30262
297.56663	-151.31171
297.95024	-155.71722
298.19498	-165.98622
298.44998	-175.82207
298.9789	-174.09249
299.72037	-163.39029
299.93564	-174.90358
300.54247	-169.88552
300.84206	-177.83852
301.4354	-173.39007
301.76375	-180.12881
302.00422	-190.57751
303.16755	-162.06457
303.24574	-179.36447
303.88597	-172.9368
304.03345	-187.31125
304.25568	-198.53032
305.42674	-169.69112
305.37367	-192.53293
305.8576	-192.70302
306.34638	-192.66912
306.72365	-197.34248
307.36948	-190.67739
307.50593	-205.51849
308.38007	-189.21449
308.62904	-199.30431
308.81424	-212.08621
309.7484	-193.24929
309.98726	-203.76575
310.65395	-196.22094
310.87052	-207.67792
310.9942	-223.05714
311.86082	-207.07139
312.0317	-220.45797
313.09403	-196.20927
313.5373	-198.09673
313.84275	-205.80142
314.2825	-207.8369
314.4745	-220.33196
315.38787	-202.37223
315.72142	-208.89138
315.99618	-217.89243
316.72525	-207.71296
316.821	-224.27069
317.54715	-214.21497
317.76642	-225.55836
318.28495	-224.26842
318.64238	-229.77888
319.06444	-232.56086
319.56918	-231.85316
320.3892	-217.83347
320.39077	-238.36838
320.96233	-234.83934
321.0153	-253.20349
321.8853	-237.07505
322.24153	-242.63577
322.90833	-235.08534
323.25758	-240.94088
323.63116	-245.77096
324.01124	-250.32476
324.30708	-258.43497
325.09564	-245.74476
325.43346	-252.0831
325.9426	-251.18846
326.3067	-256.41814
326.54566	-266.9295
327.45308	-249.22162
327.9147	-250.33284
327.94074	-269.8345
328.73632	-256.84668
328.66876	-280.29973
329.21125	-277.99807
329.8898	-269.95206
330.20189	-277.37648
330.8267	-271.59797
331.26713	-273.60425
331.6955	-276.11954
332.0374	-282.2868
332.51067	-282.90634
333.2702	-271.4405
333.57435	-279.20047
334.15716	-275.19595
334.41404	-284.95162
334.66807	-294.82744
335.42057	-283.65876
335.32578	-308.26094
336.1446	-294.29173
336.26338	-309.87787
337.0426	-297.58193
337.49797	-298.95697
337.71636	-310.33748
338.54496	-295.95557
338.54764	-316.44248
339.38218	-301.81055
339.64685	-311.23748
339.81783	-324.61955
340.57234	-313.3655
341.20592	-307.21795
341.50946	-315.00216
341.9021	-319.02642
342.10032	-331.25883
342.93674	-316.54715
343.1543	-327.96194
343.56344	-331.28866
344.12975	-327.9808
344.16573	-347.06185
344.74763	-343.0954
345.4529	-333.92145
345.72219	-343.15284
346.14726	-345.80733
346.51188	-351.01394
347.34396	-336.48528
347.58855	-346.75857
347.83446	-356.97714
348.2744	-359.00424
348.7671	-358.80438
349.3982	-352.7601
349.53362	-367.6424
350.23047	-358.82342
350.38346	-372.96477
350.81402	-375.38717
351.48364	-367.7179
351.75003	-377.07135
352.37125	-371.44504
352.84208	-372.1676
353.23225	-376.29483
353.58676	-381.9291
353.99177	-385.43008
354.26189	-394.62572
354.61673	-400.24478
355.19884	-396.26977
355.76966	-392.77162
356.1484	-397.38132
356.86332	-387.79935
357.00265	-402.51694
357.28226	-411.31248
357.88835	-406.32417
358.21316	-413.21105
359.045	-398.69236
358.8717	-426.6091
359.41966	-424.07539
359.9796	-421.03546
360.29175	-428.4577
360.8918	-423.72522
360.95244	-441.76407
361.45926	-440.96754
361.8477	-445.1684
362.21357	-450.32192
362.93957	-440.2707
363.30422	-445.47618
363.68868	-449.84536
364.2939	-444.89434
364.2672	-466.6201
365.048	-454.2565
365.31642	-463.5247
365.83157	-462.3764
365.99553	-476.0534
366.42442	-478.54704
367.02397	-473.8339
367.35003	-480.6688
367.87537	-479.09027
368.1375	-488.6229
368.4402	-496.4431
369.16958	-486.25043
369.37502	-498.177
369.81598	-500.16014
370.26112	-501.96747
370.5244	-511.4515
371.29595	-499.4777
371.71478	-502.39546
372.27636	-499.28656
372.32738	-517.7326
372.7812	-519.1728
373.17307	-523.22796
373.2329	-541.30234
373.90348	-533.5909
374.16606	-543.1047
374.7453	-539.25076
375.14886	-542.8133
375.3237	-556.03017
376.01671	-547.3734
376.27035	-557.2645
376.89858	-551.3421
377.23106	-557.9048
377.52798	-565.9691
378.19257	-558.5117
378.34084	-572.85104
378.9861	-566.20947
379.834	-551.01135
380.03182	-563.2604
380.6147	-559.2522
380.72966	-574.99805
381.2902	-571.93256
381.74412	-573.36924
381.94977	-585.2862
382.67478	-575.2768
383.11208	-577.4144
383.44567	-583.9311
383.8924	-585.6701
383.97926	-602.60286
384.60476	-596.79517
384.67297	-614.5138
385.38377	-605.10513
385.66785	-613.7123
385.6997	-632.9659
386.51086	-619.3207
386.9098	-623.07826
387.5265	-617.64055
387.59435	-635.3757
388.19476	-630.62716
388.45172	-640.37775
388.70567	-650.25685
389.3682	-642.8851
389.63256	-652.3241
390.01043	-656.9711
390.28285	-666.0686
390.60723	-672.97334
391.196	-668.7161
391.38064	-681.5204
392.06867	-673.0724
392.45128	-677.5193
392.83975	-681.71746
393.4453	-676.7523
393.20514	-707.49046
393.87626	-699.7567
394.18768	-707.2086
394.4629	-716.18916
395.44184	-695.4586
395.37306	-718.9623
396.13124	-707.5524
396.31124	-720.55245
396.46773	-734.54504
397.05776	-730.23465
397.2387	-743.1957
397.83396	-738.66385
398.24366	-741.9668
398.43894	-754.32116
398.7817	-760.4498
399.03256	-770.4581
399.75777	-760.441
399.87688	-776.01064
400.21703	-782.25015
400.84396	-776.38107
400.89193	-794.9549
401.33878	-796.69016
401.49453	-810.7126
401.85446	-816.11645
402.45905	-811.1913
402.64425	-823.9726
403.03934	-827.8916
403.54618	-827.0927
403.71447	-840.58727
404.22591	-839.59384
404.3203	-856.2079
404.9538	-850.06296
405.06126	-866.12495
405.56327	-865.5297
406.1718	-860.4378
406.25375	-877.5778
406.72643	-878.22144
406.98256	-888.0065
407.47392	-887.8614
408.06407	-883.54557
408.0721	-903.80564
408.7368	-896.3427
408.76273	-915.8475
409.54262	-903.5208
409.65628	-919.32173
409.98137	-926.196
410.60397	-920.5105
410.6155	-940.6216
411.3829	-928.82385
411.69673	-936.1734
411.49414	-965.3254
412.09285	-960.6477
412.13352	-979.5292
412.76326	-973.5425
413.1284	-978.7269
413.59178	-979.7619
414.07804	-979.8318
414.30906	-990.6777
415.1089	-977.5097
415.26135	-991.6719
415.48734	-1002.7301
415.87563	-1006.9366
416.20956	-1013.437
417.13722	-994.8724
417.28325	-1009.3069
417.59142	-1016.8952
418.0923	-1016.3472
418.216	-1031.7247
418.73173	-1030.5504
418.85914	-1045.77
419.29036	-1048.1636
419.7472	-1049.4747
419.8719	-1064.8108
420.4824	-1059.6348
420.9177	-1061.8559
421.30682	-1066.0268
421.887	-1062.1326
421.99412	-1078.2091
422.5588	-1074.968
422.76918	-1086.685
423.28608	-1085.4617
423.47125	-1098.2427
423.66347	-1110.7271
424.1641	-1110.189
424.36056	-1122.4937
424.96947	-1117.3863
425.24107	-1126.5188
425.34862	-1142.5765
426.12788	-1130.2763
426.28122	-1144.4027
426.58115	-1152.3386
426.9241	-1158.4587
426.98787	-1176.3656
427.58063	-1171.9393
427.8637	-1180.5864
428.3026	-1182.6556
428.36297	-1200.7058
428.71008	-1206.6511
429.00356	-1214.8592
429.29662	-1223.0852
429.71402	-1226.063
430.31287	-1221.3797
430.47518	-1235.1254
431.06257	-1230.9257
431.2193	-1244.9075
431.84934	-1238.9075
432.0769	-1249.9002
432.48426	-1253.3002
432.8353	-1259.0783
432.98988	-1273.1515
433.41558	-1275.7773
433.76562	-1281.5983
434.15898	-1285.5907
434.45215	-1293.8116
434.54932	-1310.3075
434.79378	-1320.5864
435.4705	-1312.6152
435.61064	-1327.297
436.01804	-1330.6967
436.24703	-1341.6268
436.5611	-1348.9666
436.96448	-1352.5354
437.5759	-1347.322
437.93807	-1352.6296
437.85695	-1376.6525
438.338	-1376.9432
438.6693	-1383.5547
439.2081	-1381.407
439.5648	-1386.9468
439.6132	-1405.5014
439.9339	-1412.5601
440.3945	-1413.7136
440.82728	-1416.0413
440.94386	-1431.7172
441.30437	-1437.0964
441.7484	-1438.9487
441.9016	-1453.0793
442.40886	-1452.2619
442.58138	-1465.5773
443.001	-1468.4606
443.41755	-1471.4729
443.63978	-1482.6894
444.1198	-1483.0228
444.29902	-1496.0553
444.6083	-1503.596
445.00928	-1507.2661
444.96988	-1529.5284
445.53883	-1526.1076
445.82123	-1534.783
445.84039	-1554.5736
446.33833	-1554.1486
446.35476	-1574.0538
447.06223	-1564.7843
447.18485	-1580.2062
447.5628	-1584.8487
447.92563	-1590.1289
447.9635	-1609.129
448.68494	-1599.2699
448.57865	-1624.3553
449.1201	-1622.0942
449.81047	-1613.5479
450.0526	-1623.9238
450.77056	-1614.2119
450.612	-1641.5038
451.0554	-1643.3828
451.3497	-1651.5567
451.51194	-1665.3057
452.06608	-1662.5095
452.05522	-1683.5664
452.57121	-1682.3809
452.7447	-1695.6551
453.06365	-1702.7875
453.59542	-1700.9362
453.82225	-1711.9582
454.30278	-1712.2693
454.78674	-1712.4363
454.97632	-1725.0309
455.37882	-1728.6365
455.43226	-1746.9797
455.98102	-1744.4102
456.14215	-1758.2062
456.28573	-1772.7421
456.92133	-1766.5073
456.9458	-1786.0722
457.39546	-1787.6872
457.6798	-1796.2813
457.87854	-1808.4886
458.29123	-1811.665
458.4102	-1827.2405
458.93466	-1825.697
459.00558	-1843.3016
459.29403	-1851.7223
460.4178	-1824.8771
471.20446	-1390.0866
504.55543	-2.6795927
504.9233	-7.747387
505.49966	-4.0126596
506.01824	-2.7187228
506.03535	-22.59438
506.40904	-27.415417
506.9862	-23.647908
507.57603	-19.344772
508.6369	4.844305
508.45256	-23.536208
509.26565	-9.80905
509.95527	-1.2908056
509.8188	-27.652566
511.04047	3.3268282
511.21003	-10.112886
511.98305	1.922765
512.16495	-10.994626
512.2659	-27.33065
513.31597	-3.5986292
513.58734	-12.740835
513.9307	-18.84383
514.44295	-17.814599
515.0505	-12.76338
515.91655	3.2004343
516.011	-13.4080125
516.54513	-11.457064
516.9078	-16.745058
517.4373	-14.989298
518.11	-7.1852927
518.40084	-15.507868
519.29703	1.7294859
519.5914	-6.4386226
519.8833	-14.713808
520.71874	-0.043034176
520.79764	-17.310904
521.47124	-9.471688
521.49164	-29.207557
522.26693	-17.074321
522.8769	-11.920443
523.4574	-8.011851
524.28237	6.2183583
524.5159	-4.5219974
525.14565	1.4670937
525.4921	-4.5044793
525.9267	-6.7550358
526.5286	-1.9428944
526.8513	-8.915818
527.4853	-2.7462759
527.77915	-10.941659
528.0885	-18.480282
529.22104	8.735563
529.32023	-7.675054
530.0391	2.0755147
530.3616	-4.9064524
530.54436	-17.788224
531.4088	-1.8929762
531.6989	-10.242167
532.52546	4.054487
532.7384	-7.5552516
533.2691	-5.7486364
533.8248	-2.8863186
534.1221	-10.933404
534.71774	-6.3836198
535.2778	-3.3349187
535.6486	-8.279709
535.9991	-14.082327
536.5581	-11.078824
537.45293	6.1008915
537.3389	-19.313233
538.2561	-1.1906642
538.73583	-1.5330118
539.0735	-7.876606
539.52954	-9.221725
540.00014	-9.951321
540.35877	-15.408412
541.02975	-7.679762
541.36837	-13.981917
542.321	5.6376067
542.55617	-5.033411
542.69236	-19.880968
543.70184	2.1397452
543.8336	-12.896405
544.6987	3.0280813
544.94797	-7.0472317
545.25816	-14.549087
546.139	2.0403796
546.60626	1.1698532
547.08073	0.6009883
547.3112	-10.267721
547.93384	-4.5770852
548.7264	8.2851824
549.06707	2.0685424
549.6126	4.5009127
550.0324	1.6255289
550.2454	-9.981403
550.8442	-5.295427
551.124	-14.082695
551.9472	0.07417251
552.03174	-16.957533
552.6801	-10.18239
553.339	-2.9623279
553.4234	-19.999736
554.581	8.275761
554.50323	-15.606951
555.24555	-4.8642596
555.6672	-7.6616795
555.7377	-25.282476
556.8904	2.7837676
556.74474	-23.96512
557.65014	-6.339916
558.2433	-1.8959803
558.3871	-16.422197
559.1749	-3.761755
559.61095	-5.94887
560.0928	-6.203976
560.3713	-15.045054
561.0867	-5.4395273
561.8802	7.459763
562.0288	-6.8641984
562.7017	0.9470125
562.94726	-9.283507
563.53366	-5.1268404
564.20896	2.7843999
564.61323	-0.74470047
565.2659	6.2099557
565.4346	-7.2636654
565.9296	-6.9649048
566.79335	8.903023
566.58365	-20.549293
567.66675	4.5785186
567.60143	-18.776423
568.5272	-0.2922441
569.11864	4.081233
569.24415	-11.217839
570.0708	3.08351
569.9147	-24.106956
570.94167	-1.347844
571.29125	-7.1864316
571.7593	-8.0245715
572.71484	11.718338
572.79533	-5.4813432
573.4091	-0.16660337
573.96835	2.8452765
574.2327	-6.5945873
574.929	2.2036036
575.04786	-13.374814
575.9523	4.2098868
576.3255	-0.63283395
576.3566	-19.917323
577.32683	0.44464248
577.39936	-17.089953
578.4758	7.756752
578.4776	-12.7641335
578.95716	-13.119013
580.15877	17.012735
579.95095	-12.358116
580.81787	3.644035
581.0691	-6.347265
581.59515	-4.7376773
582.20996	0.61941224
582.2746	-17.249688
583.6532	20.355287
583.9136	10.749383
584.2107	2.6940288
584.5804	-2.2962676
584.9493	-7.319987
585.77893	7.108461
586.02745	-2.9986738
586.8979	13.1516135
586.9841	-3.807337
587.3396	-9.395401
588.1008	2.1412741
588.501	-1.559946
588.7572	-11.342915
589.6504	5.769933
590.1434	5.981434
590.9025	17.43411
590.6877	-12.233507
591.6779	8.9732805
592.16717	9.029852
592.3901	-2.1546152
593.02795	4.174662
593.4202	0.13647499
593.99076	3.6266827
594.4685	3.1972328
594.92083	1.6967093
595.59534	9.574922
595.67265	-7.7607625
596.67116	13.797039
596.59044	-10.208386
597.36055	1.7046232
598.24544	18.465035
598.22975	-2.7948175
598.7993	0.65146694
599.14385	-5.400913
599.7002	-2.5106293
600.69846	19.035622
600.53844	-8.316817
601.2051	-0.771823
601.4576	-10.708497
601.98084	-9.217636
602.6865	-0.022691149
603.0603	-4.8399618
603.97826	13.316434
604.0194	-5.5448745
604.687	2.039725
605.5609	18.337512
605.3307	-11.98053
606.10785	0.2318052
606.4525	-5.8151314
607.34226	11.1509794
607.76074	8.2190635
607.88983	-6.9286443
608.76727	9.515964
608.89636	-5.63091
609.7309	9.001349
610.1859	7.614525
610.49803	0.19449095
611.5603	24.4432
611.29936	-7.171743
612.09226	5.703178
612.56054	4.875194
612.9461	0.5546482
613.7108	12.241616
613.91376	0.21208092
614.3774	-0.81100247
614.98054	4.0512814
615.6856	13.221498
616.16413	12.824986
616.2488	-4.197935
616.88075	1.882061
617.42037	4.0663514
617.82123	0.3903929
618.72555	17.972762
618.56156	-9.550047
619.48276	8.742911
620.14374	16.050564
620.42926	7.50574
621.27054	22.424486
621.193	-1.4459856
621.8515	5.7558043
622.4123	8.832951
622.46573	-9.509549
623.57975	16.925709
623.77796	4.6951154
624.4651	13.1056225
624.6768	1.4443025
625.00783	-5.1761937
625.8245	8.703355
626.2705	6.9341932
626.77685	7.713116
626.91834	-6.9114176
627.66514	4.0186973
628.15076	3.9218516
628.58476	1.646984
629.3417	13.004499
629.5505	1.2224034
629.8321	-7.48816
631.0712	24.225452
630.7555	-9.701304
631.6454	7.2712097
631.94847	-0.532881
632.76605	13.3866945
633.01985	3.5023872
633.50376	3.3339843
634.28655	15.783347
634.29206	-4.582466
635.15193	11.123287
635.56075	7.783377
635.7447	-5.047728
636.71587	15.354596
636.7592	-3.416291
637.603	11.610215
637.6552	-6.7827636
638.0314	-11.499674
639.0069	9.0853575
639.37273	3.9316714
640	9.815464
640.28103	1.0812308
640.8208	3.2722022
641.54887	13.41231
641.5657	-6.4762956
642.3263	5.0375077
642.93147	9.987257
643.38036	8.340938
643.8868	9.122654
644.1925	1.4301337
644.99557	14.736523
645.0705	-2.6984292
645.8611	10.0808745
646.7983	29.048337
646.76027	6.845692
647.32603	10.132672
647.4454	-5.4246455
648.06903	0.30470738
648.92663	15.911172
649.15736	5.055649
649.745	9.265247
649.96186	-2.1772406
650.72686	9.521237
651.38727	16.804592
651.8421	15.406919
652.125	6.751384
652.5368	3.5402484
653.2481	12.970782
653.8259	16.767107
654.3951	20.199188
654.75433	14.766285
654.8671	-1.0701933
655.44845	2.8741835
656.3188	19.01864
656.3649	0.3682115
657.47935	26.818872
657.4446	4.755584
658.10906	12.209409
658.87707	24.034842
659.14094	14.57641
659.52497	10.1910685
659.67845	-3.927705
660.55946	12.6691695
661.5031	31.90814
661.4328	8.343575
662.1707	18.895073
662.17444	-1.54445
662.7839	3.5888438
663.5878	16.929286
663.73786	2.6650993
664.73933	24.34729
664.9122	11.04587
665.4009	11.081095
666.1149	20.626346
666.86346	31.630618
667.14085	22.742258
667.22964	5.892372
667.87027	12.341076
668.04364	-0.9366432
668.77743	9.441937
669.49195	19.011485
669.53476	0.22029973
670.311	12.393357
670.82203	13.3684236
671.56594	24.176288
671.91297	18.230141
672.4193	19.0065
673.17063	30.12808
673.1831	10.056949
673.9331	21.119488
674.3528	18.241996
674.63293	9.470001
675.2285	14.015835
675.88417	21.099518
676.49154	26.141696
676.95373	25.055426
677.22544	15.929631
677.8993	23.781659
678.05325	9.682102
678.97076	27.817698
679.61486	34.413215
679.84973	23.730426
680.5226	31.537436
680.70733	18.738202
681.44885	29.44582
681.93305	29.28891
681.99586	11.3431105
682.7836	24.00046
683.1615	19.35695
683.6317	18.610266
684.26357	24.688078
684.7533	24.763079
685.3418	29.01126
685.14754	0.21087926
686.125	20.879694
686.76485	27.294443
687.40655	33.7869
687.76814	28.453321
687.8829	12.7025465
688.69264	26.287573
689.64334	45.825545
689.7139	28.205807
690.3073	32.66085
690.56597	22.982125
691.1538	27.201255
691.6847	29.017856
692.35966	36.913392
692.8511	37.062912
693.2549	33.511697
693.70503	31.917177
694.07395	26.893088
694.7008	32.760364
695.56455	48.626547
695.21104	13.10339
696.5671	49.756928
696.5555	28.669003
696.9364	24.150577
697.85324	42.258273
698.3701	43.48171
698.52706	29.508358
699.0544	31.174625
699.5365	30.927316
700.2457	40.273274
700.4994	30.383883
701.32353	44.577144
701.17085	17.534507
702.13855	37.790427
702.5344	33.90293
702.9388	30.376864
703.58016	36.855376
703.97874	33.085614
704.68053	42.11474
704.8535	28.819308
705.63397	41.170463
706.2462	46.420784
706.41295	32.85939
707.0438	38.895342
707.432	34.684273
707.7861	29.037446
708.57845	41.888513
708.8711	33.64624
709.3782	34.45522
709.6143	23.82687
710.3595	34.68691
710.75635	30.844136
710.7561	10.236463
712.0722	45.198477
712.3599	36.74669
712.98666	42.60812
713.47523	42.63727
713.4516	21.039242
714.5128	45.24237
714.70805	32.887186
714.94793	22.416008
715.7711	36.569817
716.0327	27.014769
717.1097	51.884896
717.3095	39.721657
717.73616	37.137553
718.3685	43.235325
718.49115	27.815514
719.3631	44.027205
719.4713	27.997476
720.4221	47.540617
720.78154	42.11719
720.75744	20.4998
721.7992	43.883498
722.0428	33.56689
722.83757	46.522123
723.281	44.644784
723.5024	33.394912
724.00053	33.826077
724.6172	39.26307
725.10073	39.076086
725.47977	34.48103
725.84436	29.27271
726.5469	38.33537
726.59054	19.578417
727.83473	51.507226
728.10445	42.295195
728.4355	35.673197
729.2149	47.980103
729.38985	34.76753
729.73216	28.621343
730.25296	30.009596
730.8246	33.543276
731.7275	51.063438
731.7194	30.122432
732.63135	48.025847
733.02033	43.848154
733.39675	39.14233
734.3293	57.91298
734.3295	37.321774
735.0732	48.12139
735.23324	34.28004
735.7651	36.136573
736.4179	43.098573
736.6651	32.93285
737.6005	51.825152
738.0623	50.724563
738.53147	49.933804
738.9183	45.66619
739.04835	30.557046
740.11314	54.91156
740.3512	44.362698
740.92736	48.09027
741.47675	50.686195
741.9657	50.72927
742.3922	48.13642
742.9059	49.22423
743.58854	57.445323
744.22735	63.816556
744.06955	36.55663
744.58694	37.799847
744.82614	27.301203
746.05975	58.78135
746.3504	50.453506
746.5199	37.010783
747.4222	54.505313
747.37574	31.94694
748.30746	50.681806
748.6444	44.31052
749.11736	43.677367
749.8613	54.484348
749.806	31.554953
750.7232	49.677627
751.09165	44.633325
751.4801	40.43395
752.30355	54.6
752.3775	37.123422
753.03785	44.404102
753.3039	35.035762
753.7903	34.971533
754.4802	43.501112
754.62606	29.058672
755.61275	50.116897
756.364	61.23519
756.2714	36.725782
756.9532	44.912726
757.30816	39.298727
757.87955	42.822808
758.25767	38.187127
758.82724	41.635913
759.2634	39.4496
759.779	40.621565
760.5986	54.623358
760.6428	35.889815
761.50457	51.674467
762.12626	57.3217
761.7577	21.162246
762.9974	52.902262
763.0324	33.780576
763.75943	43.875393
764.3037	46.25634
764.4521	31.92302
765.1956	42.71202
765.30023	26.53067
766.2649	46.659444
766.4601	34.301704
767.20823	45.28716
767.4014	32.84206
767.9015	33.357615
768.35335	31.83543
768.7954	29.897952
769.49925	39.014993
770.1275	44.937967
769.9259	15.830552
770.781	31.331503
771.32006	33.490412
771.80607	33.41017
772.7165	51.24728
772.58665	25.16628
773.37893	38.01684
773.77973	34.339562
774.0547	25.349618
774.8329	37.606085
775.0839	27.601905
775.8441	39.098436
776.0611	27.659737
776.46905	24.285162
777.2225	35.49558
777.38775	21.872951
778.14184	33.110098
778.55555	29.977014
779.1553	34.697637
779.85277	43.544814
779.9486	26.994238
780.69564	37.931703
780.76596	20.301583
781.2875	21.721125
781.9624	29.616858
782.1701	17.786729
782.805	23.99238
783.3601	26.829983
783.7159	21.250213
784.1263	17.978112
784.51086	13.614037
785.3303	27.61095
785.4817	13.404024
786.09884	18.858906
786.826	28.958906
786.8534	9.516153
787.9479	35.12618
787.62093	0.72492966
788.75246	27.896043
789.09744	21.861837
789.2929	9.517471
790.0418	20.533294
790.31844	11.613072
790.75386	9.397857
791.42586	17.169833
792.08473	24.385749
792.4651	19.845025
792.91806	18.369722
793.0494	3.3172195
793.82954	15.653676
794.2011	10.742792
794.76473	13.938418
795.1572	9.907952
795.83305	17.84305
796.0613	6.8803474
796.76545	16.008994
796.9191	1.897696
797.538	7.428116
798.32597	20.094778
798.567	9.671292
799.1446	13.45714
799.83465	21.993126
799.88547	3.5381724
800.6856	16.7207
800.97254	8.235076
801.63346	15.540092
802.09213	14.305355
802.19917	-1.7738549
803.0822	14.904356
803.1904	-1.1246312
803.87326	7.1058246
804.86285	28.284965
804.98984	13.047446
805.369	8.456593
805.725	2.8877471
806.2422	4.1242014
806.87784	10.360785
807.2225	4.3110415
808.1381	22.36892
808.0496	-1.9656856
808.88293	12.616655
809.25145	7.575606
809.70045	5.9321168
810.67043	26.28381
810.6392	4.3684925
811.4097	16.296568
812.10476	25.041452
812.05707	2.429112
812.98964	21.20312
813.06615	3.8331577
813.6868	9.439488
814.02067	2.9333922
814.4688	1.2563099
815.5366	25.738028
815.5186	4.378285
816.41025	21.422756
816.50205	4.7004423
817.04866	7.1775923
817.71793	14.835223
818.1867	14.026004
818.8953	23.341358
818.8845	2.285729
819.3911	3.077995
819.8685	2.6328876
820.1866	-4.536126
821.2471	19.638931
821.22875	-1.7351283
822.1711	17.449368
822.6766	18.191455
822.90245	7.1276743
823.45616	9.9064455
823.54967	-6.7450906
824.29443	4.099025
824.89623	8.907167
824.8396	-14.081565
826.10677	18.816337
826.4454	12.511532
827.02985	16.588347
827.7483	26.321022
827.6565	1.8466478
828.6029	21.201358
828.57116	-0.73659823
828.91927	-6.638098
829.80483	10.149813
830.1685	4.904482
830.68335	6.040804
830.96546	-2.6464393
831.95425	18.498753
831.9027	-4.2747784
832.3766	-4.8676493
833.0235	1.8428813
833.2212	-10.4071135
834.071	4.8701004
834.50595	2.6342058
835.00487	3.0996607
835.7801	15.228534
835.9376	1.2817421
836.56914	7.342843
836.8707	-0.5229942
837.5532	7.69202
838.1419	11.945129
838.199	-6.240425
839.3576	22.072993
839.4466	5.233468
839.68484	-5.309179
840.779	20.287492
840.7156	-2.99002
841.4831	8.812608
841.91936	6.6334017
842.12843	-5.1390454
842.94146	8.588072
843.2221	-0.1639669
844.11505	16.936823
844.1104	-3.8597437
844.65046	-1.6563881
845.50413	13.785273
845.4458	-9.276351
846.16886	0.65097824
846.5254	-4.8949646
847.2297	4.2415338
847.74643	5.457999
847.748	-15.074168
848.8399	10.422567
849.02075	-2.5403885
849.5638	-0.21200191
850.3576	12.701672
850.373	-7.2457704
851.1413	4.590764
851.3588	-6.825714
852.2763	11.309827
852.6439	6.232935
853.14	6.5787757
853.6623	8.028816
853.7042	-10.800182
854.3447	-4.357177
855.0051	2.9250435
855.32594	-4.128503
856.062	6.347272
856.2973	-4.319123
857.0744	7.890742
857.3369	-1.6251226
857.98706	5.2251775
858.76695	17.551523
858.661	-7.520404
859.6172	12.251602
859.98005	6.9707634
860.4162	4.785554
860.99493	8.619719
861.09964	-7.558457
861.93825	7.2486023
862.2181	-1.5350564
862.6381	-4.401634
863.499	11.343676
863.3753	-14.4773195
864.4829	11.685785
864.84397	6.331642
865.00916	-7.293047
865.9335	11.13026
866.04655	-4.695265
866.8989	10.6926855
866.86885	-11.176588
867.7176	4.0571236
868.3606	10.605637
868.2837	-13.238439
869.5525	19.727275
869.59847	1.0711468
870.00194	-2.494389
870.8771	13.856477
870.9887	-2.0314271
871.5998	3.1695408
871.8351	-7.495487
872.7253	9.489779
873.00805	0.82683757
873.3819	-3.987227
874.25246	12.168646
874.2905	-6.8262787
875.07584	5.73226
875.6349	8.7363155
875.7736	-6.0072624
876.6978	12.413269
876.83	-2.6051884
877.59435	9.065391
877.8336	-1.4307272
878.44734	3.880704
879.1959	14.887402
879.3636	1.3685755
880.019	8.437946
880.291	-0.67642555
880.50257	-12.343323
881.3659	3.5086018
881.47203	-12.610806
882.20014	-2.4684636
882.60714	-5.885388
882.96724	-11.281128
883.90397	7.667717
884.2021	-0.34424728
884.8583	6.762244
885.1186	-2.8487442
885.47006	-8.608031
886.38484	9.415016
886.28417	-15.434405
887.503	15.424812
887.6357	0.42637096
888.0231	-3.8135246
888.7359	5.6793285
888.94905	-5.920048
889.7647	7.917304
890.0847	0.82984173
890.26355	-12.218813
891.4696	18.101111
891.30396	-9.49109
892.1202	4.371268
892.56537	2.5660205
893.21964	9.59131
893.6528	7.278366
893.8254	-6.030556
894.9913	22.592131
894.9166	-1.1607976
895.42795	-0.1705581
895.9802	2.5473725
896.1243	-11.967128
897.41076	21.745616
897.21334	-7.1868084
898.2119	14.372222
898.4213	2.6156787
898.9011	2.2719816
899.8188	20.420082
899.84104	0.75977777
900.4581	6.211969
901.13366	14.1346925
901.3288	1.7752611
902.1246	14.775512
901.9942	-11.328701
902.9912	10.164318
902.9456	-12.357641
903.4717	-10.745605
904.08616	-5.4026484
904.10526	-25.194395
905.54533	15.006075
905.4367	-10.178623
906.4614	12.484477
907.124	19.858377
906.92646	-9.0789425
907.8534	9.456818
907.9528	-6.943297
908.7143	4.6067755
909.15853	2.7632363
909.40114	-7.591606
910.2003	5.5496796
910.4949	-2.6093314
911.1365	3.8789284
911.6333	4.255097
912.0533	1.3882325
912.6593	6.373081
912.91844	-3.2821757
913.52433	1.6989692
913.9849	0.54331756
914.36067	-4.1889673
915.31393	15.459845
915.4669	1.3190384
916.1957	11.490036
916.46916	2.437564
916.56165	-14.255237
917.5376	6.349348
917.76957	-4.4564487
918.53883	7.4240085
919.01063	6.7437844
919.246	-3.9156478
919.9141	3.6916937
920.3727	2.4556023
920.81075	0.3500835
921.5165	9.549306
921.5657	-8.973273
922.3893	5.200212
922.4799	-11.5710245
923.1957	-1.9483558
923.7582	1.2003655
924.2726	2.3222047
924.6359	-2.9391602
924.83214	-15.252067
925.78057	4.1899205
926.0235	-6.149677
926.73054	3.1022973
927.34524	8.456405
927.50116	-5.5595186
928.32795	8.74953
928.8205	8.946723
928.95704	-5.8882174
929.5344	-2.1086561
929.9338	-5.8460563
930.75664	8.296486
931.06075	0.5390131
[truncated: 51 more rows]
