# Supplementary material for: Staphylococcus aureus vWF-binding protein triggers a strong interaction between clumping factor A and host vWF
Source: Commun Biol. 2021 Apr 12;4:453. doi: 10.1038/s42003-021-01986-6 (PMC8041789; doi:10.1038/s42003-021-01986-6)
Supplement: Supplementary file 3 — Supplementary Data 1 [file 42003_2021_1986_MOESM3_ESM.zip › Supplementary Data 1/Fig S1 cell 4 curve_1.tsv]

x	y
-52.881152	248.3199
-52.726524	234.29983
-52.037883	242.8245
-51.223072	256.67599
-51.0236	244.5489
-50.78184	234.2073
-50.334393	232.54934
-50.308447	213.09632
-49.622255	221.51751
-49.0886	223.49873
-48.62683	222.44541
-48.50477	207.05009
-47.98567	208.4168
-47.58004	204.99312
-47.119823	203.87401
-46.39587	213.8891
-46.0215	209.14545
-45.5822	207.14319
-45.2943	198.74899
-44.888836	195.31816
-44.292612	199.94059
-43.72234	203.46741
-43.736684	182.31318
-43.404444	175.79077
-42.911726	176.04336
-41.994237	194.22887
-41.908052	177.31848
-41.42045	177.35495
-41.097685	170.43245
-40.303465	183.41362
-40.138442	169.83144
-39.725986	166.69548
-39.56904	152.77213
-38.932402	159.10062
-38.48094	157.61104
-37.607563	173.93391
-37.500858	157.88959
-36.93028	161.42881
-36.714983	149.96902
-35.752485	170.05418
-35.41115	163.91524
-35.473338	140.74049
-34.69662	152.9825
-34.428673	143.7451
-33.880312	146.34637
-33.297315	150.40962
-33.145497	136.26965
-32.607883	138.41692
-32.0545	141.22999
-31.43611	146.78747
-31.284547	132.63654
-30.945525	126.3996
-30.464644	126.15163
-30.009552	124.81495
-29.457967	127.55198
-29.053622	124.07278
-28.421171	130.22362
-27.947827	129.65734
-27.932533	109.75322
-27.235766	118.61935
-26.665388	122.14953
-26.376764	113.7847
-25.888799	113.83559
-25.762334	98.62466
-24.905345	114.254856
-24.446752	113.06565
-24.02265	110.420235
-23.320682	119.50574
-23.419553	94.781565
-22.675895	105.627035
-22.334143	99.50489
-21.973236	94.191446
-21.372715	98.99386
-20.967184	95.56435
-20.474621	95.808944
-20.240204	85.155306
-19.49257	96.168476
-18.941945	98.86431
-18.843712	82.46116
-18.27739	85.819685
-18.034648	75.51734
-17.283377	86.68394
-17.134823	72.405096
-16.338086	85.49108
-16.131098	73.67917
-15.644373	73.67719
-15.057147	77.918005
-14.656071	74.30002
-14.303791	68.62192
-13.474138	83.09741
-13.4728735	62.60019
-12.913248	65.675694
-12.639918	56.664444
-12.1284875	57.705198
-11.789765	51.45464
-11.192628	56.113676
-10.940393	46.211784
-10.155624	58.792214
-9.980216	45.646757
-9.559008	42.878392
-9.185458	38.098028
-8.610757	41.809743
-8.306703	34.09535
-7.739165	37.504663
-7.1696085	40.999145
-6.686562	40.841355
-5.8280314	56.53565
-5.814698	36.54757
-5.442076	31.72784
-4.9614837	31.46637
-4.485965	30.990658
-4.2806474	19.107644
-3.920461	13.762827
-3.5252674	9.8959166
-2.6996674	24.199798
-2.646602	5.888945
-1.8272067	19.930843
-1.4249566	16.361766
-1.1094101	9.13223
-0.5732712	11.215603
-0.19604746	6.589908
0.07496437	-2.5198402
0.7593801	5.8233965
1.4911082	16.164039
2.3855917	33.375837
2.7512888	28.263414
3.5017187	39.39354
3.822735	32.394757
4.1349706	25.025263
4.951632	38.95148
5.542997	43.36619
5.607829	25.551774
6.184903	29.363095
6.18419	8.781511
6.941005	20.181067
7.7667215	34.48947
7.917943	20.322142
8.2542035	13.966768
8.9506855	22.819115
9.684348	33.24117
9.9667625	24.612435
10.160387	12.235203
10.44465	3.6845
11.472335	26.519441
11.969868	26.972495
12.186924	15.584457
12.828109	22.102159
13.006015	9.061202
13.463617	7.828389
14.2745975	21.514457
14.100354	-6.3935346
14.810725	3.045002
15.252372	1.1385505
15.570688	-5.9746617
15.961856	-10.01228
16.59487	-3.839716
17.21007	1.5808331
16.978994	-28.726563
17.680248	-19.673091
18.331383	-12.735537
19.072333	-2.0061665
19.202817	-17.049397
20.069514	-1.0113088
20.6504	2.960424
20.876062	-8.064667
21.637009	3.5088202
22.052388	0.4932098
22.545215	0.7472667
22.84924	-6.9695244
22.907937	-25.043547
23.566662	-17.785724
24.40999	-2.7343724
24.386992	-24.25743
24.768273	-28.712721
25.214145	-30.441136
25.79272	-26.567065
26.101395	-34.087743
26.844548	-23.265584
27.524699	-15.103295
28.003958	-15.422264
28.684571	-7.2405255
29.41111	2.8801369
29.695695	-5.657585
30.156066	-6.773945
30.95293	6.3155076
31.13476	-6.5602875
31.49385	-11.952499
32.226694	-1.5657717
32.824452	3.1178996
32.91591	-13.573233
33.503788	-9.3067125
33.58926	-26.250741
34.70847	0.4475602
34.69338	-20.742023
35.847822	7.4437
35.707078	-19.050641
36.027817	-26.06208
36.715683	-17.574464
36.965066	-27.598375
37.756017	-14.758647
38.454825	-5.808945
38.897486	-7.67337
39.249837	-13.350392
39.333038	-30.390312
39.928096	-25.820726
41.002075	-1.0322705
41.359705	-6.486448
41.338584	-27.93063
42.028642	-19.350535
42.359158	-25.949335
43.124547	-14.188967
43.35661	-24.944276
43.882235	-23.30619
44.427445	-20.841294
45.046594	-15.254754
45.628305	-11.248868
45.538815	-35.579553
46.262702	-25.571345
46.650843	-29.737476
47.36847	-19.993571
48.081656	-10.437093
47.96862	-35.761984
48.723496	-24.445331
49.22438	-23.851967
49.425022	-35.933912
50.0585	-29.742576
50.465378	-33.117894
50.95258	-33.10202
51.36022	-36.445055
51.982184	-30.739897
52.095434	-46.511597
53.10967	-24.24553
53.24084	-39.26062
53.59011	-45.067946
54.46129	-28.841565
54.973462	-27.771549
55.01836	-46.428802
55.64315	-40.604447
55.825293	-53.46762
56.692873	-37.39308
57.098884	-40.805036
57.326574	-51.74534
58.00898	-43.48859
58.75794	-32.421982
59.06603	-39.968147
59.510537	-41.754763
59.95014	-43.74864
60.51712	-40.365034
60.72219	-52.259926
61.3455	-46.49811
61.68547	-52.69862
62.239906	-49.844545
63.09214	-34.418128
63.00568	-58.62096
63.72334	-48.875966
64.34046	-43.375283
64.59838	-53.039496
65.643434	-29.47271
65.50131	-56.025955
66.2946	-43.088047
66.587276	-51.28489
67.13569	-48.68496
67.63829	-48.019293
67.77671	-62.72864
68.47321	-53.8767
68.909046	-56.029938
69.4459	-53.91784
70.25039	-40.50741
70.26751	-60.33765
71.29405	-37.55228
71.763814	-38.273124
72.186054	-41.000012
72.87082	-32.64388
73.2511	-37.14229
73.72646	-37.62669
73.77655	-56.065323
74.54519	-44.16808
75.17961	-37.93754
75.39432	-49.425807
75.76264	-54.429246
76.24298	-54.703266
76.77615	-52.747074
77.346506	-49.221325
77.700506	-54.82923
78.28776	-50.589925
78.80236	-49.417893
79.57023	-37.553228
79.849364	-46.32172
80.06666	-57.70109
80.68489	-52.15417
81.0231	-58.428706
81.675324	-51.446545
82.257564	-47.41877
82.58455	-54.16731
83.0435	-55.3446
83.90774	-39.41134
84.026624	-54.94556
84.50866	-55.148382
84.92957	-57.931653
85.53172	-53.06367
86.069406	-50.916823
86.46919	-54.591845
86.920245	-56.10243
87.18012	-65.68452
87.88153	-56.62557
88.388205	-55.788048
88.60618	-67.139044
89.33391	-56.969086
89.81852	-57.063135
89.97756	-70.90196
90.88569	-53.115793
91.34297	-54.363902
91.58835	-64.5578
92.195144	-59.493445
92.42376	-70.395
93.19365	-58.445325
93.570264	-63.098596
94.25374	-54.79712
94.54633	-62.99794
95.136556	-58.633126
95.69027	-55.80993
95.8842	-68.17583
96.320115	-70.32556
96.631446	-77.735235
97.36761	-67.209294
97.98737	-61.5978
98.13689	-75.83865
98.66702	-74.01054
99.073496	-77.403424
99.68033	-72.33768
100.3016	-66.662384
100.610784	-74.16238
101.210965	-69.37732
101.823765	-64.05965
102.310494	-64.064185
102.34078	-83.338975
103.4195	-58.35114
103.4362	-78.199426
104.08625	-71.30904
104.405984	-78.36369
105.18148	-66.17761
105.61077	-68.60679
106.0973	-68.620006
106.582505	-68.68922
106.92498	-74.78388
107.4501	-73.16771
107.977556	-71.45293
108.28774	-78.91101
108.509525	-90.101135
109.06226	-87.31898
109.5677	-86.53395
110.230275	-79.11478
110.54559	-86.35605
111.03757	-86.13887
111.54237	-85.38083
112.08438	-83.05174
112.405715	-90.038796
113.0254	-84.430345
113.1613	-99.24638
114.03467	-82.92804
114.37606	-89.06852
114.653716	-97.899695
115.430474	-85.66013
115.71709	-94.112954
115.8834	-107.64493
116.80207	-89.41429
117.25734	-90.74686
117.51681	-100.34587
118.583735	-75.856176
118.93932	-81.39741
119.2701	-87.986174
119.33585	-105.76341
120.17249	-90.99553
120.72466	-88.23708
121.32696	-83.36315
121.55868	-94.13327
122.11287	-91.29051
122.67364	-88.169264
122.93343	-97.75466
123.481	-95.19045
123.87906	-98.93851
124.4646	-94.771774
124.91537	-96.29447
125.24255	-103.035094
125.99219	-91.94015
126.49203	-91.391734
127.01882	-89.70454
127.18718	-103.15037
127.33824	-117.32613
127.9831	-110.65482
128.6105	-104.721155
129.13587	-103.09421
129.63602	-102.53181
129.99391	-107.97636
130.62831	-101.746674
130.72182	-118.35197
130.9466	-129.41537
131.65246	-120.16867
132.25512	-115.27862
133.14964	-98.067394
132.9662	-126.36495
133.56325	-121.71274
133.81148	-131.78582
134.44095	-125.76433
135.10943	-118.09588
135.32636	-129.49072
135.88757	-126.35071
136.36244	-126.8564
136.76207	-130.53827
137.03095	-139.74
137.8767	-124.5876
137.85173	-146.19497
138.55202	-137.18278
138.9538	-140.7747
139.87865	-122.2825
139.9736	-138.82728
140.20702	-149.52563
141.20249	-128.05233
141.36596	-141.70459
142.0437	-133.64466
142.12452	-150.78602
142.8298	-141.56362
143.0202	-154.07843
143.77721	-142.67264
144.08094	-150.40269
144.66148	-146.44681
145.29112	-140.41815
145.45121	-154.21295
145.77525	-161.08571
146.47728	-152.00108
147.22436	-141.01378
147.44055	-152.44024
147.82673	-156.68986
148.34562	-155.33617
148.58361	-165.84228
149.03883	-167.17726
149.6427	-162.23563
149.84212	-174.36962
150.64239	-161.13709
151.06166	-163.99042
151.21473	-178.0809
151.74093	-176.41864
152.241	-175.8604
152.60294	-181.13347
153.33848	-170.63317
153.6268	-179.01419
154.11558	-178.93205
154.28385	-192.3808
154.8014	-191.08462
155.5303	-180.86474
155.857	-187.62575
156.26547	-190.93412
156.73182	-191.79916
157.2686	-189.69046
157.54186	-198.70709
157.98122	-200.71124
158.69185	-191.26338
158.89874	-203.08143
159.59448	-194.26216
160.00483	-197.49129
160.37635	-202.35964
160.70729	-208.94095
161.4211	-199.35863
161.43586	-219.28798
162.09532	-212.00025
162.7704	-204.05286
162.92275	-218.17452
163.32812	-221.61328
163.92407	-217.00677
164.03379	-232.92768
164.72718	-224.20733
165.40307	-216.22597
166.79607	-177.96908
167.01146	-189.42851
167.924	-171.45622
168.26074	-177.79296
168.78076	-176.39182
168.94076	-190.19034
169.46679	-188.53527
169.8933	-191.0819
170.53581	-184.50916
170.98743	-185.99616
171.38952	-189.57393
171.6931	-197.3098
172.2124	-195.9395
172.76501	-193.16192
173.59476	-178.6854
173.5798	-199.86929
173.99175	-203.03063
174.3598	-208.04564
174.77606	-211.02466
175.35666	-207.0658
175.979	-201.34547
176.4706	-201.14327
176.57518	-217.28107
177.32698	-206.09474
177.55383	-217.0705
178.17342	-211.4658
178.47555	-219.26343
178.92813	-220.70928
179.44339	-219.50894
179.84446	-223.12957
180.32006	-223.60352
180.58009	-233.17884
181.19529	-227.75885
181.56477	-232.71314
181.66253	-249.1386
182.5095	-233.93462
182.4769	-255.86389
183.11884	-249.3147
183.72783	-244.15764
184.41678	-235.62427
184.58583	-249.04026
184.8974	-256.43931
185.66344	-244.6517
185.75389	-261.3853
186.63864	-244.58616
186.701	-262.50632
187.19733	-262.105
187.48027	-270.7125
188.19966	-260.89392
188.50905	-268.3852
189.06601	-265.42385
189.43304	-270.48175
189.82621	-274.43597
190.2205	-278.34235
190.75402	-276.37082
191.13365	-280.89617
191.58249	-282.50005
192.274	-273.85877
192.64907	-278.57708
192.70043	-296.96107
193.43648	-286.43965
193.86451	-288.92164
194.13345	-298.12003
194.71099	-294.29015
194.93828	-305.2473
195.50734	-301.77522
195.93455	-304.2924
196.28988	-309.84365
197.00394	-300.24958
196.97355	-322.08586
197.43288	-323.2458
198.04753	-317.84955
198.3443	-325.87344
199.05289	-316.51062
199.30684	-326.342
199.87279	-323.0014
200.7933	-304.6924
201.20177	-307.9999
201.28131	-325.19432
202.04969	-313.30716
202.75448	-304.10527
202.56645	-332.59556
203.16295	-327.96516
203.74102	-324.1128
203.98814	-334.2329
204.4794	-334.04504
204.87757	-337.7878
205.25694	-342.32417
205.81913	-339.14185
206.39001	-335.59316
206.70933	-342.66467
206.90499	-354.95684
207.34554	-356.91056
208.1615	-343.01462
208.30741	-357.40705
208.7783	-358.0794
209.05182	-367.08467
209.22307	-380.40654
209.77032	-377.85536
210.4336	-370.4056
210.70862	-379.34728
210.88434	-392.4814
211.4811	-387.84007
211.87668	-391.69146
212.34716	-392.38132
212.79357	-394.0874
213.21979	-396.64538
213.5782	-402.06574
213.46783	-427.2782
214.49947	-404.2772
214.67245	-417.52635
215.20222	-415.713
215.45166	-425.734
216.26876	-411.79057
216.43017	-425.52847
216.80876	-430.09749
217.29043	-430.31415
217.59521	-437.999
217.86667	-447.0912
218.22389	-452.56254
219.14936	-434.04336
219.25618	-450.08597
219.69538	-452.09578
220.43453	-441.4425
220.94729	-440.34754
221.15411	-452.16775
221.52518	-457.05417
222.14154	-451.58546
222.36281	-462.79522
222.85607	-462.52352
223.19503	-468.7653
223.56446	-473.72095
224.13352	-470.2486
224.34658	-481.8056
224.5222	-494.9437
225.28565	-483.26465
225.5975	-490.65085
226.1758	-486.78805
226.1768	-507.2981
226.73679	-504.2085
227.37001	-498.0273
227.78599	-501.0179
227.85964	-518.46044
228.52838	-510.7799
228.9766	-512.40856
229.22006	-522.682
229.40841	-535.28226
230.03803	-529.2534
230.24106	-541.2339
230.98748	-530.27344
231.02923	-549.06285
231.80338	-536.9317
231.87648	-554.3978
232.39419	-553.0935
232.6355	-563.45756
232.95847	-570.3742
233.45547	-569.94404
233.76602	-577.3855
234.43019	-569.8972
234.8677	-571.9782
235.13498	-581.2465
235.48975	-586.8206
235.94926	-587.97295
236.52396	-584.2619
236.52552	-604.74814
236.77971	-614.56873
237.17689	-618.352
237.54122	-623.52323
237.78449	-633.804
238.60662	-619.64794
238.98556	-624.201
239.57352	-619.93033
239.6011	-639.31826
240.17416	-635.6762
240.28625	-651.4955
240.64903	-656.7321
241.10537	-658.0175
241.59093	-658.0707
241.62492	-677.18703
242.42007	-664.16905
242.66367	-674.436
242.7722	-690.40673
243.17367	-694.00846
243.72204	-691.40926
243.76337	-710.21694
244.19117	-712.70767
244.77058	-708.7981
244.89464	-724.11155
245.4888	-719.5792
245.6822	-731.9658
246.12692	-733.7428
246.59417	-734.5671
246.99975	-737.9962
247.36696	-743.04485
247.82955	-744.067
248.47344	-737.43567
248.7669	-745.5982
249.21252	-747.33547
249.75083	-745.161
249.76973	-764.9145
250.53038	-753.35393
250.626	-769.8686
250.89372	-779.117
251.31877	-781.7239
251.7524	-783.9689
252.08772	-790.36283
252.54087	-791.7841
252.74142	-803.86875
253.5755	-789.2061
253.6427	-806.92136
254.06345	-809.709
254.48372	-812.5174
254.92466	-814.4533
255.0664	-829.02135
255.5257	-830.18215
255.80445	-838.9649
256.13	-845.7731
256.41683	-854.215
256.64073	-865.31304
256.9852	-871.3211
257.4149	-873.73137
257.9418	-872.03855
257.99238	-890.4552
258.28342	-898.7191
258.7954	-897.6552
259.22654	-900.00557
259.60156	-904.72363
259.9532	-910.43034
260.44202	-910.34397
260.71797	-919.2456
260.76418	-937.8458
261.23143	-938.6699
261.5632	-945.2151
262.06075	-944.7609
262.12027	-962.7997
262.54378	-965.4703
263.014	-966.1707
263.18403	-979.5424
263.30778	-994.8695
263.74508	-996.9595
264.2176	-997.5625
264.25244	-1016.6422
264.81123	-1013.6015
265.34488	-1011.6239
265.40673	-1029.5642
265.73989	-1036.0499
266.0231	-1044.6439
266.24969	-1055.6286
266.58162	-1062.1661
267.02986	-1063.794
267.28452	-1073.5937
267.53165	-1083.7116
267.9387	-1087.0772
268.34095	-1090.6464
268.73312	-1094.6414
268.98962	-1104.363
269.0913	-1120.6215
269.40432	-1127.9574
269.93368	-1126.1598
270.21258	-1134.9366
270.80162	-1130.6188
270.8738	-1148.1226
271.33578	-1149.17
271.5954	-1158.7598
271.77256	-1171.8324
272.14318	-1176.7365
272.42703	-1185.3036
272.6893	-1194.7824
273.06046	-1199.6628
273.4125	-1205.3519
273.5997	-1217.9998
273.86218	-1227.469
274.0551	-1239.8749
274.59538	-1237.617
274.86556	-1246.7611
275.053	-1259.3989
275.3848	-1265.9422
275.69538	-1273.3798
275.81294	-1288.9684
276.46678	-1281.9151
276.60374	-1296.6838
276.94813	-1302.6953
277.30593	-1308.1398
277.64926	-1314.1964
277.92873	-1322.9483
277.95062	-1342.5748
278.4235	-1343.1617
279.03548	-1337.8759
278.97207	-1361.1043
279.31793	-1367.0535
279.70492	-1371.2658
279.87633	-1384.5797
280.25718	-1389.0519
280.4733	-1400.4782
280.90201	-1402.9301
281.2718	-1407.8685
281.8437	-1404.2745
282.09587	-1414.1804
282.74465	-1407.3399
282.9479	-1419.31
282.9558	-1439.5279
283.43035	-1440.0433
283.91233	-1440.2455
284.17875	-1449.549
284.48162	-1457.3126
284.62406	-1471.8499
284.88049	-1481.5746
285.34063	-1482.6986
285.6148	-1491.6747
285.6232	-1511.8697
285.81965	-1524.1274
286.12604	-1531.7424
286.41384	-1540.1427
286.75348	-1546.3547
286.88802	-1561.2244
286.90542	-1581.0407
287.44043	-1579.0039
287.8151	-1583.7363
288.04445	-1594.605
288.32778	-1603.1929
288.33182	-1623.5733
288.73114	-1627.2647
289.00092	-1636.4262
289.4241	-1639.1111
289.70348	-1647.8665
290.0523	-1653.6899
290.19967	-1668.0194
290.7178	-1666.6952
291.01884	-1674.5365
291.17632	-1688.4381
291.4248	-1698.498
291.70866	-1707.0644
291.93143	-1718.2099
292.82748	-1700.9308
328.3329	-222.5209
333.57946	-21.572544
334.1697	-17.204137
335.02147	-1.7944682
335.22232	-13.864819
335.76555	-11.481582
336.0749	-18.971704
336.752	-10.9353785
337.33167	-7.013528
337.62433	-15.208966
338.37102	-4.2357346
338.44668	-21.590865
339.38585	-2.491637
339.64685	-12.022966
340.30276	-4.8827344
340.69546	-8.852929
340.71076	-28.757555
341.85788	-0.879301
342.0878	-11.722313
342.89965	2.0022076
342.79788	-22.844828
343.31237	-21.674336
344.06702	-10.36476
344.3806	-17.676381
345.02833	-10.880797
345.59014	-7.712271
346.00768	-10.63469
346.82014	3.1165769
347.04462	-7.957212
347.52762	-8.116428
347.95173	-10.760689
348.45303	-10.146552
349.06026	-5.061136
349.336	-13.970197
350.12522	-1.2012921
350.30035	-14.356585
351.124	-0.1351821
351.43358	-7.614636
352.00813	-3.908076
352.6528	2.7577424
352.60328	-19.882714
353.59403	1.3952081
353.75604	-12.315118
354.53718	0.11346286
355.07037	2.073182
355.37843	-5.4710004
355.98387	-0.46086334
356.2533	-9.6357115
356.81924	-6.293254
357.5743	5.0341437
357.94844	0.27948474
358.26463	-6.9208033
358.71116	-8.619318
359.03628	-15.443105
359.71945	-7.1513876
360.2855	-3.804397
360.62312	-10.099732
361.29506	-2.2817009
361.82303	-0.5420157
362.18353	-5.872687
362.68966	-5.05454
363.2114	-3.577588
364.01173	9.660987
364.14227	-5.3772126
364.69106	-2.758926
365.11256	-5.5134937
365.6113	-5.0076397
366.22478	0.34255842
366.64298	-2.5519443
366.98017	-8.865582
367.62083	-2.368633
368.21746	2.2705275
368.47834	-7.265832
369.29055	6.47401
369.7262	4.317098
369.56877	-22.878444
370.52726	-2.9634502
370.70876	-15.850352
371.3148	-10.8147016
371.98072	-3.2505034
372.44874	-4.040756
373.02206	-0.38621244
373.38987	-5.4081154
373.8388	-7.005072
374.57883	3.688796
374.78796	-8.03181
375.70865	10.287783
375.6588	-12.366336
376.3966	-1.7672739
376.67147	-10.712911
377.5832	7.2299215
377.91293	0.59977197
378.36216	-0.9833567
378.85346	-0.79186234
378.91132	-18.898487
379.6332	-8.971526
380.08906	-10.275726
380.66582	-6.4750098
381.29662	-0.39452092
381.87991	3.6823704
382.17487	-4.4150417
383.11856	14.875514
383.1421	-4.679528
383.4167	-13.635365
383.85542	-15.663117
384.93738	9.4643945
385.26184	2.6132922
385.53605	-6.35935
385.9471	-9.555828
386.34056	-13.492973
387.1851	1.6123857
387.44741	-7.862698
387.84742	-11.524779
388.5222	-3.5868426
388.80842	-12.052519
389.5495	-1.3140329
389.99428	-3.086015
390.49866	-2.3426404
391.18578	6.1168392
391.38473	-6.0324536
391.89385	-5.0887697
392.7345	9.852728
393.03438	1.9640281
393.4403	-1.4479283
394.12342	6.8418886
394.6446	8.295789
395.01504	3.3855022
395.24525	-7.444485
395.9344	1.1003127
396.15668	-10.064211
396.81652	-2.7568499
397.3568	-0.4951465
397.82844	-1.1333042
398.1063	-9.952035
398.781	-2.0175196
399.55182	9.975988
399.95254	6.3444016
400.30434	0.6477397
400.71245	-2.6719041
400.94838	-13.2601196
401.88618	5.782195
402.16665	-2.926387
402.75094	1.1921948
403.5749	15.427713
403.56653	-5.4734576
404.22572	1.8070591
404.68876	0.80656505
404.85185	-12.858062
405.25507	-16.383239
406.10715	-0.960319
406.83054	9.030416
406.81985	-11.9694515
407.72133	5.54028
407.9249	-6.4156306
408.46996	-3.9528333
409.05135	0.043201628
409.51903	-0.7607044
409.84446	-7.570449
410.51382	0.13945549
410.90127	-4.053302
411.48832	0.18146875
411.79243	-7.528332
412.32784	-5.4734667
412.93063	-0.573362
413.2273	-8.59798
414.0535	5.7333574
414.4973	3.9207027
415.1805	12.215375
414.84853	-22.348973
415.64257	-9.37453
416.39854	1.9914107
416.4504	-16.368025
417.4029	3.295714
417.6927	-5.019647
418.42114	5.1848625
418.99028	8.663951
419.05156	-9.297292
419.92698	7.1122665
420.22572	-0.8252891
420.44482	-12.123721
421.0488	-7.1738605
421.62424	-3.4283984
422.11317	-3.335328
422.6525	-1.1155527
423.30547	5.9021143
423.7937	5.9656095
424.16272	0.9957906
424.4853	-5.9336845
424.87818	-9.896701
425.3325	-11.264772
426.28872	8.55546
426.3617	-8.910904
426.86125	-8.370346
427.43795	-4.5728317
428.0193	-0.5784646
428.51858	-0.048738808
428.81305	-8.164651
429.3053	-7.932852
429.69955	-11.835812
430.485	0.7746269
430.8677	-3.6174356
431.54117	4.2664847
431.69175	-9.9247425
432.1288	-12.0235315
432.46533	-18.36417
433.17917	-8.775498
433.4672	-17.164206
434.3057	-2.3134283
434.73122	-4.89784
435.3044	-1.2476681
435.3594	-19.474988
436.2496	-2.4412796
436.63937	-6.534416
437.4329	6.4180657
437.82936	2.6068713
438.43173	7.4892115
438.81408	3.0830516
438.99578	-9.795102
439.63038	-3.5519049
440.2688	2.852113
440.60036	-3.6986417
441.29715	5.1693797
441.58426	-3.258247
441.82983	-13.438893
442.6023	-1.376165
443.17093	2.0824364
443.58637	-0.9274481
444.14705	2.1938545
444.71636	5.6813495
445.12345	2.3192262
445.33382	-9.347717
445.86494	-7.473567
446.36857	-6.7606597
447.10004	3.571858
447.47833	-1.0062062
448.0627	3.1171463
448.38578	-3.792116
448.80198	-6.7693446
449.25505	-8.1906305
449.94752	0.49571626
450.3353	-3.6822984
451.10764	8.375484
451.40172	0.24284757
451.68005	-8.555132
452.277	-3.9020362
452.6339	-9.38152
453.5756	9.82617
453.93224	4.3342842
453.91124	-17.100953
454.57887	-9.464233
455.3786	3.7500537
455.8688	3.8963377
456.00248	-11.007895
456.7209	-1.2256302
457.35663	5.064943
457.97833	10.763115
458.223	0.5451951
458.33733	-15.177696
459.57012	16.319085
459.82648	6.593876
459.8743	-11.935922
460.36573	-11.737235
461.10236	-1.1865583
461.22886	-16.393976
461.83845	-11.206187
462.24807	-14.461587
463.06283	-0.61283297
463.2004	-15.353255
464.00157	-2.0779298
464.42062	-4.9346655
464.8376	-7.87984
465.5889	3.2906965
465.4981	-21.091356
466.3539	-5.509902
466.90744	-2.6888574
467.45953	0.07080394
467.6544	-12.251098
468.45304	0.9187274
468.91637	-0.06875452
469.4341	1.2394093
469.95254	2.5793586
470.3273	-2.1476172
470.67837	-7.873931
471.34466	-0.29329902
471.83744	-0.038170476
472.4593	5.6683195
472.76123	-2.1342106
473.5212	9.40216
473.8129	1.1678343
474.51965	10.458692
474.77064	0.5059124
475.48724	10.211567
475.88057	6.268486
476.02848	-8.0357734
476.5945	-4.6876036
477.0291	-6.8873765
477.3461	-14.053103
477.94225	-9.431977
478.8777	9.512928
478.95224	-7.889037
479.4408	-7.810852
480.06297	-2.0951253
480.427	-7.2743287
481.07177	-0.60093743
481.2105	-15.29185
482.14645	3.67425
482.6343	3.721088
482.7875	-10.357309
483.54036	0.87615375
484.1646	6.6826327
484.4145	-3.3148998
484.8871	-3.9126675
485.53903	3.0638877
485.7715	-7.669218
486.5126	3.0685463
486.7494	-7.482444
487.3992	-0.5988569
488.03116	5.5344245
488.5274	5.937357
488.77007	-4.366796
489.61385	10.707593
489.70065	-6.175882
490.3517	0.76142657
490.72895	-3.8599198
491.0862	-9.324298
491.68426	-4.6250677
492.3348	2.2909244
492.732	-1.4881525
493.41736	6.8993396
493.5582	-7.701699
494.4176	8.030079
495.0758	15.270505
495.20844	0.32291937
495.7027	0.63980787
496.2533	3.3365884
496.5674	-3.949587
496.9713	-7.44505
497.5789	-2.341376
498.0482	-3.0772672
498.6736	2.7770273
498.93896	-6.568977
499.36386	-9.177938
499.7997	-11.327312
500.37386	-7.634845
500.9385	-4.3458345
501.41693	-4.694576
502.1879	7.3065946
502.49986	-0.0717766
502.89015	-4.142476
503.51116	1.5281618
503.6499	-13.162673
504.27957	-7.1285378
504.91974	-0.6484792
505.5928	7.218591
505.67456	-9.876874
506.29484	-4.2391065
507.0827	8.47312
507.4263	2.433505
507.7599	-4.0315867
508.2632	-3.3321267
508.6619	-7.047332
509.3642	2.0539195
509.84	1.5934505
510.23613	-2.2308995
510.67155	-4.3953088
510.95697	-12.894326
511.58975	-6.728744
512.14766	-3.722814
512.85457	5.573707
512.99764	-8.933185
513.47365	-9.385861
514.31493	5.5829616
514.69533	1.0940936
515.37273	9.144673
516.0555	17.42216
516.0484	-3.4263224
516.72225	4.476766
516.7627	-14.364706
517.5414	-2.0377057
517.86833	-8.7823
518.66874	4.45949
519.1273	3.2704926
519.7472	8.8947
520.12103	4.1295717
520.5196	0.40922365
520.8909	-4.46292
521.5504	2.8304518
521.97095	0.036623885
522.21674	-10.135221
522.7305	-8.99233
523.17887	-10.610366
524.00907	3.888975
524.67453	11.437309
525.11064	9.30044
524.97455	-16.992551
525.7065	-6.6379064
526.18094	-7.158212
526.91615	3.3345124
527.3274	0.14728869
527.3962	-17.496482
528.282	-0.6472058
529.0498	11.221266
529.2809	0.4277328
529.8381	3.4030832
530.29413	2.1081197
530.89735	7.02785
531.205	-0.53225447
531.775	2.9841925
532.13046	-2.556101
532.61664	-2.578762
533.1545	-0.42074222
533.5995	-2.181044
534.28664	6.2803816
534.4405	-7.771529
534.89197	-9.260278
535.73626	5.8369646
536.27764	8.144062
536.54077	-1.2930711
537.0092	-2.0645232
537.774	9.672694
538.2285	8.314532
538.48714	-1.3134679
539.1472	6.0052284
539.61924	5.3848805
540.02936	2.1525004
540.54465	3.3579268
541.27213	13.522593
541.52497	3.648899
542.1701	10.336881
542.50864	4.081792
542.9782	3.3580658
543.5455	6.761382
543.6245	-10.453809
544.68416	13.7360765
544.50095	-14.545811
545.1892	-6.0369825
545.8119	-0.29707438
546.21756	-3.7184648
546.81504	0.9574541
547.2864	0.3097011
547.78474	0.8021261
548.2304	-0.9316136
548.83566	4.0719685
549.0029	-9.415776
549.5407	-7.256954
550.2902	3.8381737
550.52385	-6.8462063
551.25696	3.555093
551.70864	2.0775267
551.91776	-9.640998
552.6186	-0.60289236
552.99853	-5.109162
553.38506	-9.339973
553.9843	-4.5886953
554.20503	-15.817764
554.78876	-11.720995
555.4402	-4.7669668
555.9921	-2.0169545
556.33865	-7.9315296
556.7536	-10.9606855
557.65355	6.484937
558.1388	6.4227738
558.3068	-7.032226
558.98096	0.88115767
559.37846	-2.8853198
559.72833	-8.661246
560.3008	-5.0406133
560.6291	-11.7289095
561.5753	7.669752
561.644	-9.978284
562.5369	7.1706235
562.6362	-9.183143
563.3837	1.8250301
563.3572	-19.840225
564.3519	1.6051309
564.70526	-4.025731
565.0613	-9.541287
565.86043	3.6481456
566.237	-0.9999736
566.77953	1.3555533
567.09183	-6.009223
567.54584	-7.388769
568.33585	5.415451
568.6945	0.007537438
569.09965	-3.433465
569.68594	0.77068115
569.9469	-8.760015
570.6207	-0.86041525
571.112	-0.6665624
571.444	-7.1989784
572.1696	2.885616
572.14123	-18.858179
572.8604	-9.044611
573.38553	-7.421824
574.09943	2.1674045
574.6897	6.5396755
575.13626	4.8443667
575.2441	-11.149911
576.0088	0.58645054
576.73105	10.531397
576.9497	-0.7861993
577.4703	0.6448432
578.00804	2.7987424
578.35564	-3.075061
578.73126	-7.764584
579.62257	9.316263
579.8353	-2.2499734
580.49517	5.060033
580.9055	1.8387058
581.21736	-5.5459743
581.77824	-2.413897
582.46275	5.9364154
582.8292	0.8607653
583.11707	-7.53551
583.88974	4.5376745
584.3074	1.6220841
584.6178	-5.8205623
585.42395	7.666165
585.683	-1.9468817
586.2826	2.8208386
586.8002	4.12485
586.82946	-15.187525
587.4431	-9.830367
587.94524	-9.177749
588.64185	-0.31652513
588.735	-16.930065
589.5504	-3.0559869
590.02735	-3.467681
590.06777	-22.308098
591.1163	1.4112601
591.54297	-1.1236729
591.90273	-6.4822917
592.32906	-9.033769
593.0046	-1.0622941
593.3679	-6.271535
594.2556	10.658369
594.5499	2.5349198
595.3146	14.270062
595.30214	-6.8035248
595.74074	-8.832406
596.4412	0.19185772
596.83504	-3.729616
597.46935	2.5008114
597.7052	-8.089973
598.25555	-5.4022594
598.6474	-9.407486
599.4473	3.81419
600.1499	12.9297935
600.2037	-5.3469247
600.59915	-9.1993435
601.5047	8.483696
602.3894	25.284929
601.9882	-12.2028386
602.37073	-16.599555
603.3738	5.1997846
603.7149	-0.9459663
604.4076	7.749249
604.9385	9.616606
605.041	-6.604668
605.6806	-0.14911777
606.28156	4.6736456
606.75166	3.971123
607.2341	3.790363
607.52063	-4.6597006
607.9387	-7.557984
608.41745	-7.893758
609.25646	6.9797744
609.60133	0.9923919
609.9895	-3.1677861
610.4286	-5.180181
610.6971	-14.391523
611.38905	-5.726891
612.06424	2.2318143
612.46885	-1.2350507
612.8758	-4.603236
613.41586	-2.3508188
614.3134	14.996433
614.2849	-6.7568798
615.17477	10.2632295
615.5013	3.5004668
615.6309	-11.5746345
616.58983	8.36132
616.7282	-6.346132
617.35125	-0.5880106
617.83896	-0.5469255
618.11437	-9.467636
618.94633	5.1093014
619.22407	-3.7135637
619.70485	-3.9647335
620.4121	5.3451987
620.7086	-2.6852747
621.265	0.25738854
621.59603	-6.3138396
621.9645	-11.306216
622.50746	-8.930925
623.124	-3.450118
623.78746	4.012634
624.1576	-0.90894794
624.4943	-7.243359
624.9588	-8.180811
625.43853	-8.474137
626.082	-1.8567886
626.69795	3.6000343
626.9576	-5.9867636
627.19323	-16.586526
628.14905	3.218745
628.33715	-9.389071
628.90064	-6.1480057
629.83696	12.835181
630.08366	2.7011076
630.5068	0.017773967
631.1366	6.058106
631.6036	5.2254676
632.2243	10.8847835
632.1969	-10.823198
632.65253	-12.135142
633.149	-11.722695
633.9209	0.31765088
634.7256	13.742416
634.62596	-11.010729
635.28347	-3.80059
635.87044	0.43244976
636.24685	-4.2242113
636.9277	3.9722574
637.2093	-4.6881683
637.4111	-16.714565
637.9887	-12.879023
638.6753	-4.4399046
639.35863	3.8600815
639.80934	2.3394617
640.09294	-6.2337136
640.5543	-7.305115
641.4043	8.033289
641.86213	6.814071
642.0402	-6.2173257
642.5331	-5.955023
643.08915	-3.0276582
643.44385	-8.6005265
644.2664	5.5746484
644.4303	-8.050314
645.0314	-3.2228742
645.37613	-9.21722
646.0659	-0.642861
646.7061	5.8360187
647.0923	1.5926972
647.3926	-6.2787132
647.5355	-20.792219
648.3667	-6.2493444
649.0395	1.6082336
649.2054	-11.9364735
649.97886	0.16994984
650.05656	-17.097521
650.7457	-8.553599
651.68274	10.458311
652.197	11.621859
652.32405	-3.5617288
652.709	-7.858067
653.54806	7.0157526
653.5994	-11.363501
654.3631	0.33028625
654.8376	-0.18471021
655.0265	-12.759458
656.01506	8.42912
656.3061	0.16655113
657.12607	14.237509
657.5237	10.476255
657.4691	-12.377249
658.0636	-7.826151
658.7368	0.046779705
659.6039	16.106252
659.5756	-5.6358655
660.1361	-2.5230957
660.502	-7.623137
660.8269	-14.4523326
661.9452	12.20956
662.2812	5.8465958
662.247	-16.144239
663.05586	-2.5432592
663.4051	-8.34812
664.01316	-3.2248202
664.80806	9.784875
665.07334	0.43707705
665.5852	1.5005864
665.7062	-13.940927
666.5179	-0.220213
667.23516	9.512918
667.4273	-2.9234143
668.2627	11.796884
668.1157	-14.955613
669.01214	2.3400266
669.62343	7.599499
669.94517	0.6344811
670.29373	-5.1964123
670.82374	-3.370611
671.48176	3.8625344
671.9842	4.5266846
672.40563	1.771211
672.53615	-13.268052
673.2847	-2.2121033
673.8545	1.2953088
674.29926	-0.4762966
674.94574	6.2669752
674.92863	-15.002895
675.52594	-10.334647
676.21556	-1.7682156
676.8095	2.7609438
677.436	8.6608385
677.9644	10.4203556
677.85055	-14.933763
678.50334	-7.9228395
679.16204	-0.6619351
679.6046	-2.5239969
679.99764	-6.4795296
680.57653	-2.5902809
681.33215	8.762819
681.45164	-6.740792
682.047	-2.1529037
682.6336	2.0627929
682.891	-7.616528
683.461	-4.101225
684.1955	6.360077
684.7402	8.8077635
685.1432	5.273368
685.51464	0.40582492
686.0177	1.0956943
686.5234	1.8955918
686.947	-0.7690129
687.68196	9.712542
687.92986	-0.3699721
688.4795	2.2851313
689.2048	12.360409
689.10646	-12.340989
689.6277	-10.882394
690.2357	-5.7627752
690.9644	4.452316
691.23	-4.880089
691.8379	0.23514887
692.3225	0.14370165
692.7233	-3.4822219
693.5873	12.44596
693.52393	-10.778064
694.09947	-7.028634
694.63084	-5.142508
695.3658	5.33859
695.7263	0.009429604
695.9899	-9.410979
696.4854	-9.039796
697.1805	-0.2436319
697.7087	1.5071955
697.95874	-8.4837415
698.3625	-11.984441
699.0835	-2.095493
699.70787	3.717308
700.062	-1.8807681
701.0199	18.01307
701.0835	0.14672374
701.3119	-10.759013
702.0073	-1.9474377
702.774	9.874201
702.626	-16.924228
703.43646	-3.2548437
703.87176	-5.4264314
704.3856	-4.279546
705.0122	1.6245323
705.5323	3.0323487
706.1197	7.2844985
706.61105	7.480261
706.7137	-8.735086
707.54743	5.914391
707.5009	-16.600124
708.3373	-1.8344278
708.8187	-2.0616896
709.16445	-8.011977
709.79416	-1.9743853
710.1661	-6.8203347
710.64903	-6.979725
711.09037	-8.8957
711.6551	-5.603008
712.4236	6.293981
712.511	-10.564666
713.14895	-4.180337
713.77104	1.5345827
714.1164	-4.4317575
714.5656	-6.0159625
714.86824	-13.7892805
715.46907	-8.970015
715.927	-10.186018
716.4223	-9.825659
717.29977	6.671867
717.56614	-2.6310746
718.0507	-2.7193697
718.5231	-3.3271764
718.7292	-15.173548
719.24205	-14.070106
719.8895	-7.28396
720.61033	2.5998856
720.9228	-4.7573356
721.4184	-4.3807588
721.7586	-10.566366
722.2101	-12.056581
722.8457	-5.7703304
723.37264	-4.0710534
723.74905	-8.728476
724.4584	0.66908263
724.8629	-2.8003697
725.3758	-1.696645
725.36585	-22.664853
726.44417	2.31094
726.4706	-17.12135
727.24487	-4.9816917
727.8728	0.9801332
728.0123	-13.6795575
728.9878	6.9568444
729.0746	-9.927863
729.7097	-3.6621435
730.2057	-3.2714651
730.5869	-7.7245476
731.1897	-2.8274921
731.53933	-8.61309
732.3311	4.265355
732.6382	-3.3177337
733.1412	-2.6331012
733.78476	3.990197
734.1367	-1.7015548
734.6454	-0.7705374
734.92987	-9.31108
735.44976	-7.911509
736.28604	6.8462198
736.50887	-4.294275
736.85464	-10.24381
737.77807	8.192298
737.7851	-12.058173
738.73105	7.32718
739.21484	7.2034804
739.16334	-15.517698
739.92095	-4.0821955
740.29265	-8.938664
741.0581	2.8282053
741.1366	-14.404454
741.89506	-2.9330455
742.3932	-2.4527984
743.21076	11.516942
743.5	3.1770097
743.7154	-8.27467
744.3691	-1.2263835
744.5924	-12.347598
745.1894	-7.691879
745.647	-8.921101
746.2764	-2.8973768
746.53633	-12.472428
747.23823	-3.3879859
747.63943	-6.999041
748.2703	-0.9148038
748.3451	-18.304119
749.233	-1.3674709
749.72036	-1.3393396
750.03	-8.817045
750.3697	-15.023413
750.9624	-10.548799
751.80657	4.5422073
752.0474	-5.839825
752.547	-5.2950873
753.0121	-6.209403
753.32235	-13.658219
753.99413	-5.845869
754.54597	-3.0977985
755.0306	-3.1868603
755.52225	-2.9783678
755.96887	-4.6712196
756.25627	-13.087135
757.2818	9.659288
757.32567	-9.036594
757.78337	-10.26175
758.07657	-18.4314
759.00795	0.34085907
759.52767	1.7347263
759.9282	-1.906079
760.60104	5.951974
760.866	-3.4099206
761.09166	-14.430801
761.4923	-18.065034
762.10586	-12.711324
763.0074	4.8020754
763.3453	-1.4809784
764.1523	12.038422
764.13863	-9.08576
764.93194	3.8576243
765.08	-10.439268
765.6961	-4.9782526
766.3474	1.9706372
766.3665	-17.772882
767.4212	6.206919
767.68856	-3.0540993
768.15815	-3.7794715
768.62165	-4.759035
769.1884	-1.3806533
769.94905	10.185422
770.2059	0.4772116
770.68626	0.21074352
771.1444	-0.9948801
771.6926	1.6003018
772.14906	0.3223544
772.56493	-2.6687027
773.34863	9.867968
773.5269	-3.1538101
773.94304	-6.1338773
774.3743	-8.475227
775.06854	0.2843945
775.45604	-3.9046774
775.8365	-8.390124
776.74247	9.309726
776.8507	-6.6707638
777.1811	-13.268047
777.8877	-3.987583
778.5242	2.3377624
778.7997	-6.581249
779.34925	-3.928679
779.7904	-5.8536127
780.2636	-6.426773
781.3337	18.204683
781.17444	-9.067461
781.9861	4.650608
782.14737	-9.090091
782.6956	-6.492111
783.09046	-10.371849
783.54014	-11.93685
784.4722	6.864303
784.5156	-11.851676
784.9878	-12.464307
785.7828	0.55084913
786.3512	3.9983173
786.9335	8.033667
787.1726	-2.4199412
788.07466	15.112654
787.99485	-8.804773
788.59995	-3.806854
789.1125	-2.71711
789.9257	11.067355
789.9089	-10.192439
790.54604	-3.842406
791.2027	3.332813
791.64283	1.366691
792.1248	1.1659466
792.36963	-9.046957
792.9122	-6.6902144
793.28504	-11.497016
794.0961	2.1947153
794.2292	-12.734174
795.0379	0.8592543
795.4298	-3.1458783
795.9764	-0.6164559
796.2302	-10.450222
796.87123	-3.9362164
797.2685	-7.712384
797.6898	-10.475717
798.6361	8.926549
799.25576	14.5396455
799.3145	-3.529432
800.16576	11.8599575
800.6191	10.451514
800.7577	-4.247204
801.4206	3.1919272
801.59367	-10.049482
802.21434	-4.396582
802.6283	-7.467711
803.29056	-0.05761226
803.8046	1.0964476
804.275	0.4069369
804.8727	5.0906263
804.9592	-11.805788
805.65746	-2.8740207
805.9202	-12.329846
806.55605	-6.0350947
807.1096	-3.2143953
807.72946	2.4068803
808.0753	-3.5405743
808.2983	-14.67593
808.91687	-9.108927
809.8015	7.690525
810.24785	5.985589
810.7448	6.416559
810.73074	-14.724087
811.6309	2.729813
811.85897	-8.1906305
812.3544	-7.823142
813.139	4.754287
813.5731	2.5301983
813.96973	-1.2740419
814.61155	5.2758882
814.73104	-10.2300226
815.37326	-3.6655336
815.5905	-15.04041
816.326	-4.538082
816.95924	1.6469468
817.3211	-3.6242823
817.7993	-3.987206
818.3829	0.10423071
819.1141	10.427808
819.55835	8.631945
819.9538	4.7807236
820.08836	-10.0885715
820.6451	-7.132784
821.154	-6.1971305
821.82856	1.7341972
822.1695	-4.4212563
822.7614	0.019814098
823.44434	8.301645
823.42007	-13.2701185
823.85947	-15.269489
824.6318	-3.2115974
825.1339	-2.560634
825.53936	-5.9918485
825.92385	-10.308018
826.41185	-10.253818
826.85614	-12.04687
827.73437	4.4812097
828.32383	8.819848
828.6112	0.40185677
829.1358	2.0008895
829.63504	2.5298216
830.15476	3.9227788
830.5585	0.4205004
831.13787	4.332204
831.29777	-9.466502
832.30503	12.510006
832.76643	11.43939
832.9601	-0.9323669
833.71447	10.366532
833.90046	-2.3279469
834.3754	-2.8265326
835.127	8.357168
835.4976	3.4524365
836.25207	14.757294
836.1837	-8.6782396
837.1151	10.095719
837.17623	-7.872495
838.1868	14.242679
838.44503	4.5962192
838.84424	0.90252746
839.24937	-2.5432592
839.594	-8.540946
840.29006	0.29636626
840.7237	-1.9432813
841.48684	9.7242535
841.8676	5.250393
842.0218	-8.786825
842.832	4.8679736
843.3248	5.127263
843.45345	-9.990856
843.8749	-12.7473926
844.49954	-6.923449
845.25277	4.328711
845.80523	7.1020702
846.0616	-2.623331
846.4338	-7.4558155
847.0726	-1.0363239
847.4548	-5.448528
848.07124	0.026992672
848.5907	1.407534
849.1601	4.8978135
849.6217	3.839873
849.7123	-12.883744
850.46884	-1.4946181
850.9061	-3.5821211
851.3242	-6.478328
852.0787	4.8254313
852.38963	-2.5940608
852.95125	0.5674796
853.5257	4.2703185
853.8773	-1.4347101
854.51745	5.0441695
854.9908	4.479322
855.3468	-1.0406553
855.63084	-9.596618
856.48844	6.061693
856.5081	-13.657586
857.1599	-6.690026
857.51367	-12.301518
858.54106	10.525734
859.0075	9.668883
859.0506	-9.060664
859.719	-1.3882533
860.02296	-9.104219
860.72214	-0.13466646
861.0897	-5.166008
861.7853	3.650782
862.3108	5.2891107
862.97297	12.69543
863.1311	-1.1761739
863.3003	-14.581707
863.7395	-16.58766
864.80554	7.8714466
865.04906	-2.39576
865.53257	-2.532682
866.2967	9.179798
866.7025	5.7638785
867.0594	0.28261443
867.1992	-14.363571
867.9496	-3.231241
868.6587	6.156615
869.1155	4.89498
869.40315	-3.5094163
869.9126	-2.5515365
870.3695	-3.8108223
871.1209	7.365328
871.0818	-14.833433
871.98816	2.8830066
872.3357	-2.9923438
872.9108	0.73763554
873.41675	1.5514463
873.88	0.56105874
874.3482	-0.2224818
875.0171	7.471083
875.09324	-9.865592
875.9282	4.8387037
876.42707	5.3506735
876.92297	5.7388187
877.3106	1.5557328
877.9994	10.0885455
878.1671	-3.3814754
878.683	-2.1481822
879.2509	1.2781225
879.6938	-0.5705327
880.09347	-4.2475806
880.5724	-4.57623
881.3123	6.1134405
881.6407	-0.5710573
881.96833	-7.286041
882.33156	-12.4990565
883.315	8.472366
883.67193	2.992259
883.7967	-12.288488
884.72717	6.445816
885.2012	5.9098533
885.56936	0.90703367
886.06373	1.2295897
886.46493	-2.3806898
887.0655	2.4246315
887.5485	2.268075
888.0344	2.233137
888.5043	1.5252653
889.11463	6.7430653
889.57165	5.491743
890.22467	12.511136
890.4418	1.1313853
891.1318	9.712542
891.36824	-0.8524834
891.9742	4.181409
892.33976	-0.9325552
892.8765	1.1812409
893.6524	13.3885455
893.921	4.1820683
894.6031	12.428773
895.16186	15.470552
895.1618	-5.0793267
896.15224	16.18821
896.1437	-4.7216445
896.6668	-3.1848246
897.1525	-3.2280305
898.1522	18.429674
898.38005	7.502111
898.8066	4.96221
899.1058	-2.952496
899.83	7.072419
900.29937	6.3404603
900.97836	14.4577805
900.87616	-10.405088
901.6977	3.7310285
902.1917	4.038923
902.8103	9.609056
903.0417	-1.1698741
903.2628	-12.384423
904.42285	16.042608
904.6652	5.7287525
905.1511	5.694366
905.6009	4.1359928
905.91897	-2.9855463
906.67464	8.3701
906.5777	-16.268879
907.7192	11.373859
907.8925	-1.8571652
908.20674	-9.137184
908.86465	-1.9104239
909.3385	-2.4527984
909.6931	-8.030532
910.5703	8.4561256
910.9398	3.5071208
911.4555	4.732379
911.8237	-0.27006842
912.3156	-0.05081481
912.74285	-2.5613873
913.2526	-1.5874823
913.6221	-6.535169
[truncated: 56 more rows]
