# Supplementary material for: Staphylococcus aureus vWF-binding protein triggers a strong interaction between clumping factor A and host vWF
Source: Commun Biol. 2021 Apr 12;4:453. doi: 10.1038/s42003-021-01986-6 (PMC8041789; doi:10.1038/s42003-021-01986-6)
Supplement: Supplementary file 3 — Supplementary Data 1 [file 42003_2021_1986_MOESM3_ESM.zip › Supplementary Data 1/Fig S1 cell 4 curve_2.tsv]

x	y
-52.737988	258.23957
-52.121553	263.71627
-51.846587	254.77703
-51.516512	248.16424
-50.998196	249.4985
-50.698297	241.61173
-50.53843	227.81302
-50.351993	215.13591
-50.034046	208.01097
-49.41118	213.75882
-49.274195	198.99399
-48.81311	197.91184
-48.355115	196.69923
-48.05047	189.01249
-47.429737	194.67022
-46.80511	200.49229
-46.57093	189.83055
-46.31864	179.93332
-45.881656	177.83348
-45.552817	171.16784
-45.07597	170.75079
-45.17904	145.85097
-44.14189	169.0886
-43.84351	161.13698
-43.029004	174.97505
-42.70034	168.30184
-42.501984	156.12725
-41.66387	170.96195
-41.587924	153.61952
-41.136452	152.13081
-40.691326	150.37432
-39.964	160.53142
-39.945604	140.7592
-39.61013	134.3734
-39.257365	128.71737
-38.645222	134.0116
-38.189274	132.71173
-37.836077	127.07385
-37.18616	133.96287
-36.542513	140.58715
-36.373283	127.18254
-36.312766	109.18819
-35.74542	112.59108
-34.942232	125.95071
-34.554976	121.75044
-34.310688	111.51445
-33.677807	117.68399
-33.14427	119.6592
-32.669913	119.13624
-32.39794	110.06899
-32.24729	95.87953
-31.628634	101.448364
-31.319374	93.95498
-30.66108	101.19719
-29.860054	114.4652
-30.081964	84.547036
-28.846944	116.13712
-28.872039	94.528003
-28.264203	99.63974
-27.707554	102.590526
-27.339718	97.569945
-26.954762	93.27217
-26.670607	84.7187
-25.910722	96.24951
-25.717727	83.84748
-24.986097	94.185375
-24.608674	89.56932
-24.429191	76.59671
-24.01997	73.32311
-23.05093	93.68379
-22.635238	90.68334
-22.685722	68.00195
-22.320952	62.851564
-21.725349	67.44648
-21.00601	77.265215
-20.601378	73.79769
-20.101428	74.35423
-19.805954	66.27825
-19.4699	59.915406
-18.63864	74.45904
-18.494346	60.0005
-18.399977	43.434152
-18.058513	37.299587
-17.525105	39.268536
-16.414164	65.6195
-16.110176	57.90275
-15.927077	45.082285
-15.444803	44.8923
-14.955557	44.99665
-14.4207455	47.024606
-13.924062	47.44291
-13.519215	43.983994
-13.166248	38.33486
-12.821356	32.344724
-12.277969	34.734625
-11.431607	49.91544
-11.401091	30.653008
-10.465489	49.601278
-10.367404	33.191384
-9.881617	33.149414
-9.185349	41.993454
-8.95691	31.086776
-8.370879	35.27681
-7.986031	30.9733
-7.738315	20.880396
-6.7955743	40.12984
-6.873511	16.288509
-6.3438006	18.10071
-5.589216	29.40655
-5.2235944	24.291218
-4.634625	28.605118
-4.363693	19.49216
-4.0403894	12.590194
-3.4322043	17.715268
-2.9404674	17.924138
-2.4208786	19.308822
-2.2024784	7.977972
-1.650897	10.713277
-1.1959614	9.368382
-0.8509329	3.383438
-0.27214814	7.26714
0.026040087	-0.6953454
0.9703988	18.622041
1.1382355	5.156362
1.6150952	4.7369244
2.5349962	23.021699
2.7318832	10.782395
2.853802	-4.621917
3.4070935	-1.8146602
4.082689	6.15599
4.5532342	5.4698516
4.742482	-7.092077
5.516839	5.048024
5.702843	-7.650885
6.43954	2.8992275
6.8364066	-0.89755606
7.3897275	1.910786
7.423582	-17.211605
8.282427	-1.5047575
8.2991445	-21.350692
8.870912	-17.763615
9.355693	-17.848974
9.950342	-13.295978
10.335119	-17.603278
11.285552	1.9700843
11.27343	-19.0935
11.701648	-21.566936
12.297592	-16.959302
12.446821	-31.21106
13.030603	-27.116946
13.788425	-15.67531
13.73389	-38.52957
14.76727	-15.454464
14.98659	-26.747212
15.598237	-21.476786
15.893283	-29.572598
16.57914	-21.169294
16.844773	-30.506837
17.245961	-34.12162
17.961748	-24.454772
18.473232	-23.413063
18.849121	-28.09598
19.265855	-31.054503
19.778632	-29.958258
19.995518	-41.354007
20.64278	-34.580148
21.074953	-36.886917
21.397868	-43.806417
22.347365	-24.2729
22.710823	-29.48075
23.038076	-36.2171
23.607033	-32.749244
24.235037	-26.78857
24.585255	-32.555444
24.896764	-39.956517
25.365342	-40.726457
25.59192	-51.71319
26.184663	-47.24122
27.007479	-33.056124
28.260907	-0.69157
28.593822	-7.188972
29.345895	4.009476
29.618105	-5.050793
30.2683	1.84656
30.792606	3.429137
31.052526	-6.150092
31.601964	-3.5064226
32.29697	5.282702
32.761438	4.339018
33.300253	6.5340246
33.572103	-2.5416106
34.179198	2.5360662
34.59453	-0.48194765
35.119065	1.11005
35.498093	-3.4408468
36.311228	10.335386
36.577966	1.0437749
37.11701	3.2485653
37.950837	17.898266
37.91203	-4.292752
38.472	-1.2047775
39.197495	8.871419
39.49757	0.9873058
39.92257	-1.6229507
40.364814	-3.5050595
40.784162	-6.353859
41.435378	0.58637736
41.63624	-11.48635
42.16789	-9.594148
42.743878	-5.829989
43.11595	-10.6746825
43.57161	-11.9904685
44.228287	-4.8198325
45.067576	10.06025
45.027235	-12.195558
45.598398	-8.63517
46.0866	-8.5771945
46.658318	-4.9933824
47.114703	-6.2786967
47.868692	5.0001817
48.161578	-3.1877047
48.58055	-6.052646
49.169802	-1.7285443
49.831925	5.6719234
50.15567	-1.2132564
50.55354	-4.969022
51.15877	0.02965011
52.059892	17.520102
52.651316	21.935691
52.8986	11.822391
53.440953	14.1664345
54.12307	22.411024
54.70826	26.563269
54.90132	14.16092
55.107755	2.3231256
55.613196	3.1086615
56.195244	7.1285235
56.70424	8.064137
57.387552	16.358949
57.76176	11.604079
58.216113	10.2328415
58.62468	6.928478
59.072235	5.270237
59.495317	2.5787475
60.225275	12.8427885
60.44478	1.5568792
61.03184	5.788067
61.853925	19.941358
62.20335	14.1401465
62.40722	2.193871
62.813136	-1.2222374
63.564386	9.940824
64.070946	10.773517
64.25932	-1.8269368
64.8555	2.7893293
65.15571	-5.089699
66.03343	11.412584
66.43717	7.904132
66.8859	6.2955713
67.18577	-1.5976709
67.99783	12.1322934
67.9708	-9.562004
68.908975	9.492171
69.25128	3.3904238
69.68699	1.2319198
69.89763	-10.428679
70.58553	-1.9402472
71.19802	3.3647406
71.82464	9.265536
71.83387	-10.89816
72.94264	15.358796
72.758276	-12.978206
73.396095	-6.6040866
73.83203	-8.753201
74.14085	-16.268866
74.73641	-11.6788575
75.19862	-12.718675
75.91344	-3.093742
76.201985	-11.465442
76.73273	-9.611712
77.23525	-8.949982
77.366984	-23.941852
78.217276	-8.597775
78.66792	-10.126139
79.318696	-3.2049762
79.78061	-4.2572447
80.43689	2.896017
80.60024	-10.761054
81.22215	-5.058743
81.561765	-11.274347
81.89386	-17.807615
82.83491	1.3682186
82.93269	-15.057199
83.49479	-11.879993
83.84342	-17.71489
84.52931	-9.31148
84.85984	-15.91062
85.88387	6.7680076
85.85038	-15.19904
86.66776	-1.244522
87.021384	-6.868667
87.80605	5.704592
87.86792	-12.236988
88.48281	-6.8308952
88.68044	-19.040809
89.60293	-0.6487228
89.802285	-12.785905
90.210534	-16.104002
90.7911	-12.147214
91.2565	-13.052423
91.36709	-28.936928
92.113744	-17.968516
92.616	-17.317965
93.14381	-15.588253
93.47035	-22.356068
94.08208	-17.083453
94.379544	-25.078531
95.128264	-14.0228705
95.52555	-17.803651
95.949794	-20.446724
96.5953	-13.748286
96.792284	-25.985391
97.69554	-8.405438
97.87842	-21.238268
98.01893	-35.859794
99.096845	-10.905904
99.35257	-20.663346
99.7356	-25.04605
100.12069	-29.342202
100.60706	-29.361888
101.36935	-17.73321
101.80011	-20.10101
102.3771	-16.29533
102.35567	-37.753394
102.99145	-31.46582
103.737385	-20.527434
104.197724	-21.646613
104.78949	-17.216891
105.032086	-27.528672
105.70114	-19.836044
106.295694	-15.288923
106.43768	-29.84813
107.20607	-17.961908
107.46418	-27.618375
107.97161	-26.749476
108.59382	-21.034686
108.92207	-27.729886
109.46105	-25.529317
110.14786	-17.087153
110.27678	-32.19792
110.95469	-24.131449
111.430616	-24.592434
111.816654	-28.84836
111.971985	-42.843985
112.532106	-39.75048
113.0948	-36.54834
113.61586	-35.103656
114.04707	-37.452742
114.54099	-37.153794
115.30728	-25.356143
115.68582	-29.92868
116.075675	-34.023416
116.40949	-40.483977
117.22235	-26.720246
117.67469	-28.177183
117.50351	-55.957215
118.39199	-39.001323
118.45429	-56.924694
119.2979	-41.86277
119.78292	-41.939254
120.17341	-46.0074
120.68791	-44.83999
121.38257	-36.066206
121.75043	-41.089354
122.4804	-30.82524
122.6376	-44.741977
123.28509	-37.96037
123.41411	-53.066596
124.07291	-45.80728
124.42722	-51.40234
125.12274	-42.59289
125.4377	-49.84924
125.89798	-50.970256
126.8862	-29.80323
127.14169	-39.570888
127.46129	-46.631424
127.6698	-58.38262
128.11954	-59.94854
128.83353	-50.358946
129.2644	-52.722594
129.68849	-55.37163
130.2227	-53.37148
130.83901	-47.905596
131.28833	-49.490235
131.93855	-42.59289
132.0341	-59.112146
132.6059	-55.52513
133.20343	-50.852357
133.7164	-49.749715
134.35358	-43.402275
134.78538	-45.72617
135.09488	-53.213413
135.29468	-65.331546
136.28096	-44.246433
136.56488	-52.813812
136.846	-61.49864
137.36737	-60.04091
137.85122	-60.16742
138.63624	-47.57926
138.973	-53.91518
139.08387	-69.78803
139.6301	-67.280494
140.17554	-64.80635
140.57794	-68.37184
141.20667	-62.38129
141.769	-59.194864
141.98774	-70.51284
142.54367	-67.59619
142.84325	-75.50206
143.23362	-79.57518
144.08904	-64.01451
144.26013	-77.34488
144.71729	-78.597885
145.62387	-60.87751
145.58253	-83.17593
146.316	-72.764114
146.6883	-77.599996
147.09828	-80.84434
147.93868	-65.91774
148.06804	-81.009685
148.54437	-81.453295
149.01437	-82.164595
149.59615	-78.156544
150.50986	-60.134765
150.49777	-81.19865
151.09043	-76.7311
151.6965	-71.69787
151.82604	-86.78151
152.5776	-75.60588
153.26707	-67.05121
153.26896	-87.52483
153.80657	-85.38151
154.24222	-87.54239
155.12347	-70.89091
155.55084	-73.40238
155.97305	-76.13018
155.9112	-99.29509
156.62081	-89.88961
157.46107	-74.969024
157.7345	-83.97898
158.20378	-84.72059
158.50387	-92.604396
158.96842	-93.54518
159.69441	-83.448685
159.84375	-97.697045
160.55355	-88.28366
160.8502	-96.312965
161.70834	-80.637844
161.82346	-96.33084
162.45642	-90.16231
162.9169	-91.27426
163.52249	-86.261547
163.42118	-111.091615
164.39715	-90.44124
164.8386	-92.3575
165.51927	-84.174084
165.44455	-107.882106
166.19659	-96.68575
166.51552	-103.77411
167.26447	-92.70801
167.7473	-92.877026
167.76279	-112.776156
168.46816	-103.54995
168.70104	-114.272036
169.4685	-102.424146
169.60637	-117.15694
170.48659	-100.549055
170.96049	-101.09502
171.14188	-113.99032
171.8683	-103.87565
172.17191	-111.610575
172.6177	-113.34327
173.0137	-117.1784
173.52947	-115.95658
174.15749	-109.99628
174.58528	-112.488664
174.78143	-124.7604
175.50417	-114.801196
175.71907	-126.28196
176.24134	-124.78557
176.8826	-118.2664
177.21698	-124.70261
177.81723	-119.91386
178.42824	-114.67164
178.8299	-118.26773
179.19736	-123.30689
179.89184	-114.540204
180.50558	-109.18271
180.29716	-138.53417
180.9938	-129.67685
181.72977	-119.15835
182.23237	-118.49284
182.60137	-123.46757
182.96396	-128.71264
183.2885	-135.56374
184.1927	-117.94385
184.42962	-128.4941
184.924	-128.17555
184.96956	-146.80467
185.82263	-131.34314
186.13571	-138.67846
186.64217	-137.84959
186.79812	-151.8185
187.54584	-140.80472
188.14751	-135.9558
188.63987	-135.72238
189.18499	-133.26165
189.54857	-138.46449
189.89996	-144.18229
190.24124	-150.32721
190.96731	-140.22722
191.32847	-145.53257
191.56214	-156.22036
192.5215	-136.27079
192.63436	-152.05885
193.00727	-156.86812
193.5571	-154.20867
193.95515	-157.95665
194.37235	-160.8961
195.03553	-153.4507
195.15444	-168.98322
195.85308	-160.04079
196.26012	-163.40894
196.44568	-176.12768
197.21216	-164.32146
197.37094	-178.17096
198.11259	-167.41238
198.67424	-164.25365
198.98819	-171.55177
199.41018	-174.28896
199.76675	-179.78838
200.47536	-170.42472
200.7586	-179.01909
201.27311	-177.85066
201.6235	-183.61097
202.14192	-182.27694
202.51576	-187.04631
202.91938	-190.55935
203.36643	-192.2384
203.41382	-210.7901
204.49455	-185.71625
204.64779	-199.79977
205.21469	-196.41878
205.39663	-209.29042
206.31123	-191.23032
206.47789	-204.74708
206.79035	-212.10789
207.43099	-205.6141
207.64561	-217.1058
208.46585	-203.0293
208.74393	-211.84203
209.35227	-206.71169
209.54552	-219.10572
210.08802	-216.75517
210.21694	-231.86443
210.7987	-227.8561
211.31503	-226.61063
211.89294	-222.76479
212.44526	-219.99917
212.83213	-224.21864
212.93813	-240.2964
213.81014	-224.03415
214.04526	-234.66018
214.55119	-233.8536
214.76562	-245.35307
215.50406	-234.73024
215.59862	-251.29032
215.71515	-266.9232
216.87616	-238.46022
217.06681	-250.96303
217.6104	-248.56603
218.04605	-250.7264
218.50107	-252.06875
218.92592	-254.6847
218.8847	-276.9778
219.90905	-254.28376
220.29349	-258.60616
220.4609	-272.09046
221.00755	-269.56437
221.3403	-276.0684
221.85576	-274.85936
222.25746	-278.4529
222.60413	-284.36892
222.78572	-297.25472
223.35499	-293.7738
224.45244	-267.9939
224.43034	-289.4792
224.93423	-288.75818
225.09597	-302.48132
225.98825	-285.36395
226.16523	-298.44446
226.63136	-299.31724
226.9441	-306.66664
227.44524	-306.06098
227.80578	-311.39166
228.36834	-308.19405
228.44651	-325.44586
228.87473	-327.92
229.27206	-331.69695
229.89936	-325.76597
230.40721	-324.87782
230.6645	-334.56743
231.07185	-337.92188
231.37991	-345.46832
232.15318	-333.37413
232.82348	-325.6281
232.97245	-339.89025
233.50984	-337.75513
233.8394	-344.39393
233.91901	-361.5848
234.65019	-351.2683
235.11333	-352.26724
235.2714	-366.1459
235.61068	-372.3736
236.18276	-368.77393
236.71723	-366.76173
237.02819	-374.18543
237.41795	-378.28252
237.96676	-375.66453
238.13223	-389.23054
239.07097	-370.15122
239.0012	-393.64836
239.71657	-383.99844
240.06093	-390.01277
240.3269	-399.33534
240.86327	-397.2426
241.33936	-397.695
241.76018	-400.48073
241.97274	-412.0589
242.38489	-415.21123
243.05973	-407.27158
243.26303	-419.2405
243.44848	-431.96352
244.08507	-425.63894
244.24094	-439.6112
244.9922	-428.44558
245.57585	-424.3574
245.6261	-442.78747
246.0958	-443.509
246.5959	-442.94723
247.31835	-432.99844
247.55437	-443.58706
247.83316	-452.36842
247.99834	-465.9456
248.59654	-461.2438
248.93762	-467.3945
249.6018	-459.90653
250.06312	-460.98222
249.97576	-485.22203
250.35126	-489.92105
250.94988	-485.20016
251.47438	-483.608
251.6642	-496.1452
252.1444	-496.4247
252.42744	-505.0266
252.69975	-514.08117
253.51972	-500.01603
254.1024	-495.96804
254.2294	-511.1578
254.5887	-516.54014
254.94916	-521.87427
255.24912	-529.76123
255.65467	-533.1911
255.9567	-540.9914
256.406	-542.57454
257.05137	-535.88023
257.46462	-538.9854
257.8134	-544.8111
257.9277	-560.53756
258.4497	-559.052
258.7194	-568.21525
259.3545	-561.9551
259.91582	-558.80844
259.7586	-585.9983
260.158	-589.68636
261.0062	-574.4297
261.4097	-577.9457
261.69766	-586.34
262.33647	-579.9215
262.4173	-597.0601
262.96533	-594.4758
263.42752	-595.51336
263.80508	-600.12556
263.8699	-617.94003
264.43428	-614.66465
264.71298	-623.449
265.33917	-617.56467
265.69415	-623.12927
265.9883	-631.2621
266.17755	-643.8236
266.63278	-645.15543
267.24794	-639.7358
267.37754	-654.8153
267.84687	-655.5528
267.97156	-670.84
268.6755	-661.67133
269.1182	-663.53306
269.51142	-667.48373
269.93575	-670.12024
270.07155	-684.9384
270.54415	-685.5367
271.2123	-677.8803
271.46282	-687.85405
271.67263	-699.5475
272.27276	-694.7629
272.24152	-716.6327
272.81422	-713.0062
273.1367	-719.94305
273.49654	-725.3013
273.64118	-739.74626
274.10763	-740.6041
274.56252	-741.9513
274.84424	-750.6085
275.14085	-758.63693
275.72017	-754.73094
275.91682	-766.9796
276.4197	-766.2985
276.56432	-780.7443
277.17542	-775.4969
277.3528	-788.5585
277.88542	-786.62393
277.88644	-807.1306
278.4872	-802.31927
278.77996	-810.5106
278.9784	-822.68353
279.4151	-824.79773
279.62068	-836.66996
280.07628	-837.9858
280.2226	-852.35946
280.7953	-848.73275
281.0778	-857.3557
281.30617	-868.2651
281.7837	-868.6555
282.39273	-863.4953
282.47146	-880.7217
282.88162	-883.95613
283.18075	-891.878
283.76124	-887.92274
284.25038	-887.8232
284.604	-893.44454
284.8366	-904.1753
285.02782	-916.6523
285.21302	-929.38474
285.8365	-923.6135
286.16174	-930.4335
286.39474	-941.147
286.50263	-957.143
287.08686	-953.0283
287.84137	-941.7254
287.89697	-959.9285
288.2461	-965.7389
288.25932	-985.7316
288.76389	-984.9808
289.25078	-984.9762
289.50842	-994.6487
289.90706	-998.3702
289.84707	-1021.4527
290.09144	-1031.6867
290.7139	-1025.9583
290.95997	-1036.12
291.4803	-1034.7043
291.64866	-1048.1463
291.90352	-1057.9374
292.34585	-1059.8135
292.52135	-1072.9548
293.17445	-1065.932
293.11715	-1088.9021
293.8232	-1079.6439
293.93695	-1095.3927
294.39255	-1096.708
294.67935	-1105.1507
294.83513	-1119.1239
295.12077	-1127.6152
295.47235	-1133.3232
295.8981	-1135.8989
296.2877	-1140.0009
296.38827	-1156.3063
296.69008	-1164.1145
297.17677	-1164.1177
297.66392	-1164.1019
297.69922	-1183.1619
297.93333	-1193.8288
298.2061	-1202.8636
298.57162	-1207.9815
299.12786	-1205.0488
299.58247	-1206.4064
299.52136	-1229.5359
299.69758	-1242.647
300.11236	-1245.6856
300.41113	-1253.6231
300.76154	-1259.379
300.80443	-1278.1186
301.2452	-1280.0614
301.6316	-1284.298
302.06513	-1286.5452
302.28017	-1298.0174
302.34838	-1315.6879
302.81436	-1316.5652
302.99063	-1329.6741
303.35127	-1334.998
303.84956	-1334.5112
304.29197	-1336.3844
304.57417	-1345.0198
304.7999	-1356.0405
305.1344	-1362.4691
305.46263	-1369.1612
306.0388	-1365.3868
306.0704	-1384.6028
306.4606	-1388.6793
306.68613	-1399.7077
306.9339	-1409.7978
307.20093	-1419.0737
307.45343	-1428.9645
307.89138	-1431.0249
308.2102	-1438.1151
308.55725	-1444.0138
308.80145	-1454.254
308.90308	-1470.5127
309.33995	-1472.6187
309.543	-1484.5966
309.93218	-1488.7173
310.24274	-1496.1559
310.47034	-1507.096
310.65028	-1520.0494
310.87325	-1531.1868
311.30233	-1533.621
311.74088	-1535.6573
312.05823	-1542.809
312.07165	-1562.7922
312.46705	-1566.649
312.83082	-1571.8405
313.0598	-1582.7247
313.1522	-1599.372
313.31456	-1613.0675
313.80685	-1612.8346
314.03528	-1623.7405
314.42914	-1627.6618
314.54704	-1643.235
314.83214	-1651.748
315.1695	-1658.0548
315.15086	-1679.3924
315.51144	-1684.7187
315.68715	-1697.8502
333.5269	-965.2448
356.55378	-13.650082
357.2361	-5.3934682
357.3225	-22.29564
358.017	-13.526195
358.15427	-28.280297
359.10384	-8.74092
359.30105	-20.965191
359.9191	-15.420741
360.2113	-23.635567
360.75937	-21.046774
361.39537	-14.746166
362.03085	-8.467282
362.3809	-14.239129
362.92167	-11.95723
363.19085	-21.142522
363.47467	-29.71018
364.50297	-6.8469475
364.9169	-9.921614
365.31304	-13.746928
365.8841	-10.188082
366.31118	-12.707156
366.39284	-29.809412
367.56347	-0.936359
367.82356	-10.5059164
368.00412	-23.432136
368.98933	-2.3882825
368.99115	-22.861433
369.6162	-17.022756
369.92253	-24.639832
370.62944	-15.34559
371.31724	-6.8565787
371.25722	-29.940855
372.2479	-8.664628
372.5832	-15.058715
373.04073	-16.292663
373.42954	-20.4277
373.83805	-23.731085
375.06783	7.638418
375.10523	-11.331946
375.50151	-15.151005
376.26612	-3.4208311
376.54002	-12.406503
376.87178	-18.949403
377.52417	-11.955908
377.82104	-19.972406
378.70137	-3.3564304
378.97263	-12.45361
379.38315	-15.671157
379.85993	-16.09229
380.3365	-16.521933
381.09144	-5.199799
381.14925	-23.308253
381.92923	-10.928977
382.58912	-3.6189346
382.8604	-12.7143305
383.19564	-19.11068
383.59073	-22.980623
384.2598	-15.28269
384.79718	-13.145663
385.10285	-20.790113
385.61598	-19.676287
386.31924	-10.534999
386.9658	-3.787768
387.26049	-11.895479
388.0686	1.6718888
388.3863	-5.465321
388.51695	-20.497961
389.27124	-9.203232
389.6284	-14.67365
389.98962	-19.97336
390.41367	-22.619706
391.2065	-9.69745
391.57112	-14.853625
392.268	-5.981734
392.87988	-0.69817914
392.8738	-21.504356
393.33983	-22.377851
393.6972	-27.839897
394.5719	-11.460931
395.06452	-11.213726
395.56394	-10.677696
395.98072	-13.631385
396.2969	-20.831297
397.30506	1.1810645
397.65678	-4.5189915
397.5193	-30.87189
398.25443	-20.385315
398.89048	-14.08255
399.28528	-17.962853
400.1399	-2.4327662
400.38535	-12.619372
400.8467	-13.690876
401.07318	-24.678167
401.93456	-8.861284
402.4985	-5.6028034
402.70135	-17.587985
403.4018	-8.565294
403.7315	-15.194708
404.36203	-9.12429
405.0249	-1.6881317
405.345	-8.724155
405.8129	-9.518422
405.8374	-29.033621
406.7496	-11.0708135
406.9989	-21.095119
407.76698	-9.217585
408.34203	-5.4881707
408.40038	-23.574726
409.09808	-14.667606
409.71466	-9.186234
410.07178	-14.657678
410.5171	-16.407103
411.04732	-14.570536
411.44983	-18.126207
412.09518	-11.430029
412.81342	-1.656216
413.3241	-0.64492503
413.96387	5.816181
414.47177	6.709086
414.8261	1.1198785
415.53338	10.430389
415.83593	2.6546627
415.58476	-28.497663
416.33848	-17.226335
416.90683	-13.780646
417.4626	-10.866433
417.83215	-15.812792
418.02312	-28.300258
419.08976	-3.8172265
419.73715	2.9651349
420.02478	-5.4402025
420.29328	-14.653532
420.4151	-30.06021
421.35179	-11.063971
421.76657	-14.100866
422.4923	-4.0119314
423.022	-2.197084
423.10583	-19.206898
423.65755	-16.463195
424.45077	-3.522811
424.73644	-12.012377
425.35493	-6.450014
425.79433	-8.447263
426.35332	-5.3963917
426.7029	-11.186662
427.6103	6.572361
427.62852	-13.206661
428.0886	-14.331832
428.51255	-16.98211
428.91682	-20.463983
429.81202	-3.2187595
430.15788	-9.166249
430.59964	-11.064725
430.9453	-17.019922
431.52826	-12.95711
432.09403	-9.620401
432.8268	0.7671106
433.15026	-6.126297
433.35825	-17.893426
433.98936	-11.798598
434.64433	-4.695003
435.18182	-2.5529143
435.4311	-12.577036
436.00443	-8.920331
436.33463	-15.529142
437.03557	-6.4858036
437.61972	-2.372903
437.75606	-17.165524
438.40785	-10.195857
439.11783	-0.77145354
439.17774	-18.790582
440.00316	-4.491761
440.10983	-20.53631
440.8616	-9.347135
441.30013	-11.381806
441.67007	-16.311907
442.2385	-12.86239
443.15445	5.257772
442.974	-22.909043
443.51793	-20.493442
443.86843	-26.244869
444.73055	-10.396467
445.173	-12.266187
445.3478	-25.434703
446.43124	-0.2424855
446.62	-12.82243
447.24388	-7.0318326
447.9696	3.0580484
448.49392	4.6451094
448.393	-20.1639
449.157	-8.458217
449.58097	-11.107594
450.15946	-7.2322946
450.08295	-31.01182
450.73725	-23.936932
451.55033	-10.158749
451.9996	-11.739864
452.44502	-13.483518
452.93743	-13.24324
453.48833	-10.534999
454.07052	-6.503618
454.32225	-16.424665
455.09952	-4.1583547
455.4549	-9.703683
455.8651	-12.934153
456.28093	-15.927263
457.11428	-1.2928663
457.5025	-5.4515333
457.58608	-22.471835
457.95235	-27.556969
458.54085	-23.259904
459.21666	-15.277215
459.87	-8.242689
460.23814	-13.249343
460.6991	-14.336176
461.12814	-16.772462
461.83507	-7.475631
462.46205	-1.5544247
462.79408	-8.084859
463.14392	-13.863525
463.79344	-6.9908506
464.02084	-17.937924
464.70223	-9.720233
465.37022	-2.0677216
465.53174	-15.79674
465.8167	-24.314823
466.4547	-17.927333
467.2787	-3.6882407
467.20456	-27.367017
468.3569	0.73312786
468.66862	-6.653942
469.2961	-0.71158574
469.57982	-9.281905
470.22613	-2.5445655
470.44082	-14.028726
470.8873	-15.727811
471.6454	-4.27062
471.76613	-19.7218
472.806	3.6300743
473.10905	-4.1225647
473.49087	-8.5513185
473.8491	-13.976414
474.3616	-12.888073
474.80367	-14.77277
475.58592	-2.2958488
476.0975	-1.2467862
476.58614	-1.1659747
477.004	-4.072364
477.3263	-11.0141115
477.98017	-3.9586862
478.36915	-8.082971
478.62477	-17.83953
479.53034	-0.15749946
479.9124	-4.5770926
480.01345	-20.857921
480.7747	-9.2678165
481.6494	7.1127
481.5711	-16.74401
482.43464	-0.83282784
482.54026	-16.921723
483.15104	-11.6847
483.83646	-3.2950559
484.4037	0.10254334
485.1499	11.056893
485.1172	-10.870777
485.88436	0.9686128
486.56375	9.103541
486.7725	-2.6337036
487.66987	14.703863
487.984	7.418787
488.0422	-10.673553
488.7513	-1.2822935
489.03763	-9.744473
489.84344	3.7272026
490.0908	-6.3772776
490.78085	2.2059594
490.86134	-14.94427
491.67693	-1.0586054
492.1146	-3.128115
492.4662	-8.83422
493.00274	-6.7299248
493.4824	-7.0282456
494.0592	-3.2253685
494.47317	-6.29574
494.9594	-6.31628
495.3105	-12.044481
496.11543	1.3906914
496.72417	6.544216
497.06676	0.45758455
496.9987	-22.96209
497.9704	-2.4869846
498.2217	-12.425577
498.9186	-3.5520812
499.3536	-5.737645
499.92775	-2.0458318
500.5649	4.3063487
500.96463	0.6343451
501.5002	2.696277
501.6442	-11.772722
502.2472	-6.863376
502.7152	-7.653481
503.3049	-3.306763
504.00035	5.505924
504.12154	-9.926148
504.63376	-8.849227
505.18184	-6.2583046
505.552	-11.1774695
506.50806	8.63545
506.8156	1.0707808
507.06626	-8.893137
507.9709	8.751688
508.0022	-10.477086
508.2896	-18.892938
509.1127	-4.6900934
509.5724	-5.8310427
510.23596	1.6354399
510.491	-8.143781
511.27597	4.4467594
512.01494	15.095161
512.0735	-2.981378
512.36987	-11.017133
513.12855	0.4662158
513.49673	-4.5375006
514.1359	1.8960521
514.29146	-12.081961
515.2595	8.236884
515.79434	10.269855
516.02785	-0.41962722
516.64944	5.273497
516.79143	-9.2787705
517.4588	-1.6539472
518.02675	1.7776169
518.57734	4.4736667
518.95984	0.07459578
519.32346	-5.1233544
520.0507	5.031156
520.29816	-5.0704367
520.63746	-11.293802
521.08516	-12.940345
522.03677	6.687936
522.297	-2.8743002
522.493	-15.149122
523.32757	-0.46268523
523.8783	2.2412738
524.2724	-1.6696226
524.849	2.1251523
525.0106	-11.600113
525.9628	8.049923
526.3619	4.3501288
526.7235	-0.9300861
527.1181	-4.81681
527.7578	1.6397354
527.9649	-10.1629686
528.8657	7.316619
529.22763	2.0488333
529.3711	-12.440988
529.79954	-14.90197
530.36683	-11.499268
531.0249	-4.265347
531.5546	-2.4533515
531.829	-11.414098
532.1638	-17.827635
533.2024	5.4707168
533.34685	-8.977177
534.18427	5.8284796
534.51845	-0.6114265
535.21785	8.366812
535.1937	-13.201186
535.76775	-9.51322
536.52906	2.0801841
536.67765	-12.195746
537.3789	-3.137365
537.7231	-9.1536275
538.2928	-5.651336
538.91614	0.11633104
539.23515	-6.963688
540.0047	4.9765747
540.57546	8.525637
540.971	4.675738
540.9603	-16.324336
541.7622	-3.0163157
542.353	1.377092
542.8319	1.0478865
543.18366	-4.6483538
543.90125	5.098386
544.13727	-5.4870856
544.44115	-13.2057195
545.2078	-1.3865375
545.63617	-3.8493306
546.4353	9.338623
546.6565	-1.8690488
547.25626	2.902245
547.67133	-0.1203556
548.2717	4.677814
548.47317	-7.366854
548.9275	-8.731688
549.39204	-9.668934
549.9984	-4.618707
550.5818	-0.5367128
551.1565	3.180752
551.65435	3.6500945
552.1015	1.9776394
552.4368	-4.4135906
552.7656	-11.080023
553.4651	-2.0979336
553.8211	-7.615001
554.53495	1.9737072
554.85066	-5.2445565
555.28614	-7.407643
555.95433	0.25317232
556.02965	-17.114535
557.1631	10.189783
557.17214	-9.97641
557.59995	-12.464295
558.21386	-7.09453
558.66315	-8.674641
559.2997	-2.3489147
559.7958	-1.9512011
559.89153	-18.45896
560.7337	-3.451043
561.2211	-3.4242299
561.49156	-12.551918
562.39065	4.8566554
563.00104	10.077769
563.21517	-1.4311065
563.5214	-9.049693
564.3537	5.540413
564.78785	3.3220592
565.54984	14.943895
565.78307	4.2416296
566.31836	6.2921053
566.644	-0.50800754
566.9655	-7.480729
567.74246	4.77075
568.26684	6.3597122
568.2141	-16.414847
569.04935	-1.6998031
569.75364	7.485636
570.1845	5.12841
570.53455	-0.6413335
571.1042	2.859779
571.71013	7.89299
572.13447	5.2585297
572.83734	14.3841866
573.14816	6.95969
573.24166	-9.639851
573.83187	-5.2719747
574.40343	-1.6896428
574.8571	-3.0854336
575.611	8.195902
575.9465	1.8109585
576.2841	-4.485188
576.64056	-9.983369
577.64515	11.879864
577.8538	0.14371364
578.1561	-7.643518
578.6017	-9.379804
579.1544	-6.5939264
579.99245	8.238772
580.2794	-0.1948944
580.72766	-1.8192292
581.18644	-2.9966721
581.7009	-1.8265602
582.262	1.3140497
582.9089	8.076548
583.387	7.715091
583.6051	-3.6295075
584.3365	6.700934
584.7762	4.7197424
585.1309	-0.85435906
585.8453	8.7588305
586.40126	11.679999
586.16484	-18.848369
587.03563	-2.6340802
587.7181	5.6310174
588.0281	-1.8303356
588.66425	4.4780113
589.16146	4.9210653
589.77014	10.070429
590.14957	5.541615
590.6316	5.3445113
591.097	4.4432617
591.55184	3.0990304
592.3681	17.0118
593.0234	24.128729
593.2105	11.478684
593.80415	15.992764
594.02936	4.9536534
594.54845	6.321945
594.8735	-0.50573873
595.50274	5.5121563
596.06833	8.842656
596.55775	8.957912
596.9809	6.2732194
597.1136	-8.6714125
598.1336	13.8436545
598.51067	9.212484
598.77914	-0.0009339286
599.62406	15.120656
600.1181	15.431129
600.48524	10.383354
600.6793	-1.9718042
601.7573	22.989093
601.8613	6.832785
602.4311	10.340349
602.55746	-4.872145
603.03887	-5.097443
603.89794	10.6239505
604.27453	5.9742216
604.71257	3.919961
605.35007	10.28345
605.81755	9.4725495
605.9848	-4.01533
606.58834	0.9166769
607.3739	13.534092
607.6666	5.343323
607.7464	-11.834477
608.541	1.1610488
609.127	5.354685
609.58484	4.135628
610.32506	14.83776
610.55755	4.1041246
611.0706	5.218117
611.54367	4.639666
612.0772	6.6176834
612.4982	3.8404098
612.5352	-15.143508
613.4984	4.973364
613.8097	-2.4351831
614.31984	-1.4441365
615.094	10.68967
615.5508	9.426209
615.7672	-1.9857577
616.4497	6.281528
617.1267	14.314835
617.49654	9.379685
617.92116	6.7595105
618.3787	5.5272622
618.6622	-3.0518947
619.80586	24.682133
620.03215	13.688609
620.22207	1.1585961
620.7563	3.161539
621.37167	8.5951316
621.98393	13.894644
622.2789	5.798851
622.8	7.2497655
623.3627	10.459269
623.9271	13.739222
624.18883	4.2417597
624.9428	15.523853
624.8596	-8.538476
625.74014	8.090134
626.18443	6.2987146
626.55647	1.4565988
627.30555	12.533119
627.36336	-5.574856
627.9151	-2.8306728
628.58066	4.7210603
628.9626	0.29800587
629.4949	2.2201193
629.81536	-4.7964133
630.35105	-2.7305404
631.0113	4.596608
631.4178	1.208075
631.72627	-6.314576
632.3467	-0.66852773
632.59347	-10.799203
633.20994	-5.322171
633.7506	-3.04681
634.4865	7.47714
634.8961	4.217964
635.4995	9.144227
635.89226	5.178835
636.41653	6.7640438
636.93915	8.279373
637.2394	0.40650052
637.9809	11.164061
638.1942	-0.37864525
638.5383	-6.3997193
639.13586	-1.7213702
639.7216	2.4590163
640.1383	-0.4972778
640.6306	-0.25947912
641.01425	-4.6126627
641.9451	14.139016
642.26316	7.0171993
642.6071	0.9901396
642.9874	-3.5022256
643.7492	8.111795
643.9379	-4.472158
644.6562	5.30574
645.091	3.1152034
645.8018	12.573069
646.1068	4.901601
646.53335	2.362323
647.213	10.508371
647.4798	1.2235575
648.04595	4.5758345
648.8029	15.983036
648.9831	3.0436957
649.416	0.77277366
649.6041	-11.835423
650.5679	8.307508
650.7894	-2.890917
651.40046	2.3591127
651.7915	-1.6807782
652.31103	-0.295928
652.7991	-0.23757575
653.50304	8.932507
653.72564	-2.2178574
654.30726	1.7891672
655.117	15.425272
655.3999	6.819984
655.6635	-2.6000885
656.22385	0.5087627
656.78	3.440889
657.17	-0.6415263
657.96917	12.548332
658.2372	3.3154501
658.89805	10.6666
659.36166	9.69235
659.69584	3.2523764
660.2545	6.2897335
660.6955	4.357715
661.08134	0.09952574
661.5685	0.11943384
661.92814	-5.2468208
662.6634	5.24663
663.4098	16.21013
663.9772	19.61473
664.0892	3.7960737
664.68516	8.406659
665.009	1.5308596
665.27724	-7.692432
666.0769	5.5193302
666.40337	-1.247544
666.83447	-3.595704
667.49584	3.780022
667.7954	-4.122596
668.7966	17.598084
668.87907	0.53142386
669.6506	12.555883
669.963	5.1960792
670.2322	-3.9873825
671.1976	16.220143
671.39587	4.0442255
671.87233	3.610794
672.65785	16.224107
672.8377	3.2705045
673.50936	11.077989
673.84804	4.8275732
674.4242	8.602498
674.6105	-4.080296
675.4135	9.272693
675.94146	11.014113
676.1748	0.31613392
676.6268	-1.1480798
677.31423	7.3237935
677.61397	-0.569763
678.51664	16.991547
678.61447	0.5720247
679.4072	13.490882
679.6194	1.9011548
680.2945	9.853991
680.6438	4.0534754
681.27537	10.1680634
681.69544	7.355695
682.21857	8.891058
682.59055	4.047436
683.48277	21.166692
683.4314	-1.5508062
684.2427	12.153444
684.6634	9.365261
684.9436	0.6449717
685.51026	4.021748
686.12303	9.343922
686.34637	-1.7770322
687.19595	13.54376
687.40337	1.7521489
688.27774	18.116762
688.33066	-0.197773
688.99465	7.285457
689.16734	-5.9718164
689.9941	8.3849264
690.76935	20.564826
691.1496	16.069627
691.36905	4.786403
691.7654	0.9734823
692.2778	2.0569536
692.6309	-3.5856962
693.3106	4.560724
693.84106	6.4088145
694.31127	5.711771
694.68655	1.0068239
695.3234	7.3458895
695.8834	10.437177
696.3223	8.418178
696.7348	5.285742
696.9629	-5.6318856
697.57573	-0.309904
698.1962	5.335472
698.67014	4.7979264
698.6025	-18.606073
699.51136	-0.7850484
700.108	3.8549147
700.58684	3.523185
701.2583	11.320994
701.43017	-1.9706743
702.2075	10.298937
702.25474	-8.255203
703.336	16.846127
703.8183	16.65752
703.9428	1.3667075
704.7151	13.4225174
705.0219	5.8255965
705.80626	18.392296
706.2514	16.636555
706.32206	-0.9286334
706.82665	-0.17298652
707.25196	-2.7664646
707.8177	0.5691954
708.25615	-1.4681159
708.9071	5.4658877
709.49187	9.605104
709.7148	-1.5314048
710.3835	6.1508476
710.96804	10.278352
711.37225	6.795493
711.79113	3.93148
712.422	10.017363
712.6661	-0.224353
713.4903	14.021774
713.90394	10.9361175
714.1578	1.1051492
714.70635	3.7153384
715.1532	2.0324046
715.75715	6.9817862
716.4143	14.178671
716.6377	3.0607656
717.10525	2.2497707
717.7494	8.8974834
718.0894	2.7024914
718.5463	1.4422462
719.16924	7.194431
719.78997	12.850702
719.7234	-10.5066745
720.6435	7.790822
720.9807	1.4768074
721.7084	11.648173
721.86765	-2.1746066
722.19746	-8.799282
722.67574	-9.154946
723.6061	9.572807
723.81107	-2.321532
724.1946	-6.6786836
724.69084	-6.2769035
725.31816	-0.3414431
726.17087	15.11046
726.30684	0.3019606
726.792	0.23549714
727.19746	-3.1951568
727.99963	10.12354
728.62	15.766714
728.78305	2.1015225
728.9548	-11.196732
729.67833	-1.197998
730.4208	9.599625
730.94503	11.182189
731.27705	4.6500056
731.7528	4.1856718
732.1253	-0.6364237
732.6465	0.8214992
733.10184	-0.5051872
733.77373	7.313028
734.10956	0.9436828
734.6678	3.9626605
735.07	0.39337644
735.4972	-2.1179538
735.88075	-6.476007
736.49915	-0.9170561
737.00045	-0.3012144
737.39005	-4.399453
738.00356	0.951256
738.37634	-3.857639
738.8876	-2.821611
739.2651	-7.434976
739.819	-4.5990677
740.4198	0.21849903
740.72585	-7.407831
741.25995	-5.40835
741.98107	4.487266
742.3024	-2.4943335
742.9622	4.810118
743.29097	-1.8563955
743.65016	-7.2401325
744.3511	1.8024796
744.948	6.455652
745.53736	10.788246
745.4943	-11.5789635
746.42816	7.2991856
746.7409	-0.045700243
746.94105	-12.144568
748.0093	12.405783
748.23515	1.3939018
748.87083	7.680911
749.0889	-3.660504
749.7264	2.7043344
750.09365	-2.339853
750.4242	-8.932043
750.9235	-8.401483
751.27235	-14.22192
752.22215	5.327836
752.93127	14.719104
753.2343	6.963089
753.3277	-9.642116
754.2945	10.624327
754.6501	5.090405
755.1115	4.02043
755.5584	2.3407964
756.0623	3.0666034
756.2919	-7.789121
756.98756	1.0303638
757.3742	-3.1944887
758.024	3.6906953
758.2065	-9.1516725
758.92046	0.4403981
759.2434	-6.473935
759.76726	-4.9061367
760.2174	-6.449418
760.94983	3.924423
761.2935	-2.1156896
762.0044	7.3491
762.58704	11.39729
762.7796	-1.0196142
763.16843	-5.153154
763.29644	-20.297607
764.38755	5.2183054
764.6004	-6.343851
765.18677	-2.136082
765.86997	6.1586313
766.2371	1.1098707
767.00394	12.936419
767.5147	13.948652
767.56623	-4.4207468
767.97204	-7.8369
768.5813	-2.6637316
769.008	-5.1988886
769.4518	-7.0097365
770.04705	-2.4271032
770.27346	-13.417417
770.99384	-3.5542647
771.7422	7.491115
772.03094	-0.8660663
772.35717	-7.641052
773.179	6.5073953
773.4972	-0.6058307
774.106	4.546784
774.5008	0.6645615
774.8743	-4.113534
775.42904	-1.2416882
776.0718	5.344323
776.5292	4.106546
776.8911	-1.1618047
777.259	-6.1787663
778.0081	4.8993366
778.2761	-4.3352405
779.12	10.744247
779.3459	-0.26615103
779.8603	0.9017593
780.51835	8.136604
780.83514	0.9631247
781.37356	3.146052
781.8108	1.0551054
782.63133	15.150272
782.9883	9.671765
783.18294	-2.658064
784.00825	11.636376
784.33044	4.6895664
784.69776	-0.35126264
785.08714	-4.4598812
785.88545	8.693847
786.1158	-2.1294728
786.2314	-17.79723
787.008	-5.5582344
787.50344	-5.1900333
787.9232	-8.01423
788.5891	-0.45304952
789.1107	1.0200107
789.7441	7.2142626
790.03183	-1.186923
790.6529	4.4866966
790.9569	-3.2287719
791.3929	-5.3691973
791.97497	-1.3429146
792.3742	-5.0365168
792.73985	-10.14767
793.36706	-4.2164557
793.7861	-7.073505
794.50695	2.8106543
794.9644	1.5778409
795.7143	12.688079
795.9981	4.122396
796.53387	6.192583
796.76573	-4.567717
797.3656	0.20966146
797.75793	-3.7747336
798.4638	5.4774067
798.63725	-7.748986
799.1788	-5.4330286
799.56817	-9.54184
800.2938	0.5425661
800.63796	-5.4742794
801.56565	13.143396
801.65256	-3.7350787
802.01823	-8.846214
802.8788	6.937594
803.2065	0.22529649
803.4926	-8.245572
804.17476	0.0071683085
804.58625	-3.1681509
805.0889	-2.4945217
805.8367	8.527897
805.99267	-5.4364273
806.55	-2.4537282
807.2069	4.730629
807.4444	-5.7905226
807.9671	-4.2704677
808.48633	-2.8967729
808.9619	-3.3687248
809.4424	-3.6295075
809.95	-2.747767
810.751	10.519864
811.03667	2.0335391
811.4037	-3.0197145
811.5618	-16.892071
812.20907	-10.114292
812.806	-5.461922
813.34946	-3.0640906
813.9673	2.4708044
814.60183	8.712787
814.6901	-8.107332
815.43095	2.6211195
816.06817	8.976609
816.23836	-4.3868
816.7426	-3.646317
817.18224	-5.6343875
817.7469	-2.341929
818.29126	0.091024444
818.85145	3.1948806
819.16056	-4.3033246
819.79005	1.7236319
819.9908	-10.347661
820.7553	1.3794101
821.22335	0.59279816
821.9133	9.17547
821.89587	-12.110971
822.5997	-2.9432296
823.3637	8.763588
823.6084	-1.4524808
824.2389	4.617193
824.5892	-1.1406545
825.1609	2.4471208
825.8203	9.73739
826.18715	4.677814
826.6064	1.8316557
826.9867	-2.6608485
827.75864	9.382071
828.37204	14.731058
828.5266	0.70761946
829.19365	8.321444
829.37817	-4.4343865
830.0073	1.5791637
830.40777	-2.0629735
830.9192	-1.0184709
831.48313	2.2418389
832.0026	3.6266172
832.6249	9.350532
833.15103	11.015248
833.44673	2.9524816
834.12675	11.114909
834.3937	1.836942
835.26004	17.863329
835.49446	7.2144196
835.86116	2.1487371
836.1467	-6.3442277
836.7258	-2.4437201
837.5042	9.873393
837.86466	4.5431653
837.9896	-10.729139
838.72465	-0.24430146
839.36413	6.2069356
840.1344	18.177383
840.3473	6.6182437
840.6137	-2.6816713
841.3295	6.9900947
841.648	-0.1095317
842.1234	-0.5843039
842.59227	-1.3383814
843.2883	7.5007466
843.7663	7.1317292
843.87824	-8.68937
844.84105	11.41202
845.3229	11.207962
845.59593	2.1876385
845.8285	-8.542633
846.6292	4.7153973
847.0648	2.5589604
847.51406	0.978809
847.8517	-5.3132975
848.6466	7.697765
849.0217	2.9872311
849.6343	8.30355
850.20264	11.750816
850.7596	14.716275
850.93046	1.3829479
851.1728	-8.932607
852.1791	13.002901
852.4837	5.317828
853.27724	18.272188
853.29776	-1.4076472
853.68845	-5.460223
854.2634	-1.7332657
855.0676	11.66961
855.27324	-0.19362996
855.78176	0.7276397
855.93757	-13.240276
856.70496	-1.3908823
856.92676	-12.572691
857.46467	-10.409981
858.21756	0.82943103
858.45664	-9.624356
859.28406	4.7614777
859.8269	7.1321104
860.1992	2.302406
860.26074	-15.646604
861.5164	16.818987
861.70854	4.3840352
862.13896	2.009174
862.67414	4.0578205
863.1768	4.7308845
863.5902	1.6361528
863.8345	-8.594376
864.36205	-6.86999
865.1952	7.758799
865.67593	7.5079205
866.12744	6.022615
866.37164	-4.2138103
867.19405	9.959096
867.8663	17.794018
868.251	13.490313
868.4975	3.350285
868.7576	-6.2158113
869.3958	0.1833729
869.6398	-10.062679
870.58135	9.141098
870.89956	2.0282482
870.99954	-14.297082
871.8408	0.673982
872.65323	14.425688
873.09803	12.659185
873.2085	-3.225001
873.8375	2.7853477
873.953	-12.882787
874.9471	8.537909
875.25603	1.0358341
875.5196	-8.384001
876.0651	-5.900999
876.4626	-9.66523
876.70156	-20.121783
877.58684	-3.2920337
877.852	-12.644235
878.4172	-9.328438
878.96575	-6.7164507
880.09455	20.39354
879.6679	-18.164675
880.53736	-2.004267
880.9566	-4.8511785
881.4064	-6.4078213
882.0581	0.5610752
882.7153	7.762681
883.12095	4.340717
883.5915	3.6601473
883.9752	-0.68722523
884.34035	-5.8158244
884.9687	0.16633445
885.3774	-3.125281
885.79185	-6.17313
886.1096	-13.303515
887.0765	6.9717786
887.457	2.4907437
887.53643	-14.703867
888.2627	-4.5870733
888.59855	-10.9538715
889.2239	-5.099519
890.0125	7.649358
890.45193	5.657194
890.47535	-13.90031
891.0228	-11.333838
891.6201	-6.661735
892.2253	-1.658292
892.8182	2.8276524
893.1958	-1.7753373
893.3936	-13.9698045
893.9671	-10.301204
894.35576	-14.4399276
895.33944	6.5430864
895.2437	-18.04349
896.11973	-1.6040918
896.60483	-1.6704206
897.12165	-0.39469727
897.7908	7.309064
898.0221	-3.4704444
898.6291	1.6095684
899.2098	5.580709
899.7737	8.84196
900.3676	13.370214
900.1035	-18.323745
901.1206	4.070662
901.4564	-2.2961717
901.9233	-3.1315137
902.7368	10.6705955
902.6374	-14.072237
903.06287	-16.65412
904.0701	5.3234956
904.3312	-4.1958706
904.8132	-4.3926824
905.22474	-7.563258
906.1089	9.217394
906.50536	5.412701
906.7595	-4.4024706
907.421	2.9804293
907.65695	-7.602348
908.243	-3.4069629
908.39495	-17.536236
909.32457	1.1661469
909.82985	1.9548707
910.241	-1.2330031
910.442	-13.291266
911.3055	2.6205544
911.94084	8.8974834
912.1658	-2.1504346
912.51906	-7.781001
913.46215	11.492208
913.8929	9.132031
[truncated: 56 more rows]
