# Supplementary material for: Staphylococcus aureus vWF-binding protein triggers a strong interaction between clumping factor A and host vWF
Source: Commun Biol. 2021 Apr 12;4:453. doi: 10.1038/s42003-021-01986-6 (PMC8041789; doi:10.1038/s42003-021-01986-6)
Supplement: Supplementary file 3 — Supplementary Data 1 [file 42003_2021_1986_MOESM3_ESM.zip › Supplementary Data 1/Fig S1 cell 4 curve_3.tsv]

x	y
-59.29077	204.90108
-59.004638	196.42879
-58.340763	203.90403
-57.911876	201.4585
-57.58975	194.50572
-57.320257	185.33101
-57.112864	173.53459
-56.26902	188.60756
-55.861406	185.26397
-55.4912	180.34102
-54.92375	183.74534
-54.78493	169.05365
-54.285966	169.56656
-53.57836	178.88775
-53.245664	172.38118
-53.135185	156.49304
-52.83335	148.68348
-52.55783	139.763
-51.97621	143.7653
-51.224887	154.93201
-50.602715	160.64641
-50.81245	131.23945
-50.411185	127.62749
-49.42453	148.72945
-49.00291	145.97673
-48.554224	144.36678
-48.33081	133.24636
-48.126232	121.3307
-47.502212	127.12288
-46.995453	127.9646
-46.482278	129.07705
-46.389818	112.4279
-45.89181	112.90022
-45.12394	124.76535
-44.733547	120.69425
-44.229747	121.41094
-44.252726	99.88807
-43.801695	98.377
-42.8113	119.6365
-42.50046	112.20676
-41.59523	129.87102
-41.73185	103.55025
-41.110138	109.24502
-41.03919	91.68744
-40.19506	106.771904
-39.54136	113.81708
-39.652672	88.56481
-38.946954	97.80588
-38.59554	92.088934
-37.70531	109.11962
-37.531333	95.911674
-36.895536	102.20073
-36.796944	85.81024
-36.196855	90.591736
-35.69917	91.04995
-34.90951	103.834656
-34.975688	80.48788
-34.73365	70.153404
-34.199584	72.14751
-33.496494	81.27727
-32.940726	84.18764
-32.896235	65.51301
-32.42588	64.81729
-32.022335	61.30109
-31.372604	68.1782
-30.621376	79.34043
-30.290405	72.76013
-30.162482	57.607672
-29.73136	55.255626
-29.042532	63.78333
-28.515124	65.496206
-28.159839	59.94247
-27.912352	49.837703
-26.956604	69.634104
-26.839398	54.029097
-26.34635	54.291356
-25.691637	61.37871
-25.498982	48.958986
-25.174351	42.111006
-24.101405	66.855174
-24.298203	37.993598
-23.55081	48.993705
-23.259767	40.72758
-23.10966	26.511512
-22.174968	45.418894
-21.56226	50.732855
-21.495415	33.001536
-20.765437	43.266286
-20.332175	41.004356
-19.74851	45.09209
-19.034802	54.67
-19.1002	31.355696
-18.766057	24.909122
-18.154351	30.180677
-17.848697	22.53131
-17.103948	33.419618
-16.792796	26.002372
-15.846727	45.389907
-15.13926	54.704203
-14.665199	54.164635
-13.7891805	70.59478
-13.864891	46.845014
-13.662465	34.837532
-13.032895	40.86317
-12.236892	53.915164
-12.070453	40.388397
-11.5972165	39.81392
-11.400001	27.586447
-11.180585	16.296223
-10.075553	42.394744
-9.956538	26.865796
-9.2469215	36.270716
-9.0809085	22.725903
-8.679083	19.13654
-8.1658325	20.251321
-7.573024	24.724842
-7.278385	16.610291
-6.5829027	25.418445
-6.319614	15.980335
-5.6644143	23.08785
-5.2745253	18.994525
-5.1400844	4.116728
-4.0855777	28.082082
-3.5266152	31.12663
-3.7266865	2.1264381
-2.5004412	33.3422
-2.675739	5.3878776
-2.2103046	4.483853
-1.3854504	18.75374
-1.3145881	1.191735
-0.7771546	3.3273358
0.25350014	26.285646
-0.080852415	-8.383657
0.603575	-0.042315916
1.4078534	13.35886
1.5659013	-0.522397
2.2059368	5.9447976
2.887488	14.164685
2.9930345	-1.933083
3.786064	10.9931595
4.0319046	0.8182744
4.590733	3.857057
5.2778146	12.310403
5.4823315	0.39090492
6.0445555	3.5730303
6.275537	-7.229193
6.670244	-11.119293
7.478773	2.4612662
8.102706	8.248577
8.15506	-10.094959
8.912849	1.3434626
9.110143	-10.880988
10.0469	8.113045
10.652009	13.105615
10.455539	-15.742742
11.1928955	-5.1669515
11.890602	3.73486
12.186353	-4.3329906
13.067686	12.3211285
13.194335	-2.8858198
13.653539	-4.053116
15.026618	33.36148
14.879954	6.6157813
15.593276	16.176798
15.395534	-12.725298
15.871002	-13.205922
16.775491	4.4257874
17.229642	3.0451924
17.347526	-12.5319165
18.044078	-3.6788437
18.526393	-3.870495
18.783746	-13.559448
20.029894	18.496338
19.672218	-17.157921
20.111939	-19.14771
20.850788	-8.509032
20.998787	-22.814736
21.886647	-5.8851496
22.736758	9.450798
22.604267	-16.696627
23.340894	-6.1517076
23.41446	-23.59985
24.334193	-5.3246426
25.213996	11.264784
24.889278	-22.997984
25.621485	-12.639748
25.92406	-20.419666
26.729625	-6.9644286
28.349728	40.878845
28.334032	19.662298
28.010872	-14.534742
29.509396	28.175658
29.87125	22.89843
29.93985	5.2406564
30.43026	5.3907113
30.492266	-12.5455115
31.53067	10.739699
31.98199	9.2394755
32.46992	9.284798
32.889815	6.457902
33.033466	-8.031413
33.822538	4.727467
34.656022	19.36146
34.473718	-8.88904
35.091126	-3.377411
35.594088	-2.697361
35.93769	-8.745284
36.924217	12.3497705
37.213432	4.0058746
37.31896	-12.093028
38.05909	-1.400371
38.189704	-16.43998
39.3496	11.9742116
39.919207	15.467792
39.510414	-22.344564
40.57253	1.9417413
40.7954	-9.203247
41.04405	-19.25971
42.203368	9.130129
41.983043	-20.725551
42.645365	-13.317708
43.30928	-5.8426567
43.905995	-1.2046887
44.910678	20.656784
44.673673	-9.903012
45.033786	-15.25381
46.300727	17.679752
46.327507	-1.7437588
47.360075	21.295098
47.515627	7.308103
47.26975	-23.626214
48.466088	6.3264637
48.786156	-0.71499886
49.238718	-2.1627255
50.34126	23.830103
50.11014	-6.481348
50.702788	-2.0148542
51.63998	16.99732
51.252858	-19.900092
52.67417	19.550498
52.757297	2.5060236
52.72779	-19.293804
54.316807	27.237072
54.09565	-2.6537336
54.368716	-11.679491
54.91563	-9.143943
55.44976	-7.1481796
56.30385	8.355664
56.645188	2.212173
56.943176	-5.7614503
57.59763	1.3143806
57.9784	-3.1644166
58.39572	-6.1000584
59.15703	5.4868354
59.25491	-10.935071
59.714345	-12.092463
60.60235	4.843046
60.62227	-14.86988
61.66234	8.485636
61.60515	-14.482928
61.92109	-21.69851
63.285356	15.343846
63.03126	-15.937637
63.57608	-13.490518
64.36494	-0.74052515
64.39861	-19.872897
65.56025	8.614949
65.628285	-9.066894
65.671344	-27.802852
66.64629	-7.1969006
67.05901	-10.326525
67.465585	-13.715915
68.01863	-10.9215935
68.50863	-10.78864
68.9815	-11.3791745
69.57886	-6.7137927
69.705	-21.942502
70.49809	-9.013828
70.49543	-29.680106
71.26253	-17.848988
71.85058	-13.576634
72.604664	-2.294917
73.29192	6.165939
72.92144	-30.02925
73.56923	-23.234617
74.19236	-17.481724
74.48161	-25.82375
75.04269	-22.690162
75.47256	-25.095846
75.933556	-26.187665
76.220296	-34.63625
76.75513	-32.610453
77.359594	-27.645377
77.5914	-38.412874
78.21656	-32.574006
78.883374	-24.976235
79.004266	-40.426582
79.67158	-32.80799
80.07427	-36.360876
80.84241	-24.485747
81.27885	-26.614277
81.498484	-37.895423
81.901185	-41.44826
82.89758	-19.936535
83.011045	-35.700227
83.736836	-25.612724
84.4414	-16.421281
84.528416	-33.301834
85.50815	-12.49358
85.417156	-36.888863
86.00656	-32.559275
86.577984	-28.989066
86.77872	-41.06814
87.26802	-40.964804
87.5653	-48.968267
88.00511	-50.95414
88.904045	-33.55697
89.15955	-43.324108
89.51439	-48.89726
89.97962	-49.80982
90.37489	-53.676487
91.10924	-43.227602
91.516206	-46.600064
91.56386	-65.14214
92.342816	-52.810045
93.045145	-43.71314
93.1476	-59.941635
94.2154	-35.415067
94.01338	-64.49778
94.509545	-64.104715
95.488915	-43.31145
95.67807	-55.879613
95.7883	-71.77949
96.62854	-56.86031
96.722346	-73.454
97.76372	-50.043202
98.349766	-45.855267
98.6733	-52.750367
99.604044	-34.010024
99.620145	-53.883797
99.92057	-61.75436
101.30028	-24.059888
100.83413	-64.293446
101.72145	-47.386494
101.86226	-61.99533
102.564776	-52.890494
103.02877	-53.85535
103.24582	-65.24563
103.806315	-62.13641
104.49433	-53.643624
104.846485	-59.33009
105.5399	-50.609378
105.92188	-55.036777
106.505	-50.97241
106.93826	-53.23458
107.1965	-62.88595
107.60625	-66.141134
108.33749	-55.82334
108.40243	-73.635105
108.939545	-71.513
109.65395	-61.906105
109.8887	-72.54903
110.307305	-75.430315
111.07002	-63.78355
111.28788	-75.139485
111.90631	-69.58465
112.404756	-69.09471
112.84794	-70.93814
113.15327	-78.60129
113.63697	-78.734054
114.46565	-64.30269
115.005946	-62.04613
115.080454	-79.454145
115.338345	-89.12026
116.07718	-78.481756
116.62634	-75.851075
117.21583	-71.517535
117.690824	-72.017774
117.783735	-88.64907
118.400635	-83.15825
118.961054	-80.05214
119.22158	-89.60691
120.39841	-60.47717
120.49394	-76.99779
121.05308	-73.94558
121.57221	-72.58227
121.5158	-95.51773
122.49049	-74.92143
122.80665	-82.127506
122.98037	-95.347195
123.8187	-80.508364
124.22481	-83.916485
124.53593	-91.33489
125.26012	-81.31507
125.15775	-106.18997
126.37022	-75.555145
126.60364	-86.25445
127.2185	-80.85025
127.3062	-97.701215
127.91727	-92.45628
128.29632	-97.00713
128.93815	-90.463345
129.19863	-100.0201
129.41587	-111.402096
130.28405	-95.3028
130.41387	-110.375695
131.13097	-100.65445
131.9033	-88.601494
131.95994	-106.764125
132.86643	-89.04716
132.9895	-104.404825
132.98407	-125.18722
133.97936	-103.72213
134.46285	-103.86339
134.92209	-105.02832
135.40904	-105.023684
135.8397	-107.395835
136.474	-101.17021
136.6629	-113.74818
137.18562	-112.23342
137.67443	-112.14994
137.9553	-120.84596
138.59419	-114.42672
139.3084	-104.82785
139.57715	-114.034275
139.98572	-117.33936
140.78775	-104.0326
140.83234	-122.70306
141.37883	-120.1842
142.20727	-105.76284
142.23598	-125.10411
142.92867	-116.41314
143.14092	-128.0058
143.68881	-125.42856
144.43454	-114.498216
144.78356	-120.31676
145.18395	-123.96648
145.64597	-125.01385
146.06567	-127.84808
146.39485	-134.50374
146.96636	-130.92918
147.52543	-127.87954
147.75858	-138.58951
148.10574	-144.48635
148.94185	-129.74097
149.19952	-139.41535
149.67878	-139.73508
150.32481	-133.01447
150.78328	-134.21184
151.12934	-140.1549
151.72472	-135.57264
152.1678	-137.4195
152.6595	-137.21431
152.92015	-146.76314
153.76052	-131.83718
153.92706	-145.3597
154.49088	-142.10949
154.63691	-156.49722
155.3499	-146.94951
156.0815	-136.61584
155.97706	-161.57824
156.55823	-157.59556
157.14409	-153.41463
157.87737	-143.01012
158.27256	-146.87909
158.72126	-148.48864
159.24206	-147.05454
159.07409	-174.69878
160.41844	-138.49621
160.78155	-143.71906
161.07842	-151.73933
161.36086	-160.3679
161.74413	-164.74047
162.36335	-159.15094
162.99143	-153.18763
163.12958	-167.90784
163.87698	-156.90722
163.87261	-177.64465
164.90966	-154.41519
165.29883	-158.5387
165.70992	-161.73593
166.15672	-163.42537
166.46143	-171.1142
166.70678	-181.30872
167.74295	-158.11699
168.03982	-166.13645
168.55887	-164.77622
169.26278	-155.6117
169.53	-164.88273
169.8407	-172.31805
170.55865	-162.56083
170.58086	-182.17554
171.26406	-173.88506
171.31393	-192.33247
172.11363	-179.12354
172.66412	-176.4363
173.13248	-177.2154
173.4869	-182.80555
174.26328	-170.58091
174.58864	-177.39751
175.06414	-177.87562
175.23563	-191.1886
175.56829	-197.69676
176.25877	-189.09879
176.58567	-195.85056
177.26688	-187.64369
177.83917	-184.03554
177.68816	-210.96327
178.5954	-193.21421
178.94133	-199.16263
179.534	-194.69384
179.8372	-202.44614
179.87513	-221.39714
181.16334	-187.56438
181.6336	-188.2637
181.80344	-201.6456
182.11315	-209.12304
182.88078	-197.26769
183.13482	-207.09544
183.51294	-211.68443
183.9041	-215.72287
184.42799	-214.15825
184.90115	-214.7348
185.38863	-214.70677
185.80215	-217.80135
186.4662	-210.31911
186.87822	-213.47654
187.37141	-213.20758
187.74615	-217.93978
188.11606	-222.87525
188.992	-206.44693
189.17805	-219.14483
189.78038	-214.26835
190.11415	-220.72957
190.3579	-230.99159
190.94509	-226.75398
191.3491	-230.24996
191.75313	-233.74483
192.61506	-217.90825
192.69683	-235.00882
193.34462	-228.21278
193.72703	-232.62003
194.31046	-228.54145
194.7769	-229.40155
194.76201	-250.5827
195.76252	-228.89535
195.79895	-247.91
196.5674	-236.0199
197.22766	-228.69705
196.89101	-263.46247
197.65695	-251.67826
198.22335	-248.3182
198.5212	-256.29543
199.35037	-241.84255
199.33869	-262.8876
199.51395	-276.04063
200.58118	-251.5364
200.90383	-258.46716
201.42299	-257.10142
201.74058	-264.24563
202.49624	-252.8953
202.72482	-263.7973
203.28996	-260.4909
203.59802	-268.0369
204.1216	-266.48445
203.9538	-294.12095
204.99729	-270.61894
205.52318	-268.9693
205.80556	-277.59997
206.3774	-274.01048
207.10405	-263.88436
207.3737	-273.05247
207.68493	-280.4652
208.11007	-283.06907
208.47514	-288.20785
208.82439	-294.0154
209.61225	-281.30576
210.14361	-279.42512
210.40982	-288.73798
210.84682	-290.84063
211.22189	-295.55808
211.94715	-285.49108
212.05193	-301.61942
212.52428	-302.2298
213.17035	-295.5059
213.21962	-313.97795
214.18401	-293.81558
214.47627	-302.02882
214.50886	-321.20487
215.1127	-316.2638
215.55775	-318.0269
216.06208	-317.287
216.85787	-304.2422
217.44725	-299.9113
217.63098	-312.70672
217.71369	-329.7664
218.10992	-333.59043
218.83538	-323.51513
219.21173	-328.17798
219.85325	-321.64604
219.74262	-346.86848
220.64617	-329.2746
221.04034	-333.18534
221.37058	-339.79472
221.87811	-338.9199
222.19365	-346.15047
222.85765	-338.66918
223.32925	-339.31088
223.54091	-350.92707
224.19077	-344.0427
224.43287	-354.37375
224.79608	-359.59116
225.32504	-357.8114
225.72021	-361.6794
226.2142	-361.37668
226.18316	-383.23816
226.88063	-374.34408
227.46117	-370.38653
227.87633	-373.41116
228.63294	-362.02066
228.4947	-388.4081
229.08107	-384.20492
229.60478	-382.6465
230.46327	-366.9542
230.56906	-383.03968
230.81556	-393.18432
231.54627	-382.88708
231.62723	-400.02088
232.20535	-396.1652
232.65635	-397.6765
232.65915	-418.10952
233.61869	-398.15096
234.0088	-402.23344
234.19695	-414.84127
234.83165	-408.59752
235.31695	-408.66024
235.22884	-432.9316
235.78707	-429.91585
236.56021	-417.82708
236.92193	-423.10686
236.8984	-444.6522
237.39518	-444.23032
237.77001	-448.95723
238.39274	-443.21807
238.70834	-450.44535
239.14714	-452.4721
239.7912	-445.83232
239.67206	-471.41396
240.8382	-442.73318
240.9948	-456.6723
241.26663	-465.74805
241.87793	-460.49162
242.07495	-472.7259
242.7245	-465.854
243.22767	-465.16282
243.12249	-490.15486
243.90707	-477.5829
244.2256	-484.6865
244.76145	-482.61495
245.0661	-490.30463
245.61868	-487.5274
245.92674	-495.07215
246.23856	-502.45963
246.8245	-498.27353
246.9719	-512.6021
247.64415	-504.7724
247.5482	-529.3745
248.25212	-520.20654
248.7773	-518.58645
248.9315	-532.627
249.46854	-530.5061
250.01316	-528.06404
250.2419	-538.95816
250.95812	-529.2729
251.23734	-538.03534
251.71852	-538.27215
252.05097	-544.78805
252.36886	-551.91884
252.8933	-550.32817
252.80997	-574.3975
253.4564	-567.65836
253.81388	-573.1165
254.27153	-574.3478
254.90834	-568.01264
255.34314	-570.2078
255.67772	-576.63346
256.1087	-578.98947
256.49072	-583.4126
256.88576	-587.2865
257.07547	-599.82785
257.52846	-601.25516
257.90163	-606.05043
258.39	-605.9836
258.8056	-608.98875
259.14164	-615.3532
259.5899	-616.9792
259.87683	-625.41733
260.32737	-626.9467
260.75188	-629.57567
260.87943	-644.74137
261.43007	-642.04564
261.91623	-642.07206
262.20036	-650.6277
262.44044	-661.04316
262.8382	-664.8015
263.25952	-667.56456
263.54346	-676.12804
263.93278	-680.2425
264.50851	-676.487
264.71744	-688.2177
265.34212	-682.3957
265.7604	-685.2876
266.0988	-691.5521
266.57833	-691.8587
266.7838	-703.7346
267.0443	-713.28726
267.59852	-710.44
268.20783	-705.26734
268.36898	-719.0145
268.6641	-727.10543
268.99284	-733.77776
269.42809	-735.95263
269.7687	-742.12464
269.8204	-760.49184
270.45607	-754.2056
270.94475	-754.1255
271.19253	-764.21486
271.61988	-766.7241
271.90606	-775.19324
272.1745	-784.4104
272.75863	-780.30093
273.1161	-785.76035
273.2051	-802.55325
273.48645	-811.22514
274.14686	-803.8947
274.59487	-805.53103
274.75826	-819.1838
275.33576	-815.3539
275.57863	-825.6504
275.92023	-831.77953
276.27414	-837.3886
276.53562	-846.90016
276.85778	-853.85005
277.43545	-850.0123
277.65986	-861.0881
277.97083	-868.5105
278.3827	-871.67334
279.06137	-863.5712
279.48022	-866.43953
279.40882	-890.0035
279.70455	-898.0697
280.18857	-898.1854
280.5641	-902.8808
280.88328	-909.9572
281.2474	-915.13563
281.77803	-913.2838
281.84854	-930.85667
282.57045	-920.93033
282.65316	-937.9885
282.98197	-944.6567
283.3525	-949.565
283.73756	-953.8588
284.31376	-950.0826
284.51137	-962.29
284.71766	-974.1322
285.10397	-978.3734
285.50258	-982.0943
285.84267	-988.2869
286.2626	-991.1085
286.44777	-1003.8412
286.67134	-1014.954
287.11065	-1016.957
287.59712	-1016.9695
288.0122	-1019.9965
288.26162	-1030.0164
288.69815	-1032.1375
289.17395	-1032.5995
289.76208	-1028.3201
289.87782	-1043.9847
290.00432	-1059.1946
290.35928	-1064.759
290.65237	-1072.9353
291.12437	-1073.5588
291.65852	-1071.5581
291.60054	-1094.5558
292.0207	-1097.3676
292.25984	-1107.8218
292.62713	-1112.8657
292.92056	-1121.0287
293.28118	-1126.3547
293.53018	-1136.3922
294.06152	-1134.5097
294.25863	-1146.7381
294.65295	-1150.6415
295.11148	-1151.8333
295.03357	-1175.6722
295.76262	-1165.444
296.36624	-1160.5099
296.52145	-1174.5073
296.6206	-1190.871
296.83903	-1202.1995
297.29426	-1203.5305
297.74262	-1205.1526
298.1643	-1207.9001
298.42488	-1217.4486
298.63145	-1229.2782
298.96205	-1235.8711
299.47157	-1234.9102
299.84506	-1239.6918
300.23682	-1243.7025
300.54377	-1251.2933
300.8296	-1259.7765
301.30812	-1260.1241
301.97177	-1252.6568
301.88068	-1277.0519
302.41264	-1275.1432
302.61805	-1287.0216
302.99432	-1291.6856
303.3503	-1297.2072
303.79567	-1298.9547
304.11482	-1306.0305
304.2582	-1320.527
304.50838	-1330.5159
304.9997	-1330.3223
305.02622	-1349.7533
305.3728	-1355.6707
305.5652	-1368.0973
305.95535	-1372.1764
306.71666	-1360.5861
306.78842	-1378.106
307.15074	-1383.359
307.35546	-1395.2666
307.63252	-1404.1192
308.388	-1392.7747
308.48142	-1409.3803
308.79357	-1416.7508
308.77976	-1437.8847
309.16925	-1441.9901
309.3983	-1452.8705
310.3021	-1435.2631
310.47648	-1448.4512
310.2969	-1476.5825
310.80228	-1475.7962
311.0532	-1485.7517
311.44484	-1489.7684
311.8233	-1494.34
311.648	-1522.2903
311.8895	-1532.6448
312.47262	-1528.5764
312.74828	-1537.4876
312.99737	-1547.5218
313.27613	-1556.3028
313.40883	-1571.2501
314.01473	-1566.2198
314.3834	-1571.205
314.63108	-1581.2979
314.64884	-1601.0976
315.04106	-1605.0886
315.6685	-1599.1496
316.00044	-1605.6857
316.18956	-1618.2514
316.21198	-1637.8535
316.6187	-1641.2331
316.85772	-1651.6906
317.36457	-1650.8428
317.69653	-1657.377
317.6672	-1679.1649
317.92877	-1688.6719
318.40224	-1689.2322
318.88868	-1689.2462
319.12373	-1699.8717
319.4022	-1708.6643
319.68545	-1717.2566
319.8316	-1731.6361
320.50025	-1723.9566
320.64688	-1738.3153
320.67757	-1757.5685
321.0434	-1762.6749
321.28133	-1773.1784
321.8762	-1768.6138
322.05043	-1781.8077
322.09257	-1800.5782
322.41056	-1807.7027
322.84188	-1810.0422
323.2143	-1814.87
323.61345	-1818.5679
335.43847	-1339.8905
366.46566	-50.540825
366.87265	-53.90745
367.55026	-45.84999
367.78113	-56.65239
368.07162	-64.937423
368.92388	-49.50725
369.39616	-50.117233
369.9184	-48.61814
370.46647	-46.029947
370.4835	-65.86047
371.26506	-53.41361
371.94485	-45.264542
372.58255	-38.890852
372.5565	-60.54008
373.1399	-56.45976
373.89054	-45.317982
374.26784	-49.939605
374.79413	-48.269902
375.28937	-47.911085
375.38265	-64.522505
376.47624	-38.90237
376.4599	-60.14196
377.1877	-49.965206
377.7434	-47.054027
377.98955	-57.211385
378.65817	-49.53293
379.08967	-51.864325
379.69548	-46.838037
380.38496	-38.279355
380.6226	-48.795284
381.3178	-39.995583
381.41158	-56.58478
382.32875	-38.412874
382.4255	-54.87799
383.0461	-49.225856
383.4833	-51.31794
383.79454	-58.727245
384.57634	-46.270734
384.80522	-57.157373
385.30098	-56.77722
385.93654	-50.493023
386.0551	-66.03786
387.03666	-45.146886
387.89904	-29.28906
387.59003	-62.88293
388.259	-55.189932
389.14652	-38.27029
389.375	-49.172954
389.78445	-52.436878
390.45952	-44.48629
390.508	-62.98789
391.06226	-60.13724
392.19123	-33.024222
392.45558	-42.412504
393.02495	-38.924843
393.14443	-54.429624
393.80055	-47.279004
394.183	-51.682176
394.40184	-62.99171
395.54175	-35.416198
395.68036	-50.113462
396.3946	-40.50873
396.6199	-51.545504
397.27766	-44.325765
397.70913	-46.659586
398.0509	-52.77926
398.43832	-56.97211
399.31345	-40.574995
399.3487	-59.636976
400.21757	-43.502948
400.2122	-64.27838
401.13156	-46.014467
401.6749	-43.624944
401.91446	-54.06061
402.3021	-58.243334
403.12727	-43.956002
403.53407	-47.33018
404.14156	-42.233366
404.0536	-66.49544
404.93026	-50.03357
405.34195	-53.201343
405.96768	-47.33375
406.23377	-56.649557
406.90034	-49.057404
407.4573	-46.09204
407.79182	-52.518837
408.28618	-52.196473
408.72473	-54.23095
409.4634	-43.59435
409.89593	-45.882836
409.9725	-63.19944
410.51715	-60.755005
411.05758	-58.48726
412.06098	-36.675264
412.2858	-47.732332
412.4091	-63.0765
413.25976	-47.712227
413.52638	-57.004405
414.20196	-49.032244
414.55624	-54.62395
415.0427	-54.634713
415.74916	-45.35949
416.10738	-50.784627
416.94614	-35.922692
417.33762	-39.943972
417.51494	-53.007203
417.7826	-62.25594
418.26794	-62.31449
418.913	-55.629758
419.43383	-54.191485
419.89543	-55.25263
421.09437	-25.184754
420.8366	-56.61462
421.34604	-55.65677
421.98346	-49.295543
422.51787	-47.281762
423.31413	-34.214548
423.50652	-46.64107
423.89362	-50.847902
424.5173	-45.065302
424.6991	-57.93978
425.50704	-44.378477
425.6876	-57.304862
426.13166	-59.10593
427.07066	-40.012244
427.2185	-54.31967
427.95747	-43.67027
428.36487	-47.019524
428.9882	-41.253303
429.42634	-43.304086
429.65826	-54.06269
430.28984	-47.946588
430.54854	-57.573314
431.33576	-44.887597
431.86046	-43.284636
432.32805	-44.093295
432.45842	-59.13784
433.34938	-42.071464
433.85316	-41.352567
434.4179	-38.059153
434.57817	-51.84181
435.2833	-42.62083
435.6084	-49.44439
436.29515	-40.99955
436.57187	-49.865872
437.3099	-39.256622
437.71152	-42.85009
438.3194	-37.7349
438.4397	-53.20436
439.00695	-49.80525
439.22364	-61.205756
440.12677	-43.627022
440.5737	-45.306935
441.04186	-46.09038
441.64696	-41.09322
441.89076	-51.3499
442.6381	-40.346886
443.12807	-40.20997
443.6733	-37.741508
443.61812	-60.618816
444.13764	-59.23378
444.83204	-50.466416
445.5627	-40.168126
446.0371	-40.68946
446.18966	-54.797125
446.70136	-53.741955
447.34375	-47.170795
447.99884	-40.062478
447.93478	-63.31634
448.33155	-67.11423
449.1279	-54.04267
449.82227	-45.276435
450.4683	-38.55138
450.8465	-43.132234
451.4312	-38.996608
451.5967	-52.557743
452.2747	-44.482647
452.88664	-39.19641
453.3618	-39.685533
453.76052	-43.400294
454.7412	-22.54569
454.56005	-50.742514
455.35685	-37.6525
455.66196	-45.32025
456.1737	-44.264203
456.6524	-44.60243
456.91874	-53.906966
457.84412	-35.38749
458.19434	-41.151006
458.3331	-55.841668
459.01922	-47.423662
459.38046	-52.72072
460.02097	-46.22862
460.1914	-59.58262
460.77182	-55.626365
461.5584	-42.96756
461.8431	-51.497202
462.4338	-47.106777
462.70506	-56.2033
463.3706	-48.653817
463.76118	-52.712976
464.3725	-47.45218
464.5549	-60.301354
465.335	-47.915238
465.54516	-59.59165
466.36737	-45.42808
466.45474	-62.287925
467.6545	-32.18535
467.88398	-43.04555
468.28072	-46.84408
468.7074	-49.379025
469.06243	-54.93914
469.71255	-48.041012
470.2848	-44.430844
470.5943	-51.911683
471.4883	-34.717833
471.7151	-45.690448
472.357	-39.141267
472.6662	-46.63484
473.12898	-47.645374
473.88113	-36.43999
474.25272	-41.30133
474.73523	-41.479042
475.09167	-46.979247
475.90072	-33.370574
475.79024	-58.58338
476.74376	-38.876874
477.1967	-40.30356
477.1242	-63.91254
478.30173	-34.748614
478.6111	-42.23412
478.94554	-48.664222
479.9201	-28.067097
479.7916	-54.043717
480.7714	-33.226106
480.757	-54.38071
481.14214	-58.66969
481.81374	-50.866172
482.4994	-42.467672
483.1036	-37.509038
483.3004	-49.74634
483.9543	-42.68938
484.3203	-47.78531
484.9416	-42.10357
484.9432	-62.58422
485.89936	-42.767
486.06415	-56.358727
486.706	-49.80869
487.3458	-43.346954
487.79987	-44.724054
488.2573	-45.9632
488.68276	-48.54713
489.0996	-51.498673
489.69383	-46.960602
489.8222	-62.089764
490.3018	-62.389274
491.09764	-49.338037
491.6303	-47.398363
492.48587	-31.828803
492.6402	-45.860173
492.7296	-62.633836
493.84323	-36.168176
493.7854	-59.15616
494.25086	-60.05603
495.0114	-48.49446
495.58616	-44.779385
495.8519	-54.107257
496.4105	-51.07206
497.10457	-42.319048
497.5329	-44.786376
497.73524	-56.790437
498.5482	-43.017534
498.8357	-51.43012
499.16724	-57.979628
499.92843	-46.392487
500.70946	-33.966777
500.70156	-54.848116
501.0893	-59.02812
501.7508	-51.651093
502.1888	-53.704628
503.09467	-36.01108
503.3572	-45.473826
503.41157	-63.729355
504.15883	-52.729404
504.78917	-46.66524
505.13967	-52.416863
506.01716	-35.91873
505.91115	-60.94344
506.6545	-50.10932
506.9087	-59.92591
507.85604	-40.479835
507.9676	-56.31541
508.4923	-54.71554
509.41736	-36.208234
509.46136	-54.899106
510.25717	-41.8508
510.2589	-62.32658
510.5319	-71.347754
511.60134	-46.747554
512.1114	-45.762914
512.60554	-45.447538
513.23315	-39.500746
513.48377	-49.46891
513.8077	-56.33965
514.38127	-52.67445
515.06606	-44.311606
515.2251	-58.145815
515.8512	-52.262944
516.4919	-45.76127
516.727	-56.382142
517.4129	-47.97454
517.909	-47.580596
518.0905	-60.465105
518.90356	-46.687525
519.18374	-55.407866
519.57835	-59.295735
520.22546	-52.524693
520.6022	-57.167195
521.3454	-46.340685
521.686	-52.50864
522.47276	-39.841897
522.5475	-57.2348
523.3848	-42.434355
523.858	-43.005707
524.1364	-51.799696
524.77475	-45.39886
525.2566	-45.603715
525.6795	-48.29823
526.3455	-40.73044
526.60414	-50.358908
527.2039	-45.586722
527.7308	-43.89198
528.2403	-42.92844
528.5721	-49.46853
529.0437	-50.107602
529.83245	-37.355823
529.72445	-62.46312
530.7567	-39.43153
530.8118	-57.6548
531.6365	-43.387297
532.3111	-35.452835
532.74084	-37.860864
532.7406	-58.41757
533.5093	-46.51397
533.6421	-61.45466
534.57507	-42.61611
534.7101	-57.461425
535.18664	-57.893513
535.9713	-45.314967
536.29185	-52.33034
537.202	-34.45174
537.49864	-42.47938
538.0626	-39.218385
538.4296	-44.271566
538.55354	-59.58711
539.54204	-38.40286
539.5941	-56.75242
540.1854	-52.338106
540.5619	-56.991186
540.93067	-61.97091
541.6771	-51.007473
542.3935	-41.311343
542.6451	-51.235745
543.39097	-40.297026
543.3648	-61.94963
544.30694	-42.721677
544.6681	-48.023172
544.92597	-57.68502
545.4511	-56.0645
545.77396	-62.981675
546.4133	-56.539832
546.75286	-62.75092
547.76774	-40.452454
548.1233	-45.990513
548.5991	-46.452973
548.7485	-60.691514
549.5603	-46.967565
550.0924	-45.05265
550.3604	-54.284962
551.1085	-43.251677
551.5877	-43.57093
551.8284	-53.955045
552.34926	-52.512796
552.73813	-56.64467
552.7263	-77.691985
553.8796	-49.549923
554.185	-57.205813
554.5206	-63.584506
555.3029	-51.106806
555.79244	-50.988772
556.28726	-50.645974
556.62764	-56.824052
556.95773	-63.43588
557.6512	-54.707516
557.93834	-63.13372
558.83385	-45.876226
558.85033	-65.72805
559.77785	-47.119048
560.03745	-56.707344
560.8343	-43.615122
561.30256	-44.394866
561.69756	-48.26669
562.0986	-51.883168
562.5568	-53.086254
563.1522	-48.498976
563.95066	-35.337074
564.24324	-43.53524
564.7768	-41.554874
565.0011	-52.637627
565.4036	-56.191028
565.79887	-60.05146
566.35747	-57.01838
567.0582	-47.982847
567.3264	-57.205622
568.05527	-46.985534
568.41924	-52.167767
568.8435	-54.802787
569.0905	-64.92335
569.881	-52.099023
570.5749	-43.352055
570.8592	-51.899738
571.39516	-49.819603
571.9912	-45.202786
572.25316	-54.694204
573.101	-39.448382
573.4258	-46.28414
574.1829	-34.8708
574.8795	-26.007913
574.9153	-45.044718
575.56423	-38.19607
575.66774	-54.374488
576.13806	-55.066805
576.41915	-63.74824
576.9267	-62.86858
577.7208	-49.89138
578.0242	-57.631764
578.87127	-42.419707
578.98336	-58.235416
579.8521	-42.10678
580.1532	-49.94387
580.7692	-44.483833
581.3082	-42.279142
581.4201	-58.10049
581.9579	-55.94477
582.574	-50.483978
582.97576	-54.071376
583.51645	-51.793087
583.77947	-61.23703
584.4618	-52.978497
585.06146	-48.210033
585.45294	-52.23009
585.8659	-55.344007
586.2365	-60.24677
586.9022	-52.691067
587.21946	-59.844255
587.83974	-54.2081
588.4227	-50.144045
588.71166	-58.493294
589.344	-52.34466
590.02474	-44.153157
590.5034	-44.494224
590.74557	-54.81771
590.709	-76.91109
591.7468	-53.64476
592.22333	-54.075362
593.1296	-36.365168
593.25976	-51.415955
593.64163	-55.84222
594.234	-51.383613
594.69573	-52.436878
595.086	-56.508104
595.5071	-59.27953
595.99444	-59.25455
596.90484	-41.36781
597.24994	-47.346044
597.58435	-53.77605
598.12106	-51.66656
598.60156	-51.927736
599.1599	-48.90736
599.44796	-57.2924
600.2691	-43.172837
600.62763	-48.586007
600.7925	-62.174176
601.38996	-57.49768
601.8029	-60.61295
602.3272	-59.026374
602.93314	-53.99357
603.32087	-58.17376
603.6854	-63.330154
604.48144	-50.27379
605.7096	-18.971701
605.5329	-46.980243
606.1368	-42.033887
606.7178	-38.052922
606.79287	-55.431285
607.5979	-41.993013
607.8918	-50.131205
608.6015	-40.718734
609.1659	-37.439645
609.22673	-55.419006
610.101	-39.059304
610.1984	-55.493603
610.94744	-44.419916
611.3067	-49.80261
611.59744	-58.07594
612.15763	-54.972738
612.8109	-47.943566
613.4802	-40.233764
613.44826	-62.131494
614.50163	-38.209307
614.8901	-42.357572
615.0022	-58.172252
615.70626	-48.995887
616.3505	-42.345863
616.62547	-51.28527
617.16815	-48.922807
617.3559	-61.544735
618.3365	-40.693802
618.81366	-41.099454
619.2243	-44.311988
619.777	-41.52663
620.1208	-47.560768
620.5988	-47.927478
621.00156	-51.471667
621.4778	-51.915465
621.73643	-61.543985
622.428	-52.897322
622.85847	-55.270382
623.4952	-48.937486
623.83174	-55.2777
624.38426	-52.501843
624.8258	-54.407527
625.46803	-47.841776
625.8075	-54.060235
626.2319	-56.690538
626.846	-51.313787
627.4444	-46.597053
627.5293	-63.56241
628.26444	-53.074246
628.9209	-45.91046
629.3514	-48.282173
629.8362	-48.363005
630.07644	-58.769774
630.5828	-57.939497
630.7356	-72.037626
631.9995	-39.22606
632.09495	-55.74485
632.9006	-42.282223
633.2532	-47.944322
633.6487	-51.794253
634.3277	-43.677444
634.45844	-58.70481
635.3008	-43.692366
635.61885	-50.81343
636.22446	-45.793133
636.2463	-65.41956
636.94915	-56.29657
637.5428	-51.78138
637.6512	-67.75186
638.35097	-58.75908
638.73085	-63.27007
639.68355	-43.596425
640.2982	-38.196637
640.3425	-56.87523
641.1778	-42.15871
641.79005	-36.859203
641.7561	-58.84045
642.6691	-40.845074
642.9382	-50.032437
643.6493	-40.558584
643.9121	-50.014194
644.07266	-63.78204
644.87887	-50.29475
645.1495	-59.41591
645.8867	-48.842493
646.63084	-37.97455
646.77204	-52.563162
647.5561	-40.010165
647.67266	-55.636752
648.25616	-51.55079
648.57335	-58.70709
649.30947	-48.179818
649.50063	-60.65752
650.2465	-49.716956
650.80036	-46.881474
651.0793	-55.654318
651.3529	-64.65283
652.13715	-52.091307
652.5891	-53.559213
653.0598	-54.237753
653.4575	-57.992805
654.0796	-52.277488
654.7976	-42.515453
654.7764	-63.95873
655.6807	-46.3289
656.0895	-49.617723
656.6402	-46.917546
656.8693	-57.792573
657.45735	-53.516157
658.10326	-46.795363
658.59496	-46.585184
659.3397	-35.690974
659.27725	-58.876855
659.84375	-55.50909
660.53525	-46.8634
660.93355	-50.598234
661.3783	-52.3704
661.8576	-52.682962
662.39664	-50.473594
662.8938	-50.034706
663.40914	-48.82598
663.7995	-52.89465
664.1649	-58.017775
664.92504	-46.471296
665.42765	-45.801772
665.75495	-52.532437
666.411	-45.384838
666.8581	-47.057042
667.498	-40.590125
667.69144	-52.972647
668.5004	-39.368075
668.194	-72.85167
668.7881	-68.316706
669.65424	-52.300716
670.27094	-46.812543
670.49837	-57.760182
671.09943	-52.93204
671.29764	-65.1119
672.37954	-39.985237
672.4256	-58.59131
673.36947	-39.290834
673.4426	-56.74997
673.9906	-54.164666
674.3252	-60.58746
674.88384	-57.549958
675.4888	-52.55736
675.7595	-61.678634
676.40553	-54.951793
676.9601	-52.089423
677.5447	-47.956413
677.7946	-57.954697
678.2439	-59.53439
678.9322	-51.023335
679.27317	-57.177582
680.0887	-43.29556
680.34194	-53.15394
681.26207	-34.856073
681.5165	-44.66381
681.92367	-48.021847
682.1867	-57.465952
682.91297	-47.3519
683.0612	-61.64296
683.9566	-44.389787
684.5754	-38.812103
684.6401	-56.63048
685.1562	-55.38997
686.03106	-39.00284
686.2665	-49.611305
686.7542	-49.569654
687.18475	-51.94171
687.98397	-38.750912
688.14967	-52.30246
688.77563	-46.423514
689.1876	-49.5826
689.6469	-50.736092
690.4074	-39.179958
690.6166	-50.896808
691.2416	-45.05907
691.70324	-46.118227
691.87934	-59.231134
692.4352	-56.312458
693.1108	-48.339964
693.5815	-49.01567
694.04194	-50.124783
694.3893	-56.008406
695.0089	-50.39771
695.25146	-60.70681
696.1377	-43.840608
696.7545	-38.34682
696.6861	-61.78552
697.6981	-39.609236
697.6441	-62.43743
698.5639	-44.153004
698.79917	-54.76861
699.38983	-50.380488
699.5738	-63.164765
700.26397	-54.57277
700.77687	-53.46894
701.4156	-47.050683
701.79254	-51.684813
702.49564	-42.55152
702.6723	-55.639965
703.52723	-40.095982
703.9749	-41.744753
704.2495	-50.701155
704.57486	-57.5136
705.4153	-42.57909
705.7749	-47.94697
706.2228	-49.585433
706.7352	-48.50162
707.4022	-40.891342
707.6155	-52.433478
708.3371	-42.517236
708.7137	-47.167586
709.3165	-42.26636
709.7741	-43.49615
709.6496	-69.30059
710.73066	-44.207735
711.1555	-46.820475
711.6465	-46.64113
712.1763	-44.821306
712.68914	-43.71975
712.9714	-52.35106
713.5541	-48.300305
714.2436	-39.740298
714.3716	-54.884375
714.8705	-54.369023
715.5422	-46.557976
716.2108	-38.880843
716.54307	-45.401304
716.88686	-51.435783
717.43074	-49.023226
717.90987	-49.344077
718.5746	-41.829134
718.8062	-52.60023
719.34755	-50.293242
719.88205	-48.275578
720.6509	-36.365362
720.69184	-55.184267
721.1726	-55.4348
721.78847	-49.98579
722.2877	-49.456824
722.85246	-46.16252
723.1237	-55.258298
723.80243	-47.15191
724.20625	-50.653755
724.7426	-48.55813
725.1326	-52.6397
725.63256	-52.082404
725.998	-57.20194
726.59225	-52.66337
727.1337	-50.353482
727.6592	-48.714453
728.29687	-42.342244
729.07886	-29.877417
729.07545	-50.569528
729.6729	-45.89558
729.66475	-66.786084
730.0924	-69.28193
731.2559	-40.70872
731.82605	-37.18592
732.5564	-26.90246
732.72753	-40.22432
733.3021	-36.516467
733.5417	-46.94795
733.8241	-55.574434
734.4942	-47.8312
734.6721	-60.87047
735.58516	-42.871623
736.19435	-37.70072
736.05577	-64.10019
736.7049	-57.2433
737.403	-48.318058
737.8053	-51.883917
738.763	-31.999712
738.8058	-50.741192
739.0135	-62.52071
739.6791	-54.96897
740.58494	-37.27486
741.2814	-28.42138
741.43725	-42.388773
741.33385	-67.30089
742.20884	-50.91078
742.6207	-54.069714
743.3388	-44.303672
743.7211	-48.7103
744.16903	-50.34763
744.7318	-47.13785
745.253	-45.682277
745.8276	-41.97175
745.94533	-57.548827
746.7231	-45.262464
747.0874	-50.428647
747.551	-51.407264
748.30916	-39.945477
748.83775	-38.178696
749.315	-38.57849
749.5024	-51.21465
749.89447	-55.21033
750.64924	-43.894055
751.2252	-40.12744
751.5473	-47.07675
752.2263	-38.960158
752.3545	-54.09574
752.8266	-54.710535
753.63056	-41.319084
754.13783	-40.451507
754.34167	-52.394006
754.99185	-45.494185
755.11315	-60.9204
755.8722	-49.42453
756.48626	-44.046954
756.50917	-63.627
757.5372	-40.77652
757.9182	-45.237616
758.40245	-45.34084
758.6053	-57.324315
759.1007	-56.958677
759.792	-48.323345
760.1073	-55.559512
760.8009	-46.824062
761.4154	-41.43131
761.417	-61.90884
762.1364	-52.087504
762.6705	-50.087094
763.19697	-48.409835
763.6516	-49.76446
763.8392	-62.39173
764.7454	-44.68269
764.9513	-56.53719
765.8364	-39.718392
766.1629	-46.48309
766.4954	-52.99285
766.90736	-56.148912
767.53486	-50.20482
768.22596	-41.578
768.4507	-52.635358
768.92366	-53.216827
769.45287	-51.424115
770.04023	-47.175704
770.7421	-38.092394
771.13657	-41.9868
771.3798	-52.265404
772.1193	-41.594807
772.3515	-52.33924
773.31026	-32.408774
773.3694	-50.461503
773.94395	-46.753244
774.41365	-47.469747
774.94786	-45.464157
775.9703	-22.847472
775.8201	-49.73711
776.4532	-43.55639
777.0987	-36.853912
777.52895	-39.23607
778.2342	-30.009936
778.06095	-57.872738
778.52695	-58.746924
779.18213	-51.63508
779.63244	-53.17245
779.98334	-58.90612
780.46764	-59.00735
781.0894	-53.306453
781.9202	-38.778866
781.9902	-56.37308
782.87377	-39.618284
783.00013	-54.829988
783.42316	-57.519777
784.13586	-47.978715
784.9052	-36.047713
785.3443	-38.057266
785.9844	-31.57971
786.2955	-38.99404
786.37333	-56.25807
786.76237	-60.3801
787.538	-48.183468
787.96876	-50.546296
788.528	-47.484284
788.8678	-53.68593
789.57027	-44.575888
789.83555	-53.925392
790.05537	-65.19294
790.9017	-50.00817
791.5149	-44.67023
791.898	-49.042676
792.02573	-64.19927
792.8874	-48.3681
793.5409	-41.327584
793.5134	-63.036465
794.25837	-52.132368
794.9049	-45.385026
795.2777	-50.19485
795.8502	-46.570678
796.5637	-36.996874
796.9685	-40.454907
797.128	-54.27061
797.7675	-47.82011
798.4404	-39.95748
798.88093	-41.907165
799.2845	-45.416376
799.5826	-53.379804
800.21346	-47.293735
800.69486	-47.518912
801.19185	-47.085245
801.69053	-46.579126
801.9765	-55.051505
802.44723	-55.728273
802.9241	-56.14306
803.27084	-62.05236
804.1278	-46.42074
804.37417	-56.56665
804.9931	-50.98575
805.5699	-47.17929
805.85033	-55.89008
806.2746	-58.523325
807.14614	-42.279014
807.39756	-52.212425
808.2511	-36.72342
808.23315	-58.02835
809.0564	-43.819975
809.46177	-47.255967
809.75076	-55.60276
810.54105	-42.785126
810.7485	-54.574907
811.40087	-47.580596
811.8761	-48.065944
812.45696	-44.088205
812.9045	-45.744217
813.417	-44.652667
814.3246	-26.884332
814.2105	-52.248216
815.10234	-35.144443
815.39264	-43.43666
815.48353	-60.14658
816.31913	-45.41524
817.0973	-33.111097
817.371	-42.103585
818.0461	-34.148826
818.04944	-54.55445
818.9006	-39.168085
819.01925	-54.707894
819.58797	-51.243912
820.2787	-42.63084
820.8294	-39.926642
821.0506	-51.136456
821.6277	-47.321685
821.8851	-57.00044
822.5938	-47.628543
823.0434	-49.193188
823.7291	-40.792
823.8583	-55.887253
824.39243	-53.88347
825.19773	-40.432244
825.60115	-43.947877
826.1623	-40.803146
826.29765	-55.637696
827.02434	-45.505513
827.3925	-50.509975
828.11425	-40.585216
828.2446	-55.629765
828.8384	-51.109922
829.2551	-54.06401
829.93677	-45.831092
830.4408	-45.099296
830.92897	-45.037946
830.88577	-67.407774
832.3205	-27.384218
832.0519	-59.26955
832.86784	-45.37162
833.0135	-59.769356
833.7101	-50.906106
834.3567	-44.15693
834.5137	-58.074053
835.3652	-42.67144
835.3411	-64.237886
836.3396	-42.62838
836.45125	-58.46138
837.3201	-42.32944
837.34193	-61.95436
838.1945	-46.506986
838.45754	-55.94885
839.2397	-43.475376
839.67404	-45.684168
839.8339	-59.48401
840.5935	-47.961572
841.153	-44.887972
841.4152	-54.364093
842.26684	-38.956182
842.3716	-55.08002
842.7833	-58.245526
843.5351	-47.05446
844.2376	-37.94202
844.697	-39.09349
844.82326	-54.31008
845.3238	-53.723873
845.91494	-49.31537
846.58933	-41.391036
846.80033	-53.028425
847.7011	-35.54764
847.6493	-58.281026
848.2831	-52.070886
849.1388	-36.491414
849.50057	-41.76383
850.0048	-41.022213
849.9785	-62.68123
850.8813	-45.11195
851.3479	-45.959885
851.80534	-47.194967
852.44886	-40.57311
852.51014	-58.533144
853.11405	-53.58395
853.66156	-51.01404
854.5357	-34.656264
854.6108	-52.03406
855.2558	-45.350633
855.5751	-52.415537
856.2408	-44.857378
856.71314	-45.46227
857.11133	-49.199138
857.7153	-44.246072
858.1286	-47.34378
858.58665	-48.552475
858.9157	-55.20655
859.90496	-33.988302
859.966	-51.95852
860.5302	-48.6849
861.172	-42.1353
861.6194	-43.79283
861.9539	-50.219513
862.36633	-53.351667
863.1663	-40.12593
863.26787	-56.382655
864.03685	-44.465518
864.5842	-41.90452
864.9784	-45.80654
865.67803	-36.816154
865.8291	-50.984623
866.66097	-36.410496
866.9821	-43.401425
867.021	-62.30184
868.11895	-36.497742
868.2786	-50.30174
869.0394	-38.727882
869.17504	-53.547694
870.05424	-36.976665
870.30645	-46.87489
870.4311	-62.1568
871.49397	-37.831592
871.98697	-37.565475
872.07326	-54.4672
872.9123	-39.590164
872.8526	-62.65801
873.8053	-42.981934
874.316	-41.96684
874.8371	-40.51383
875.0639	-51.482697
875.736	-43.654594
876.31486	-39.761826
876.8241	-38.80908
877.5636	-28.136072
877.84923	-36.62125
877.9361	-53.499535
878.752	-39.6002
879.0663	-46.87732
879.6078	-44.562208
880.0107	-48.09814
880.4276	-51.043163
881.48494	-26.948728
881.6466	-40.66963
881.98277	-47.022757
882.48095	-46.536826
882.9602	-46.84918
883.725	-35.104097
883.838	-50.879995
884.4386	-46.070366
884.705	-55.368585
885.17766	-55.9594
886.0324	-40.419404
886.5691	-38.30655
886.8484	-47.060054
887.5765	-36.86676
888.0862	-35.89229
888.20764	-51.312038
888.8227	-45.890954
889.444	-40.206945
889.77373	-46.830866
890.3843	-41.600272
890.5744	-54.116323
891.31214	-43.517676
891.80674	-43.18179
892.3245	-41.866937
892.79297	-42.635184
893.1723	-47.16626
893.92495	-35.93611
894.0578	-50.87169
894.9145	-35.251333
895.3867	-35.86001
895.6562	-45.024134
896.2942	-38.63609
896.6194	-45.4516
897.06305	-47.26673
897.7407	-39.20434
898.0752	-45.62487
898.3525	-54.464714
898.6679	-61.69336
899.75583	-36.308515
899.9369	-49.209307
900.0713	-64.07816
901.2234	-35.98426
901.748	-34.379978
902.1355	-38.565512
902.1525	-58.39321
902.5641	-61.56079
903.2995	-51.059063
904.0715	-39.01115
904.5622	-38.83854
904.95223	-42.917517
905.61304	-35.563694
905.6872	-52.976044
906.4586	-40.95649
906.74405	-49.447967
907.3328	-45.137255
[truncated: 56 more rows]
