# Supplementary material for: Staphylococcus aureus vWF-binding protein triggers a strong interaction between clumping factor A and host vWF
Source: Commun Biol. 2021 Apr 12;4:453. doi: 10.1038/s42003-021-01986-6 (PMC8041789; doi:10.1038/s42003-021-01986-6)
Supplement: Supplementary file 3 — Supplementary Data 1 [file 42003_2021_1986_MOESM3_ESM.zip › Supplementary Data 1/Fig S1 cell 5 curve_1.tsv]

x	y
-83.276596	246.53826
-83.423025	224.14776
-83.64858	200.18692
-82.32799	207.02315
-81.82686	197.5291
-81.36393	187.29683
-81.23842	170.31916
-79.59951	183.48513
-78.727304	181.39726
-77.67047	182.96697
-76.96834	177.49409
-76.90013	159.37397
-75.505874	167.68222
-74.655496	165.14919
-74.18165	155.11883
-73.69962	145.24427
-72.77557	144.1853
-71.98613	140.43365
-70.43999	151.75362
-70.07892	139.48921
-70.20625	117.48348
-69.04755	121.0832
-68.51368	112.249765
-67.55598	111.85761
-66.521885	112.98995
-65.81703	107.5614
-64.719266	109.957266
-64.32182	98.392426
-63.445974	96.36558
-62.344576	98.84274
-61.58424	94.509706
-61.24318	81.83181
-60.401895	79.11903
-59.228643	83.02605
-58.977623	68.55187
-58.11633	66.24617
-56.718438	74.61328
-56.15637	66.34928
-55.09772	67.95286
-55.098628	48.480074
-54.602953	38.881842
-53.09774	49.39141
-52.295565	45.894677
-50.783985	56.533122
-50.152796	49.634442
-48.442036	64.243305
-48.664862	40.340023
-48.49024	24.337296
-46.86952	37.161527
-46.447514	26.097907
-45.77267	20.064353
-44.723112	21.507593
-43.30521	30.2644
-42.72768	22.307795
-41.392543	29.425032
-39.737262	42.91915
-38.49944	48.103216
-38.038326	37.822346
-37.21887	34.678326
-36.28482	33.82134
-35.29711	34.012116
-35.22253	16.041543
-33.740964	26.07431
-32.366717	33.986803
-30.982466	42.074108
-30.637768	29.47392
-29.693714	28.807698
-29.238057	18.423502
-27.950213	24.609103
-27.189875	20.275474
-26.615984	12.232843
-25.765607	9.70417
-24.384084	17.756503
-23.469132	16.512135
-22.705157	12.25154
-21.938453	8.058347
-21.213586	3.0340875
-19.732928	13.052499
-19.281819	2.5639044
-17.904844	10.533997
-16.769794	13.668124
-16.371436	2.1258884
-14.966266	10.658499
-14.105884	8.317112
-12.988115	11.108863
-12.103176	9.266017
-11.5447465	0.9323704
-9.740309	17.39572
-8.348782	25.642894
-7.929505	14.519431
-6.0723173	32.051663
-5.8485816	17.039354
-4.8099387	18.25324
-3.617591	22.526942
-2.9809446	15.739776
-1.7040142	21.71218
-1.3420353	9.460053
-0.18515799	13.031468
0.030392258	-2.1452566
2.2732063	23.04697
2.667927	11.456411
3.1481402	1.5474257
3.920301	-2.536354
5.1617612	2.7218915
5.639246	-7.2459374
7.1162654	2.7136544
8.208569	5.0044834
8.576005	-7.147742
10.225828	6.2389924
11.533682	12.818423
12.811522	18.796055
13.655533	16.148723
14.376762	11.051689
15.057973	5.1401596
16.4495	13.391639
16.715072	-0.7778269
17.811923	1.5910822
19.679115	19.312975
19.882842	3.900005
21.496286	16.563776
21.6318	-0.1890787
23.585395	19.247836
24.010129	8.23366
24.38666	-3.7353467
26.233844	13.5905774
27.036018	10.097818
27.582624	1.5173302
28.518494	0.6885857
29.17333	-5.7249626
30.729478	5.7894575
31.904545	9.728536
32.281985	-2.2079116
32.871338	-9.936684
33.90998	-8.7206475
35.015926	-6.161433
35.901774	-7.9951835
36.478394	-15.959052
37.665284	-11.803659
37.806256	-28.446547
39.081367	-22.525776
40.30009	-17.71336
41.326	-16.753453
41.909896	-24.586612
42.932168	-23.692071
43.136804	-39.091706
45.061295	-20.231037
45.799805	-24.97611
46.159055	-37.284995
47.261363	-34.796117
49.10491	-17.55751
49.743374	-24.304529
51.815203	-2.5091851
52.21811	-13.941341
53.444108	-8.994346
54.724676	-2.9543822
55.51321	-6.7149225
55.910657	-18.264746
57.153027	-12.997816
58.0989	-13.623855
58.998392	-15.171399
60.13435	-12.0185945
61.38763	-6.5160047
62.2853	-8.099685
62.352605	-26.226011
63.48038	-23.243766
64.8619	-15.178442
65.84052	-15.163513
66.62814	-18.94619
67.643136	-18.191131
68.24886	-25.589636
69.54853	-19.170407
70.29704	-23.729406
71.47211	-19.796817
72.06146	-27.527427
72.937304	-29.55313
73.60578	-35.695436
74.83997	-30.575403
75.55392	-35.82569
77.582094	-14.90169
79.938594	12.558754
78.751704	-30.54295
80.08502	-23.447858
81.161865	-21.474846
82.331475	-17.639619
83.13365	-21.122102
83.932186	-24.690708
84.73527	-28.160783
85.69297	-28.555304
86.345075	-35.033667
86.87895	-43.858518
88.42145	-32.611375
89.44918	-31.600094
90.77613	-24.637185
91.13993	-36.86552
92.30954	-33.03525
92.877976	-41.16378
94.77791	-22.807577
95.886584	-20.177133
95.6292	-44.773546
96.70513	-42.81588
97.42818	-47.86677
98.097566	-54.008402
99.558214	-44.381457
100.8788	-37.55556
101.54	-43.843294
102.708704	-40.0364
103.482684	-44.076767
105.046105	-32.418516
106.56223	-21.678683
106.79779	-36.449843
107.75913	-36.778074
109.82368	-15.129236
110.786836	-15.411599
111.978274	-11.137742
112.32388	-23.718727
113.49531	-19.851933
114.21563	-24.9697
115.22699	-24.301157
116.095556	-26.461127
117.31428	-21.655504
117.96275	-28.206494
119.29426	-21.15414
119.66169	-33.303516
120.53299	-35.40643
122.52933	-15.106758
123.11868	-22.841432
123.51158	-34.471537
125.00588	-24.18765
125.80533	-27.719589
126.72938	-28.779352
127.60704	-30.76758
128.77756	-26.918995
129.07314	-40.496502
130.14817	-38.546784
131.6743	-27.61714
132.70657	-26.53928
133.61243	-27.957282
134.49373	-29.86734
135.74883	-24.328413
136.50917	-28.658088
137.24768	-33.414358
137.49779	-47.89332
138.94025	-38.636313
140.95114	-18.043768
141.90157	-18.574082
141.77787	-40.500894
142.35631	-48.44878
143.11392	-52.83002
144.7019	-40.671258
145.17393	-50.728064
146.168	-50.4018
147.60228	-41.30159
148.42537	-44.362083
149.50858	-42.246887
149.74778	-56.95609
151.40215	-43.46656
151.90419	-52.942584
152.99285	-50.72272
154.6163	-37.854234
154.85641	-52.53238
155.58491	-57.490054
156.60173	-56.704388
157.59763	-56.32955
159.06555	-46.551943
159.95867	-48.239183
160.16058	-63.67537
161.36202	-59.215424
162.09871	-63.99496
163.21466	-61.247604
164.24876	-60.10229
165.8431	-47.820834
165.78763	-68.385644
166.87811	-66.13251
168.5625	-52.053906
169.51383	-52.573973
170.11773	-60.01349
170.99994	-61.89648
172.29506	-55.56499
173.37827	-53.458706
173.40464	-72.397754
174.43874	-71.271815
175.25365	-74.50201
176.38688	-71.388916
177.59014	-66.89643
178.47962	-68.64471
179.22723	-73.20998
180.19675	-73.36258
180.37137	-89.35488
180.60511	-104.161346
182.68604	-82.18428
183.39999	-87.432554
184.857	-77.87212
185.66281	-81.29546
186.94884	-75.13794
187.37539	-86.110126
188.42586	-84.65322
190.12752	-70.229454
190.32397	-85.76356
191.31168	-85.56699
192.18844	-87.56802
192.58225	-99.18345
193.80097	-94.378644
194.54676	-98.982
196.20568	-85.406016
196.80412	-92.957954
197.87642	-91.06934
198.00375	-107.99336
198.90415	-109.51433
200.40663	-99.056596
200.92959	-108.10645
202.10011	-104.25154
202.7404	-110.96592
204.1301	-102.75599
204.73037	-110.255784
205.58348	-112.74262
206.55936	-112.77051
207.22602	-118.94052
208.04093	-122.18045
208.76762	-127.17938
209.93541	-123.37181
211.00315	-121.58406
212.26553	-115.89969
212.95493	-121.6275
213.69253	-126.39689
215.12771	-117.27977
215.57973	-127.7332
216.76662	-123.56104
217.05584	-137.26327
217.68157	-144.26578
219.43144	-128.87665
220.49737	-127.11857
220.55285	-145.47025
222.60194	-124.12858
222.9521	-136.61906
224.57736	-123.70728
226.1708	-111.432384
226.641	-121.53026
227.67965	-120.32031
228.72193	-119.01238
229.78422	-117.32064
230.46088	-123.30748
231.12209	-129.5982
232.88014	-114.05688
233.7578	-116.04066
234.08067	-129.0708
235.5004	-120.25513
236.21344	-125.51976
237.05836	-128.15445
238.71453	-114.62597
239.58492	-116.76021
239.99874	-127.9787
240.6354	-134.77054
241.92414	-128.55565
242.4962	-136.62917
243.2993	-140.09373
243.9978	-145.64515
245.30746	-139.02547
246.6426	-131.89416
247.27197	-138.82823
248.30334	-137.74973
249.12552	-140.84468
249.56117	-151.6272
251.07366	-140.96341
250.90813	-163.71716
252.46155	-152.25275
253.10274	-158.94036
253.7021	-166.46748
255.23096	-155.46697
255.27916	-173.96952
256.58247	-167.47641
257.3901	-170.85092
258.2323	-173.5433
259.7839	-162.10867
259.8712	-179.82904
261.38824	-169.0908
261.84935	-179.36595
262.71246	-181.63956
263.79294	-179.58308
265.29452	-169.13168
266.16763	-171.20501
266.87795	-176.51332
268.25492	-168.55353
268.90794	-175.02522
269.8993	-174.73316
271.58276	-160.67156
271.46726	-182.43089
272.84878	-174.37177
273.36628	-183.53352
274.12116	-187.97043
275.12252	-187.4741
275.82283	-192.9916
276.53678	-198.243
277.29348	-202.63483
278.26027	-202.84217
279.05608	-206.45144
280.1784	-203.55974
281.2425	-201.82496
281.56447	-214.87324
282.93962	-206.95204
284.29113	-199.49536
284.5267	-214.26359
285.68812	-210.60537
286.5403	-213.08091
286.7104	-229.16681
287.38614	-235.17147
288.80314	-226.4124
288.89045	-244.12297
290.25287	-236.4474
290.6767	-247.47315
291.32244	-254.07035
292.7758	-244.59257
294.20735	-235.5436
295.5243	-228.7743
295.3242	-252.21863
296.41015	-250.05306
297.24598	-252.87705
299.06587	-236.10003
299.31053	-250.68325
300.16363	-253.15297
301.36326	-248.7279
301.90895	-257.30615
302.7466	-260.08426
303.50512	-264.45166
303.78342	-278.35936
305.2177	-269.2652
306.1581	-269.99752
307.01213	-272.4403
307.49507	-282.2843
307.978	-292.1322
309.40683	-283.14173
310.04348	-289.91404
311.3095	-284.1634
311.98434	-290.19204
312.65918	-296.21539
313.12211	-306.44257
313.98068	-308.8153
314.39995	-319.9285
315.2567	-322.31495
316.58365	-315.35646
316.72008	-332.09882
318.2171	-321.73844
319.10386	-323.54697
319.73596	-330.41495
320.32986	-338.04645
321.34577	-337.2897
321.88782	-345.94352
323.2175	-338.92375
323.66952	-349.39254
325.07288	-340.8948
325.56582	-350.53188
326.11516	-359.0522
327.47758	-351.39666
327.58035	-368.8004
328.40163	-371.90243
329.3184	-373.10724
330.11784	-376.65493
330.88546	-380.8259
331.5221	-387.59604
332.90908	-379.44173
333.5239	-386.64807
338.31148	-310.775
345.6784	-183.5265
346.07402	-195.10259
347.16632	-192.80898
348.0349	-194.98234
348.94165	-196.3707
349.41004	-206.50524
350.41413	-205.97431
351.20902	-209.59981
352.80155	-197.34628
353.7747	-197.42036
353.69285	-218.511
355.47	-202.58284
356.1785	-207.934
356.77513	-215.52139
358.42586	-202.09692
359.5691	-198.78793
360.27942	-204.10941
360.42493	-220.65935
361.27622	-223.16717
362.47766	-218.69812
362.95333	-228.6882
364.1011	-225.30118
364.34304	-239.93246
365.34075	-239.52396
366.5631	-234.64083
367.6254	-232.95021
367.84914	-247.95851
368.78865	-248.6939
373.3425	-177.46606
378.6785	-90.667654
379.9718	-84.36481
380.35378	-96.23239
381.41698	-94.514695
381.40425	-114.22433
383.00496	-101.81386
384.25006	-96.47079
385.26596	-95.703064
385.3078	-114.315654
386.32825	-113.45591
387.43602	-110.863214
388.77843	-103.57591
389.04582	-117.7102
390.1827	-114.5372
390.903	-119.64951
391.5815	-125.60292
393.7752	-101.36684
393.53145	-125.69043
394.61193	-123.63352
395.4241	-126.90675
396.37817	-127.37969
397.24128	-129.6451
397.70785	-139.81623
398.7083	-139.34112
400.04707	-132.14022
400.93474	-133.93125
401.27853	-146.53004
402.52544	-141.17467
403.2121	-146.95217
403.7569	-155.55175
404.9165	-151.92389
406.6018	-137.82815
407.23936	-144.59427
408.2025	-144.8565
408.91737	-150.09527
409.73774	-153.21423
410.47534	-157.97422
411.22294	-162.5415
412.27614	-161.03091
413.4221	-157.6681
413.99235	-165.7666
415.13377	-162.51016
415.77132	-169.2605
416.699	-170.25516
416.62716	-191.14864
417.85862	-186.07416
418.6235	-190.30463
420.1951	-178.46191
420.68442	-188.17253
421.81856	-185.05308
422.77262	-185.50768
423.33468	-193.78064
424.4388	-191.24824
425.55567	-188.45478
426.1323	-196.43377
426.8126	-202.3488
428.26687	-192.85504
428.20048	-213.63508
429.12453	-214.68714
430.92078	-198.37568
431.3264	-209.74858
432.65518	-202.73974
433.82298	-198.9596
434.24953	-209.91055
434.82706	-217.86707
436.46415	-204.72164
437.129	-210.9508
437.62284	-220.57035
438.66694	-219.23292
439.36362	-224.81415
440.1676	-228.27223
441.0753	-229.64992
442.47773	-221.17484
442.867	-232.8936
443.7974	-233.80994
445.82467	-212.90374
445.30353	-242.7401
445.45087	-259.26036
446.63412	-255.16622
448.00836	-247.24486
448.62136	-254.50728
448.92968	-267.82332
450.14113	-263.1525
450.63953	-272.68593
452.44215	-256.25016
452.78776	-268.82804
453.65178	-271.07935
453.97556	-284.07723
454.89597	-285.21602
455.8964	-284.7445
456.93596	-283.50267
457.47166	-292.30562
458.29293	-295.402
458.74586	-305.8319
459.67536	-306.78762
460.58213	-308.18637
462.20376	-295.3496
462.5421	-308.07903
462.83586	-321.67832
464.06277	-316.70333
465.80354	-301.49097
466.11095	-314.8286
468.472	-287.27637
469.70254	-282.21672
469.91536	-297.43644
470.7703	-299.88134
472.10088	-292.83068
472.3419	-307.50366
473.00128	-313.8137
474.77297	-297.99288
474.9758	-313.4208
475.95623	-313.34604
476.09538	-330.0386
477.6061	-319.41055
477.4351	-342.27238
479.1577	-327.4208
479.47054	-340.65137
480.65925	-336.4474
480.7384	-354.31555
481.51963	-358.22706
482.7738	-352.71228
483.3823	-360.03883
484.3882	-359.471
484.69286	-372.8559
485.69785	-372.30974
486.8347	-369.12745
486.6692	-391.88672
488.1562	-381.7199
488.42725	-395.7765
488.9684	-404.464
489.7842	-407.67045
490.59	-411.0893
491.8451	-405.5537
492.419	-413.57526
492.63	-428.83652
493.7205	-426.57297
494.4017	-432.47614
495.2212	-435.60316
496.14886	-436.58582
496.8401	-442.2772
497.253	-453.52794
497.7696	-462.6919
498.88644	-459.9094
499.3594	-469.9489
500.58173	-465.0576
500.6918	-482.336
501.40756	-487.52447
502.53806	-484.4779
502.56807	-503.34376
504.3634	-487.0447
504.6008	-501.7743
504.74904	-518.2818
507.3247	-486.4382
507.9823	-492.8
508.5471	-501.007
509.5339	-500.81084
509.6012	-518.94133
510.78536	-514.8189
511.3365	-523.2965
511.8704	-532.12074
513.93494	-510.4579
514.57977	-517.08715
515.02815	-527.59996
515.88944	-529.91705
516.53245	-536.56146
516.8544	-549.6072
517.6575	-553.0796
518.65703	-552.625
519.67385	-551.8322
519.6384	-571.9952
520.6461	-571.39354
521.59197	-572.0171
522.49055	-573.5696
523.00805	-582.7167
524.3823	-574.8141
524.8589	-584.77717
525.2627	-596.2045
526.013	-600.71137
527.21356	-596.2667
527.7847	-604.35434
527.76926	-624.1084
528.7288	-624.45626
529.3054	-632.4346
529.6992	-644.05625
530.7124	-643.3239
530.64053	-664.2135
532.6123	-644.41263
534.0175	-635.87896
535.35535	-628.6983
536.71323	-621.1168
537.59726	-622.96446
538.7423	-619.62285
539.44444	-625.0998
540.24116	-628.6809
541.097	-631.10567
541.17066	-649.0909
541.6554	-658.88445
542.2111	-667.28445
543.22885	-666.4726
543.5044	-680.4423
544.27477	-684.5582
545.44984	-680.61384
545.7909	-693.27694
546.15197	-705.54784
547.58533	-696.45784
546.92686	-729.02484
548.16013	-723.9361
549.0569	-725.51903
549.35066	-739.1373
549.97184	-746.2187
550.6194	-752.7884
550.9805	-765.0416
552.08824	-762.4395
552.71033	-769.52067
553.19055	-779.3996
553.26876	-797.31416
554.0582	-801.0381
554.61754	-809.36263
555.095	-819.30274
555.7526	-825.68036
556.06455	-838.9106
556.7103	-845.50944
557.1978	-855.25736
558.44197	-849.94545
558.34465	-871.33906
559.17775	-874.20304
559.9472	-878.3441
560.381	-889.15364
560.9713	-896.8613
561.2341	-911.07427
562.0263	-914.76515
562.6238	-922.3175
563.3769	-926.7809
563.818	-937.4569
564.1236	-950.8212
565.0713	-951.4096
565.456	-963.2051
566.2709	-966.4267
566.62924	-978.7473
567.5351	-980.1638
568.3518	-983.3596
568.30544	-1003.7458
568.90207	-1011.322
569.62057	-1016.4649
569.82975	-1031.7649
571.3359	-1021.2269
571.78335	-1031.772
572.5428	-1036.102
572.7283	-1051.8557
573.25127	-1060.9116
574.0371	-1064.7105
576.33446	-1038.4185
577.8915	-1026.8727
578.3508	-1037.176
578.3981	-1055.6838
579.76234	-1047.9838
580.1798	-1059.1199
580.7546	-1067.1383
581.6459	-1068.8499
582.328	-1074.7194
583.08564	-1079.0817
583.90145	-1082.2858
586.9137	-1041.7688
592.0596	-958.7485
592.8454	-962.5486
593.1683	-975.5737
593.79676	-982.5117
595.05186	-976.972
594.43704	-1008.6737
595.6776	-1003.4263
596.32606	-1009.9679
596.84174	-1019.1545
597.66484	-1022.225
598.05774	-1033.8481
598.6007	-1042.4972
599.58296	-1042.3977
599.84944	-1056.54
600.60614	-1060.9389
601.08727	-1070.8034
601.55384	-1080.9802
601.7703	-1096.1209
602.56883	-1099.6711
603.00266	-1110.4847
604.22775	-1105.5498
604.738	-1114.8438
605.66384	-1115.8556
606.00127	-1128.6032
606.80253	-1132.1076
607.29366	-1141.781
607.63017	-1154.5322
607.7766	-1171.0771
608.36413	-1178.832
609.06626	-1184.309
609.5465	-1194.1905
609.88117	-1206.9907
610.5278	-1213.5732
611.2627	-1218.3917
611.70016	-1229.136
612.32043	-1236.2308
613.1999	-1238.1698
613.8129	-1245.432
614.33315	-1254.5187
615.1044	-1258.6234
615.25355	-1275.1077
615.7638	-1284.4082
615.9548	-1300.0596
616.314	-1312.3617
616.91065	-1319.9344
618.15757	-1314.5619
618.19304	-1333.3155
619.078	-1335.1324
619.5855	-1344.4958
620.1694	-1352.3246
620.5732	-1363.7272
620.69415	-1380.7816
621.46086	-1384.9629
622.15025	-1390.7021
622.7378	-1398.4567
623.24074	-1407.8871
623.8583	-1415.0506
623.98834	-1431.9117
624.49766	-1441.2326
625.4808	-1441.0971
625.6809	-1456.5708
626.18204	-1466.051
626.66135	-1475.9682
627.13974	-1485.8955
628.11927	-1485.8441
628.17384	-1504.2089
628.8114	-1510.9707
629.8082	-1510.5838
630.15744	-1523.0825
631.11514	-1523.4702
631.19245	-1541.3798
631.49076	-1554.8869
631.6763	-1570.6499
632.24655	-1578.7602
632.9596	-1584.0043
633.6026	-1590.6622
633.65536	-1609.0618
634.443	-1612.8455
634.53666	-1630.4375
635.4771	-1631.164
636.15556	-1637.0989
636.07644	-1658.1283
636.61304	-1666.9135
637.0787	-1677.092
637.5498	-1687.1634
638.13826	-1694.9078
638.563	-1705.8998
639.0496	-1715.6705
639.82264	-1719.7325
640.5366	-1724.9701
640.82127	-1738.7504
641.1141	-1752.3685
641.60344	-1762.0921
642.1828	-1770.0101
643.11774	-1770.8394
644.0245	-1772.2361
644.7885	-1776.471
645.33236	-1785.1025
645.67524	-1797.7302
646.5802	-1799.1681
647.22593	-1805.756
647.215	-1825.4417
647.81165	-1833.0137
648.0581	-1847.561
648.6138	-1855.955
649.6643	-1854.4873
649.80526	-1871.1304
650.24545	-1881.8282
650.67746	-1892.6698
651.5042	-1895.6614
652.3764	-1897.7506
652.8839	-1907.0998
653.6779	-1910.7484
654.25724	-1918.667
654.6947	-1929.4017
655.5169	-1932.4833
656.0044	-1942.2415
656.10806	-1959.624
656.64466	-1968.397
657.31405	-1974.5283
657.7988	-1984.3247
658.259	-1994.6236
658.6792	-2005.696
659.26764	-2013.4352
659.9816	-2018.681
660.40815	-2029.6302
660.9038	-2039.2181
661.32765	-2050.235
661.9197	-2057.8967
662.4272	-2067.2588
662.73464	-2080.5786
663.3749	-2087.2923
671.8041	-1938.8822
761.80953	-165.91271
769.20463	-38.09915
769.3811	-54.029756
771.1628	-38.014505
772.4397	-32.03726
773.31737	-34.005496
774.2296	-35.29763
775.4201	-31.041666
776.3642	-31.70809
776.79437	-42.590393
777.9558	-38.907395
778.9908	-37.76164
780.888	-19.434199
781.2318	-32.042435
782.4887	-26.461314
783.54464	-24.901749
784.62784	-22.777653
785.6092	-22.682533
787.0871	-12.719166
787.4564	-24.80829
788.485	-23.78559
789.49455	-23.133348
790.6323	-19.931534
791.43814	-23.348141
792.4304	-23.03698
793.83466	-14.527619
793.9829	-31.030418
794.8342	-33.52576
795.8337	-33.08694
797.3326	-22.680722
798.8223	-12.467848
799.95556	-9.370203
800.4367	-19.245714
801.3307	-20.890765
802.28295	-21.38283
803.7891	-10.850505
804.5694	-14.75381
805.4698	-16.285808
806.48937	-15.43155
807.3425	-17.901017
808.6476	-11.367751
809.71625	-9.538506
810.09097	-21.523451
811.28786	-17.143014
812.09276	-20.573172
813.55796	-10.850083
813.9427	-22.652064
815.4097	-12.894298
817.3151	5.5971404
817.28234	-14.51269
818.60566	-7.611043
819.83075	-2.6633472
819.51333	-28.435984
821.1959	-14.380621
821.7716	-22.37504
822.3528	-30.267185
823.5788	-25.30376
824.50373	-26.336483
825.8625	-18.731697
826.8575	-18.373615
827.90797	-16.914714
829.06485	-13.3226685
829.79244	-18.279074
830.6619	-20.41839
832.4618	-4.032604
833.15393	-9.711459
833.94974	-13.324074
835.13027	-9.270671
835.89697	-13.4476605
837.33124	-4.3319666
837.9415	-11.6508175
839.02836	-9.447945
839.63226	-16.888043
840.5572	-17.924398
841.77776	-13.069242
842.99376	-8.31274
844.2798	-2.1511703
844.7873	-11.499804
845.976	-7.2715037
847.07284	-4.884028
847.81135	-9.641254
848.43344	-16.696835
850.0669	-3.6267554
850.87635	-6.9625894
852.08234	-2.3976405
852.709	-9.375889
853.87313	-5.651633
854.74807	-7.6771645
855.85765	-5.031133
856.45246	-12.644167
858.22325	3.1685266
858.4888	-11.012479
859.62023	-7.929833
860.35783	-12.6869956
861.40375	-11.316196
863.01173	1.2485627
863.67567	-4.9884255
864.4569	-8.876982
865.3355	-10.841795
865.77387	-21.564332
867.8475	0.2832468
867.66926	-22.728626
869.5301	-5.132979
870.52143	-4.8375522
871.36544	-7.491914
871.7656	-18.964639
873.23355	-9.189473
874.6187	-1.0624384
874.726	-18.389167
876.3222	-6.056915
877.3263	-5.5080615
878.31035	-5.365137
879.15527	-7.993149
879.47086	-21.164417
881.0288	-9.590403
881.8956	-11.7841336
883.04427	-8.3720695
883.74367	-13.899479
884.75684	-13.163505
885.9892	-8.077012
886.9478	-8.4365015
887.599	-14.933662
888.64675	-13.5242555
889.68085	-12.383418
891.50257	4.4388707
892.5112	5.0777893
892.885	-6.9291547
894.2465	0.7164719
895.07324	-2.2611529
895.67624	-9.721879
897.8172	13.463725
897.80264	-6.2814025
898.8267	-5.330915
899.89265	-3.565086
900.8549	-3.848152
900.62935	-27.806852
902.35284	-12.940703
904.0136	0.69196504
905.26413	6.1385515
905.6243	-6.15216
906.03356	-17.459204
907.235	-12.985094
909.09765	4.666463
908.75113	-21.69454
910.9039	1.7242573
911.757	-0.75206616
912.2363	-10.659875
913.0994	-12.913451
913.95435	-15.353363
914.6965	-20.015682
916.42636	-5.0211593
918.0107	7.0680692
918.0307	-11.980665
918.49455	-22.197199
920.58275	-0.07837872
921.08024	-9.615265
921.5241	-20.242339
923.43856	-1.5576314
923.6441	-16.927659
925.1484	-6.4215777
925.31576	-22.546283
926.9174	-10.100317
928.5308	2.5679775
928.76184	-12.272722
929.8705	-9.64977
930.92916	-8.019697
931.7159	-11.814758
933.1647	-2.412006
933.6986	-11.236121
934.75995	-9.563013
935.6385	-11.5173635
936.6617	-10.5889325
937.84405	-6.5081933
939.1446	-0.049721444
939.7049	-8.348981
941.10004	-0.02448708
942.0086	-1.3776752
942.66255	-7.81392
943.8285	-4.042997
944.82715	-3.6170632
944.859	-22.440005
947.04177	1.5840586
947.6002	-6.760718
948.27413	-12.779374
949.45193	-8.782223
950.23773	-12.595157
951.2036	-12.813147
952.27955	-10.836177
953.3946	-8.090533
954.4386	-6.7546767
955.2717	-9.604028
955.792	-18.712256
957.4472	-5.1935288
958.5768	-2.1572284
959.1234	-10.720421
959.992	-12.878189
961.4836	-2.6198852
962.6286	0.72502415
963.2626	-6.1160564
964.6295	1.6648877
965.5081	-0.29626524
966.2602	-4.769104
967.4435	-0.66811254
968.6258	3.4285576
969.87	8.748147
970.0392	-7.332754
970.8841	-9.954526
971.8354	-10.473542
972.8495	-9.736502
973.8654	-8.9576836
975.6244	6.617585
975.9173	-6.990965
976.5694	-13.4610404
978.0982	-2.4751037
979.5843	7.669077
980.4374	5.2041925
981.2842	2.6068902
982.2683	2.7502
983.0513	-1.1020551
984.0863	0.053110182
984.9877	-1.4462677
986.3683	6.5972154
986.8967	-2.3349048
988.1645	3.4487664
988.8475	-2.403742
989.5779	-7.304925
991.0567	2.6921614
991.7579	-2.8052322
992.682	-3.848856
993.7588	-1.8569942
994.8466	0.35275109
995.3459	-9.172743
996.2508	-10.601574
997.6324	-2.5377755
998.8065	1.3991877
1000.4263	14.192675
1000.5318	-3.1498673
1001.002	-13.2522856
1002.2981	-6.8893975
1003.3531	-5.330915
1004.3753	-4.4367626
1005.5704	-0.091104865
1006.3499	-4.0090023
1007.5049	-0.4663852
1008.4726	-0.65840703
1009.5158	0.6695334
1010.639	3.5794308
1011.3521	-1.661328
1012.6754	5.2243075
1013.1647	-4.4706634
1014.2998	-1.320924
1015.4121	1.3633628
1015.9187	-7.998985
1016.9282	-7.339637
1018.4634	3.7718886
1019.1592	-1.8176624
1019.4939	-14.615783
1021.1328	-1.4306349
1022.5252	6.84685
1022.638	-10.365427
1023.7912	-6.838181
1025.1946	1.6389863
1026.1468	1.1657086
1027.6293	11.227495
1028.1423	1.9936956
1029.6229	12.0121135
1030.145	2.9573887
1031.0645	1.8272265
1031.6274	-6.428058
1033.1172	3.7908535
1033.7902	-2.265367
1034.9726	1.8288257
1035.3746	-9.612315
1037.0007	3.3179247
1037.4	-8.186026
1038.6897	-1.94718
1039.5819	-3.64323
1040.6751	-1.3273842
1042.0848	7.292731
1042.6887	-0.13279337
1043.5873	-1.6804105
1044.0439	-12.058272
1045.7555	2.5789336
1046.4149	-3.731555
1047.308	-5.408797
1047.7746	-15.559526
1049.6609	2.5373525
1050.6341	2.4657026
1051.6645	3.5361631
1052.1184	-6.8845194
1054.0738	12.60989
1054.1956	-4.4088062
1055.2361	-3.1539506
1057.0533	13.5859405
1057.1033	-4.8789926
1058.3948	1.3909539
1059.1779	-2.470608
1060.2238	-1.091069
1060.995	-5.190857
1061.468	-15.216895
1063.0014	-4.132928
1063.2888	-17.861147
1065.1642	0.027121502
1066.7321	11.797473
1067.2342	2.3543086
1067.869	-4.470241
1069.3951	6.4773863
1070.1991	3.0238355
1071.4133	7.758184
1071.9781	-0.4552883
1072.8958	-1.6171955
1073.7734	-3.6085815
1075.1904	5.171207
1076.5056	11.91057
1077.4232	10.729707
1077.3496	-10.193061
1078.792	-0.9174121
1079.4632	-7.002766
1080.3909	-7.988934
1081.0803	-13.711453
1083.3777	12.57842
1083.7806	1.1496936
1084.098	-11.972796
1085.5241	-3.030843
1086.0834	-11.338159
1087.1485	-9.583239
1089.0593	9.01136
1089.495	-1.7704792
1090.5381	-0.4530388
1091.9069	7.360592
1092.7373	4.436638
1093.7578	5.3084555
1094.4854	0.3533847
1094.9847	-9.161238
1096.3153	-2.114494
1096.9437	-9.045707
1097.7432	-12.582199
1099.0174	-6.6639645
1099.9232	-8.079684
1100.7872	-10.317104
1101.7322	-10.9642295
1102.7181	-10.768885
1103.2374	-19.88883
1104.7654	-8.908951
1106.2742	1.6774764
1107.3674	3.991562
1107.4757	-13.3070725
1109.0655	-1.088008
1109.8767	-4.396442
1110.0086	-21.224088
1111.8058	-4.8774474
1113.0845	1.1288511
1114.2259	4.4065762
1114.6006	-7.577028
1116.074	2.3116008
1117.1036	3.3609842
1117.4546	-9.094016
1118.4924	-7.881748
1119.7857	-1.5895205
1120.8462	0.07480429
1122.1185	5.9581728
1122.5796	-4.3060217
1123.9212	2.965817
1124.8716	2.4398612
1126.0539	6.5248514
1127.0571	7.0540557
1127.5182	-3.2154323
1128.9134	5.113353
1130.1321	9.934454
1130.7642	3.056526
1131.6928	2.1097327
1132.575	0.21578416
1133.4536	-1.7421705
1134.6459	2.549854
1135.2516	-4.8452765
1136.1293	-6.8136777
1137.2489	-3.9775357
1138.0056	-8.358831
1139.1497	-5.0120273
1140.544	3.2952415
1141.2443	-2.2218716
1141.9874	-6.8752096
1142.4794	-16.52392
1144.4166	2.6066824
1144.9014	-7.2040746
1146.4703	4.6013974
1147.6162	7.958885
1148.3866	3.8581417
1149.096	-1.4664062
1149.8045	-6.814241
1150.5575	-11.2719434
1152.2437	2.8596329
1153.246	3.3585973
1154.0145	-0.7934731
1154.6639	-7.312663
1156.5511	10.822143
1156.853	-2.6183363
1157.0568	-18.011178
1158.8821	-1.1079555
1159.115	-15.924751
1160.1963	-13.856489
1162.0635	3.8870573
1162.2009	-12.836467
1163.1904	-12.580372
1164.8493	0.9998398
1165.586	-3.778896
1166.5101	-4.8250475
1167.8306	2.0207904
1169.0003	5.8587137
1169.8897	4.109024
1170.0071	-13.010241
1170.721	-18.244375
1172.6446	0.6168956
1173.3895	-4.001979
1173.736	-16.559459
1175.0848	-9.139929
1176.6273	2.1166155
1176.9683	-10.547341
1178.2907	-3.6545714
1179.4476	-0.06685949
1178.9556	-29.32116
1181.6286	4.453357
1182.539	3.1394503
1182.9537	-8.069264
1183.7595	-11.4666505
1185.0656	-4.909943
1186.4553	3.3076022
1186.7427	-10.410521
1187.4812	-15.168582
1189.6012	7.596871
1189.1456	-20.929081
1191.2465	1.4703884
1191.8431	-6.099059
1192.5862	-10.769449
1193.8722	-4.6015457
1195.2874	4.1320792
1195.5802	-9.493438
1196.7899	-4.8643823
1197.0436	-19.248663
1198.0495	-18.685636
1199.8267	-2.7385039
1200.1796	-15.169145
1201.5747	-6.824215
1202.8962	0.02922688
1203.0026	-17.297518
1204.577	-5.406353
1205.7766	-0.9611557
1206.1449	-13.074573
1206.9944	-15.617403
1208.878	2.432325
1209.9139	3.6184842
1210.1003	-12.1205814
1211.912	4.513796
1212.4605	-4.032882
1213.8993	5.1730343
1213.8047	-16.163756
1214.9361	-13.075843
1216.6923	2.4393651
1217.1707	-7.485032
1218.2621	-5.202939
1219.2089	-5.7999113
1219.6318	-16.824687
1220.8787	-11.451759
1222.2048	-4.500521
1223.4954	1.7554425
1223.6072	-15.480544
1224.9051	-9.08004
1226.8086	9.373659
1226.8005	-10.235805
1227.931	-7.1837046
1228.8441	-8.443525
1229.4498	-15.84405
1230.5503	-13.365091
1231.6735	-10.453263
1232.8959	-5.574227
1234.0282	-2.4641476
1234.1737	-19.021116
1235.8317	-5.4646535
1236.3474	-14.645986
1237.7253	-6.6542457
1239.1305	1.8838403
1239.8099	-4.0512407
1240.5402	-8.9604895
1241.9208	-0.9143747
1242.8385	-2.0948347
1243.6379	-5.6215674
1244.7548	-2.828693
1246.13	5.098987
1246.4719	-7.5423496
1247.4696	-7.1212706
1248.33	-9.440509
1249.5797	-4.001838
1250.3409	-8.307423
1251.4932	-4.795971
1252.5601	-3.0155286
1253.103	-11.659695
1254.2117	-9.032696
1255.154	-9.705542
1256.1508	-9.318715
1257.5887	-0.12642358
1257.9352	-12.6790965
1258.9984	-10.9634515
1260.5054	-0.395161
1260.8328	-13.331465
1261.9224	-11.081876
1262.3153	-22.714221
1264.6746	4.815653
1264.9319	-9.506815
1266.7064	6.367531
1266.3016	-21.135307
1268.0342	-6.0810766
1269.7295	8.217605
1269.8214	-9.397382
1270.8382	-8.600232
1271.6595	-11.705185
1272.9973	-4.5077054
1274.5153	6.271619
1275.4684	5.786789
1276.1442	-0.20172103
1276.8108	-6.375665
1277.8431	-5.275709
1279.06	-0.486584
1280.3979	6.6931643
1280.2742	-15.212259
1281.7176	-5.929764
1282.9681	-0.46610356
1283.3865	-11.596453
1284.8499	-1.9108992
1285.8703	-1.0243707
1287.0308	2.6283732
1287.6766	-3.9668577
1288.4205	-8.595102
1289.381	-8.929797
1290.1968	-12.12606
1291.3546	-8.5384885
1292.486	-5.448796
1293.561	-3.4984984
1294.3505	-7.226057
1295.4164	-5.45538
1296.7934	2.5190913
1296.6924	-18.948444
1298.3722	-4.9336386
1299.3327	-5.2665767
1300.5787	0.092126725
1301.6237	1.4605756
1302.4386	-1.7732986
1303.3745	-2.5895952
1304.2585	-4.4357803
1305.5536	1.907412
1306.0829	-7.0013613
1306.7023	-14.122558
1308.796	8.128171
1309.218	-2.9194422
1309.569	-15.389138
1311.037	-5.614685
1312.1847	-2.2067886
1312.6222	-12.935423
1313.7136	-10.658047
1315.2134	-0.25327597
1316.2411	0.7663271
1317.3734	3.8627786
1317.8354	-6.3935506
1319.0078	-2.484236
1319.6699	-8.750894
1320.8913	-3.8770237
1321.5089	-11.0450685
1322.3693	-13.353291
1323.397	-12.3389675
1324.7148	-5.547256
1325.8372	-2.6545335
1325.648	-25.870316
1327.4106	-10.2151135
1329.0058	2.0950119
1329.4933	-7.653888
1331.0749	4.3908427
1331.627	-4.0682848
1332.7448	-1.255037
1333.6961	-1.764002
1334.1117	-12.940985
1334.6893	-20.879494
1336.5365	-3.5599934
1337.3041	-7.719071
1338.7438	1.493447
1339.1885	-9.090211
1339.6642	-19.066181
1341.3841	-4.2696836
1342.1599	-8.2707365
1343.7879	4.681777
1344.3399	-3.7685766
1345.485	-0.42311762
1346.4809	-0.028650903
1347.4095	-1.0029046
1348.4681	0.6411577
1349.0948	-6.3432697
1350.1807	-4.1593157
1351.2312	-2.696641
1352.4308	1.7436148
1353.3485	0.56838806
1354.6709	7.4457124
1355.0147	-5.1493696
1355.9223	-6.5359523
1357.0046	-4.4337624
1358.6235	8.350264
1359.4375	5.1206344
1359.7004	-9.0981
1361.2711	2.7175868
1362.1024	-0.17194065
1363.5157	8.512382
1364.2397	3.4834852
1365.362	6.3841497
1366.738	14.327815
1366.5652	-8.550711
1367.9413	-0.61235354
1369.251	6.019001
1369.5493	-7.487841
1370.7316	-3.398731
1371.9731	1.8690893
1372.658	-3.9325145
1373.2482	-11.636629
1375.1572	6.928749
1376.165	7.54256
1376.3723	-7.770206
1377.6247	-2.2822267
1378.265	-8.996697
1379.2954	-7.919956
1381.1199	8.957016
1381.8793	4.6379463
1381.2208	-27.922865
1383.098	-9.9937
1384.9434	7.294699
1386.3313	15.478766
1387.0953	11.244676
1387.5027	-0.08287444
1388.4832	-0.01307848
1389.329	-2.6219068
1390.2257	-4.2190205
1391.0188	-7.878285
1392.8706	9.544201
1393.2162	-3.0277519
1394.6104	5.2906707
1394.3885	-18.575204
1396.6068	6.1524674
1398.1938	18.297773
1398.001	-4.993203
1399.307	1.5671452
1400.4603	5.0836865
1400.6358	-10.885063
1402.7659	12.0839415
1403.1688	0.65422244
1403.4171	-13.844829
1404.9987	-1.8075446
1405.6999	-7.294683
1406.9814	-1.2238821
1408.071	1.0184864
1409.1087	2.2462772
1410.3929	8.354924
1410.8376	-2.2302494
1411.6489	-5.5289345
1412.6202	-5.6314038
1413.4952	-7.673417
1414.4574	-7.956452
1415.7907	-0.8527053
1416.3846	-8.475978
1416.1936	-31.732485
1419.2323	9.3167635
1419.8125	1.4240499
1420.7893	1.4352909
1421.5815	-2.248229
1422.5919	-1.5852763
1423.4741	-3.4642222
1425.2104	11.672186
1425.1622	-8.741352
1426.2099	-7.333736
1427.2413	-6.2408806
1428.4445	-1.7323879
1429.1603	-6.943061
1430.1744	-6.200741
1432.1298	13.30091
1432.5827	2.8572257
1433.2794	-2.7160789
1434.3462	-0.9268763
1434.74	-12.522622
1436.0188	-6.519233
1436.3026	-20.310831
1438.0988	-3.9944827
1439.1265	-2.9860298
1440.1215	-2.6165663
1441.2257	-0.080963516
1442.6481	8.786312
1443.1665	-0.32701112
1443.5267	-12.614648
1445.3211	3.666529
1445.5585	-11.056762
1448.0023	18.157854
1448.2852	4.335493
1448.3807	-13.2144296
1449.4393	-11.573133
1450.9654	-0.6339035
1451.9268	-0.9444367
1452.3015	-12.936348
1453.1873	-14.750708
1454.6389	-5.2969205
1455.8967	0.30498783
1456.4815	-7.494637
1457.4183	-8.303749
1458.5543	-5.124303
1458.5361	-24.94048
1460.8253	1.1968937
1461.5183	-4.4527776
1462.9317	4.2429163
1463.461	-4.67923
1464.124	-10.925779
1465.2363	-8.215246
1465.9212	-14.0422856
1468.3122	14.137044
1467.8411	-14.705832
1468.9825	-11.4239295
1470.9552	8.409124
1471.2017	-6.135303
1472.565	1.5558774
1472.746	-14.291136
1474.5814	2.8068173
1474.4259	-19.740485
1476.1739	-4.3724247
1477.3026	-1.3489475
1478.2894	-1.1602145
1479.4417	2.3440531
1479.771	-10.544666
1481.2962	0.37635276
1482.7841	10.556674
1483.298	1.3399052
1484.4003	3.8303293
1484.5549	-12.544594
1486.1329	-0.56345716
1486.8996	-4.7427266
1487.93	-3.685622
1488.634	-9.123167
1490.7131	12.842223
1490.4093	-12.656652
1491.8081	-4.261443
1493.6007	11.988874
1493.6617	-6.250355
1494.5057	-8.898119
1496.0145	1.6934779
1497.0268	2.4058635
1497.2896	-11.808563
1498.4402	-8.341957
1499.2742	-11.193558
1500.2728	-10.7619825
1501.2178	-11.3898075
1502.4119	-7.05994
1504.2382	9.855291
1504.4574	-5.240729
1504.8948	-15.96461
1506.5647	-2.1632394
1507.2422	-8.126461
1509.1276	9.972186
1509.305	-5.9622333
1510.6638	1.6468512
1512.4236	17.254318
1512.2863	-4.9481083
1513.2358	-5.4742886
1514.8693	7.596167
1515.354	-2.2052431
1516.0934	-6.9383206
1517.0793	-6.7555215
1518.6382	4.84361
1519.0484	-6.4403084
1519.8169	-10.583032
1521.4722	2.9210373
1522.3007	-0.03441052
1522.429	-16.917683
1524.1097	-2.9069173
1525.0984	-2.6699482
1526.5754	7.285989
1527.8259	12.743213
1527.8714	-5.8037702
1528.8236	-6.2862302
1529.5403	-11.467632
1530.6408	-9.004461
1532.0087	-1.2258534
1532.7909	-5.0898526
1533.6622	-7.189042
1536.0469	20.845593
1535.7667	-4.196542
1537.3402	7.692555
1537.6385	-5.8147293
1538.3697	-10.7072155
1539.8613	-0.45560013
1541.4247	11.223636
1542.1905	7.033967
1542.7144	-1.9906119
1544.2041	8.219335
1545.1491	7.586642
1545.974	4.560403
1546.527	-3.8720355
1548.2423	10.830889
1547.9212	-15.022332
1549.2909	-7.1877777
1550.9162	5.725019
1551.5346	-1.4042272
1552.1431	-8.7444505
1553.4155	-2.8510276
1555.0344	9.925322
1555.4091	-2.059764
1556.4941	0.08555915
1558.475	20.092119
1558.435	-0.15378009
1559.4545	0.69931707
1560.4022	0.12029453
1561.2189	-3.0684916
1562.5786	4.5582943
1564.0702	14.794126
1565.298	19.798378
1564.9961	-5.6690525
1566.4558	3.951704
1567.7191	9.667963
1568.0374	-3.4526728
1569.227	0.786412
1569.8373	-6.518814
1571.8609	14.326253
1572.0537	-1.2745654
1572.8214	-5.437823
1574.4703	7.93691
1575.3006	5.023985
1576.3902	7.264821
1576.8395	-3.23833
1578.0646	1.7138613
1578.9223	-0.65587255
1579.5198	-8.216369
1580.1137	-15.834726
1581.7717	-2.273983
1582.643	-4.3676473
1583.3206	-10.339744
1583.6398	-23.436083
1585.9545	3.224859
1585.9836	-15.660678
1587.5515	-3.8880505
1589.0586	6.6757446
1589.5088	-3.8092797
1590.4319	-4.881802
1591.8816	4.547881
1592.0408	-11.7436755
1593.4523	-3.0832394
1594.4446	-2.7828375
1595.4441	-2.3291451
1596.681	2.8517477
1597.8552	6.782445
1598.51	0.36989248
1599.9098	8.801807
1600.8483	8.027723
1601.0675	-7.05994
1602.0489	-6.9563474
1603.3986	0.46162396
1604.7219	7.373788
1605.8879	11.139468
1605.9333	-7.404397
1607.3576	1.5050332
1607.9497	-6.1701425
1609.2512	0.29628134
1610.62	8.104794
1610.4426	-14.877637
1611.9569	-4.1705532
1613.5785	8.6666
1613.936	-3.6705864
1615.131	0.6821053
1616.2534	3.5764805
1617.0137	-0.7306269
1617.7386	-5.7392073
1618.8	-4.0612613
1620.0014	0.415547
1620.8791	-1.5679539
1622.0969	3.2429825
1622.5525	-7.1339466
1623.4011	-9.698149
1624.568	-5.9091295
1625.9886	2.9204742
1627.4292	12.1748245
1627.1491	-12.868215
1629.1091	6.7208994
1629.763	0.28518117
1630.2942	-8.599387
1632.6388	18.652765
1632.8526	3.4461147
1634.2514	11.86057
1634.9462	6.2427875
1635.37	-4.76661
1636.7461	3.18948
1637.6383	1.4997698
1638.5796	0.7960438
1639.3655	-3.017778
1640.8816	7.723301
1641.8638	7.830156
1642.1385	-6.154691
1643.2017	-4.4310033
1644.7533	7.013001
1645.6273	4.9738312
1646.6823	6.526682
1648.2176	17.649176
1648.9543	12.868513
1649.3681	1.6636205
1651.0788	16.274442
1652.2139	19.426388
1652.0802	-2.6891783
1652.7741	-8.321729
1654.001	-3.3330988
1655.3134	3.3497467
1656.8405	14.301967
1657.6709	11.3826995
1658.1574	1.6114521
1659.3152	5.2186888
1660.1392	2.1764175
1660.9041	-2.0342783
1661.2415	-14.768879
1662.5185	-8.787278
1664.1983	5.2078736
1664.6358	-5.530624
1666.0082	2.3482674
1666.9295	1.2393197
1667.508	-6.7024142
1668.4438	-7.51917
1669.7753	-0.44771166
1670.6712	-2.0681354
1671.6425	-2.1677352
1672.643	-1.6971026
1673.5752	-2.589032
1674.9667	5.6648514
1675.738	1.5810883
1676.9485	6.231969
1677.6015	-0.21926809
1678.2573	-6.6116687
1679.9444	7.527755
1680.0726	-9.3547114
1682.2372	14.289747
1682.6492	3.043079
1682.6492	-16.416988
1684.4173	-0.65252003
1685.8534	8.483792
1686.2936	-2.1914742
1687.9434	11.215768
1687.6769	-13.556811
1689.1812	-3.0484033
1690.349	0.75958185
1690.8747	-8.232498
1692.2698	0.097078385
1693.1912	-1.003327
1693.8624	-7.09141
1695.4103	4.288993
1695.916	-5.088528
1696.7064	-8.803716
1697.6495	-9.48153
1699.0674	-0.69474493
1699.6913	-7.7192116
1700.6417	-8.2478495
1701.8823	-2.9931942
1703.8341	16.41984
1704.1224	2.7099195
1704.6608	-6.0173017
1706.5726	12.584461
1707.1574	4.7804083
1707.6849	-4.1683068
1708.8772	0.12156179
1708.7508	-21.848802
1710.8763	1.040261
1711.8876	1.7158694
1713.8149	20.650105
1714.286	10.584593
1715.17	8.7251924
1715.4028	-6.0881035
1716.5352	-2.9870557
1717.9449	5.6224287
1718.9362	5.9142045
1720.0476	8.589423
1719.5956	-19.866355
1721.5356	-0.6758401
1722.425	-2.4232738
1724.3104	15.668414
1724.0849	-8.263622
1724.8889	-11.706167
1726.6478	3.860532
1727.0198	-8.174191
1728.4914	1.6639893
1729.2817	-2.03456
1729.9102	-8.974725
1731.5791	4.8035707
1731.9484	-7.301123
1733.8356	10.833943
1734.2967	0.5636141
1735.9238	13.509805
1736.7823	11.14623
1737.3198	2.4102183
1738.6768	9.972472
1739.0961	-1.1243929
1739.8983	-4.615026
1740.9114	-3.8904375
1742.1256	0.8414804
1743.3944	6.6482236
1743.9901	-0.9336216
1745.1761	3.2262637
1746.0646	1.4710923
1746.6967	-5.399048
1747.8873	-1.1295189
1748.6931	-4.5450722
1749.8791	-0.38729602
1751.1696	5.867973
1752.3593	10.103733
1753.5552	14.463659
1754.1118	6.104443
1755.0823	5.964214
1755.7098	-0.9806506
1756.8813	2.887147
1757.6134	-1.9800548
1758.4647	-4.480664
1759.4097	-5.124551
1760.2409	-8.010568
1762.059	8.742374
1762.8794	5.6111908
1763.0731	-9.982292
1764.2554	-5.8915724
1765.6306	2.042441
1766.5401	0.70844264
1767.4732	-0.16196358
1768.3191	-2.7793844
1769.7697	6.657661
1771.0039	11.786818
1771.5905	4.0094473
1772.3991	0.6574543
1772.9384	-8.045407
1775.1148	15.831128
1775.5559	5.158565
1776.3626	1.7862084
1776.7746	-9.473015
1778.1553	-1.4387849
1778.8183	-7.688573
1780.0052	-3.5014485
1780.6582	-9.941039
1782.1006	-0.6820691
1782.6845	-8.495925
1784.7573	13.320013
1784.9092	-3.108742
1785.4567	-11.6595275
1787.3048	5.692345
1788.3852	7.758563
1789.6367	13.230528
1789.3511	-11.914335
1791.0355	2.1707016
1791.2001	-14.001465
1792.9036	0.4722548
1794.0778	4.401239
1794.7099	-2.4789053
1795.4602	-6.9777595
1797.4802	13.794272
1797.7821	0.35437034
1798.2715	-9.367743
1799.9822	5.2563375
1800.7089	0.2724014
1802.1732	9.972381
1802.8417	3.829736
1803.26	-7.294964
1804.5133	-1.779028
1805.2045	-7.46661
1806.0294	-10.504084
1807.4837	-0.9895314
1808.1586	-7.016203
1809.7847	5.9149053
1810.4168	-0.9385396
1811.5828	2.8146589
1812.7461	6.5321732
1812.7142	-13.547092
1814.0994	-5.4222273
1815.4964	2.946007
1816.5241	3.9487467
1817.6255	6.4393187
1818.2112	-1.350074
1819.2353	-0.4191851
1820.8187	11.652238
1821.3199	2.1771215
1822.2485	1.2287828
1823.3353	3.4140882
1823.6509	-9.751595
1824.3385	-15.51949
1826.1593	1.2908144
1827.3107	4.7594615
1828.7659	14.282442
1828.0638	-19.148438
1829.7873	-4.274089
1830.7732	-4.10537
1832.111	3.0942718
1832.4612	-9.391341
1833.5335	-7.497734
1835.4789	11.792018
1836.4002	10.687284
1836.5639	-5.5196377
1838.201	7.630447
1838.3365	-9.1237295
1839.4761	-5.8889204
1840.6093	-2.7678651
1841.0477	-13.4849805
1842.9631	5.2019734
1842.9804	-13.911558
1845.1223	9.294184
1845.0049	-12.503529
1846.4101	-3.9747264
1847.9499	7.24074
1848.7775	4.2673595
1849.6543	2.2562744
1850.3127	-4.084581
1851.4278	-1.3227477
1852.1245	-6.9038135
1853.2704	-3.5419068
1854.1263	-5.9566145
1855.898	9.871205
1855.9161	-9.221221
[truncated: 49 more rows]
