# Supplementary material for: Staphylococcus aureus vWF-binding protein triggers a strong interaction between clumping factor A and host vWF
Source: Commun Biol. 2021 Apr 12;4:453. doi: 10.1038/s42003-021-01986-6 (PMC8041789; doi:10.1038/s42003-021-01986-6)
Supplement: Supplementary file 3 — Supplementary Data 1 [file 42003_2021_1986_MOESM3_ESM.zip › Supplementary Data 1/Fig S1 cell 5 curve_2.tsv]

x	y
-52.814887	252.27478
-51.64073	256.1894
-51.358786	242.33782
-50.027285	249.375
-49.67531	236.92653
-49.593456	219.08614
-49.45976	202.28381
-48.38383	204.23471
-48.372915	184.98415
-47.44523	183.99252
-47.007763	173.23162
-45.69991	179.80664
-44.382052	186.58408
-44.467544	165.42359
-43.048733	174.19784
-42.666745	162.34061
-41.572623	164.66657
-41.420737	148.21387
-40.258403	151.90846
-39.696335	143.6178
-38.774107	142.52191
-38.312084	132.25297
-37.1161	136.60996
-36.672265	125.98363
-35.165233	136.52118
-34.96969	120.94212
-34.151146	117.77675
-33.26166	116.03418
-32.18482	117.99836
-31.919246	103.823734
-30.50953	112.42947
-29.94928	104.12584
-28.956114	104.42788
-28.022063	103.57068
-27.626433	91.98051
-26.998881	85.012185
-26.272195	80.01265
-25.185349	82.19438
-24.472305	76.92589
-23.710149	72.64079
-22.953449	68.23539
-22.713342	53.542056
-21.27725	62.68031
-20.549654	57.704192
-19.239982	64.32542
-18.854356	52.53378
-18.454179	41.033323
-17.62381	38.095714
-16.817088	34.70148
-15.82301	35.034697
-14.567907	40.56126
-14.404198	24.347281
-13.0026665	32.799662
-12.628864	20.765648
-10.930838	35.12418
-10.49519	24.333965
-9.934031	16.043946
-8.9827	15.518694
-8.282389	9.995194
-6.073227	34.518152
-5.6530403	23.42461
-5.2565006	11.8570995
-4.4106705	9.226885
-3.6421473	5.077487
-2.317923	11.983241
-1.5175677	8.443993
-0.31248726	12.985649
0.0040169105	-0.17752679
0.9780857	-0.24987401
2.0321902	1.2739638
3.0662857	2.4056146
4.49783	11.435987
5.802955	17.965428
6.121278	4.849962
6.7615624	-1.8674682
7.1353647	-13.901695
8.643307	-3.3280674
9.962075	3.4669832
10.497767	-5.3411407
11.610079	-2.6460323
12.816979	1.9157588
13.9492995	4.9980254
15.021593	6.890801
16.082973	8.564808
16.510436	-2.3846034
17.982908	7.473598
18.937877	7.021495
19.925588	7.2231856
20.125677	-8.256657
21.947395	8.553426
22.427608	-1.3418545
23.015142	-9.107542
23.654517	-15.85661
25.164278	-5.2569225
25.453497	-18.953063
26.43939	-18.793612
27.592629	-15.2798
28.514856	-16.382286
28.577611	-34.605003
29.892743	-27.88392
30.767676	-29.92748
31.37431	-37.300257
32.084625	-42.621368
32.816768	-47.503827
33.698978	-49.408363
35.24057	-38.17027
35.958163	-43.348766
36.794898	-46.14404
37.433363	-52.8969
38.838532	-44.38662
39.728018	-46.12971
41.062247	-39.02315
41.65251	-46.737846
42.381014	-51.70535
43.605194	-46.78385
43.770722	-62.95019
44.491042	-68.07095
45.870745	-60.07168
47.05127	-56.02229
47.415977	-68.21744
49.044882	-55.239677
50.67015	-42.34392
51.501427	-45.251938
52.750163	-39.85167
53.76243	-39.165986
55.16669	-30.655006
56.15531	-30.436858
57.395862	-25.203093
60.697324	21.086325
61.80145	23.60063
62.41263	16.322428
64.03335	29.122607
64.928294	27.474639
65.21842	13.789143
66.961015	29.031859
67.6395	23.073028
68.54899	21.721574
68.95463	10.3330235
70.040564	12.49299
71.20381	16.205638
71.946864	11.538339
73.26927	18.40334
74.65261	26.487066
74.96093	13.170292
76.193295	18.235429
77.37291	22.26144
77.28105	0.982426
78.21419	0.09598462
79.7285	10.792254
80.21872	1.0807316
81.58296	8.790837
81.93948	-3.572335
82.708915	-7.721287
84.01404	-1.2021855
84.80439	-4.919046
85.83485	-3.8610465
86.58336	-8.413571
87.68021	-6.0425267
88.55515	-8.080355
90.14949	4.195407
90.2941	-12.381844
91.581036	-6.2244775
92.23496	-12.663271
93.31544	-10.607727
94.20038	-12.446185
95.220834	-11.592464
95.42911	-26.9052
97.000715	-15.070506
97.69921	-20.628143
98.637805	-21.406543
99.31538	-27.37752
100.72055	-18.842646
101.55001	-21.801151
102.17938	-28.7286
103.68459	-18.211753
103.95835	-32.219175
106.70957	3.1029539
106.236634	-25.779394
107.69546	-16.200747
108.0729	-28.143246
108.8387	-32.349914
111.26887	-3.419524
112.09469	-6.4413787
112.315696	-21.502104
113.666296	-14.068443
114.40208	-18.891673
114.984154	-26.749799
116.14012	-23.20328
117.37158	-18.144462
118.08189	-23.462593
118.55847	-33.43933
121.0232	-3.8051437
121.42702	-15.22979
121.66167	-30.028625
122.78035	-27.213303
124.35923	-15.22122
125.01589	-21.621899
125.42516	-32.924642
126.89308	-23.16914
127.5843	-28.851553
128.3983	-32.104774
129.55518	-28.543192
130.83483	-22.516574
131.7707	-23.339823
133.46418	-9.0868936
133.71339	-23.588647
135.03852	-16.648214
135.85979	-19.757801
137.15218	-13.482923
137.38047	-28.403134
138.62193	-23.152324
140.47093	-5.7922213
141.05483	-13.624389
141.5605	-23.026555
142.05618	-32.611486
144.02524	-12.868193
145.15665	-9.791679
145.37493	-24.903083
147.61865	0.30329732
147.65321	-18.470376
148.75097	-16.060023
149.48311	-20.956488
150.10248	-28.082982
151.00925	-29.484488
151.94694	-30.28149
153.8596	-11.644747
154.1079	-26.155595
155.48487	-18.197284
156.06967	-26.024814
156.62538	-34.427967
157.7868	-30.74465
159.39752	-18.143775
160.32065	-19.216182
161.14738	-22.210647
162.19694	-20.772271
163.32108	-17.862099
164.51797	-13.490228
164.91087	-25.117745
165.0282	-42.24207
166.51249	-32.150588
167.67756	-28.40412
168.33876	-34.714186
169.8185	-24.706352
170.36602	-33.266122
171.0345	-39.419697
172.17228	-36.216634
173.4774	-29.696252
174.3014	-32.749015
175.07539	-36.79525
175.92485	-39.343417
177.06809	-36.032136
177.66926	-43.517908
179.38093	-28.890458
179.54828	-45.023072
180.72062	-41.135515
181.15445	-51.968877
182.45503	-45.52171
184.45955	-25.073204
184.77333	-38.278953
185.49547	-43.373777
186.69145	-39.01357
187.80558	-36.2948
188.03478	-51.18698
189.51634	-41.14068
190.5186	-40.64032
190.2494	-65.46618
191.99017	-50.272456
193.22071	-45.22193
193.3244	-62.62947
194.84598	-51.77353
195.9492	-49.2662
196.46943	-58.38202
197.7982	-51.376205
197.88824	-69.04027
199.53806	-55.650432
200.5467	-55.020672
200.72495	-70.94686
202.2711	-59.61775
203.39796	-56.626495
203.61988	-71.66801
204.7622	-68.3942
205.59257	-71.32067
207.26058	-57.557122
208.61573	-50.042068
208.42838	-73.2326
209.37425	-73.84483
211.3997	-52.987226
212.4056	-52.40717
213.01314	-59.77394
213.53155	-68.907935
214.89852	-61.15516
214.98401	-78.918795
216.08905	-76.36249
217.29959	-71.72224
218.28275	-71.5977
219.71884	-62.468065
220.73475	-61.70189
221.51237	-65.67184
222.1099	-73.23105
223.15037	-71.9725
223.74972	-79.500524
224.73834	-79.281394
225.85247	-76.55003
226.36634	-85.785386
227.11394	-90.34556
228.04072	-91.365165
229.3322	-85.09527
230.30081	-85.266655
231.08753	-89.07436
232.53726	-79.658564
233.56226	-78.707235
233.45858	-100.240205
235.10749	-86.86194
236.14705	-85.624036
236.08156	-106.382514
237.35304	-100.53188
238.09336	-105.248775
238.87188	-109.20903
240.34617	-99.29665
241.1447	-102.86082
241.62856	-112.68099
242.4844	-115.10806
243.5103	-114.13885
244.01143	-123.61819
245.70218	-109.41779
246.36066	-115.76415
247.0846	-120.80044
248.02776	-121.48027
248.5962	-129.61554
249.7276	-126.54494
250.9054	-122.5546
251.67574	-126.67263
252.5343	-129.03677
253.1655	-135.9313
253.85762	-141.61096
254.55338	-147.22568
256.5179	-127.55245
257.4565	-128.32566
258.20137	-132.95774
257.86667	-159.07835
259.68203	-142.38909
259.88848	-157.73585
261.0117	-154.83811
262.38686	-146.91173
262.94074	-155.34567
264.21222	-149.48401
264.83158	-156.59941
265.04077	-171.8984
266.8834	-154.6614
268.29858	-145.94248
268.60872	-159.23049
269.45455	-161.84344
270.66963	-157.11066
271.20623	-165.89344
272.62595	-157.07756
273.5118	-158.89699
273.4836	-178.91494
275.03066	-167.55859
275.4554	-178.57314
276.39035	-179.41054
277.15797	-183.57886
278.16114	-183.06723
278.8269	-189.28019
279.36895	-197.9297
280.8305	-188.28437
281.7027	-190.37551
282.785	-188.29349
283.77272	-188.07586
284.93142	-184.46163
284.91414	-204.27798
285.99825	-202.15084
287.06873	-200.28709
288.15285	-198.15925
289.05325	-199.68474
289.74628	-205.34086
290.50025	-209.78591
291.38337	-211.65934
291.79628	-222.9042
292.6794	-224.78283
293.51796	-227.541
293.4079	-249.1979
295.3888	-229.20986
296.3101	-230.31885
296.4138	-247.71762
298.67115	-222.21654
299.04677	-234.19763
300.4101	-226.50305
301.92896	-215.71837
302.96215	-214.60198
303.86983	-215.98921
304.50374	-222.82637
305.1786	-228.84296
306.0026	-231.90921
306.7229	-237.0207
313.96613	-112.227096
316.65277	-78.198
317.7769	-75.25958
318.09068	-88.46881
319.42218	-81.42692
320.03973	-88.585424
322.01334	-68.73908
322.03425	-87.78279
322.32438	-101.46213
323.725	-93.03181
324.89643	-89.164405
325.90415	-88.54979
326.8091	-90.00321
327.09923	-103.672335
328.3225	-98.777576
328.78452	-109.03723
330.50347	-94.259156
331.27654	-98.33366
331.94138	-104.54848
332.95274	-103.86134
333.8868	-104.729135
334.26514	-116.65664
335.28195	-115.86075
336.6189	-108.70331
336.7226	-126.10335
337.653	-127.02595
339.02452	-119.18098
339.38196	-131.51837
340.5452	-127.81248
341.6457	-125.34773
342.22322	-133.30552
343.30733	-131.18062
344.42238	-128.43453
345.0572	-135.2596
346.38325	-128.30978
347.11812	-133.13238
347.52557	-144.48377
349.16084	-131.37626
349.48553	-144.361
350.54418	-142.74393
350.4114	-164.85348
352.34953	-145.71705
353.09168	-150.40036
353.5064	-161.5874
354.62418	-158.795
355.6319	-158.18204
356.41224	-162.11496
357.42906	-161.31099
357.48363	-179.69377
359.6373	-156.25612
359.99565	-168.57843
361.24166	-163.2317
361.7819	-171.93941
361.9456	-188.13473
362.91513	-188.28718
363.91103	-187.90156
365.10338	-183.62575
365.8346	-188.53105
366.94328	-185.91152
367.58084	-192.67105
368.15473	-200.70096
369.81365	-187.12915
370.35934	-195.70844
370.91323	-204.14369
371.93914	-203.17771
372.51212	-211.21853
373.35795	-213.8285
374.44752	-211.59106
374.69127	-226.20575
375.95092	-220.57679
376.7722	-223.67908
377.548	-227.68908
378.11006	-235.95692
379.2251	-233.21653
379.50977	-247.01008
380.4129	-248.46775
381.88992	-238.523
382.703	-241.79503
383.26053	-250.14615
383.69527	-260.94257
384.1009	-272.33463
385.4233	-265.45058
385.65523	-280.2969
387.02856	-272.41023
387.5961	-280.55594
388.33824	-285.24202
389.647	-278.63348
390.26182	-285.8575
390.7111	-296.3674
391.22224	-305.6549
391.88618	-311.88882
393.7743	-293.74764
394.30725	-302.58582
395.07486	-306.76336
395.9689	-308.42193
395.88159	-329.60823
397.4159	-318.52632
398.048	-325.3812
398.0489	-344.82345
399.99796	-325.4845
400.7292	-330.36585
401.7442	-329.6218
402.2326	-339.34824
403.28487	-337.85805
403.73325	-348.3855
404.40992	-354.3682
405.64046	-349.3265
405.51222	-371.33957
406.82826	-364.57812
407.8005	-364.67715
408.18432	-376.4915
409.10746	-377.5736
409.68226	-385.59003
410.88097	-381.18045
411.39484	-390.39408
412.0997	-395.81574
412.34162	-410.4644
413.18017	-413.22637
414.56533	-405.09612
414.88366	-418.21624
415.45846	-426.23322
416.16423	-431.63276
419.25378	-389.5609
424.93176	-295.94754
426.85897	-277.03073
429.6775	-240.3552
432.2359	-208.86114
432.77433	-217.6067
433.58196	-220.98466
434.9371	-213.45244
436.09398	-209.86964
436.37866	-223.66062
437.39092	-222.96108
439.1317	-207.7605
440.27038	-204.54208
441.57733	-197.96524
442.76695	-193.73693
446.09024	-147.00861
446.6132	-156.04792
447.75643	-152.75124
449.3244	-140.97572
449.65182	-153.91233
451.09337	-144.67497
451.4126	-157.76754
451.9592	-166.34075
453.02878	-164.51294
454.1029	-162.56788
454.42303	-175.65294
455.07696	-182.08514
456.66766	-169.86823
457.18699	-178.9905
458.021	-181.84071
458.64854	-188.80711
460.4348	-172.68381
460.84588	-183.95703
461.50436	-190.3103
462.44296	-191.07219
463.28333	-193.78847
464.2092	-194.82047
464.90132	-200.48377
466.34196	-191.26645
467.26055	-192.42487
467.8508	-200.13453
468.71574	-202.36872
470.57839	-184.72798
470.87306	-198.30747
472.5047	-185.27725
472.96763	-195.51627
473.65975	-201.19707
473.77344	-218.38341
475.46146	-204.2326
476.64017	-200.21514
476.87485	-215.01091
478.36005	-204.88426
478.4437	-222.68391
480.0217	-210.71757
480.2536	-225.55098
480.9303	-231.53147
482.78747	-214.00691
483.6824	-215.65176
484.7056	-214.7166
485.1685	-224.96424
486.0007	-227.85357
486.3736	-239.87723
487.75877	-231.75553
487.7888	-250.61944
489.25125	-240.94657
489.48954	-255.65777
491.03295	-244.39029
491.8242	-248.09071
492.58546	-252.39047
493.48404	-253.9433
494.6682	-249.81994
494.0434	-281.72445
496.08065	-260.60867
495.8951	-283.7694
496.8437	-284.32615
498.29436	-274.90762
499.09926	-278.32947
500.1479	-276.91402
502.34706	-252.5755
502.3862	-271.25746
503.78134	-262.91871
505.06554	-256.81293
505.77677	-262.09593
507.02914	-256.6256
507.6285	-264.13793
508.45887	-267.06665
509.63575	-263.0882
510.1951	-271.40368
511.0564	-273.70164
511.7576	-279.2093
512.1587	-290.66613
513.4602	-284.2125
513.59024	-301.08355
514.2105	-308.19378
515.8212	-295.56743
516.71617	-297.20137
517.30916	-304.84476
517.89306	-312.68313
519.10723	-307.96327
520.1286	-307.0835
521.38824	-301.445
520.93804	-329.8792
522.3896	-320.42355
523.3682	-320.3985
523.9803	-327.66104
524.707	-332.64635
525.2327	-341.6351
526.2386	-341.05718
527.2354	-340.67552
527.4391	-356.06645
528.65056	-351.40185
529.89475	-346.09043
530.73603	-348.7903
531.03435	-362.31526
532.3049	-356.4643
533.6537	-349.0528
536.4895	-312.04517
536.58044	-329.68114
537.90194	-322.8246
538.04655	-339.4147
539.4026	-331.86223
540.263	-334.1867
540.9997	-338.9708
541.2716	-353.00715
542.0765	-356.43535
543.0924	-355.66342
543.9164	-358.70765
544.9987	-356.62964
544.9096	-377.85347
546.13014	-372.99755
547.2934	-369.29826
547.95004	-375.67138
548.11284	-391.88472
549.267	-388.3695
550.01004	-393.02103
550.7822	-397.11084
551.2033	-408.17924
552.3611	-404.5754
553.0714	-409.883
553.2169	-426.45065
554.1546	-427.24263
554.4775	-440.2606
555.90175	-431.34935
556.84035	-432.11767
556.96313	-449.13667
558.1191	-445.5794
559.26597	-442.19625
559.64614	-454.07922
560.19275	-462.6563
560.9904	-466.22206
561.6179	-473.1805
562.41737	-476.72705
563.5997	-472.62233
563.7534	-489.0213
564.3164	-497.2664
565.1322	-500.48865
566.3455	-495.77215
566.7511	-507.1684
567.5633	-510.43436
568.14537	-518.3131
568.28725	-534.93693
569.516	-529.93604
570.68195	-526.15706
570.47095	-549.8249
571.24583	-553.8453
572.40453	-550.23136
573.07756	-556.2934
573.78423	-561.6706
574.33357	-570.18956
574.9602	-577.17275
575.86607	-578.58535
576.94473	-576.554
577.6196	-582.57416
578.56545	-583.1931
578.53725	-603.2142
579.11024	-611.26176
580.06066	-611.7993
580.81827	-616.1578
580.8292	-635.40645
582.0452	-630.6533
582.66636	-637.7419
583.966	-631.3029
584.278	-644.548
585.19294	-645.78076
586.24704	-644.2495
586.40256	-660.61084
586.86004	-670.96423
587.5831	-676.0273
587.78863	-691.3848
588.56625	-695.35405
588.9946	-706.2744
589.4976	-715.72165
590.85	-708.25334
590.7254	-730.1917
591.57395	-732.73837
592.61896	-731.3895
592.79085	-747.4289
593.50936	-752.5698
594.48524	-752.59393
595.14645	-758.8839
595.17737	-777.71845
596.03684	-780.0648
596.3097	-794.0922
597.55206	-788.7998
597.87675	-801.792
598.66437	-805.56267
599.0718	-816.9175
600.1241	-815.4048
601.48017	-807.85656
601.542	-826.09675
602.2041	-832.3568
603.4456	-827.09584
603.8858	-837.788
604.21957	-850.58877
605.0845	-852.83536
606.07584	-852.54115
606.8298	-856.9924
606.9444	-874.15414
608.01216	-872.3498
608.53876	-881.3164
609.06353	-890.32165
610.1631	-887.8866
610.6788	-897.0768
611.87933	-892.6179
612.1467	-906.7475
612.9125	-910.96464
613.6274	-916.18413
614.27403	-922.76464
615.0453	-926.86087
615.5955	-935.3536
616.7333	-932.1545
617.0753	-944.8107
618.44406	-936.9965
618.49227	-955.4963
618.99794	-964.8836
619.91017	-966.1689
620.53863	-973.1133
620.50316	-993.2708
621.5036	-992.8096
621.9229	-1003.9213
621.71733	-1027.4676
623.63273	-1008.7734
623.29804	-1034.9003
623.78643	-1044.6435
624.3558	-1052.7528
625.1061	-1057.2723
625.9092	-1060.7397
626.87326	-1060.9911
627.63723	-1065.2228
629.80456	-1041.5301
631.4862	-1027.4905
631.56716	-1045.3433
632.28384	-1050.5276
632.6358	-1062.972
633.3898	-1067.4199
633.7554	-1079.5786
634.4166	-1085.8682
634.6467	-1100.7468
635.3925	-1105.3478
636.13373	-1110.0544
636.5512	-1121.2009
637.13964	-1128.9341
637.46705	-1141.8634
637.82267	-1154.2353
638.2583	-1165.0151
639.69804	-1155.8006
639.7208	-1174.807
639.91905	-1190.313
640.77216	-1192.7855
641.3242	-1201.2537
641.8317	-1210.5905
642.7603	-1211.5581
643.37786	-1218.7255
643.94357	-1226.9092
645.10044	-1223.3242
644.6948	-1250.8592
645.72254	-1249.8587
646.4483	-1254.8528
646.5356	-1272.565
647.2123	-1278.5538
647.8726	-1284.8593
648.38827	-1294.0504
648.9594	-1302.1312
649.406	-1312.7023
649.6561	-1327.1708
650.16997	-1336.3947
651.0467	-1338.3901
651.2659	-1353.4813
651.71974	-1363.8957
652.5856	-1366.1172
653.36775	-1369.9967
653.8625	-1379.5938
654.13536	-1393.616
654.70016	-1401.818
655.11216	-1413.0718
655.37137	-1427.373
656.61465	-1422.0622
656.73834	-1439.0664
657.35134	-1446.3107
657.90795	-1454.6778
658.59643	-1460.419
658.9475	-1472.884
659.405	-1483.2403
659.8697	-1493.4418
660.7947	-1494.476
661.32765	-1503.3139
662.06525	-1508.0861
662.8856	-1511.204
662.81467	-1532.0702
663.8415	-1531.0767
664.48814	-1537.6591
665.1048	-1544.838
665.143	-1563.5249
665.2621	-1580.609
666.2462	-1580.4713
666.4017	-1596.822
667.2539	-1599.3205
667.6368	-1611.1403
667.73777	-1628.5856
668.46445	-1633.5715
668.8219	-1645.9155
669.9142	-1643.6097
670.17885	-1657.8017
670.3835	-1673.1913
670.9383	-1681.5973
671.3521	-1692.8061
671.9269	-1700.8203
672.4535	-1709.7771
672.7509	-1723.3163
673.2493	-1732.8422
673.5349	-1746.6237
674.4944	-1746.9723
674.94733	-1757.4008
675.26565	-1770.5235
676.2306	-1770.7577
676.10966	-1792.6233
676.9655	-1795.0387
677.35203	-1806.7892
677.9987	-1813.366
678.37703	-1825.2874
679.0637	-1831.0808
679.5894	-1840.0554
680.26515	-1846.0498
680.6144	-1858.5626
681.0737	-1868.8677
681.47114	-1880.4018
682.23056	-1884.7497
682.75807	-1893.6872
683.16643	-1905.0193
683.4047	-1919.7166
683.8431	-1930.451
684.53704	-1936.0833
685.4156	-1938.0493
685.55477	-1954.7337
686.2742	-1959.8547
686.8417	-1968.006
687.4356	-1975.65
687.92946	-1985.255
688.51335	-1993.0968
689.04905	-2001.8742
689.52744	-2011.8116
690.1277	-2019.31
690.4915	-2031.521
691.1345	-2038.1739
691.9085	-2042.2082
692.4569	-2050.7422
692.7798	-2063.775
754.9374	-845.37094
796.675	-33.637832
796.9351	-47.925077
798.6204	-33.802613
799.4817	-36.111707
800.484	-35.603565
800.87233	-47.335445
802.15653	-41.21251
802.40665	-55.681206
803.79544	-47.479017
805.42526	-34.4936
806.52666	-32.011498
807.38886	-34.291212
808.4284	-33.046975
809.7772	-25.648749
810.4666	-31.358218
811.84993	-23.275345
811.7872	-43.973908
813.14596	-36.377474
814.29283	-32.997383
814.6657	-45.02096
816.0336	-37.234254
816.99494	-37.53797
817.6134	-44.689002
819.39055	-28.745064
820.39554	-28.196348
821.00127	-35.59187
822.39825	-27.21538
822.60107	-42.642456
823.9044	-36.128538
825.8998	-15.845936
825.8016	-37.2573
826.96846	-33.484427
828.4309	-23.818158
829.24674	-27.025562
829.9425	-32.61275
831.36587	-23.722442
831.71875	-36.16155
833.18577	-26.394978
834.19167	-25.830395
834.7228	-34.697748
836.1316	-26.09744
837.02474	-27.758774
838.6127	-15.590682
839.7005	-13.384091
840.5254	-16.411364
841.0056	-26.318695
842.28617	-20.26257
843.41394	-17.26211
844.4453	-16.180555
845.27113	-19.193033
846.448	-15.212512
846.5981	-31.664688
847.6749	-29.6815
849.0446	-21.850879
849.8095	-26.077428
850.91546	-23.519216
851.7749	-25.849494
852.5598	-29.678
853.73034	-25.820132
854.4243	-31.44878
856.1032	-17.470582
856.77533	-23.554757
857.7112	-24.363829
858.8808	-20.52742
860.0122	-17.44684
861.0618	-16.008079
861.67296	-23.285601
862.5679	-24.91395
863.4592	-26.630562
864.51604	-25.037663
866.48237	-5.33227
866.295	-28.522821
867.4628	-24.719476
868.1522	-30.44727
868.9835	-33.35041
870.174	-29.09591
871.0535	-31.03418
871.91205	-33.391147
873.46365	-21.93814
874.204	-26.65304
874.87155	-32.81518
876.38585	-22.115882
878.0084	-9.261087
878.86787	-11.58824
879.3117	-22.20222
880.223	-23.510225
881.41354	-19.263594
882.6559	-13.984717
883.0779	-25.022068
883.9274	-27.559769
885.57175	-14.273542
886.00467	-25.104224
886.6695	-31.32104
887.8173	-27.923396
889.4735	-14.387434
889.6963	-29.409673
890.38934	-35.06131
891.52985	-31.808344
893.51346	-11.748279
893.7645	-26.206577
895.20876	-16.911052
895.47433	-31.0752
897.1487	-17.190853
897.9254	-21.167446
898.32105	-32.73918
899.9354	-20.053282
900.4984	-28.299038
901.56703	-26.458825
903.14774	-14.450548
904.2437	-12.074193
904.11726	-34.04629
906.2655	-10.713365
906.35916	-28.311822
907.68793	-21.295915
908.2018	-30.522834
909.33867	-27.341044
910.5792	-22.089835
911.59694	-21.277442
912.5419	-21.90603
913.87886	-14.731646
914.37454	-24.329783
915.27585	-25.827297
917.16123	-7.740956
917.5823	-18.797273
917.6733	-36.4397
918.9757	-29.97103
920.00613	-28.903664
921.0075	-28.409034
922.45085	-19.123888
922.56454	-36.306916
924.5736	-15.755465
925.665	-13.480566
926.02244	-25.811565
927.9251	-7.380766
927.9269	-26.805289
928.85824	-27.7131
930.27614	-18.916119
931.97144	-4.6230025
932.34434	-16.63866
932.9928	-23.18359
934.1588	-19.422687
935.80496	-6.0880706
935.6003	-29.62744
936.90727	-23.045938
938.4216	-12.340963
939.1128	-18.042089
940.15417	-16.747532
940.91996	-20.956488
941.45565	-29.7346
942.54887	-27.433543
944.77804	-2.480123
944.3924	-29.625868
946.2196	-12.683452
947.0745	-15.118814
948.356	-9.043485
948.74343	-20.780579
949.5729	-23.728531
950.81435	-18.456047
952.57514	-2.8368707
952.9262	-15.302837
953.7756	-17.839901
954.9234	-14.4415166
955.3572	-25.257792
956.3277	-25.38196
958.274	-6.073742
959.5218	-0.6926672
960.0002	-10.617007
960.9306	-11.538546
961.2962	-23.717294
962.5531	-18.14138
963.8301	-12.159183
965.2207	-3.9161252
965.2298	-23.190214
966.6695	-13.9781155
967.2361	-22.142359
968.3612	-19.201994
969.378	-18.406034
970.4403	-16.69129
971.528	-14.485107
972.5885	-12.830729
974.0637	-2.9029756
974.4102	-15.460456
975.2933	-17.318452
976.6558	-9.646562
977.4261	-13.766693
978.3756	-14.3018045
979.4998	-11.378537
979.8699	-23.450906
981.3751	-12.932946
982.6512	-6.9666304
983.6416	-6.7051776
983.2642	-33.670983
985.2178	-14.224656
986.5338	-7.467405
987.6052	-5.587963
987.8999	-19.172188
988.4274	-28.126109
989.8444	-19.353009
990.9712	-16.37722
991.797	-19.378579
993.7634	0.32510876
993.3996	-26.380375
995.174	-10.48635
996.2727	-8.070764
997.053	-11.978667
997.8424	-15.719502
998.4136	-23.783569
999.8124	-15.39106
1001.3458	-4.3154998
1002.4454	-1.8583158
1003.1257	-7.771019
1003.6969	-15.85569
1003.9543	-30.17388
1006.2207	-4.4881477
1007.1311	-5.8140866
1007.6459	-15.030168
1008.1843	-23.759997
1009.8278	-10.481237
1011.1538	-3.5323227
1011.7968	-10.169983
1013.1174	-3.3352318
1013.3848	-17.454567
1014.7309	-10.105055
1015.1192	-21.831635
1016.3589	-16.595815
1017.9914	-3.5298017
1018.1933	-18.969078
1020.126	0.06428996
1020.5653	-10.633434
1020.678	-27.841075
1022.6607	-7.810632
1023.7194	-6.1872512
1024.6052	-8.000562
1024.9754	-20.079197
1026.1778	-15.594194
1027.3174	-12.359479
1028.2096	-14.027566
1029.3764	-10.243742
1031.3228	9.058046
1031.1081	-14.674614
1032.6261	-3.907546
1033.622	-3.5231837
1033.9212	-17.012338
1035.2936	-9.135089
1036.5724	-3.130551
1037.7074	0.02911875
1038.6724	-0.21921865
1039.6765	0.32440473
1039.8311	-16.04443
1041.3017	-6.208436
1042.0648	-10.4638746
1041.8784	-33.634474
1044.2776	-5.315434
1045.2335	-5.718751
1046.1039	-7.8452765
1046.8551	-12.336189
1047.3899	-21.148762
1048.9179	-10.162376
1050.484	1.5717239
1050.8542	-10.515604
1051.6873	-13.37279
1053.3507	0.2996833
1053.6509	-13.176212
1054.9351	-7.0610336
1055.891	-7.479102
1056.5403	-13.99632
1057.1015	-22.270493
1058.7104	-9.696337
1059.789	-7.66046
1060.0683	-21.559244
1061.6135	-10.238713
1062.7795	-6.4788864
1064.0446	-0.7343892
1064.4438	-12.226666
1065.1105	-18.407722
1066.1937	-16.299054
1067.1996	-15.705874
1068.0609	-18.02351
1069.1514	-15.759779
1070.3774	-10.7955485
1072.4447	10.9184025
1072.4101	-9.218044
1073.6215	-4.5416704
1074.1545	-13.382261
1075.6443	-3.1689035
1076.0172	-15.205347
1077.4614	-5.892532
1078.3655	-7.34368
1079.5023	-4.1455173
1080.8138	2.5088484
1081.5469	-2.3337523
1082.5801	-1.2158034
1083.2758	-6.814775
1083.6333	-19.159568
1085.6205	0.9758081
1086.2408	-6.1370978
1086.8511	-13.424344
1087.8952	-12.1016
1089.5086	0.58345006
1090.2562	-3.9788004
1090.5727	-17.13624
1091.8178	-11.786069
1093.1393	-4.922429
1093.9433	-8.3662305
1094.8437	-9.889032
1095.3703	-18.853186
1096.81	-9.632938
1097.8823	-7.73331
1098.1752	-21.357935
1099.5694	-13.0415375
1100.6163	-11.6596455
1102.0787	-1.9808669
1103.7058	10.960124
1103.814	-6.324208
1104.5817	-10.4886
1106.1887	2.0475997
1106.458	-12.029944
1108.0659	0.53105025
1108.7972	-4.3670952
1110.1205	2.5413176
1110.7308	-4.7512662
1111.854	-1.8504274
1112.6389	-5.6729526
1113.753	-2.9295442
1114.3906	-9.691516
1115.0054	-16.892227
1116.5833	-4.92792
1118.4142	12.08846
1118.1777	-12.0816395
1119.5438	-4.3352665
1120.1604	-11.500334
1121.2436	-9.384942
1122.3214	-7.378239
1123.0699	-11.916716
1124.5696	-1.5077636
1124.7888	-16.593988
1126.7751	3.5016347
1127.6692	1.8491543
1127.7674	-15.639427
1129.6473	2.352095
1130.4095	-1.9281855
1131.0752	-8.117022
1131.9192	-10.761511
1133.0079	-8.548715
1133.6818	-14.572486
1134.9333	-9.109737
1135.4881	-17.50865
1136.3294	-20.202853
1137.831	-9.758948
1138.4958	-15.974192
1139.9865	-5.738313
1141.0197	-4.6203406
1141.9837	-4.8758723
1142.715	-9.769576
1143.3107	-17.352859
1144.4448	-14.221103
1146.1337	-0.040137463
1147.9782	17.23999
1147.658	-8.594547
1148.1383	-18.479086
1149.4752	-11.31195
1149.8763	-22.76924
1150.7685	-24.458323
1152.8167	-3.119816
1153.366	-11.63716
1154.0936	-16.593565
1155.8717	-0.6394863
1156.7603	-2.4006183
1157.4915	-7.286504
1159.0686	4.6568
1159.938	2.528112
1160.8475	1.1894603
1160.9803	-15.613861
1162.6092	-2.6304432
1164.0171	5.9566098
1164.1763	-10.3366
1165.3286	-6.8307864
1166.0062	-12.79383
1167.2577	-7.32373
1168.2645	-6.728277
1169.5378	-0.83679846
1170.3781	-3.5490417
1170.6046	-18.492496
1172.0698	-8.762243
1172.8183	-13.307747
1174.3344	-2.568006
1174.851	-11.742519
1176.1953	-4.4134336
1176.8756	-10.329576
1178.1052	-5.279331
1178.9328	-8.260194
1180.1088	-4.28698
1180.489	-16.179714
1181.414	-17.207753
1183.2175	-0.7397264
1183.3503	-17.550135
1184.5717	-12.679661
1185.8787	-6.0997305
1186.9719	-3.781203
1187.7186	-8.365671
1188.4007	-14.23112
1190.1951	2.0512606
1190.4425	-12.477934
1192.6198	11.425567
1192.5362	-9.70163
1193.7176	-5.6177467
1194.3215	-13.044243
1195.7658	-3.7267485
1196.5043	-8.47384
1197.3183	-11.727953
1198.1869	-13.87739
1199.8221	-0.7724369
1199.9094	-18.475572
1201.863	0.9697702
1202.1741	-12.284694
1202.9353	-16.580222
1204.375	-7.3521085
1205.511	-4.1830185
1205.7475	-18.930727
1207.2627	-8.218787
1208.0367	-12.2585015
1209.048	-11.559335
1210.8061	4.001612
1211.762	3.571595
1212.0512	-10.108179
1213.3754	-3.1908022
1214.7551	4.8309967
1215.55	1.2011505
1215.9666	-9.9606755
1216.6987	-14.822258
1217.138	-25.519841
1219.3763	-0.4087563
1220.0147	-7.140404
1220.6859	-13.238883
1222.1902	-2.7292014
1223.0524	-5.00482
1224.4449	3.2626811
1224.0265	-24.511004
1225.6327	-11.987521
1226.634	-11.485301
1227.7018	-9.676486
1227.8855	-25.476746
1229.7409	-7.984547
1230.9059	-4.224707
1231.0242	-21.319163
1232.5485	-10.421448
1233.1797	-17.312258
1234.382	-12.822669
1235.6171	-7.664814
1236.2801	-13.920691
1237.2105	-14.850211
1238.3092	-12.4168
1239.4406	-9.346498
1240.5857	-5.97962
1241.2723	-11.759219
1241.9863	-17.006856
1242.7703	-20.836334
1244.2309	-11.196
1245.195	-11.454817
1246.0517	-13.85365
1246.963	-15.148873
1248.5901	-2.2019819
1249.3414	-6.6863065
1249.8662	-15.696885
1250.8393	-15.765297
1252.049	-11.137834
1252.6974	-17.668096
1254.239	-6.420261
1255.7424	4.056392
1255.7388	-15.45231
1257.1712	-6.390263
1258.0371	-8.599991
1258.7465	-13.927543
1259.5832	-16.708336
1260.6946	-14.031498
1261.907	-9.3328305
1263.1211	-4.6141584
1263.5904	-14.715494
1264.7955	-10.170405
1265.5777	-14.0527095
1266.2616	-19.873487
1267.4385	-15.892166
1269.0256	-3.744168
1269.8305	-7.169246
1270.3789	-15.700536
1271.4949	-12.924937
1273.1847	1.2808666
1273.6085	-9.738719
1273.9596	-22.188312
1276.0623	0.22555254
1276.6053	-8.405847
1277.5348	-9.351279
1278.5116	-9.363496
1279.6285	-6.55938
1281.1	3.2943153
1281.6002	-6.2031257
1282.9508	1.2469358
1283.6393	-4.493991
1284.0513	-15.740572
1285.1773	-12.774393
1286.5352	-5.187314
1287.0245	-14.895165
1287.6984	-20.932263
1289.0927	-12.611108
1289.8157	-17.664445
1291.2118	-9.324379
1292.1085	-10.902453
1293.1372	-9.886049
1294.1531	-9.1052955
1295.4619	-2.4820979
1296.9543	7.782177
1297.7629	4.430908
1298.1385	-7.53698
1298.4132	-21.519989
1300.2767	-3.867648
1300.8579	-11.732317
1302.0675	-7.1102018
1302.8115	-11.740555
1304.0984	-5.566631
1304.8942	-9.170056
1306.0129	-6.340656
1306.3203	-19.678086
1307.3999	-17.629884
1308.5613	-13.945479
1309.6773	-11.186361
1310.8923	-6.4359004
1311.9737	-4.3483646
1312.8259	-6.8260124
1313.8446	-5.991562
1314.3484	-15.406692
1315.7527	-6.900465
1316.7922	-5.6429644
1317.2197	-16.600029
1318.8604	-3.3770946
1319.5771	-8.540042
1320.9659	-0.33654988
1321.8545	-2.1002733
1322.7385	-3.9428846
1323.186	-14.480051
1324.9704	1.6021211
1325.9063	0.7872862
1326.4593	-7.653158
1326.9531	-17.278031
1328.5884	-4.16406
1330.2828	10.134666
1329.5224	-24.46946
1330.803	-18.419804
1332.32	-7.657258
1332.7193	-19.15409
1333.9162	-14.783487
1335.3241	-6.195901
1336.5492	-1.2382887
1337.4669	-2.4152286
1338.4555	-2.1899934
1338.9775	-11.245362
1340.2281	-5.784648
1341.1376	-7.124111
1342.2062	-5.303633
1343.5205	1.4256516
1343.9743	-9.0010594
1345.1812	-4.4027356
1346.3117	-1.3549528
1346.9775	-7.538385
1347.4995	-16.601578
1349.534	4.4637826
1349.957	-6.5683717
1351.7887	10.46701
1352.2543	0.28605533
1352.5045	-14.189116
1354.6618	9.3235315
1354.8855	-5.6676152
1355.8468	-5.9814037
1356.3898	-14.622636
1357.5394	-11.187625
1358.2397	-16.689601
1359.4248	-12.5351075
1360.4307	-11.9523965
1361.3993	-12.116389
1362.4989	-9.676346
1363.2492	-14.179133
1364.4861	-9.00766
1365.8195	-1.9019153
1366.427	-9.253396
1367.4093	-9.143085
1369.1455	5.9784343
1369.0936	-14.501372
1370.3215	-9.5045395
1371.441	-6.672645
1372.3587	-7.849689
1373.0927	-12.68528
1374.3905	-6.2920944
1376.0431	7.1680166
1376.2641	-7.869918
1377.7784	2.827572
1378.7088	1.9066298
1378.9753	-12.242866
1380.0349	-10.590727
1381.7147	3.4087802
1382.0785	-8.799751
1383.1781	-6.355826
1383.7101	-15.209842
1385.0944	-7.0936165
1386.2785	-2.9562169
1387.2135	-3.796554
1388.2903	-1.7985238
1389.1416	-4.3103
1390.0184	-6.2946324
1390.7987	-10.2038464
1392.1348	-3.0493563
1392.484	-15.551333
1393.4854	-15.053769
1395.0306	-3.743739
1396.1056	-1.7732357
1397.2361	1.2708191
1398.6386	9.761822
1399.2343	2.1677805
1399.669	-8.628085
1400.705	-7.446137
1402.7659	14.1436775
1402.5285	-10.042239
1403.1715	-16.675609
1404.5658	-8.365107
1405.2106	-14.989949
1406.271	-13.309994
1408.4393	10.414503
1408.03	-17.196626
1409.5116	-7.1432135
1409.7144	-22.554176
1410.9886	-16.626018
1412.6202	-3.5861273
1412.9968	-15.531899
1414.4738	-5.569561
1415.3178	-8.228282
1416.5411	-3.3203735
1417.4324	-5.013262
1418.542	-2.3743514
1419.2377	-7.968113
1420.0372	-11.496542
1420.0544	-30.604866
1421.9726	-11.866566
1422.8057	-14.719568
1424.4328	-1.76874
1425.4314	-1.329182
1426.8074	6.6182784
1426.4273	-20.398882
1428.4245	-0.07975411
1429.5805	3.4867027
1430.2854	-1.919335
1431.5677	4.151915
1432.0825	-5.0405916
1432.922	-7.785066
1434.0379	-5.0112974
1434.8474	-8.3294266
1436.449	4.1117387
1436.971	-4.947073
1437.8678	-6.534796
1439.3166	2.8617508
1439.4658	-13.616477
1441.4239	5.914093
1442.6636	11.148391
1442.498	-11.601339
1443.6631	-7.842102
1444.3598	-13.422678
1445.8313	-3.5730624
1447.4348	8.906874
1447.5958	-7.331213
1449.0291	1.7654455
1449.1637	-15.01586
1451.0482	3.0547682
1451.4538	-8.302875
1452.4607	-7.711763
1454.145	6.3868073
1454.789	-0.25549284
1455.391	-7.716832
1456.5206	-4.674423
1457.9576	4.5032853
1458.9217	4.238031
1459.3792	-6.1061945
1459.883	-15.51514
1461.3337	-6.0863844
1462.2268	-7.749666
1463.5247	-1.3519959
1463.8948	-13.434037
1465.7384	3.8269696
1466.2068	-6.292329
1467.6028	2.0604532
1468.8907	8.25174
1469.3591	-1.8684839
1470.6624	4.6221017
1471.3681	-0.77074724
1472.384	0.011980703
1472.857	-10.029563
1473.8774	-9.156851
1475.1998	-2.267584
1476.274	-0.3323123
1477.238	-0.5746655
1477.4618	-15.574948
1479.2589	0.76426447
1480.1693	-0.57157447
1481.0943	-1.590155
1481.3808	-15.34161
1483.0224	-2.1084232
1483.5608	-10.835027
1484.1493	-18.560703
1485.83	-4.5484124
1486.6613	-7.436139
1487.7854	-4.5023356
1488.9059	-1.6497292
1489.3443	-12.359646
1490.8313	-2.206337
1491.9318	0.25794788
1492.7713	-2.482661
1493.4598	-8.218167
1494.4056	-8.829326
1495.8372	0.22930066
1496.1819	-12.36483
1496.8622	-18.262045
1498.07	-13.672993
1499.9472	4.2651225
1500.2819	-8.523148
1501.6525	-0.6798841
1502.3737	-5.7677483
1503.8826	4.8307153
1504.6247	0.14724453
1505.0485	-10.865928
1506.8766	6.095313
1506.9494	-11.909213
1508.2727	-5.0082026
1509.0076	-9.823004
1510.5728	1.8992945
1511.5842	2.588095
1512.4573	0.5187834
1513.6042	3.913102
1514.2417	-2.855353
1514.6546	-14.076599
1516.4181	1.5812785
1516.6246	-13.75742
1517.3331	-19.088951
1519.2003	-1.3576985
1519.7551	-9.769858
1520.5845	-12.70509
1521.7614	-8.7147616
1523.3012	2.5037795
1523.8342	-6.3357375
1525.1256	-0.06809407
1526.2925	3.7061313
1526.348	-14.632188
1528.6354	11.467256
1528.699	-6.7165765
1529.7159	-5.9197777
1530.468	-10.394762
1531.8104	-3.1124305
1533.0955	3.0266742
1533.4903	-8.573278
1534.7526	-2.8820425
1535.0919	-15.568376
1536.7444	-2.1241568
1537.6639	-3.25333
1538.658	-2.911796
1539.0391	-14.773372
1540.7126	-0.89889034
1541.7467	0.23301857
1541.9122	-15.911678
1543.4938	-3.864862
1544.5706	-1.8854811
1544.949	-13.789872
1546.275	-6.8374278
1546.547	-20.877916
1548.1677	-8.058299
1549.0872	-9.189454
1550.9798	9.041454
1551.6092	2.1308359
1552.2068	-5.4244443
1553.6428	3.729495
1554.4277	-0.09190026
1555.0507	-7.1454635
1555.9511	-8.6605376
1557.6574	5.859571
1558.6633	6.438084
1559.7483	8.604119
1559.9402	-7.041787
1561.2517	-0.36127468
1562.4049	3.1431943
1562.7824	-8.795678
1563.6382	-11.207013
1564.9497	-4.5268086
1565.8992	-5.079568
1566.2521	-17.49408
1567.2634	-16.810888
1568.4676	-12.287021
1570.1429	1.6236711
1570.8459	-3.8278937
1571.9646	-1.0034083
1572.8932	-1.9632395
1573.4162	-10.997698
1574.5621	-7.630498
1575.6917	-4.589997
1576.5339	-7.2619194
1577.7681	-2.1422469
1578.4984	-7.0444588
1579.357	-9.4114
1579.7899	-20.240459
1580.8504	-18.571944
1581.7635	-19.84146
1583.4379	-5.945626
1584.1864	-10.483262
1585.5916	-1.9521125
1586.723	1.1255614
1587.6743	0.6050838
1588.6693	0.9783425
1589.4378	-3.1774726
1590.421	-3.0399626
1591.5442	-0.12330325
1592.441	-1.7319361
1593.9407	8.687778
1594.5292	0.9513682
1595.0449	-8.226595
1596.3082	-2.5160353
1596.601	-16.139957
1598.1299	-5.137489
1598.8511	-10.228431
1600.048	-5.8574044
1601.1157	-4.0382337
1601.9352	-7.183112
1602.821	-8.988557
1604.4818	4.6306036
1604.3781	-16.873822
1605.4122	-15.733864
1606.891	-5.738276
1607.3949	-15.162361
1609.4103	5.524937
1610.0834	-0.52395203
1611.212	2.5032465
1611.5276	-10.66123
1612.599	-8.791604
1614.0006	-0.3317491
1614.7955	-3.949127
1615.9923	0.44100512
1615.9005	-20.851562
1617.5594	-7.270207
1618.1406	-15.151824
1619.8313	-0.9197564
1620.8063	-0.9553634
1620.9091	-18.36109
1622.367	-8.779803
1623.0982	-13.6765035
1623.7321	-20.50735
1625.3128	-8.484236
1626.4233	-5.8130137
1626.6189	-21.376052
1627.9376	-14.56855
1629.1955	-8.960873
1630.8062	3.6547575
1631.7202	2.4087021
1631.913	-13.207054
1633.541	-0.2429913
1634.3205	-4.1703832
1635.4928	-0.26921802
1636.3387	-2.893984
1637.4082	-1.0413017
1637.9257	-10.187973
1639.4673	1.0634695
1640.3604	-0.6000507
1640.3432	-20.405623
1641.8875	-9.094759
1642.8497	-9.385786
1643.9811	-6.319022
1644.7842	-9.766475
1645.9165	-6.6772447
1647.4545	4.5098595
1647.5745	-12.560741
1649.55	7.329849
1650.3567	3.937827
1651.0188	-2.3344933
1652.8451	14.594758
1652.1911	-17.893784
1653.9437	-2.4412172
1655.5399	9.898239
1655.2752	-14.829249
1656.4894	-10.105089
1658.4557	9.598035
1658.3684	-11.582467
1659.2725	-13.038447
1660.6995	-4.0662608
1661.6544	-4.4968573
1662.6258	-4.6058712
1664.201	7.297266
1664.5366	-5.473471
1665.8154	0.5372323
1666.0664	-13.909423
1667.4852	-5.0993745
1668.4838	-4.6790566
1668.613	-21.55503
1670.784	2.22594
1672.009	7.1760024
1671.7744	-16.961765
1673.4606	-2.8313291
1674.7812	4.024992
1675.4933	-1.2474209
1676.0845	-8.939182
1677.2186	-5.800509
1678.1117	-7.471656
1679.0513	-8.202588
1680.3864	-1.0830606
1681.275	-2.8261326
1682.7083	6.268571
1683.5942	4.4509995
1684.0789	-5.356073
1685.4696	2.8819798
1686.3136	0.2491073
1687.7406	9.205506
1687.9325	-6.4200264
1689.8451	12.216858
1690.0689	-2.7806759
1690.7737	-8.191333
1692.1834	0.4259691
1693.324	3.674708
1694.067	-0.9765781
1695.383	5.7722516
1695.1539	-18.240269
1695.8551	-23.726566
1698.1816	3.1457287
1698.4571	-10.8069265
1699.7204	-5.108617
1700.0206	-18.587255
1701.3521	-11.527446
1703.3475	8.769183
1703.6131	-5.3941005
1704.5189	-6.8198303
1705.7731	-1.2876309
1706.8463	0.61843017
1707.5548	-4.722716
1708.1378	-12.568824
1710.0614	6.2995715
1710.6744	-0.958488
1711.3056	-7.838448
1712.6707	-0.11164321
1713.6621	0.1803439
1714.2869	-6.823203
1715.9576	6.9907994
1716.1868	-7.902085
1717.8112	4.995357
1718.1213	-8.273433
1719.2882	-4.494189
1719.8894	-11.9706614
1721.2509	-4.3224495
1721.8575	-11.680709
1723.4555	0.6873679
1724.3359	-1.2416613
1725.2627	-2.241736
1726.2768	-1.4955102
1727.0753	-5.0385464
1728.586	5.591551
1729.2763	-0.12147613
1729.6674	-11.792814
1731.2026	-0.66131454
1731.5455	-13.2885005
1733.681	9.786979
1734.6096	8.82749
1735.0561	-1.733904
1735.9711	-2.9791146
1737.2862	3.759225
1738.2002	2.5052144
1738.5968	-9.04439
1740.2502	4.432594
1741.4253	8.36715
1742.282	5.9856256
1742.8323	-2.5051363
1743.6781	-5.113844
1744.6922	-4.3848397
1746.6631	15.416285
1746.6322	-4.6496214
1747.6008	-4.827546
1749.0396	4.386095
1749.4525	-6.8546093
1750.9714	3.936
1751.5553	-3.887317
1752.9013	3.4637447
1753.1905	-10.229554
1754.0955	-11.663307
1756.1991	10.774412
1756.9531	6.3460678
1758.1109	9.940548
1758.251	-6.726131
1759.386	-3.567866
1760.1545	-7.728381
1761.1895	-6.5710406
1762.5829	1.7309918
1763.4751	0.048784588
1764.7675	6.3289296
1764.9385	-9.721689
1766.0835	-6.366222
1767.0676	-6.231079
1768.8748	10.303072
1768.5546	-15.51679
1769.4314	-17.509712
1770.6628	-12.4468855
1772.149	-2.3142241
1773.2303	-0.218233
1773.9852	-4.6523705
1774.912	-5.6500546
1775.8078	-7.2612155
1777.5286	7.559252
1778.1434	0.3386462
1778.8392	-5.2595237
1779.9551	-2.4891213
1780.6245	-8.6160966
1782.0097	-0.48377215
1783.0329	0.4374917
1783.1647	-16.376516
1785.2348	5.383082
1786.6945	15.004026
1786.6518	-5.298155
1787.5967	-5.9400067
1788.79	-1.6305763
1790.2697	8.373895
1790.3116	-10.240231
1791.784	-0.37188872
1792.4352	-6.849892
1793.8322	1.4998728
1795.0173	5.6473233
1795.7403	0.5989018
1796.166	-10.381805
1797.7239	1.1993133
1798.7944	3.0543493
1799.3392	-5.5556445
1800.3115	-5.6405037
1801.3701	-4.0080946
1802.326	-4.439402
1803.7712	4.8846604
1804.2496	-5.030309
1805.3737	-2.1056106
1806.8689	8.212482
1807.6611	4.5411687
1808.506	1.9032573
1809.7511	7.242761
1810.3696	0.10314894
1811.3618	0.4085528
1812.3386	0.40639044
1813.3027	0.1524577
1815.1853	18.193847
1814.9962	-5.0272117
1816.4932	5.3318053
1817.0543	-2.953062
1818.1239	-1.1082045
1819.5982	8.800392
1820.0557	-1.5433976
1820.3576	-14.989851
1822.1912	2.0757675
1823.1425	1.5693068
1823.931	-2.1908818
1824.9015	-2.3130874
1825.7919	-4.038472
1827.258	5.705483
1827.8782	-1.4126965
1828.5922	-6.6338363
1830.6049	13.989851
1831.267	7.712039
1831.7882	-1.3558714
1833.0587	4.486945
1833.8527	0.8395452
1834.3047	-9.616641
1836.683	18.301229
1836.9486	4.1246624
1837.6462	-1.4304682
1838.7212	0.5249789
1839.7535	1.62581
1840.8222	3.439097
1841.9017	5.488582
1843.1205	10.302398
1843.7689	3.7738757
1844.01	-10.890653
1845.4479	-1.7180299
1846.5083	-0.043731356
1847.8107	6.429515
1847.8717	-11.812737
1849.597	3.1014085
1849.949	-9.3552084
1851.8525	9.100861
1853.0294	13.0871295
1853.2559	-1.8556975
1854.3309	0.09189455
1855.5378	4.6605953
1856.6164	6.6960196
1857.0466	-4.1906123
1859.3095	21.415047
1859.3349	2.4660335
1859.9006	-5.732235
1860.4472	-14.292649
1862.038	-2.0847848
1862.4636	-13.049966
1865.0202	18.409536
1865.0065	-1.3259502
1864.911	-22.691652
1867.1284	2.026472
1867.8878	-2.3233564
1869.0793	1.961135
1869.8405	-2.3471691
1871.4085	9.42988
1872.0033	1.8198602
1872.7945	-1.8773312
1874.2197	7.040038
1875.0292	3.707258
1875.6176	-4.031026
1877.1156	6.3512676
1877.5694	-4.0665422
1879.232	9.581035
1880.257	10.532361
1880.1351	-11.343557
1881.8877	4.1019054
1883.3983	14.720515
1883.7358	1.990778
1884.769	3.1016901
1885.8112	4.398781
1886.5297	-0.74619006
[truncated: 49 more rows]
