# Supplementary material for: Staphylococcus aureus vWF-binding protein triggers a strong interaction between clumping factor A and host vWF
Source: Commun Biol. 2021 Apr 12;4:453. doi: 10.1038/s42003-021-01986-6 (PMC8041789; doi:10.1038/s42003-021-01986-6)
Supplement: Supplementary file 3 — Supplementary Data 1 [file 42003_2021_1986_MOESM3_ESM.zip › Supplementary Data 1/Fig S1 cell 5 curve_3.tsv]

x	y
-111.26266	241.21372
-110.639654	234.14323
-109.719245	232.99887
-109.127164	225.33177
-108.51962	217.96052
-107.506445	218.66278
-106.74611	214.33094
-105.89482	211.8143
-104.71248	215.89884
-104.624256	198.17872
-104.31503	184.88105
-103.17179	188.18233
-102.176806	188.51597
-101.44739	183.58223
-100.828025	176.43978
-99.99675	173.5212
-99.61931	161.56733
-98.526094	163.87962
-97.72938	160.2652
-96.454265	166.19515
-95.62117	163.32641
-95.070014	154.81878
-94.14324	153.81144
-93.22192	152.6966
-92.48705	147.85483
-91.647586	145.10296
-91.179196	134.96781
-89.62851	146.37515
-88.48345	149.71364
-88.61442	127.64442
-88.16058	117.20074
-87.12103	118.44321
-86.51531	111.0341
-85.36389	114.4892
-83.79046	126.36447
-82.80275	126.55824
-82.91371	104.889236
-81.53673	112.846794
-80.325286	117.49421
-80.63633	91.834464
-78.82735	108.38297
-77.87329	107.927535
-77.02564	105.34341
-75.072954	124.76248
-75.091144	104.9297
-73.90789	109.0258
-72.99658	107.69954
-72.516364	97.80227
-71.164855	105.242405
-69.94886	109.99736
-69.16488	106.129716
-68.629184	97.332975
-67.979805	90.79533
-66.38182	103.14715
-65.87978	93.68696
-65.18311	88.0877
-64.971196	72.84722
-63.47144	83.23822
-62.528294	82.556635
-61.56696	82.22733
-60.61472	81.72792
-61.013075	54.320347
-58.76844	79.56524
-57.767085	80.02687
-56.37465	88.30167
-55.387847	88.48528
-54.943104	77.874554
-54.3774	69.65833
-54.153663	54.652987
-52.346497	71.17043
-51.303306	72.48647
-50.914043	60.77391
-49.94452	60.59921
-48.65031	66.90689
-48.767635	45.11223
-46.890438	63.032884
-46.321095	54.905146
-45.838153	45.04181
-44.714927	47.947188
-43.974598	43.228917
-43.23245	38.52985
-42.3848	35.958507
-41.68722	30.3677
-39.967365	45.153187
-39.61721	32.662855
-38.377568	37.88489
-37.178854	42.282202
-36.23025	41.719676
-35.860996	29.594778
-34.890565	29.458793
-34.247552	22.78657
-33.18799	24.425404
-30.730536	53.899735
-30.207577	44.853506
-30.39948	21.554139
-28.6578	36.777463
-27.924747	31.916483
-26.524125	40.33698
-26.338588	24.557772
-25.383619	24.113682
-23.892047	34.3458
-22.612388	40.37536
-21.749278	38.089587
-21.662876	20.353419
-20.1804	30.406892
-19.17086	31.03048
-17.999431	34.895562
-16.793441	39.456736
-16.954422	16.78148
-15.117243	33.900247
-14.059499	35.494503
-12.965377	37.821652
-12.463336	28.357993
-11.2064145	33.922677
-10.093193	36.621414
-9.281014	33.334488
-7.987713	39.615335
-8.577975	8.3934335
-6.334252	33.61615
-5.8149303	24.484532
-5.5338965	10.610349
-4.296074	15.797563
-4.0559676	1.1113063
-3.0618896	1.4547243
-1.9250213	4.61313
-0.36796644	16.156389
-0.16242062	0.7976988
0.6215638	-3.0613587
1.6811251	-1.4333985
3.3564145	12.475356
3.949405	4.8186355
4.0667296	-12.322263
5.6638023	0.025481011
5.6547074	-19.63512
6.1913092	-28.41239
7.619216	-19.436815
8.997101	-11.463651
9.674674	-17.4339
10.987075	-10.766992
11.225363	-25.482123
12.726029	-15.061619
13.935657	-10.44968
15.301717	-2.6974367
16.002028	-8.231309
18.30214	18.1225
20.6259	44.932773
21.208885	37.06816
22.847795	50.2519
23.689987	47.557357
24.735906	48.915753
25.2334	39.359946
26.929607	53.669805
26.632202	28.278763
27.593538	27.955803
29.377057	44.014382
29.691742	30.81906
30.29019	23.262234
32.099177	39.827492
32.878614	35.8863
33.942722	37.609124
34.77309	34.682108
35.6362	32.399312
36.8431	36.976755
37.553416	31.654068
37.787157	16.846241
39.376953	29.044225
40.501998	31.97141
40.4256	10.982633
42.150003	25.872065
43.59701	35.213266
44.110873	25.988987
45.39144	32.022267
46.592884	36.47758
47.162228	28.350168
48.63561	38.23386
48.73929	20.837063
49.95074	25.49038
51.147634	29.85705
51.743353	22.269827
52.598278	19.829471
52.79473	4.276538
54.75196	23.785121
54.675564	2.7963027
56.225343	14.1991375
56.741936	5.022207
57.822415	7.0663245
59.66141	24.221585
59.82876	8.095201
61.40946	20.112816
61.650475	5.4381903
63.341226	19.645442
63.98697	13.051995
64.75003	8.771188
66.332554	20.820696
67.00467	14.750244
67.0556	-3.7048164
69.082866	17.21135
69.30933	2.2591497
70.06967	-2.0665407
71.72313	11.387972
72.20061	1.433932
72.990964	-2.2813361
74.94638	17.181282
76.28697	24.423859
77.325616	25.640975
77.92588	18.126034
78.91996	18.465833
79.96406	19.799775
81.31648	27.25635
81.53567	12.155345
82.45153	10.928691
84.37693	29.816313
84.74709	17.722414
85.861224	20.446934
87.334605	30.31867
87.42101	12.5825765
88.63973	17.392289
89.46464	14.355958
90.69701	19.424438
91.401866	13.999703
92.53146	17.022966
93.15264	9.940984
93.79111	3.1968107
95.34089	14.584757
96.30313	14.281365
97.36815	16.026543
97.74286	4.0296486
99.08437	11.277064
100.73055	24.60227
100.91063	8.725675
101.337186	-2.248743
102.37765	-0.9929855
103.067954	-6.6977352
104.45857	1.5241213
105.13342	-4.4990535
105.169796	-23.237539
105.88011	-28.567619
107.241625	-20.915636
108.8296	-8.752675
109.65088	-11.849066
110.43759	-15.651916
110.985106	-24.219352
111.958265	-24.287763
113.17699	-19.486449
114.07102	-21.146355
115.21244	-17.882787
115.21153	-37.368112
117.11419	-18.936694
118.076436	-19.244823
118.49935	-30.280348
119.25606	-34.6764
120.08734	-37.58262
121.50615	-28.787469
122.30741	-32.2955
123.6953	-24.117925
124.19825	-33.56855
124.5857	-45.32011
125.66527	-43.271633
126.39923	-48.120837
128.02086	-35.29407
127.98994	-55.36609
128.95491	-55.616334
130.58563	-42.608007
131.80072	-37.866987
132.11904	-50.99366
133.01126	-52.693325
134.15631	-49.353185
135.0658	-50.711997
136.30999	-45.39428
137.37501	-43.637337
138.03076	-50.04739
139.10123	-48.197595
139.77971	-54.136192
140.71558	-54.97359
141.58415	-57.140927
142.15713	-65.18212
143.33311	-61.22887
144.2608	-62.22032
145.46133	-57.777286
146.7137	-52.289558
147.4704	-56.68632
148.80372	-49.608675
149.33305	-58.524116
149.85874	-67.509436
151.27209	-58.83046
152.3071	-57.688795
152.7191	-68.94318
154.26888	-57.543168
154.92007	-64.034535
155.42666	-73.404956
156.76726	-66.18257
157.47302	-71.5745
158.05237	-79.50655
159.26382	-74.84211
160.09874	-77.67272
161.36111	-71.99531
160.82542	-102.133337
162.5953	-86.349594
163.65577	-84.68556
167.00908	-37.371346
168.70074	-23.152686
168.94539	-37.736148
170.58521	-24.540767
170.50881	-45.533608
171.68388	-41.598378
173.56017	-23.695502
173.86121	-37.1556
174.94533	-35.0332
176.66973	-20.142348
177.26909	-27.673556
178.41869	-24.248992
179.15447	-29.052238
180.75245	-16.692448
181.11625	-28.908563
181.6674	-37.388835
182.39773	-42.317354
183.88839	-32.082843
184.94431	-30.518945
185.93475	-30.258712
186.1403	-45.630926
187.9129	-29.790493
188.86514	-30.287235
189.03886	-46.30217
190.36308	-39.38217
191.11705	-43.831865
192.38944	-37.954025
192.9797	-45.66723
194.5222	-34.397398
195.71546	-30.110508
196.29208	-38.079078
197.0133	-43.174964
197.4244	-54.4607
198.4776	-52.950686
200.02282	-41.62727
201.41526	-33.36416
201.35342	-54.06231
202.3966	-52.744458
203.24153	-55.384215
203.78722	-63.97308
204.74674	-64.322235
206.29652	-52.92919
207.09324	-56.51729
208.50477	-47.879648
209.11504	-55.183115
210.41744	-48.713252
211.46063	-47.403984
211.78077	-60.477845
212.91036	-57.452636
213.87898	-57.621494
214.55837	-63.55732
214.99947	-74.23715
216.5638	-62.54341
218.2018	-49.378005
218.27275	-67.42192
219.57787	-60.88952
220.70564	-57.902735
220.9703	-72.09428
221.96257	-71.78645
223.27588	-65.106816
225.01119	-50.00429
226.06439	-48.48933
226.34633	-62.336976
227.79334	-52.990518
228.24808	-63.39114
228.28537	-82.10191
229.86698	-70.06341
231.8706	-49.625953
232.11253	-64.27602
232.93835	-67.28762
233.23211	-80.89126
234.51177	-74.886056
235.98425	-65.00764
237.13567	-61.545095
237.99332	-63.936176
238.67815	-69.7449
240.13426	-60.20716
240.77818	-66.85284
241.40846	-73.75222
242.68448	-67.816176
243.20198	-76.959654
244.34704	-73.631684
244.7554	-84.955265
246.31336	-73.39428
247.7813	-63.617736
248.2706	-73.33457
249.65303	-65.261206
250.07594	-76.29727
250.84356	-80.469395
251.69393	-82.993674
252.48792	-86.6521
254.17867	-72.43368
255.04906	-74.57522
255.42104	-86.61342
255.68025	-100.91552
257.56927	-82.76407
259.03356	-73.05502
258.6543	-100.06519
260.5315	-82.150155
261.17996	-88.69196
261.89846	-93.85297
262.57604	-99.819215
263.3018	-104.81763
264.09853	-108.4099
265.61193	-97.73899
266.7979	-93.590344
267.0926	-107.171494
268.41772	-100.24136
269.54186	-97.327625
271.00523	-87.640326
271.81196	-91.02462
272.6796	-93.222
273.61185	-94.10703
274.58046	-94.288105
275.4554	-96.32527
276.43856	-96.19947
277.47265	-95.071936
277.73277	-109.33882
278.84235	-106.71438
279.66635	-109.755906
280.5631	-111.36763
282.07197	-100.77082
282.26387	-116.40989
283.57627	-109.74158
284.63947	-108.01611
285.6872	-106.612816
286.59488	-108.002156
287.30884	-113.250145
289.13237	-96.388696
290.06097	-97.35113
289.99366	-118.16531
290.49843	-127.57295
291.5771	-125.54124
292.60482	-124.54561
293.25693	-131.02201
293.8663	-138.33669
294.9968	-135.29301
295.95722	-135.62033
297.42515	-125.84785
297.87444	-136.35391
298.48835	-143.59199
299.11044	-150.65925
300.88032	-134.88562
301.2914	-146.15134
302.0863	-149.78349
303.26956	-145.67755
304.1454	-147.69382
304.97577	-150.62539
306.3391	-142.92188
307.09035	-147.4358
307.90434	-150.67385
308.7138	-154.01175
309.41047	-159.60738
310.46275	-158.11212
311.61872	-154.54835
312.2208	-162.01043
312.54822	-174.96296
314.47544	-156.02979
314.7019	-170.98456
316.53363	-153.96062
316.932	-165.49208
317.87968	-166.0887
319.74778	-148.3459
320.9856	-143.14751
323.1775	-118.96416
323.68771	-128.26004
324.2807	-135.9017
326.64266	-108.32708
326.83275	-123.99451
327.77498	-124.70266
328.3025	-133.65208
329.55396	-128.19724
329.95686	-139.62016
331.05007	-137.31971
332.25425	-132.78825
333.66578	-124.14524
334.2224	-132.52191
334.9236	-138.01621
335.6785	-142.43204
337.04546	-134.6801
338.03045	-134.52683
338.6489	-141.66897
339.44016	-145.3678
340.27417	-148.21759
341.3683	-145.87676
342.73617	-138.10429
342.9208	-153.88583
343.57745	-160.2623
344.9899	-151.59268
345.17998	-167.27449
346.55605	-159.334
347.49374	-160.1128
348.40505	-161.42505
348.10674	-186.82168
349.98666	-168.85487
350.62877	-175.5118
351.1772	-184.0501
352.91524	-168.89562
353.71377	-172.45468
354.45137	-177.2347
357.52183	-135.54292
358.86242	-128.296
359.32445	-138.56753
360.7869	-128.90189
360.93152	-145.48361
362.22937	-139.09131
363.1225	-140.75824
363.87465	-145.23686
364.71593	-147.94743
365.52265	-151.33453
367.0415	-140.55351
367.9501	-141.92436
368.17747	-156.85066
368.9187	-161.54389
371.03237	-138.90812
371.3698	-151.64564
372.18288	-154.92407
373.03326	-157.44905
373.87818	-160.07984
374.61487	-164.86948
375.68898	-162.9372
376.6285	-163.68087
377.76263	-160.54677
378.24194	-170.4758
378.99954	-174.8316
379.7235	-179.87832
380.75305	-178.82802
382.39196	-165.6525
382.5011	-182.93858
383.82987	-175.94166
384.57839	-180.4946
387.67158	-138.35556
390.90938	-93.325396
391.4578	-101.865016
391.98895	-110.745725
393.16583	-106.77338
394.73107	-95.060806
394.73107	-114.513676
396.15807	-105.55894
397.41136	-100.06387
398.55004	-96.844414
399.06118	-106.12352
401.08208	-85.33947
400.76011	-111.206926
401.87425	-108.470316
403.57045	-94.1569
404.06158	-103.82766
404.81464	-108.30103
405.40854	-115.91791
406.29803	-117.65944
407.41398	-114.89896
407.97423	-123.20375
409.44306	-113.40577
410.86733	-104.51278
412.73088	-86.857854
412.09879	-118.90304
414.1888	-96.73386
414.17607	-116.44724
415.23563	-114.801495
417.27927	-93.57068
417.82224	-102.213085
419.21194	-93.989164
419.80948	-101.55006
420.33426	-110.56151
421.03912	-115.97944
421.95498	-117.20415
423.211	-111.6464
423.9004	-117.36738
424.94176	-116.09187
426.0286	-113.90174
426.34875	-126.99487
427.66388	-120.26115
428.63522	-120.38025
429.44285	-123.74671
430.09132	-130.29854
431.49012	-121.89097
432.70248	-117.21732
432.43418	-142.00612
433.41916	-141.86113
435.76202	-114.65911
436.1904	-125.58572
437.03258	-128.27127
437.78564	-132.72478
438.56963	-136.56773
439.52005	-137.10012
440.43318	-138.37402
441.65282	-133.55374
441.67828	-152.49955
442.8779	-148.05897
443.63188	-152.51288
444.72054	-150.28401
446.06205	-143.02656
446.26032	-158.54229
446.92152	-164.83309
448.39308	-154.98573
450.04927	-141.45995
449.61453	-169.56782
450.685	-167.70758
452.3139	-154.732
453.11972	-158.14723
452.97512	-180.47402
454.93962	-160.80919
455.44985	-170.1088
456.35298	-171.58759
457.82545	-161.72118
459.0751	-156.29502
459.22334	-172.8012
459.81815	-180.41074
461.719	-162.0099
461.97184	-176.44135
463.29333	-169.58032
464.2201	-170.58241
464.87676	-176.95143
465.7699	-178.62202
466.91676	-175.24125
467.57432	-181.6117
468.90764	-174.50945
469.32965	-185.56537
470.52927	-181.14081
471.12226	-188.78611
471.567	-199.38085
472.2564	-205.10792
473.31233	-203.53656
474.54196	-198.5079
476.0872	-187.19941
476.86666	-191.13777
477.3687	-200.60147
478.58197	-195.89304
479.2068	-202.90337
480.03807	-205.81102
481.576	-194.63266
482.42094	-197.26212
483.2231	-200.7582
483.9589	-205.55928
485.0676	-202.9413
485.5105	-213.57027
486.8993	-205.36921
487.36587	-215.53419
488.53275	-211.76667
489.3522	-214.90386
489.95065	-222.43742
490.69007	-227.16773
491.56046	-229.29474
492.7828	-224.40269
493.9597	-220.43005
494.6946	-225.24667
495.31394	-232.36676
496.2489	-233.21875
497.36394	-230.45502
497.13293	-254.51197
498.9983	-236.83275
499.9369	-237.60333
500.25886	-250.64387
502.2716	-230.01526
502.28886	-249.12264
503.0283	-253.86282
503.845	-257.048
504.5453	-262.55823
504.9073	-274.80834
506.38977	-264.75516
506.7672	-276.6881
507.79676	-275.63787
508.87087	-273.714
509.12917	-288.01483
509.87677	-292.58274
511.3747	-282.22524
512.00317	-289.1682
512.15596	-305.5652
513.7521	-293.2529
514.20324	-303.71458
515.6657	-294.05028
516.6407	-294.08975
518.29505	-280.60246
519.5638	-274.7909
519.9949	-285.66727
520.6479	-292.12233
521.29093	-298.77123
521.8221	-307.64027
522.6752	-310.11027
524.2404	-298.39925
525.02986	-302.139
524.61695	-329.81712
526.57055	-310.37556
527.5983	-309.35451
527.6319	-328.15173
528.8097	-324.14355
529.8884	-322.11742
530.8752	-321.93156
531.5955	-327.0326
532.36585	-331.165
532.8997	-339.98712
534.27306	-332.0924
535.03976	-336.2779
535.8474	-339.64592
536.51314	-345.85868
537.30804	-349.4851
538.4995	-345.20306
539.13976	-351.9192
539.7973	-358.28224
541.0697	-352.3852
541.69453	-359.40734
542.4967	-362.89657
543.78637	-356.66814
544.2111	-367.6629
545.21246	-367.17634
546.1529	-367.90482
546.373	-382.9856
548.20015	-366.04525
548.39023	-381.72407
548.8832	-391.36577
550.1301	-385.9748
551.35337	-381.08153
551.7399	-392.8399
551.9591	-407.92608
553.6444	-393.81687
554.09913	-404.22668
555.015	-405.44704
556.28465	-399.6184
556.0427	-423.88737
556.62025	-431.83854
558.18094	-420.21497
558.301	-437.27805
559.9481	-423.94105
560.18274	-438.7219
560.4401	-453.05323
561.6461	-448.50168
562.2264	-456.39026
563.56424	-449.2156
563.5797	-468.3539
564.23363	-474.79387
565.55695	-467.88984
565.54876	-487.52263
566.62924	-485.4616
567.92254	-479.14706
568.50917	-486.9286
568.973	-497.1549
570.43275	-487.5339
570.4937	-505.78286
571.39954	-507.1912
571.7006	-520.6516
572.1817	-530.53806
573.32403	-527.234
574.1635	-529.97967
575.37403	-525.33217
575.8479	-535.3523
577.09934	-529.8814
577.4022	-543.3121
578.4827	-541.2521
578.37264	-562.89123
579.2194	-565.48305
580.21436	-565.1215
580.62	-576.5106
580.9283	-589.82075
581.2648	-602.5744
582.43353	-598.7651
582.5936	-615.02925
583.69227	-612.6112
584.9192	-607.63006
585.26024	-620.2854
586.0233	-624.54947
586.7009	-630.51137
587.2802	-638.44136
587.53307	-652.8626
588.17517	-659.52455
589.07375	-661.0919
589.8532	-665.0276
590.68174	-667.98067
591.0228	-680.63516
591.835	-683.92125
592.5662	-688.8118
593.11463	-697.35684
593.87224	-701.72707
594.2615	-713.4317
594.5089	-727.95575
595.44203	-728.82916
596.0914	-735.3544
596.397	-748.72153
597.2983	-750.2329
597.71395	-761.40017
598.33513	-768.49616
599.1082	-772.55524
599.3483	-787.23356
600.2878	-787.974
601.03997	-792.45294
601.31555	-806.411
602.1268	-809.72307
603.0536	-810.7194
603.8003	-815.29755
603.7466	-835.82646
604.1841	-846.57187
605.51105	-839.60106
605.9476	-850.3592
606.3778	-861.2628
606.8771	-870.7708
607.3064	-881.66713
608.60424	-875.28296
608.4651	-897.5135
609.17995	-902.73217
610.305	-899.78996
610.6679	-912.0138
611.32636	-918.34956
611.84113	-927.5631
612.7388	-929.1421
613.24357	-938.5493
614.2604	-937.7393
614.60963	-950.2457
615.11895	-959.5544
615.7456	-966.5312
616.4841	-971.2893
616.8552	-983.3564
617.3581	-992.7852
618.2649	-994.1914
618.72964	-1004.3952
619.5418	-1007.6662
620.0266	-1017.4795
620.48406	-1027.8215
621.1562	-1033.8979
621.6182	-1044.143
621.7901	-1060.1745
623.1598	-1052.364
624.042	-1054.2525
624.9542	-1055.5337
625.18706	-1070.3519
626.0329	-1072.958
626.3958	-1085.1995
626.60223	-1100.5381
627.54447	-1101.2345
628.22295	-1107.18
628.24205	-1126.2542
628.8778	-1133.0503
628.82503	-1153.5544
630.03375	-1148.9333
630.30024	-1163.0902
630.564	-1177.2884
631.63446	-1175.4181
632.5476	-1176.6993
632.51304	-1196.8336
633.2934	-1200.7599
633.3525	-1219.0271
634.23107	-1220.9843
635.17786	-1221.6006
635.98367	-1225.0031
636.45933	-1234.9795
637.25696	-1238.5503
637.9427	-1244.3586
638.7385	-1247.9617
639.01956	-1261.8294
639.79354	-1265.87
639.9354	-1282.4867
640.61027	-1288.5081
641.7608	-1285.0516
641.8672	-1302.3821
642.3956	-1311.3222
643.53884	-1308.0124
643.6589	-1325.0717
643.8817	-1340.0963
644.9522	-1338.2375
645.14865	-1353.7833
645.3715	-1368.7915
646.04905	-1374.7586
646.25914	-1390.0346
647.235	-1390.0521
647.62156	-1401.8111
648.2691	-1408.3656
648.86757	-1415.9032
649.44874	-1423.785
650.82116	-1415.9109
650.99124	-1431.977
651.3232	-1444.8256
651.8698	-1453.3859
652.3664	-1462.9529
653.1249	-1467.3064
653.33865	-1482.4978
653.9498	-1489.7975
654.31453	-1501.9831
654.9539	-1508.698
655.40047	-1519.2738
656.39546	-1518.9043
656.5073	-1536.1313
656.95843	-1546.6001
657.35406	-1558.1753
658.24173	-1559.9627
658.691	-1570.4776
658.9757	-1584.2534
659.48865	-1593.4963
660.51	-1592.6076
660.9093	-1604.111
661.525	-1611.3009
661.8415	-1624.4563
662.5109	-1630.5776
662.9702	-1640.8936
663.67323	-1646.3557
664.0616	-1658.0642
664.2362	-1674.0492
664.97654	-1678.7548
665.53133	-1687.1691
666.4481	-1688.3712
667.20116	-1692.8181
668.4126	-1688.159
669.06654	-1694.5813
670.1652	-1692.1615
670.62814	-1702.3938
671.2575	-1709.3147
672.1197	-1711.5959
672.15336	-1730.3955
673.1556	-1729.8919
673.50396	-1742.397
673.8359	-1755.2491
674.50895	-1761.299
674.88276	-1773.307
675.18744	-1786.705
675.7013	-1795.9232
676.3998	-1801.4592
676.9846	-1809.2725
676.95186	-1829.3838
678.09236	-1826.1316
678.6208	-1835.0622
678.6017	-1854.8956
679.49844	-1856.4857
680.0878	-1864.2048
680.3679	-1878.089
680.4525	-1895.8475
680.9991	-1904.42
681.6412	-1911.098
682.19236	-1919.574
682.65985	-1929.7206
683.1073	-1940.2673
683.68576	-1948.1916
683.97316	-1961.9235
684.44973	-1971.898
684.9263	-1981.863
685.3374	-1993.1312
686.1023	-1997.3534
686.6334	-2006.2214
686.85625	-2021.2474
687.6448	-2024.9915
688.4006	-2029.3882
688.5297	-2046.2863
688.9945	-2056.4772
689.3774	-2068.3164
689.37646	-2087.7888
690.1104	-2092.6147
690.6916	-2100.5058
691.43465	-2105.152
691.4319	-2124.6718
691.8885	-2135.0302
692.7125	-2138.085
718.60126	-1641.9697
798.8178	-63.94013
800.9378	-41.15952
802.4976	-29.55236
802.46394	-49.692677
804.36206	-31.333
804.92686	-39.541054
805.80634	-41.479813
806.48937	-47.343823
808.0437	-35.848262
809.4025	-28.242549
810.01184	-35.551017
811.0505	-34.322933
812.59026	-23.115414
812.9959	-34.487718
813.90084	-35.922293
815.8708	-16.14271
815.3906	-45.174992
816.9513	-33.547484
818.21184	-27.895098
819.7389	-16.947275
820.50286	-21.17098
821.1368	-28.01146
822.6693	-16.946012
822.3064	-43.627622
824.0244	-28.86614
825.65424	-15.859543
826.12354	-25.976856
826.8957	-30.05544
828.4364	-18.824867
828.6574	-33.870025
830.00526	-26.486412
830.73013	-31.518628
832.37904	-18.129694
833.1776	-21.685239
834.6091	-12.621008
835.5632	-13.087317
835.6214	-31.369338
836.91015	-25.163094
838.28803	-17.18005
839.58406	-10.818399
839.97514	-22.48569
841.13384	-18.878314
842.20795	-16.94409
843.30935	-14.465001
843.80684	-24.00144
844.92916	-21.113201
845.96417	-19.956635
847.25747	-13.653224
847.664	-25.008846
849.0437	-16.978042
849.9714	-17.973067
850.36976	-29.482423
852.34154	-9.678723
852.4825	-26.325843
853.5521	-24.478817
855.2792	-9.543094
856.46974	-5.282405
856.96905	-14.785295
857.36013	-26.465994
859.1018	-11.224834
859.72937	-18.178835
860.59976	-20.310923
861.33826	-25.049867
862.56335	-20.10989
863.29914	-24.916692
864.4187	-22.067341
865.9312	-11.416263
866.5433	-18.674897
867.1581	-25.889116
869.3855	-0.9793676
869.35546	-21.038046
870.4532	-18.633607
871.4309	-18.604094
872.93705	-8.077811
873.76105	-11.110923
874.7424	-11.023248
875.8347	-8.7357985
876.61414	-12.662929
876.59686	-32.46537
878.33945	-17.214364
879.76554	-8.262541
880.3167	-16.738383
881.4945	-12.736781
882.51767	-11.816818
882.7678	-26.303465
884.69955	-7.28466
884.93965	-21.955661
886.25933	-15.13303
886.80594	-23.687633
887.71907	-24.961786
888.8214	-22.471353
890.9678	0.8220012
891.40434	-9.93801
892.8959	0.31543315
893.2952	-11.189154
894.1292	-14.041804
895.1151	-13.853915
896.33835	-8.95637
896.81856	-18.839515
897.49614	-24.808664
898.75124	-19.255977
900.3183	-7.511393
900.3947	-25.44602
902.11273	-10.679532
902.39286	-24.555096
903.547	-21.036362
904.56473	-20.218195
905.5888	-19.282331
907.48784	-0.9089012
907.9162	-11.834238
908.3464	-22.729844
910.34093	-2.45448
910.53283	-18.091485
911.3177	-21.915622
912.4864	-18.09137
913.3468	-20.40912
913.74335	-31.962273
915.41955	-18.049763
916.4327	-17.329381
917.28856	-19.73948
918.7219	-10.648728
919.57685	-13.078325
920.04797	-23.137667
922.4627	5.4877535
922.6364	-10.499116
923.7223	-8.3367115
924.6873	-8.5611995
925.48584	-12.129618
926.4699	-11.971064
927.7168	-6.6086724
927.5604	-29.17378
929.6386	-7.236337
930.71907	-5.1733947
930.7718	-23.573565
932.39254	-10.758162
933.16925	-14.738537
934.8036	-1.646226
934.9746	-17.693087
935.7968	-20.781555
937.7549	-1.2410816
938.759	-0.6953897
938.2251	-30.779896
939.32016	-28.423909
941.87675	3.0230666
941.5648	-22.642187
942.30694	-27.319317
943.8549	-15.936802
945.4256	-4.1124886
945.89035	-14.309116
947.27005	-6.290063
948.2541	-6.1550643
949.09905	-8.778613
949.95215	-11.243518
951.03354	-9.1509335
951.7602	-14.135741
952.53966	-18.07758
954.2013	-4.4291975
954.9425	-9.1293
956.4868	2.1669556
957.1826	-3.4289516
958.4568	2.4904798
958.2285	-21.503316
959.9547	-6.5885544
960.7014	-11.174966
961.9774	-5.2142383
962.5895	-12.4714536
963.2107	-19.564274
964.6614	-10.126169
965.4926	-13.0163744
966.7768	-6.8959526
967.7555	-6.8719253
969.0906	0.27652053
969.8791	-3.4916234
970.3903	-12.764352
970.9651	-20.770153
973.3616	7.4982555
973.6608	-5.9967417
974.674	-5.2735546
975.2006	-14.238697
976.5876	-6.058693
977.7335	-2.6947513
978.1301	-14.2642564
979.6144	-4.1446594
980.2774	-10.408133
981.2724	-10.032302
982.15	-12.016299
982.8258	-18.02053
984.5484	-3.156104
985.3387	-6.884598
986.9094	4.943678
986.9103	-14.489304
987.5088	-22.025173
988.8639	-14.495905
989.7616	-16.062957
991.2641	-5.592392
992.2327	-5.7693073
992.8602	-12.721004
994.0317	-8.844688
994.742	-14.151451
995.2058	-24.364242
997.1294	-5.511948
997.7451	-12.708724
998.6865	-13.415065
999.9252	-8.20129
1001.3877	1.4612919
1002.4163	2.4980664
1003.1957	-1.4249703
1003.7523	-9.794633
1003.9415	-25.483105
1005.8315	-7.305312
1007.0083	-3.3198004
1007.6195	-10.600124
1008.6682	-9.178317
1009.2839	-16.366956
1010.5299	-11.009761
1011.7077	-7.0147356
1013.0847	0.9577042
1012.7709	-24.743763
1014.9355	-1.0917137
1015.121	-16.851612
1016.4034	-10.755161
1017.6585	-5.215677
1018.508	-7.752878
1019.4302	-8.856358
1019.9641	-17.667938
1021.7485	-1.5820288
1022.135	-13.345913
1023.6685	-2.2570338
1023.7121	-20.845357
1025.1546	-11.575615
1025.924	-15.705857
1027.2646	-8.450878
1029.1882	10.386563
1029.4838	-3.1723972
1029.7457	-17.403088
1030.5715	-20.418108
1032.5642	-0.18104049
1033.0745	-9.47474
1034.1831	-6.8536674
1034.6097	-17.809833
1035.7384	-14.791475
1036.7588	-13.918394
1038.6624	4.5249824
1038.9471	-9.257838
1040.4814	1.8488826
1040.7751	-11.759363
1041.9002	-8.8130805
1043.1771	-2.8364385
1043.7738	-10.3985345
1045.6919	8.342865
1045.66	-11.745265
1046.3849	-16.762827
1047.5027	-13.948708
1048.5459	-12.627948
1050.183	0.5074684
1050.3812	-14.993598
1051.2352	-17.448229
1052.7014	-7.694863
1053.5736	-9.773649
1054.6022	-8.7449475
1055.3362	-13.582664
1056.4903	-10.050285
1057.0533	-18.301081
1058.212	-14.686426
1059.0205	-18.033748
1059.9355	-19.271374
1061.448	-8.601999
1062.6349	-4.416766
1063.6662	-3.3310683
1063.9909	-16.322003
1065.0141	-15.39933
1065.9127	-16.951131
1066.9058	-16.623333
1068.4702	-4.9182785
1069.5261	-3.3609257
1070.3692	-6.0246985
1071.4406	-4.1390676
1071.698	-18.469514
1072.8367	-15.230192
1074.0472	-10.5813665
1074.3692	-23.630882
1075.9935	-10.724868
1076.3691	-22.703598
1078.411	-1.5042002
1078.5947	-17.301965
1079.6824	-15.086625
1081.214	-4.045901
1082.3418	-1.0329811
1082.6792	-13.758808
1083.947	-7.971607
1084.7156	-12.111591
1085.354	-18.856538
1087.0666	-4.2124438
1088.4863	4.620854
1089.0966	-2.6883044
1089.4786	-14.53587
1091.1775	-0.15742204
1091.3576	-16.026853
1092.8082	-6.5861604
1093.9378	-3.5487435
1094.2744	-16.302142
1095.9942	-1.5006901
1097.7686	14.382228
1097.8168	-4.103715
1098.6254	-7.459416
1099.5794	-7.924407
1100.7845	-3.3640235
1101.0383	-17.770207
1102.5198	-7.725696
1103.8468	-0.74266017
1103.8759	-19.63072
1105.3011	-10.693897
1106.5689	-4.9067595
1107.934	2.838028
1108.0023	-15.263728
1109.5048	-4.7938164
1111.1946	9.408045
1111.8931	3.8611414
1112.7426	1.3287134
1113.854	3.997679
1114.8171	3.7320394
1115.7621	3.0952463
1115.7475	-16.652131
1117.22	-6.77486
1118.4414	-1.9139375
1119.3073	-4.1117847
1120.0094	-9.583471
1121.2136	-5.056496
1121.8739	-11.3654555
1122.5596	-17.165021
1124.1194	-5.5587327
1124.1722	-23.956793
1126.164	-3.746686
1127.2008	-2.5545694
1127.581	-14.433394
1129.8474	11.249245
1130.354	1.8764437
1130.3104	-18.437066
1131.6828	-10.554748
1132.1421	-20.868206
1133.9592	-4.140898
1135.7073	11.218204
1135.8919	-4.5485365
1136.7923	-6.081671
1137.0552	-20.297299
1138.7486	-6.024135
1140.1092	1.626497
1140.5331	-9.3984594
1141.0451	-18.642619
1143.0233	1.2945748
1144.0028	1.3551211
1144.9496	0.75188336
1145.3088	-11.5544
1145.8263	-20.70778
1147.7445	-1.962244
1148.1337	-13.653308
1149.377	-8.3500385
1150.7221	-1.0137879
1151.4925	-5.131106
1152.1473	-11.545697
1153.3915	-6.225162
1154.4156	-5.2739735
1154.8949	-15.17697
1156.3283	-6.098169
1157.0158	-11.852445
1158.4474	-2.8039192
1159.125	-8.765458
1159.6279	-18.194045
1161.1668	-6.9947112
1161.9644	-10.56739
1161.8644	-32.014242
1164.863	8.242282
1165.1749	-4.992416
1165.838	-11.247454
1167.0157	-7.2433604
1167.8216	-10.643053
1169.2322	-2.0023434
1169.917	-7.824525
1170.8047	-9.6011185
1171.997	-5.3138717
1172.7101	-10.561225
1174.0207	-3.924527
1174.5473	-12.890222
1175.585	-11.672734
1176.1507	-19.859704
1177.1748	-18.9161
1179.0802	-0.4330053
1179.2139	-17.208571
1180.4717	-11.613159
1181.7014	-6.593499
1182.6008	-8.1324565
1183.8878	-1.95337
1184.0187	-18.794865
1185.8441	-1.8990894
1186.368	-10.918395
1188.1542	5.199773
1188.809	-1.2056522
1189.5075	-6.7532265
1189.9632	-17.142265
1191.1974	-12.002299
1192.9627	3.6915813
1193.6121	-2.8293479
1193.9695	-15.160352
1195.3929	-6.279949
1196.3233	-7.190927
1196.7717	-17.722584
1198.4124	-4.5066737
1199.623	0.160071
1200.4315	-3.2044272
1201.3373	-4.6151243
1202.0331	-10.212506
1203.4938	-0.5792821
1204.1413	-7.135577
1205.4455	-0.61791647
1206.2704	-3.6439883
1206.9999	-8.560874
1208.2286	-3.5497258
1209.0344	-6.951303
1210.5733	4.2475285
1211.0116	-6.4759196
1212.2022	-2.219841
1212.7724	-10.325204
1213.9529	-6.2618283
1214.9034	-6.7936173
1215.7155	-10.0674235
1217.3645	3.3174843
1218.0857	-1.779294
1218.7041	-8.918299
1220.1493	0.41682318
1220.7951	-6.1913083
1221.7946	-5.7378373
1222.0365	-20.366923
1223.1025	-18.594402
1224.6622	-6.9879692
1226.0992	2.1892935
1226.9469	-0.3924466
1227.9601	0.33907843
1228.4567	-9.223562
1228.7713	-22.42107
1230.7468	-2.5305318
1231.2906	-11.1543145
1232.5676	-5.1766235
1233.4043	-7.972729
1234.9532	3.4263573
1235.3897	-7.336272
1236.814	1.567808
1237.7817	1.3882775
1237.9763	-14.185177
1239.557	-2.1626303
1240.3738	-5.3541893
1240.7476	-17.346891
1242.8849	5.747503
1243.6107	0.7501904
1244.2055	-6.846785
1244.673	-16.99757
1245.9553	-10.908394
1247.5369	1.1243141
1248.3737	-1.6644872
1249.0549	-7.541194
1249.9162	-9.85235
1251.0476	-6.775024
1252.289	-1.4975991
1253.0394	-6.006997
1254.0726	-4.8769253
1254.5655	-14.529621
1256.4782	4.119905
1256.982	-5.2952217
1257.5623	-13.201667
1258.661	-10.773472
1259.8078	-7.388055
1260.7092	-8.888518
1262.2198	1.7435365
1262.5582	-10.968321
1263.6432	-8.829796
1264.58	-9.614498
1265.665	-7.466021
1266.0379	-19.497941
1268.1279	2.6811103
1268.6309	-6.757722
1270.3571	8.157386
1270.6881	-4.6899993
1270.6954	-24.00849
1272.4144	-9.227049
1273.4439	-8.18092
1274.7881	-0.864115
1275.5312	-5.522063
1276.5953	-3.7764596
1277.1465	-12.246376
1278.377	-7.20543
1280.055	6.7630294
1280.6144	-1.5449366
1281.3383	-6.5888657
1282.8935	4.9280684
1283.7967	3.45656
1283.8649	-14.626834
1285.6639	1.7419877
1286.8462	5.8333342
1287.2537	-5.5081534
1288.6361	2.5758985
1289.2291	-5.0663458
1289.7366	-14.409816
1291.1654	-5.415577
1292.0221	-7.804719
1291.8284	-31.123572
1293.9994	-7.340432
1295.4819	2.7405337
1295.832	-9.7446365
1297.0598	-4.7468947
1297.4446	-16.545936
1299.3763	2.4795237
1299.5073	-14.365683
1300.7087	-9.887869
1302.1366	-0.9099707
1302.4559	-14.00788
1303.3454	-15.735684
1305.4508	6.727771
1305.9611	-2.551096
1307.0761	0.18899983
1307.5218	-10.390106
1308.594	-8.483696
1310.2393	4.8303093
1311.4326	9.139525
1312.0529	2.037609
1312.4821	-8.864217
1313.9019	-0.04118706
1315.0114	2.6001941
1315.4953	-7.2144213
1316.5221	-6.224622
1317.4116	-7.967533
1318.392	-7.891532
1319.2861	-9.545488
1320.3929	-6.9459655
1321.5316	-3.7182367
1322.5957	-1.9932112
1323.8608	3.7571864
1324.4666	-3.6357044
1325.4706	-3.0968214
1326.0163	-11.681396
1327.2851	-5.8682967
1328.2273	-6.5554315
1329.4888	-0.88270466
1329.6407	-17.32053
1331.1977	-5.7653713
1332.5902	2.5257617
1333.5942	3.0574568
1333.8225	-11.840839
1335.2068	-3.7359816
1336.0935	-5.517145
1336.8257	-10.397428
1338.2427	-1.6344252
1339.4641	3.240219
1340.0253	-5.032133
1340.5055	-14.929146
1342.37	2.7464342
1343.0248	-3.6554206
1343.9279	-5.1341973
1345.2476	1.6993135
1345.445	-13.823291
1347.2949	3.565711
1347.4622	-12.547914
1348.2826	-15.677199
1349.5813	-9.267534
1350.6291	-7.8516065
1351.5358	-9.235923
1353.2884	6.196894
1353.0902	-17.204497
1354.1952	-14.635402
1355.594	-6.2382838
1356.3889	-9.864851
1357.0738	-15.671018
1357.9496	-17.690963
1359.0219	-15.78256
1359.9841	-16.083558
1361.5157	-5.030943
1362.4325	-6.217297
1362.9136	-16.086937
1363.7776	-18.337044
1364.9009	-15.429673
1366.4043	-4.9310083
1367.6939	1.2879736
1368.2069	-7.946674
1369.7467	3.260029
1370.7607	4.0139823
1371.3428	-3.858231
1372.1532	-7.175509
1372.6179	-17.360849
1374.5733	2.1283112
1375.1136	-6.568915
1376.4642	0.873707
1377.1354	-5.2117408
1377.9348	-8.737924
1378.4587	-17.771666
1379.3991	-18.480755
1381.2854	-0.38514146
1382.1531	-2.5553203
1382.7306	-10.501929
1383.8529	-7.605418
1384.8388	-7.419803
1385.8502	-6.741566
1386.9443	-4.404972
1387.872	-5.3820047
1389.4518	6.6297133
1389.1125	-19.58315
1391.1998	2.5343107
1391.3472	-13.989552
1392.6223	-8.033699
1393.5236	-9.547509
1394.2093	-15.346405
1396.2484	5.807768
1396.4967	-8.697607
1397.5481	-7.2074044
1399.0506	3.256938
1399.5117	-7.006988
1401.197	7.099618
1401.8964	1.5737083
1402.8077	0.2642939
1403.4262	-6.864627
1404.0146	-14.590731
1406.2447	10.356883
1406.9559	5.07053
1407.4552	-4.443422
1408.0391	-12.257221
1409.4616	-3.3961807
1411.0741	9.279315
1410.6312	-18.993505
1411.728	-16.603382
1413.6525	2.2652078
1413.9263	-11.736043
1415.4542	-0.76102183
1416.3592	-2.1932556
1417.406	-0.79941484
1418.3864	-0.73144263
1419.4414	0.83605155
1420.0999	-5.50408
1421.1413	-4.2163864
1422.4346	2.0856168
1422.561	-14.862335
1423.5924	-13.772014
1425.1631	-1.9392658
1426.3263	1.7738164
1427.2722	1.1651946
1427.626	-11.258692
1429.6896	10.400824
1430.852	14.0917165
1430.8292	-5.825482
1432.2198	2.4245961
1432.4618	-12.214094
1434.1489	1.928317
1434.5673	-9.17945
1436.1716	3.3070883
1437.032	1.002296
1437.484	-9.4500146
1438.3071	-12.51693
1439.7714	-2.8106645
1440.3334	-11.074243
1441.8341	-0.6304616
1442.8846	0.8281832
1443.5858	-4.6603598
1444.5671	-4.572289
1445.2265	-10.896815
1446.7618	0.22809684
1447.081	-12.860442
1448.6635	-0.79829177
1449.2429	-8.711573
1450.4352	-4.4223848
1451.3347	-5.9675247
1451.8631	-14.887827
1453.331	-5.1007627
1453.9959	-11.329789
1455.3237	-4.332199
1456.1523	-7.28115
1457.3355	-3.179947
1457.8685	-12.014894
1459.5265	1.5530602
1459.9876	-8.7187575
1461.491	1.7722073
1462.2768	-2.0375951
1462.7998	-11.0653925
1464.1995	-2.646864
1464.5033	-16.051306
1466.053	-4.632544
1467.5392	5.5033495
1467.8047	-8.662703
1468.9125	-6.051669
1470.3068	2.2583049
1471.4627	5.8244833
1472.2312	1.690587
1473.1044	-0.37892256
1473.8902	-4.179777
1474.726	-6.982488
1475.6328	-8.383138
1476.615	-8.281647
1478.1893	3.6172695
1479.4945	10.171066
1479.369	-11.791252
1480.6768	-5.2053644
1481.7136	-3.997434
1482.6859	-4.082705
1483.881	0.25696868
1484.363	-9.5935855
1485.81	-0.22850537
1486.2011	-11.900825
1487.5826	-3.8398187
1488.2456	-10.081665
1489.6362	-1.8486575
1491.0532	6.9148884
1491.9127	4.57822
1492.1264	-10.6164175
1493.1433	-9.8212515
1494.4311	-3.6102722
1495.2224	-7.314162
1495.7644	-15.978493
1497.5634	0.40239063
1498.592	1.4457329
1499.9417	8.867781
1500.2637	-4.183854
1500.4438	-20.052286
1502.6757	4.9508423
1503.6279	4.4623944
1504.2509	-2.577856
1505.6161	5.1573468
1505.4287	-18.027425
1506.9876	-6.4434877
1507.586	-13.979222
1509.0576	-4.1168137
1509.9398	-5.9967417
1510.4582	-15.129752
1512.501	6.0963352
1513.3531	3.6228882
1513.8834	-5.2699004
1514.6774	-8.9255105
1515.5687	-10.625972
1516.7828	-5.8929446
1517.9425	-2.2455145
1518.8065	-4.4950137
1519.7614	-4.9357987
1521.1548	3.360752
1521.7942	-3.3468753
1523.0893	2.9827863
1523.6668	-4.965901
1524.5845	-6.148289
1525.7978	-1.4383166
1527.705	17.087167
1527.3612	-9.2043725
1528.7563	-0.8744307
1530.0178	4.7964553
1530.3643	-7.750766
1531.0228	-14.0986285
1531.9869	-14.351086
1533.6494	-0.68478236
1534.8163	3.0945422
1535.0746	-11.2064125
1536.7726	3.1557927
1537.282	-6.160401
1538.1032	-9.246342
1539.2174	-6.521997
1540.2533	-5.3428243
1541.7785	5.5851075
1542.4733	-0.03717075
1543.1318	-6.3775773
1544.457	0.55902337
1544.8917	-10.220687
1545.8776	-10.037019
1547.1572	-4.0197715
1547.099	-24.615499
1549.5137	4.0047093
1549.7802	-10.128955
1551.069	-3.927524
1552.4296	3.7306347
1553.5637	6.851392
1553.782	-8.2528585
1555.0862	-1.7354297
1555.9684	-3.610916
1556.7388	-7.716497
1558.2522	2.96769
1558.4322	-12.905366
1559.5464	-10.166463
1560.947	-1.7260192
1561.9847	-0.51539664
1562.7687	-4.3541143
1563.6164	-6.924456
1564.3267	-12.226036
1565.9847	1.3364376
1566.5777	-6.3084217
1567.2998	-11.37501
1569.0088	3.2150751
1569.4826	-6.803618
1570.8732	1.4441873
1571.5062	-5.4024016
1573.4435	13.721975
1573.137	-11.838452
1574.0392	-13.3150695
1575.6581	-0.5381233
1576.1165	-10.854952
1577.4907	-2.9475608
1578.4912	-2.4744946
1579.8045	4.2356973
1580.5075	-1.2228205
1581.2815	-5.260208
1582.4629	-1.1812862
1583.2042	-5.8660975
1584.0682	-8.109277
1585.1768	-5.4984546
1587.0258	11.87298
1587.3078	-1.9559077
1587.9272	-9.075777
1588.7894	-11.358855
1590.722	7.682332
1591.0404	-5.4363692
1592.1927	-1.9295737
1592.7948	-9.395352
1594.7702	10.483075
1595.2595	0.7827265
1596.0735	-2.4532832
1597.1713	-0.049253204
1598.5546	8.054431
1598.8311	-5.894051
1600.621	10.304524
1600.4691	-12.180603
1601.8734	-3.6576163
1603.3058	5.4066395
1603.7715	-4.7730244
1604.439	-10.9271585
1605.9888	0.4924559
1606.4654	-9.471088
1607.4213	-9.891121
1609.2266	6.6153276
1609.0547	-16.271852
1610.9328	1.6939596
1611.6632	-3.2257792
1612.5608	-4.791708
1613.685	-1.8614038
1614.7354	-0.39637908
1615.1138	-12.3104625
1616.7354	0.52935363
1617.0428	-12.807201
1618.4871	-3.478666
1619.704	1.2964019
1620.4052	-4.199587
1621.1046	-9.714494
1621.5312	-20.670554
1623.0646	-9.581785
1624.1878	-6.6702416
1625.2983	-3.9981378
1626.4843	0.15387554
1627.6621	4.173287
1628.2642	-3.2970033
1629.1127	-5.8546354
1630.1132	-5.3700633
1631.3273	-0.6491016
1632.0722	-5.2725454
1633.2709	-0.83692276
1634.3441	1.0818712
1635.2845	0.3450727
1635.5274	-14.262429
1637.1672	-1.0524189
1638.0812	-2.3092895
1638.8252	-6.9484934
1640.5269	7.490789
1641.1335	0.12016603
1641.7883	-6.281806
1643.5255	8.858427
1643.6128	-8.857049
1644.5596	-9.4507015
1646.4577	8.888489
1646.6169	-7.3901605
1647.8665	-1.9535107
1648.5086	-8.623009
1649.7874	-2.5963047
1650.3294	-11.254055
1651.941	1.3823771
1652.3703	-9.517179
1654.0638	4.749252
1654.3885	-8.224752
1655.0733	-14.048703
1656.9114	3.1053608
1657.5863	-2.905591
1658.5412	-3.334793
1659.2825	-8.018106
1660.0692	-11.806674
1661.6544	0.3023684
1662.7795	3.2680347
1663.156	-8.6967855
1663.7281	-16.741194
1665.5243	-0.4294818
1666.794	5.412178
1667.6144	2.2897346
1668.341	-2.6908087
1669.3424	-2.2032294
1670.8358	8.100397
1671.3296	-1.5171912
1672.1091	-5.4522433
1673.1868	-3.4485268
1674.8348	9.936887
1675.145	-3.353195
1675.8144	-9.468872
1676.632	-12.627667
1678.1527	-1.8052492
1679.3387	2.3684416
1679.4432	-15.012169
1681.1922	0.3813335
1682.0908	-1.1895267
1683.3932	5.2988096
1683.3613	-14.776846
1684.5119	-11.311651
1685.4759	-11.575334
1686.9311	-2.0385807
1688.2135	4.0403935
1689.0211	0.6811789
1690.3754	8.195783
1691.6487	14.103939
1692.2544	6.713496
1691.8688	-20.422886
1693.5631	-6.1216297
1695.142	5.864231
1695.3376	-9.686725
1697.353	10.9986915
1697.6732	-2.0845235
1698.891	2.7114539
1700.1788	8.9097505
1700.1133	-11.830583
1701.0638	-12.35963
1702.096	-11.254863
1703.654	0.32259747
1704.2361	-7.548097
1706.4343	16.778532
1705.8659	-13.992146
1707.7003	3.105599
1709.2228	13.97287
1709.6885	3.7840165
1710.729	5.058062
1711.9713	10.3511635
1712.9336	10.065908
1713.3528	-1.044973
1714.9817	11.953195
1715.4747	2.3083042
1716.1432	-3.8222585
1717.1518	-3.1968404
1718.0895	-3.9613274
1719.1272	-2.7489916
1720.1313	-2.2133606
1721.2363	0.3461958
1721.4246	-15.344824
1723.0835	-1.7650693
1723.7365	-8.219133
1725.3072	3.623029
1726.043	-1.1824126
1727.0244	-1.0949824
1728.6196	11.239103
1729.0043	-0.55483894
1729.7883	-4.388109
1730.8934	-1.8439371
1731.7828	-3.5786647
1732.6705	-5.3442155
1733.5955	-6.390813
1734.7369	-3.0985045
1735.1816	-13.693927
1736.575	-5.398157
1738.1284	6.0891474
1738.796	-0.07752495
1740.8469	21.317994
1740.8723	2.384698
1741.3953	-6.6481282
1742.8378	2.626183
1743.5472	-2.7001053
1744.8059	2.9046158
1745.6254	-0.22204172
1746.4012	-4.2156825
1748.1501	11.16384
1748.7649	3.955682
1749.7226	3.5814982
1750.5157	-0.09055281
1751.739	4.8377886
1751.99	-9.626879
1753.4288	-0.41365793
1754.1237	-6.040968
1754.4702	-18.5826
1756.3156	-1.2878625
1757.447	1.8073349
1757.9026	-8.5815695
1759.4097	1.9762044
1760.3055	0.3796304
1761.095	-3.3576906
1761.8926	-6.9143176
1762.8557	-7.1988288
1765.2059	20.156087
1764.5165	-13.013813
1766.2054	1.1692679
1767.5778	9.053691
1767.6706	-8.556003
1769.1585	1.6258265
1769.8297	-4.449336
1771.0275	-0.04700367
1771.6815	-6.48238
1772.5055	-9.517319
1774.2735	6.2459244
1774.5564	-7.582179
1775.5505	-7.231137
1776.8492	-0.8144475
1777.8024	-1.2901557
1778.66	-3.6570534
1779.5886	-4.6211654
1781.4167	12.3431465
1782.0206	4.919516
1782.2725	-9.519009
1783.8269	1.9886857
1784.8173	2.2567226
1786.1415	9.173969
1786.1952	-9.203896
1787.7331	1.968879
1789.202	11.77331
1789.594	0.13112204
1790.4371	-2.5316615
1791.5394	-0.026355542
1792.458	-1.1726703
1792.8509	-12.797904
1794.5998	2.5705547
1794.9636	-9.63334
1796.8781	9.053973
1796.9545	-8.889642
1798.2815	-1.9156274
1799.5329	3.5721747
1800.3324	0.044868592
1801.0663	-4.793126
1802.3624	1.5546024
1803.4601	3.9687468
1804.1541	-1.6516906
1806.2686	21.004863
1805.9676	-4.4400395
1806.9726	-3.881541
1808.0931	-1.0123832
1809.8966	15.45937
1810.5105	8.239891
1811.4109	6.717234
1812.2113	3.1988355
1811.9039	-22.369094
1814.1903	3.712196
1815.2826	6.01329
1815.992	0.68995244
1816.8588	-1.4953596
1818.0257	2.2931073
1819.4636	11.47795
1819.429	-8.665238
1820.7141	-2.52324
1822.0338	4.3235836
1823.1343	6.784945
1823.7864	0.32273828
1825.5236	15.466836
1825.8919	3.35752
1826.9305	4.590229
1827.73	1.0520104
1828.7859	2.6312418
[truncated: 49 more rows]
