# Supplementary material for: Staphylococcus aureus vWF-binding protein triggers a strong interaction between clumping factor A and host vWF
Source: Commun Biol. 2021 Apr 12;4:453. doi: 10.1038/s42003-021-01986-6 (PMC8041789; doi:10.1038/s42003-021-01986-6)
Supplement: Supplementary file 3 — Supplementary Data 1 [file 42003_2021_1986_MOESM3_ESM.zip › Supplementary Data 1/Fig S1 cell 6 curve_1.tsv]

x	y
-54.526556	262.0658
-54.352842	260.65822
-53.78259	267.14977
-54.002687	257.88852
-52.768502	277.5966
-53.111382	265.90793
-53.11593	260.94885
-52.833077	261.72137
-52.319212	267.07628
-52.08911	266.79858
-52.41016	255.52943
-51.742592	263.9602
-51.54705	262.9829
-52.008165	248.9512
-51.849003	247.24492
-52.442903	230.53584
-51.596164	242.53255
-51.34878	242.60333
-51.435183	236.01848
-50.25557	254.63162
-51.06502	233.64385
-50.585715	238.31379
-49.974535	245.63798
-50.562978	229.03904
-50.07276	233.92863
-50.17826	226.96316
-49.90905	227.46327
-49.485227	231.0313
-49.019565	235.43717
-48.606655	238.79226
-48.682143	232.42712
-49.289685	215.46306
-48.41566	227.99364
-47.997293	231.44235
-48.480235	216.9856
-47.888154	223.89676
-47.835403	220.079
-46.893167	233.97084
-47.348824	220.0451
-46.68762	228.33045
-45.820872	240.73063
-46.001862	232.25152
-46.63669	214.75449
-46.23651	217.83998
-46.30927	211.52438
-45.399776	224.76142
-45.69991	213.92903
-46.000952	203.0604
-45.288818	212.38519
-44.87227	215.80387
-44.895916	210.46902
-44.72675	208.96279
-44.734026	203.9586
-44.04554	212.78623
-43.694474	214.92855
-44.155588	200.87693
-43.19789	215.07199
-44.824066	177.8242
-43.461643	200.09754
-42.80317	208.33611
-43.236998	194.82231
-43.114216	192.39278
-42.898666	191.84422
-43.381608	177.3439
-43.245183	175.19515
-43.064194	173.91985
-42.933227	171.68172
-42.47848	175.85805
-41.90368	182.43868
-42.264748	170.36557
-42.60035	158.83345
-42.22382	161.47039
-41.709047	166.83742
-41.591722	164.31496
-41.115147	168.94378
-41.297955	160.43014
-41.242476	156.65963
-40.414836	168.26639
-40.806828	155.62124
-40.594916	154.95537
-40.05013	160.93356
-39.629942	164.4317
-39.715434	157.86793
-38.84141	170.41656
-38.419405	173.93885
-38.964192	158.21422
-37.950105	173.56401
-38.24933	162.73626
-37.499905	172.78509
-38.091986	156.11881
-38.041055	152.27318
-37.429874	159.57505
-36.745934	168.31933
-37.135198	155.71212
-37.208867	149.38983
-36.364856	161.31517
-35.40261	175.60556
-36.390322	151.07236
-36.254807	148.9122
-35.626346	156.55909
-35.824616	147.72727
-34.606803	167.13439
-34.64955	161.4031
-34.723218	155.0745
-34.190254	160.80497
-35.20525	135.73956
-35.030627	134.35429
-34.553143	138.99026
-33.829185	148.53148
-34.73777	125.58106
-34.382158	127.79361
-33.39081	142.65693
-33.71368	131.35505
-33.29986	134.74905
-33.06066	134.641
-32.52497	140.43328
-33.216185	121.82365
-32.83238	124.57785
-32.70687	122.21194
-31.87832	133.84435
-31.951988	127.52711
-31.397196	133.68877
-31.520887	126.35243
-30.59866	139.84691
-30.983376	127.34815
-30.568646	130.72973
-30.95791	118.10149
-30.342182	125.4986
-29.837413	130.69199
-28.9261	143.96051
-29.2708	132.2221
-29.403585	124.73327
-28.630515	135.26291
-29.120732	120.62601
-29.183488	114.50536
-28.520466	122.8452
-27.590053	136.50743
-27.4509	134.3986
-27.831069	121.95611
-27.772861	118.2726
-26.738766	133.99172
-26.043002	142.97928
-26.575966	127.50015
-27.076188	112.661415
-27.151676	106.28476
-26.681468	110.786796
-26.505026	109.445696
-25.77652	119.08471
-25.74014	114.92609
-25.643734	111.983936
-25.49003	110.19235
-25.338144	108.33956
-25.349058	103.2511
-24.997993	105.39544
-25.117137	98.13708
-23.85294	118.44974
-24.368623	103.311505
-24.217647	101.46178
-23.375454	113.35918
-23.429115	107.40692
-24.020286	90.76569
-23.622837	93.8339
-22.982553	101.717204
-22.649678	103.46941
-22.973458	92.168516
-22.369553	99.31806
-22.80702	85.743676
-21.549189	105.90813
-20.918	113.620474
-21.885702	89.490394
-21.371838	94.8455
-20.707907	103.22272
-20.005777	112.316115
-21.261789	82.434455
-20.264073	97.43679
-20.056708	96.70896
-20.680622	79.41169
-19.360035	100.84153
-19.564672	91.92029
-18.90074	100.25734
-18.494196	103.49188
-19.236344	83.836514
-18.939849	84.892086
-18.708837	84.61815
-18.03854	93.0947
-19.008061	68.92678
-17.878468	86.54666
-18.247723	74.329556
-16.968064	94.93863
-18.173145	66.09054
-17.451915	75.56662
-16.97716	80.16396
-17.37097	67.461786
-18.25409	45.001173
-17.347324	58.194338
-16.879843	62.61889
-16.179532	71.71439
-16.329599	63.859355
-15.969439	66.14844
-15.51742	70.31198
-14.613382	83.43152
-15.097234	68.92889
-15.295504	60.11287
-14.52607	70.56892
-14.536075	65.499564
-14.333257	64.675106
-14.096789	64.53166
-13.33827	74.76603
-13.430129	68.05461
-13.5247165	61.30635
-13.42831	58.36769
-12.446056	73.05766
-13.310076	50.974242
-12.948097	53.32594
-12.624317	54.904584
-12.208678	58.319224
-12.179574	54.017176
-11.504729	62.61292
-11.8075905	51.703475
-11.7230075	48.512194
-10.832612	61.40135
-10.637071	60.423146
-10.538845	57.491942
-11.1181935	41.100203
-11.324649	32.124813
-10.052266	52.590897
-10.1677715	45.4097
-10.004972	43.813852
-10.204151	34.96419
-10.105016	32.06792
-10.120478	26.898879
-9.41471	36.097018
-8.840819	42.650817
-9.012713	34.347625
-8.854461	32.64233
-7.982256	45.145037
-8.307855	33.79231
-8.084119	33.384354
-7.655747	37.04752
-8.228729	20.759023
-7.3819897	32.777482
-6.5106938	45.251098
-6.6880452	36.851473
-6.9399753	26.962748
-6.404283	32.77903
-5.97773	36.40256
-6.1296155	28.494313
-6.078684	24.658317
-5.3083418	35.130097
-5.09552	34.496395
-4.7044373	37.433282
-5.5984706	14.759976
-4.314264	35.46065
-4.377019	29.341068
-3.9368238	33.245125
-3.6348713	34.38106
-4.076886	20.709151
-4.006855	17.252087
-3.514818	22.177786
-2.9591167	28.367825
-2.8827192	25.035645
-2.3670357	30.440744
-2.5744005	21.444008
-1.9204738	29.5959
-1.6203406	30.70653
-2.7062772	4.2120556
-1.4557221	24.248693
-1.2829181	22.826742
-1.3747771	16.130075
-0.62262495	26.24349
-1.2901941	8.095623
-0.22244727	24.478223
-0.21335232	19.779596
0.05585811	20.288273
-0.03145338	13.6840105
-0.2388182	4.6809783
0.45694526	13.661284
-0.0287249	-0.85982366
0.5224289	5.2471374
1.535606	20.54465
0.5378903	-4.1730382
1.8484722	17.04881
2.507856	25.311192
1.7347853	5.0566205
2.2786633	11.0202646
2.4205444	8.975444
2.232279	0.36985126
2.5415072	1.6504072
2.3950786	-6.122615
3.3091208	7.204978
3.2663745	1.4898085
4.060363	12.436299
3.5592318	-2.4216755
3.74204	-3.6257306
4.08401	-1.6885245
3.6192584	-15.81937
4.7724975	2.2886083
5.099006	3.9309576
5.179951	0.6671622
5.551025	3.2035527
5.7629372	2.550463
5.5137357	-7.296464
6.2877157	3.273828
6.8224986	9.041609
6.3868506	-4.49319
6.8797967	0.44158164
6.6660655	-8.663059
6.2486074	-21.84932
6.8079467	-15.593759
6.9880266	-16.848665
7.686519	-7.814075
6.654242	-33.24054
6.8852537	-33.49537
8.411386	-7.981583
7.922988	-22.56762
8.415024	-17.639284
8.266777	-25.457402
8.731528	-21.067833
9.022567	-20.130385
9.923876	-7.0542786
10.698765	3.5053024
10.5205045	-4.9077483
10.135788	-17.424851
9.79018	-29.191913
11.233548	-5.316262
10.850651	-17.800695
10.970704	-20.276857
10.6805755	-30.921078
11.576428	-17.93443
11.751051	-19.334171
11.270838	-33.76101
11.975696	-24.58151
11.78925	-33.169318
12.79697	-17.977838
13.643709	-5.9668173
12.676007	-30.101942
14.107552	-6.4745184
13.585502	-21.715863
13.9474805	-19.384355
15.540005	7.455874
15.038873	-7.3859495
15.842867	3.757465
15.195306	-14.001
16.024766	-2.3521612
16.05296	-6.6467435
16.330356	-6.002223
16.481332	-7.876646
15.78284	-26.640853
16.561367	-16.006486
16.886057	-14.412324
16.655045	-23.865203
17.065227	-20.56037
18.345796	0.072258754
17.776452	-16.131797
17.99746	-16.60423
18.333063	-14.784242
19.38353	1.2772927
18.506777	-21.062633
19.648192	-3.1871515
19.859195	-3.852813
18.809638	-29.62459
19.74096	-15.949454
19.920131	-17.225148
20.164785	-17.238096
20.666826	-12.114357
20.303029	-24.206009
20.865096	-17.879784
21.554493	-9.025016
21.665452	-11.665381
22.490363	-0.110225224
21.679094	-21.152682
21.914653	-21.31682
21.851898	-27.431986
22.751388	-14.389144
22.805049	-18.177883
22.188411	-35.330672
23.637236	-11.3512715
22.860528	-31.675735
23.908266	-15.678044
24.307534	-12.604887
24.402121	-15.573248
24.266607	-23.13232
23.300723	-47.242994
24.141096	-35.361096
24.425768	-34.560063
25.05241	-26.960111
25.625392	-20.39957
25.370733	-30.338322
25.481691	-33.013803
26.122885	-25.095244
26.11561	-30.118377
26.288413	-31.535177
26.343892	-35.28859
27.116053	-24.785906
27.856382	-14.923528
27.639922	-24.072636
27.60809	-29.57992
27.51896	-36.231917
27.947332	-32.555982
28.25747	-31.254346
28.736773	-26.58742
29.447998	-17.26912
28.7586	-35.864842
29.60625	-23.868841
29.720846	-26.432752
29.348863	-38.721918
30.18287	-26.973037
30.428435	-26.942813
30.336576	-33.649476
31.111465	-23.076692
30.738573	-35.355885
31.313373	-28.784999
30.502104	-49.810968
31.216967	-40.439423
31.56803	-38.323518
32.02369	-34.1172
31.87544	-41.929068
32.583937	-32.67553
32.517544	-38.877148
32.845872	-37.199056
33.796294	-23.12951
33.935446	-25.241483
33.31426	-42.457555
33.995473	-33.76383
34.44931	-29.603518
33.76537	-48.072667
34.747625	-33.398017
35.143255	-30.382263
35.355168	-31.018993
35.4925	-33.145858
35.487954	-38.109006
35.378815	-45.146654
38.019078	2.559592
36.05457	-41.427556
36.841282	-30.61989
37.215084	-28.046152
36.273757	-51.657147
37.54978	-31.112554
37.29239	-41.11232
37.497937	-41.875364
37.856278	-39.605957
38.01453	-41.32318
37.90448	-48.39437
38.043634	-50.47547
38.271917	-50.80177
39.046807	-40.237272
38.22826	-61.39886
38.723936	-56.387086
39.18414	-52.09123
39.512468	-50.414888
40.040884	-44.767603
39.446075	-61.48352
40.018147	-54.947467
41.38148	-32.673284
40.468347	-55.723617
41.265974	-44.683316
41.14592	-51.94725
40.902176	-61.686135
41.56338	-53.37592
41.924448	-51.04508
42.26096	-49.206222
42.560185	-48.108913
42.08088	-62.52663
42.349182	-62.04253
43.058588	-52.78229
42.685695	-65.08279
42.8776	-66.11392
43.670678	-55.18923
43.386006	-65.740406
44.62201	-45.983033
44.972165	-43.882863
45.370523	-40.809023
45.099494	-51.059393
45.858922	-40.822793
45.426912	-54.283276
46.281837	-42.120966
46.280018	-47.03095
45.707946	-63.29547
46.20362	-58.28203
46.280928	-61.61463
46.02445	-71.5916
47.68337	-43.403267
47.979864	-42.377622
47.668816	-53.419043
47.639713	-58.868826
48.00351	-56.496117
49.30136	-35.515046
49.42869	-37.84926
48.928467	-52.677786
49.506905	-46.01422
49.936187	-42.34152
50.531906	-35.354338
50.996658	-30.95027
50.88206	-38.093553
50.502802	-50.525445
50.90116	-47.44936
50.6174	-57.961115
51.562363	-44.0159
51.36773	-52.750363
51.545992	-54.068906
52.79018	-34.15945
52.786543	-39.102617
52.19992	-55.64565
52.57554	-53.025702
53.00937	-49.251575
53.246747	-49.395706
53.74333	-44.371732
53.702404	-50.053853
53.914317	-50.700392
54.295395	-47.972366
53.481397	-69.05879
54.584614	-51.954965
54.979335	-48.95102
54.804712	-57.301483
54.62645	-65.72282
55.719664	-48.806955
55.9243	-49.601136
55.698745	-58.968
55.829712	-61.20457
56.40997	-54.517595
56.386323	-59.84766
56.62825	-59.902326
57.13302	-54.718063
56.08437	-80.47193
57.049345	-66.12166
58.144376	-49.181475
57.374944	-69.36658
58.492713	-51.97337
59.332177	-40.122752
58.82013	-55.17055
58.093445	-74.51966
58.89198	-63.48849
59.54136	-55.41191
59.318534	-64.72176
59.705975	-61.866234
60.07978	-59.29419
60.65731	-52.66201
61.10114	-48.67617
59.977005	-75.93808
61.13934	-57.666733
61.23029	-60.70129
61.71596	-55.898515
61.806	-58.97291
61.93242	-61.314
61.63774	-72.0575
61.85238	-72.65044
62.300764	-68.57709
62.119774	-77.05518
62.81099	-68.14074
63.51312	-59.041605
62.81008	-77.91618
63.49129	-69.19843
64.04154	-63.11417
64.37805	-61.28282
64.116115	-71.361535
65.071994	-57.189944
64.52721	-72.91113
64.25527	-83.18164
65.67954	-59.6829
65.72683	-63.592166
65.882354	-65.37591
67.13564	-45.292856
66.36075	-65.580937
66.543556	-66.80002
67.212945	-58.345745
66.24797	-82.425296
67.789564	-56.598667
68.22885	-52.706534
67.462146	-72.835314
68.18974	-63.211346
68.25341	-66.807886
68.15336	-73.662174
68.33526	-74.91623
68.17701	-82.91865
69.04467	-70.52287
69.71042	-62.1375
68.81729	-84.76597
69.352076	-78.990904
69.81046	-74.74275
69.481224	-86.149976
70.38526	-73.02243
70.06785	-84.188746
69.838656	-93.62772
70.58353	-83.67009
70.920954	-81.80691
71.50576	-75.02711
72.35523	-62.976305
71.570334	-83.47089
71.659464	-86.56692
72.60352	-72.63776
72.59079	-77.75154
72.7454	-79.53985
72.9846	-79.63776
74.05962	-63.10163
74.323374	-62.72021
73.1092	-91.75287
73.91592	-80.54498
73.81224	-87.482424
73.9905	-88.788185
74.0578	-92.321255
74.716276	-84.072846
74.47981	-93.654876
74.592585	-96.2759
74.31883	-106.577976
75.26925	-92.53169
75.98047	-83.23244
75.33837	-100.875766
75.5903	-100.73472
75.51936	-107.00967
78.243296	-57.631688
77.15372	-84.20026
77.69851	-78.20093
77.39019	-89.211034
77.58573	-90.18346
78.55434	-75.75462
78.85084	-74.72055
78.1287	-93.971185
78.68167	-87.809315
79.0291	-85.76591
78.20237	-107.089324
79.09822	-94.11307
79.95951	-81.83123
79.09458	-103.91083
80.567965	-79.44123
80.28784	-89.906825
81.62571	-68.107645
81.41743	-77.13792
81.00998	-90.096895
81.631164	-82.60005
81.45381	-91.008916
80.980875	-105.268426
82.366036	-82.55735
81.21189	-110.4208
82.780765	-84.03565
83.33556	-77.855215
82.887176	-91.642034
83.229146	-89.70608
83.72209	-84.762385
83.70208	-90.017105
84.057696	-87.79177
83.59567	-101.86446
84.08316	-97.01729
84.13591	-100.83573
84.98902	-88.69842
84.83895	-96.57189
84.2687	-112.7953
85.49288	-93.26275
85.63112	-95.390314
85.875776	-95.38385
85.54654	-106.803975
86.61065	-90.48055
86.78527	-91.862025
86.562444	-101.16164
86.94989	-98.32076
86.87895	-104.58654
87.1427	-104.210335
87.63747	-99.22906
87.76389	-101.560926
87.34097	-114.85167
87.98671	-106.84981
88.94077	-92.72401
89.31821	-90.07571
88.792525	-105.395276
89.31821	-99.80812
90.07673	-89.5715
88.27775	-130.26044
88.917126	-122.38574
89.583786	-113.96735
90.20042	-106.56547
90.627886	-102.92116
90.49874	-110.340445
90.76886	-109.83865
91.19268	-106.27271
90.96258	-115.716325
91.25635	-114.73648
91.33456	-118.02581
91.40005	-121.59834
92.122185	-112.0804
91.82023	-122.94751
92.05943	-123.06482
92.45961	-119.939
93.277244	-108.536166
94.12944	-96.44574
94.336805	-97.17005
93.97028	-109.330815
94.66968	-100.269175
95.33816	-91.826075
95.63556	-90.772605
95.01165	-108.05231
95.9648	-93.93045
95.75289	-103.032846
96.69149	-89.19698
96.27676	-102.33226
95.33816	-125.87975
96.49231	-107.76408
96.87157	-105.07863
97.04073	-106.55719
97.417264	-103.93443
97.20717	-112.99924
97.326314	-115.46838
97.880196	-109.317194
97.54732	-120.79045
98.34768	-109.73908
99.42088	-93.231
99.951116	-87.528366
98.91247	-113.08739
99.307194	-110.10315
99.49819	-111.13978
101.156196	-83.00169
101.969285	-71.66596
102.37674	-68.422
102.07388	-79.32533
103.09069	-63.9244
102.52953	-79.966624
103.369	-68.10539
102.95427	-81.248355
103.301694	-79.193284
103.390825	-82.27639
103.92015	-76.59621
103.896504	-81.94233
104.96971	-65.43835
104.56407	-78.37667
105.6009	-62.59024
105.368066	-72.10088
104.85784	-87.13025
104.91423	-90.858016
105.80644	-77.963476
106.49311	-69.146314
106.124766	-81.34852
107.03062	-68.17813
106.970596	-74.23685
107.2198	-74.148514
107.19706	-79.46623
107.26891	-82.89408
107.01607	-92.79322
107.710015	-83.82855
109.130646	-60.417324
108.738654	-73.09913
108.27208	-87.23145
108.880535	-79.98587
109.50718	-72.36934
109.51536	-77.08398
109.44442	-83.36497
109.19067	-93.27708
109.70181	-87.970034
110.83231	-70.29375
109.98739	-92.00282
110.06015	-95.43119
111.092426	-79.71854
111.51989	-76.08714
111.17246	-87.86664
111.55627	-85.08205
112.07104	-79.69395
112.212014	-81.75142
112.48395	-81.21224
112.31115	-89.519385
112.4885	-90.84818
112.90414	-87.437335
113.13788	-87.640735
113.08422	-93.5829
113.609	-87.99602
114.07921	-83.49379
113.91459	-91.63833
114.46938	-85.448704
113.704495	-105.55683
114.80953	-88.42111
114.839544	-92.66674
115.504385	-84.3059
115.46437	-89.96218
115.54622	-93.191385
116.70219	-75.056544
116.56849	-82.56522
115.99824	-98.80116
115.917295	-105.27306
116.02007	-108.07548
116.78768	-97.67353
116.98777	-98.548156
116.62306	-110.67788
117.99276	-88.27465
117.92455	-94.473686
118.57484	-86.39835
119.69716	-68.90188
118.960465	-88.44253
118.851325	-95.494126
119.0787	-95.82987
118.82859	-105.66879
119.99639	-87.28159
119.98638	-92.3523
119.75446	-101.83903
119.5571	-110.618875
120.70579	-92.61999
119.73627	-116.77202
119.89998	-118.38207
120.71398	-107.047884
121.34244	-99.38974
121.43794	-102.366254
121.30333	-109.90018
121.3488	-113.85623
121.9136	-107.48028
122.50386	-100.58956
122.5648	-104.23913
122.88767	-102.676714
123.16143	-102.082065
123.31058	-103.99168
123.3506	-108.056106
122.95588	-120.77317
124.37106	-97.45902
124.24736	-104.79405
124.4047	-106.53162
124.452	-110.443696
124.26737	-118.99427
125.44426	-100.41322
125.36331	-106.88366
125.32057	-112.61931
126.00178	-103.90619
126.28281	-103.171714
125.78532	-117.94939
125.95176	-119.49214
125.74712	-128.44266
126.73028	-113.712456
126.94129	-114.389075
127.33692	-111.38407
127.34874	-115.9904
127.32418	-121.35203
128.74482	-97.93075
128.70389	-103.61273
130.17	-79.28895
131.25138	-62.595734
131.61791	-60.178085
131.71886	-63.023226
132.0199	-61.90079
132.25728	-62.037445
132.3164	-65.71102
132.1336	-74.22971
133.18224	-58.20168
133.54695	-55.805558
132.7084	-77.391066
132.80935	-80.22384
133.74522	-66.46132
133.06037	-84.96154
133.6479	-78.131675
133.39415	-88.049686
134.58195	-69.243104
134.58286	-74.10418
134.95212	-71.6137
135.25498	-70.453754
134.56103	-89.13433
135.19404	-81.3842
135.2286	-85.572466
136.39276	-67.23495
135.73701	-85.17968
136.49735	-74.90838
136.41095	-81.483244
136.31181	-88.3166
137.75518	-64.43055
137.96345	-65.16564
136.9812	-89.58176
137.89706	-76.199096
138.08442	-77.33923
138.1399	-81.09449
138.61101	-76.578535
138.9548	-74.598897
138.25813	-93.34886
139.26858	-78.098965
140.14988	-65.39424
140.07894	-71.68281
139.71605	-83.75368
139.69786	-88.99378
139.94979	-88.855055
140.72286	-78.31388
141.87883	-60.158704
141.52504	-72.05454
141.31403	-81.127265
141.92885	-73.762475
141.46865	-87.78867
141.99433	-82.17938
142.56186	-75.74212
142.75285	-76.81215
142.40997	-88.511865
142.89019	-83.79383
143.46408	-77.247216
143.87153	-73.98149
144.26716	-70.96749
143.00751	-100.93842
144.1944	-82.13872
144.94655	-72.045536
145.47497	-66.36538
144.84287	-83.83833
144.62186	-93.10133
144.99567	-90.514124
146.45268	-66.3769
146.43722	-71.52583
145.71235	-90.84326
145.71417	-95.68026
146.70006	-80.90573
146.58819	-87.98875
147.35217	-77.62946
146.8865	-91.787994
146.9147	-96.09341
148.32351	-72.88761
148.12251	-81.77108
147.99427	-89.17886
147.44312	-105.0282
148.14707	-95.864094
148.78098	-88.107
148.76916	-93.212174
149.27848	-87.92452
148.93742	-99.59452
149.40944	-95.03898
150.25437	-83.09707
150.49356	-83.207066
150.19889	-93.920614
149.91876	-104.36322
151.22116	-83.29726
150.25073	-107.48969
150.88646	-99.707395
151.86872	-84.994914
151.70774	-93.06776
151.93147	-93.476
152.71182	-82.79687
152.25798	-96.71082
153.41213	-78.57053
152.52628	-101.09927
152.88371	-98.822936
153.35301	-94.35091
152.98558	-106.51827
153.46852	-101.78832
154.0888	-94.29752
154.56719	-89.628686
154.61085	-93.63811
154.89915	-92.738754
155.172	-92.18007
155.23021	-95.89268
155.45577	-96.25932
155.65676	-97.1206
155.37664	-107.558525
156.35798	-92.893776
156.55353	-93.86976
156.71269	-95.544135
157.30659	-88.59699
157.31023	-93.381365
156.9246	-105.920675
157.53032	-98.745526
157.93778	-95.47264
157.66311	-105.81809
159.03554	-83.335325
158.56624	-97.566205
158.52258	-103.28007
158.07784	-117.01796
158.98188	-103.87585
159.67764	-94.87222
158.99006	-113.437884
159.04736	-117.16697
159.66127	-109.79608
159.61761	-115.550694
159.39933	-124.75451
160.2006	-113.66513
161.2738	-97.15277
160.22425	-122.91043
161.44024	-103.58112
161.01733	-116.84853
162.06143	-100.93308
161.60759	-114.81922
162.21695	-107.55431
162.22059	-112.34602
162.53254	-110.992694
162.19239	-122.64295
162.8927	-113.55631
163.17101	-112.88699
163.4957	-111.271124
163.45477	-116.95367
163.342	-124.07739
163.72307	-121.33738
163.70306	-126.61376
163.98683	-125.8112
165.3156	-104.226766
165.01819	-115.0017
165.64483	-107.40358
164.69077	-131.26013
165.09186	-128.13853
165.6994	-120.91683
166.7335	-105.159555
166.64983	-111.706186
166.03683	-128.78108
166.63618	-121.69935
167.08275	-117.6822
167.97223	-104.82507
167.47565	-119.58204
167.34377	-127.06197
169.06272	-97.70345
167.44563	-134.78645
167.84217	-131.73551
168.2087	-129.31795
168.92993	-119.79515
168.7071	-129.11557
169.29918	-122.19932
169.58204	-121.41457
170.34965	-110.99803
169.4629	-133.51173
170.0859	-125.97584
170.5552	-121.51231
170.56702	-126.13262
171.35191	-115.37425
170.70435	-133.1233
171.01358	-131.82841
172.13954	-114.25351
171.7721	-126.45193
171.42285	-138.27638
172.0977	-129.68497
172.32962	-129.94945
172.34053	-134.5857
172.66159	-133.05348
173.03539	-130.49507
172.7298	-141.42285
173.29005	-135.13975
173.92124	-127.4312
173.47104	-141.273
173.71842	-141.19302
174.77343	-125.05458
174.205	-141.24697
174.60609	-138.11509
174.56061	-143.89501
175.02082	-139.58046
174.86529	-147.56013
175.37643	-142.2174
175.33459	-147.92247
175.5174	-149.15442
175.34369	-157.469
176.21589	-144.98486
176.38142	-146.53857
176.14404	-156.12966
176.89437	-146.06373
177.95666	-129.76444
176.69701	-159.72358
177.83479	-141.91046
178.91254	-125.32808
178.5542	-137.32562
178.66243	-140.03614
178.55056	-147.1356
178.46871	-153.61354
180.19766	-124.05717
179.85751	-135.68432
179.34728	-150.72611
179.52827	-151.98089
179.74837	-152.45598
181.07896	-130.83085
180.64513	-144.32797
181.37091	-134.74374
181.09988	-144.98934
181.91933	-133.54173
181.11898	-154.36483
182.44229	-132.86539
182.8743	-129.1341
182.3095	-145.24101
183.26448	-131.08158
182.82246	-144.73747
183.11805	-143.72432
184.50139	-121.04655
184.11394	-133.62594
184.01754	-140.418
184.10303	-143.56417
184.78151	-134.92098
185.33358	-128.80735
185.32357	-133.86448
184.98888	-145.3973
185.7192	-135.69686
186.37131	-127.58981
185.59369	-147.92467
186.44953	-135.75098
187.16621	-126.36735
186.56048	-143.28182
187.67098	-126.03132
188.00658	-124.20312
187.912	-130.95887
188.24032	-129.27641
188.42586	-130.45405
188.70234	-129.81599
188.36128	-141.45961
188.68415	-139.91579
188.97428	-138.99114
189.11526	-141.04777
190.12116	-125.88497
189.07524	-151.58079
189.0052	-157.83257
190.9688	-123.5961
190.90696	-129.6961
189.98382	-152.93207
191.65002	-124.624
191.54452	-131.58617
191.70186	-133.31694
192.0129	-131.99722
191.3126	-150.78765
191.79735	-146.01008
191.67003	-153.40114
192.48766	-141.98996
192.47675	-147.07997
191.54088	-170.57843
193.70002	-132.44206
193.51903	-140.91164
195.16612	-112.97177
194.1775	-137.5088
194.80596	-129.87426
196.19021	-107.17347
195.78731	-120.05644
195.6518	-127.6238
196.55401	-114.50651
195.78731	-134.65763
196.30117	-129.28132
196.60585	-128.08402
196.88234	-127.44998
196.50672	-139.78191
197.3189	-128.47932
197.18975	-135.89624
198.39756	-116.72445
198.53034	-118.94356
198.76954	-119.03628
199.23975	-114.55849
199.8864	-106.53159
200.35297	-102.10539
200.10923	-111.81338
200.98143	-99.32388
200.12105	-121.32753
199.93915	-129.8011
200.70131	-119.48806
201.21699	-114.075804
201.87092	-105.93147
201.41344	-119.89601
201.14696	-130.06521
201.90457	-119.85808
201.44527	-133.85651
201.60171	-135.61247
202.3284	-126.0031
202.98869	-117.72196
203.2779	-116.82319
203.28154	-121.61773
204.20741	-108.05456
204.28199	-111.42593
203.42615	-133.33767
205.18057	-103.24734
204.42387	-123.18549
204.6094	-124.34613
205.65442	-108.40997
205.31517	-120.03602
205.34883	-124.22968
205.70717	-121.9577
205.74082	-126.14736
204.33201	-159.07559
205.93636	-131.97039
205.94182	-136.72914
206.6494	-127.52645
207.00683	-125.2571
207.45158	-121.2619
206.3811	-147.44647
208.01819	-119.71986
207.67804	-131.33476
207.93725	-131.04688
207.49614	-144.70347
208.10823	-137.36509
209.0432	-123.61773
208.35652	-142.1494
209.22964	-129.6463
209.18144	-135.46018
210.22736	-119.49576
210.28374	-123.24941
210.07092	-132.33044
210.21917	-134.25572
211.21143	-119.35915
211.12866	-125.86486
210.69211	-139.42031
211.51793	-127.85391
211.67527	-129.58089
212.16731	-124.64775
212.31101	-126.64171
212.36012	-130.53188
212.45744	-133.45722
212.83851	-130.72025
212.1473	-149.35869
212.0618	-155.9403
212.98221	-142.46351
213.41786	-138.64992
212.99131	-152.01305
213.7471	-141.82967
214.0918	-139.81573
213.61159	-154.25343
214.97401	-131.98387
213.76984	-160.83321
215.01766	-140.84132
214.89215	-148.20928
215.73344	-136.32569
215.84894	-138.86738
215.6443	-147.83148
216.78208	-130.02825
216.47922	-140.9174
216.90123	-137.38968
217.28594	-134.57845
217.20227	-141.12363
217.14315	-147.15737
217.3587	-147.72604
218.10358	-137.76383
217.19772	-160.66282
218.11722	-147.2189
218.15087	-151.4132
218.6329	-146.68519
218.91576	-145.89614
219.48783	-139.38098
218.53286	-163.26843
219.09948	-156.83524
219.40052	-155.7234
219.5515	-157.55962
220.29728	-147.57966
220.13812	-155.6126
220.62015	-150.89048
220.30638	-161.98543
220.16904	-169.58482
220.95576	-158.79291
220.81296	-166.5055
221.00214	-167.59591
221.35775	-165.36678
221.96711	-158.11097
221.87434	-164.81722
222.42095	-158.79907
222.27088	-166.66171
223.40593	-148.9061
222.933	-163.19888
224.51097	-136.62715
223.3932	-163.76109
223.4796	-166.89361
224.16445	-158.12462
224.16354	-163.0223
224.00529	-171.01925
224.21175	-171.78117
223.82703	-184.29586
224.60556	-173.67151
225.51687	-160.3664
225.4523	-166.53207
225.57963	-168.87736
225.9225	-166.90109
225.63874	-177.42091
225.27495	-189.5163
226.31177	-173.74091
227.24946	-159.92487
226.64555	-176.82908
227.78879	-158.91714
228.43999	-150.80408
228.44999	-155.48444
228.4127	-161.0886
228.57368	-162.74292
229.07209	-157.67228
229.66326	-150.77346
229.4186	-160.50042
229.897	-155.83852
230.19622	-154.75438
229.63597	-170.7699
230.0407	-167.58467
230.15802	-170.09265
231.81694	-141.93649
231.28398	-157.41028
231.12027	-165.5362
231.35492	-165.73357
232.2826	-152.11528
233.50223	-132.70328
234.15252	-124.5938
234.00155	-132.47597
234.19982	-133.39553
234.93014	-123.71215
235.08476	-125.50144
234.68094	-138.4031
235.74687	-122.04651
236.16705	-118.54052
236.79733	-110.847574
236.3153	-125.30617
236.60634	-124.38277
237.24753	-116.47168
236.8992	-128.27436
236.71275	-136.86385
237.58587	-124.32305
237.44307	-132.04948
238.17886	-122.25593
238.30619	-124.58425
238.6636	-122.32285
238.56992	-129.06105
239.6104	-113.21775
238.58175	-138.55299
239.16564	-131.80165
239.01376	-139.6726
239.37028	-137.44811
239.94963	-130.7565
240.2907	-128.84753
239.89415	-141.61108
240.26068	-139.15888
240.05786	-148.08244
240.7327	-139.49729
242.00145	-119.09233
241.90322	-125.91417
242.34706	-121.94744
241.51942	-143.2825
242.74905	-123.65863
242.37525	-135.9794
243.08557	-126.68498
243.14468	-130.37536
243.10648	-135.99555
242.86092	-145.75763
243.6631	-134.63809
243.13104	-150.0993
243.53668	-146.89903
243.8368	-145.76747
244.0669	-146.07272
244.6108	-140.08444
245.3875	-129.50174
244.02598	-161.46663
244.54712	-155.9601
245.83133	-135.23997
245.80677	-140.5957
245.4348	-152.88402
246.02596	-145.96314
245.78586	-155.61091
246.21514	-151.92048
247.35382	-134.11931
247.11463	-143.72363
246.8336	-154.19323
246.97457	-156.26973
247.7622	-145.43804
248.6362	-132.89264
247.96591	-151.10714
248.07233	-153.8539
248.81174	-143.9852
249.44111	-136.31529
248.81265	-153.68648
249.6212	-142.46002
250.05593	-138.67689
249.92406	-146.15532
249.41474	-161.1748
251.41836	-126.11982
250.598	-147.33283
250.9918	-144.35002
251.452	-140.05741
251.5848	-142.28553
252.19052	-135.07667
252.1805	-140.14546
252.07228	-147.15447
251.7294	-158.85104
252.27237	-152.88557
252.90083	-145.25035
253.62297	-135.72052
253.34194	-146.18567
252.99997	-157.88384
253.5202	-152.36103
254.24234	-142.8511
254.07863	-150.97294
254.28508	-151.73589
254.78985	-146.53477
255.74846	-132.32558
254.93446	-153.40142
256.12408	-134.56884
255.4074	-153.71805
255.67115	-153.31256
255.8385	-154.84358
255.63568	-163.74198
255.35647	-174.17078
256.4215	-157.82224
257.10634	-149.04977
257.16	-152.85874
257.54017	-150.14874
257.0645	-164.48863
257.43284	-162.0027
257.59655	-163.61892
257.39647	-172.44807
257.80665	-169.1506
257.59383	-178.24305
258.4151	-166.7762
258.69159	-166.13394
258.2032	-180.70631
259.10904	-167.55443
259.55106	-163.59279
259.08267	-177.80218
260.0922	-162.55086
259.62746	-176.67212
259.67748	-180.54462
260.40962	-170.8164
261.7002	-150.00068
261.4601	-159.63415
261.78841	-157.96237
261.63653	-165.83977
262.32956	-156.90793
263.03806	-147.65543
262.46144	-164.0148
262.084	-176.39527
262.295	-177.06495
263.29909	-161.92717
263.3091	-166.58838
263.00805	-177.45294
264.25496	-157.47925
263.94937	-168.43453
264.83158	-155.72635
265.51552	-146.97643
264.74427	-167.19624
264.69334	-173.0793
265.1008	-169.83207
265.13172	-174.06683
266.61783	-149.33958
267.03438	-145.90804
266.65785	-158.26482
265.88478	-178.54995
266.616	-168.8272
266.57054	-174.60501
266.9798	-171.31553
266.81155	-179.53697
266.62238	-188.16312
266.34862	-198.48456
267.3418	-183.55918
267.82018	-178.9086
267.5828	-188.49747
267.46002	-195.80368
267.95115	-190.88912
268.9416	-176.02791
268.25583	-194.55677
269.30448	-178.52092
269.49274	-179.6433
269.18715	-190.58344
269.15896	-196.02085
270.1594	-180.9638
269.85927	-191.79143
269.96204	-194.61746
270.89428	-180.90932
271.40905	-175.53935
270.73148	-193.8798
270.74057	-198.57561
271.55548	-187.20153
272.1803	-179.62398
272.29308	-182.26269
271.87198	-195.48942
272.21486	-193.53436
272.4968	-192.78519
272.5832	-195.92056
272.92427	-193.98642
273.0798	-195.77319
273.96655	-182.97752
273.1289	-204.5092
273.5873	-200.25238
273.91198	-198.64951
274.344	-194.91188
274.33126	-200.02973
274.5941	-199.6642
275.22893	-191.87937
274.87422	-203.8017
276.30304	-180.23318
275.7919	-195.25848
275.8492	-198.98175
276.2712	-195.44115
276.41036	-197.54057
276.816	-194.31501
276.7769	-199.96271
277.6118	-188.20072
277.19707	-201.33323
277.98106	-190.59188
279.03334	-174.4811
278.23208	-195.32215
277.71094	-210.53873
278.7696	-194.34085
279.3344	-187.93962
278.9633	-200.20337
278.9433	-205.4587
279.61724	-196.91543
278.9906	-214.2547
280.39395	-191.16117
280.12747	-201.33646
280.33483	-202.07595
280.47853	-204.07216
280.74592	-203.60452
281.65815	-190.3192
280.76684	-212.91396
281.77547	-197.70281
281.58357	-206.40047
282.47032	-193.58774
281.97738	-208.28263
282.38665	-204.98851
282.6495	-204.61786
282.8696	-205.0905
283.93097	-188.83026
283.40529	-204.1476
283.71815	-202.79801
283.46076	-212.78461
283.559	-215.6963
284.35116	-204.78313
284.20655	-212.52497
284.22565	-217.00755
285.16425	-203.17169
285.3707	-203.93941
285.3125	-209.95096
285.49258	-211.2265
285.2652	-220.64259
285.74087	-216.01815
285.5799	-224.1005
286.433	-211.9521
286.51303	-215.24438
287.02962	-209.81118
286.75132	-220.21132
287.33066	-213.54021
287.87818	-207.49777
287.12057	-227.46204
287.01507	-234.41185
288.26744	-214.35047
288.49846	-214.6104
288.38932	-221.64436
288.9923	-214.48635
288.29928	-233.16443
289.24515	-219.17725
289.49526	-219.07709
289.7481	-218.90866
288.94775	-239.71108
290.01458	-223.3412
289.49708	-238.48942
289.4989	-243.32247
291.04504	-217.39247
290.58484	-231.42498
291.42794	-219.49656
290.925	-234.3874
291.26787	-232.4167
291.60802	-230.49683
291.64804	-234.57986
291.63712	-239.65427
292.17554	-233.79412
292.30105	-236.15576
291.94453	-248.13546
292.4584	-242.7482
293.00136	-236.8016
292.91132	-243.46491
292.52206	-256.08493
292.87403	-253.9429
293.29604	-250.38788
294.1264	-238.72654
293.76807	-250.72547
294.6057	-238.90118
294.53932	-245.09442
294.49203	-250.89222
294.27102	-260.17077
294.9013	-252.4677
295.33967	-248.61244
295.80625	-244.17265
295.51066	-254.94254
295.69438	-256.13564
295.45336	-265.8055
296.28555	-254.09305
296.49746	-254.7408
296.60023	-257.56683
296.80305	-258.38448
297.26326	-254.09658
297.63433	-251.54379
297.50882	-258.93118
297.79258	-258.12422
297.84715	-261.90344
298.11545	-261.41964
297.75165	-273.54485
298.76756	-258.17223
299.7571	-243.33696
300.02448	-242.8756
301.00492	-228.2056
301.18318	-229.53525
302.19545	-214.22533
302.10813	-220.8366
302.33642	-221.13272
302.35006	-225.74427
302.5265	-227.10747
302.7766	-226.96783
303.02854	-226.82356
302.91395	-233.96776
302.9003	-239.10934
303.63972	-229.23152
303.95532	-227.82687
303.9453	-232.8826
303.62517	-244.11703
304.1845	-237.85135
305.14494	-223.58579
304.72384	-236.84796
305.0085	-236.02695
305.23861	-236.31522
304.91393	-247.63522
305.79068	-235.0507
305.77885	-240.1371
305.49873	-250.5972
305.70064	-251.44586
306.18176	-246.7207
306.23724	-250.47936
306.3473	-253.1388
307.01213	-244.77265
306.86388	-252.57865
306.26816	-269.32653
307.0385	-258.83257
307.16492	-261.18743
307.5451	-258.46827
307.65423	-261.17408
307.88797	-261.38636
309.40592	-236.01796
309.36954	-241.61664
308.91024	-255.60712
309.22038	-254.29647
309.79882	-247.63536
309.77608	-252.95588
309.64057	-260.52357
309.1931	-274.3095
309.87886	-265.51744
310.4664	-258.67522
310.63828	-260.11582
311.1767	-254.24238
310.73924	-267.82918
311.45865	-258.36505
310.8975	-274.41657
311.45046	-268.24387
311.99616	-262.26127
312.50184	-257.0496
312.0671	-270.57487
311.85883	-279.59815
313.10756	-259.5771
312.38633	-278.80764
312.94385	-272.56172
313.1676	-272.98605
313.34858	-274.2241
313.67873	-272.51992
314.04707	-270.06658
313.42316	-287.34926
314.25262	-275.69533
313.91156	-287.33985
314.35357	-283.41554
315.33764	-268.6639
315.20486	-276.18152
314.4327	-296.41062
315.66597	-276.71918
315.4377	-286.1372
315.5823	-288.12808
316.91653	-266.42002
316.3681	-282.19882
316.2526	-289.37075
316.6837	-285.64312
317.374	-276.75554
317.08933	-287.29175
317.52498	-283.49154
317.41948	-290.44148
317.6696	-290.32587
317.33398	-301.88727
317.8897	-295.67282
317.48678	-308.57364
318.31988	-296.82953
318.14525	-305.17897
318.40082	-304.94743
318.4836	-308.16355
319.41855	-294.41144
318.3226	-321.11008
319.71777	-298.18348
320.3326	-290.81024
319.2139	-317.9567
319.84783	-310.18765
320.6109	-299.866
321.00016	-296.95524
321.46855	-292.50471
321.17205	-303.2589
320.79825	-315.57948
321.08747	-314.6873
321.83326	-304.6923
321.9033	-308.17393
323.1411	-288.38176
321.88964	-318.16474
322.91464	-302.61868
322.40715	-317.58796
323.09654	-308.70667
323.46216	-306.2984
323.8478	-303.4773
324.13155	-302.70342
323.90327	-312.12677
324.0497	-314.06272
324.53718	-309.2211
325.1529	-301.82218
325.31116	-303.53306
325.41485	-306.32244
325.34118	-312.66637
325.5549	-313.25162
325.51125	-319.00804
326.24976	-309.1732
325.73135	-324.35216
325.78774	-328.10263
325.79592	-332.7773
326.00875	-333.4225
327.19745	-314.59443
326.34162	-336.5174
326.85912	-331.0723
326.46167	-343.84948
327.52487	-327.5499
328.47984	-313.39106
327.634	-335.09578
327.8905	-334.8595
328.5708	-326.16815
328.34342	-335.56166
329.95231	-308.3816
329.46937	-322.86576
329.4239	-328.64678
330.12057	-319.61886
329.80498	-330.77419
330.287	-326.0479
330.13967	-333.84184
329.7977	-345.51045
330.27337	-340.89181
330.43162	-342.62126
330.25245	-351.0461
330.55713	-349.85015
331.18195	-342.25126
331.13375	-348.09872
331.74675	-340.76117
332.4607	-331.38584
331.71855	-351.04136
331.77494	-354.77882
332.49162	-345.37637
332.53255	-349.4153
332.40522	-356.82426
333.312	-343.61053
333.75673	-339.63551
333.8022	-343.57767
333.97956	-344.9188
333.71762	-355.00722
334.27332	-348.79058
334.56254	-347.91764
333.90134	-365.93534
334.4061	-360.75903
334.67987	-360.14486
335.0746	-357.16316
335.41656	-355.20797
335.06277	-367.11856
335.95134	-354.3058
335.52843	-367.58818
336.24966	-358.09125
336.12778	-365.36957
335.89222	-374.93428
337.2128	-353.48838
337.32468	-356.13007
337.08457	-365.7722
337.42654	-363.83385
337.82763	-360.7131
337.58388	-370.41883
337.8449	-370.09545
337.70849	-377.65957
338.5334	-366.11048
338.40334	-373.56324
338.8208	-370.1206
338.93176	-372.75896
339.291	-370.48542
340.37603	-353.72522
339.8085	-369.90636
339.5766	-379.38916
339.0982	-393.77512
340.43697	-371.9823
340.83442	-368.91654
340.4015	-382.41804
340.326	-388.77251
340.97357	-380.7452
340.46425	-395.74985
341.2255	-385.4604
341.3501	-387.8462
341.61386	-387.45174
341.72209	-390.17437
341.3492	-402.4461
342.0786	-392.7859
342.70707	-385.13479
342.537	-393.39682
343.17273	-385.57577
342.82348	-397.41005
343.84848	-381.8501
343.40738	-395.50907
342.9772	-408.94596
343.2837	-407.7016
343.44376	-409.38092
343.96308	-403.90233
344.3287	-401.48482
344.53515	-402.22978
344.12315	-415.30338
344.80527	-406.58238
344.79982	-411.56226
345.5638	-401.21678
345.80844	-401.19166
346.05856	-401.08444
345.93214	-408.46565
346.77706	-396.49692
346.3596	-409.68035
346.71794	-407.40686
347.0872	-404.91702
347.6347	-398.88184
348.05217	-395.4144
348.41688	-393.03172
348.98076	-386.66503
348.35048	-404.06864
349.0899	-394.22712
348.67062	-407.43245
349.35638	-398.63335
349.3591	-403.44844
349.4246	-407.01129
349.14174	-417.5013
349.99485	-405.37582
350.13218	-407.51263
350.17402	-411.53211
350.13764	-417.1348
350.44323	-415.91094
350.44323	-420.78405
350.79248	-418.67285
351.83112	-402.85492
351.69924	-410.34892
351.04168	-428.30914
351.62648	-421.52007
351.90843	-420.76775
352.27495	-418.34264
352.66785	-415.37332
352.01484	-433.24908
352.35044	-431.43059
352.64057	-430.52562
353.41	-420.05818
353.51187	-422.89577
352.96162	-438.7073
353.07622	-441.28848
353.30086	-441.69882
354.19035	-428.8364
354.1103	-435.2928
354.06757	-441.01495
358.63596	-354.90397
360.81602	-316.33574
361.2553	-312.4583
361.50178	-312.41815
362.23847	-302.6045
361.99927	-312.2275
362.31032	-310.91213
363.45264	-293.02152
362.79508	-310.97877
363.44355	-302.9286
363.56724	-305.32304
363.2462	-316.59445
363.03518	-325.64415
363.89648	-313.36342
364.4249	-307.69973
364.72503	-306.59258
364.39124	-318.11712
364.67137	-317.38437
364.99878	-315.74618
365.49628	-310.69725
365.56267	-314.22975
366.14838	-307.42817
366.08108	-313.6457
366.1129	-317.86312
367.06788	-303.7112
366.4185	-321.4979
366.37212	-327.2928
366.5631	-328.36314
367.50717	-314.4162
367.61085	-317.2342
367.69543	-320.39715
367.74455	-324.29442
367.8928	-326.1877
368.36755	-321.60746
368.90506	-315.75365
369.69632	-304.86694
369.09333	-321.75426
369.61993	-316.1143
369.8191	-317.03445
370.14289	-315.43143
370.40846	-315.01857
370.67767	-314.51325
370.6222	-320.48883
370.79772	-321.83842
371.17243	-319.2623
370.91777	-329.1768
371.8218	-316.05124
372.69402	-303.5481
371.5999	-330.19204
372.2229	-322.66528
371.95824	-332.7909
372.17015	-333.44164
372.42935	-333.1358
373.49346	-316.81893
373.36613	-324.19362
374.1101	-314.24957
373.4789	-331.67988
374.31292	-319.94532
374.2529	-326.01666
374.5303	-325.3434
374.3975	-332.85133
375.37976	-318.15112
374.94502	-331.67222
375.1733	-331.98458
375.76265	-325.1286
375.2488	-340.21178
376.22377	-325.6592
375.79903	-338.99789
375.96274	-340.5846
376.77583	-329.27866
376.69398	-335.75503
376.74855	-339.5376
376.93408	-340.69306
377.47432	-334.8092
378.18646	-325.49302
377.85267	-337.00645
377.21057	-354.63904
377.9118	-345.56236
378.31924	-342.31676
378.6603	-340.37795
378.4775	-348.89497
378.98045	-343.72222
379.44156	-339.4146
379.61163	-340.87763
378.93042	-359.32377
380.10276	-340.83225
379.216	-363.35374
379.86084	-355.38442
380.81762	-341.19302
380.89766	-344.46268
380.39562	-359.3177
381.43426	-343.5115
381.70438	-342.97457
381.84172	-345.1159
382.21188	-342.59745
382.09637	-349.77704
382.6248	-344.10852
382.53384	-350.783
383.08409	-344.70005
382.8831	-353.5624
382.93493	-357.39764
383.40332	-352.92672
384.06634	-344.5978
384.53382	-340.14772
383.70072	-361.60136
384.16002	-357.30421
384.5029	-355.35433
384.14	-367.43883
384.09453	-373.2196
384.4365	-371.28126
385.31417	-358.64745
384.59658	-377.8054
385.88624	-356.9835
386.1409	-356.77727
385.77346	-368.95959
385.7953	-373.38618
386.47013	-364.8016
386.90123	-361.0886
386.70842	-369.80172
387.11406	-366.59192
386.61474	-381.39664
386.9449	-379.67576
386.91306	-385.18144
387.92896	-369.8128
388.47193	-363.86955
388.52923	-367.58452
388.55651	-371.90595
388.83664	-371.17726
389.2632	-367.5598
389.54695	-366.79138
389.3405	-375.7461
389.44964	-378.44952
389.08038	-390.65
390.15086	-374.2139
390.51193	-371.86704
390.04718	-386.00587
389.83436	-395.08483
390.63835	-383.9521
390.85663	-384.47537
390.5465	-395.5079
391.6579	-378.24707
391.8589	-379.10428
391.69973	-387.14112
391.77158	-390.56275
392.0799	-389.2916
392.09172	-393.9131
392.4237	-392.179
392.6638	-392.25043
393.31954	-384.05507
392.34365	-408.3745
393.5451	-389.30312
393.36774	-397.69332
393.93527	-391.24623
393.7661	-399.49574
394.15082	-396.69276
393.92708	-406.01358
394.71107	-395.2565
394.8684	-396.9858
394.66377	-405.9185
394.97482	-404.5973
395.45776	-399.8638
395.27768	-408.29778
395.74334	-403.89742
395.80064	-407.61028
395.5769	-416.94262
395.81155	-417.1202
396.28176	-412.6261
396.72105	-408.73363
397.44137	-399.25033
397.05392	-411.84378
398.31357	-391.6168
397.06575	-421.3443
397.28675	-421.79255
398.7092	-398.34003
397.54596	-426.3625
398.5855	-410.52187
398.19352	-423.19315
398.83108	-415.35198
398.66282	-423.57073
398.5846	-430.00145
398.3254	-440.02949
[truncated: 4,143 more rows]
