# Supplementary material for: Staphylococcus aureus vWF-binding protein triggers a strong interaction between clumping factor A and host vWF
Source: Commun Biol. 2021 Apr 12;4:453. doi: 10.1038/s42003-021-01986-6 (PMC8041789; doi:10.1038/s42003-021-01986-6)
Supplement: Supplementary file 3 — Supplementary Data 1 [file 42003_2021_1986_MOESM3_ESM.zip › Supplementary Data 1/Fig S1 cell 6 curve_2.tsv]

x	y
-38.38939	237.2439
-38.0165	239.81467
-37.845513	238.34862
-38.399396	222.44337
-39.259778	200.44197
-38.67679	207.20722
-38.06925	214.43307
-37.92555	212.41733
-37.789125	210.27823
-37.58085	209.56278
-36.760486	221.02298
-36.32393	224.85133
-37.354386	199.47453
-36.758667	206.45424
-36.30119	210.69856
-36.244803	206.95534
-36.671356	193.59842
-36.12202	199.66964
-35.642717	204.33497
-34.697752	218.27941
-35.451723	198.41204
-35.570867	191.16374
-35.16887	194.30879
-34.853276	195.73437
-34.734132	193.24096
-34.554052	191.94621
-34.261195	192.90822
-33.816452	196.90949
-33.72732	193.81431
-34.438546	174.78043
-33.412636	190.34165
-33.38535	186.03552
-33.951057	169.89435
-33.438102	175.23234
-33.501767	169.08973
-32.350346	187.16989
-33.087037	167.61838
-32.797818	168.51531
-32.478585	170.02041
-32.14662	171.74873
-31.53089	179.13654
-31.870133	167.5151
-31.835572	163.34777
-31.007023	174.97527
-30.0948	188.26832
-30.121175	182.87767
-30.11481	178.14028
-30.2385	170.8078
-30.394933	162.82714
-29.553652	174.73435
-29.82104	164.52105
-30.09207	154.26392
-29.991117	151.38897
-30.211215	142.16062
-29.281713	155.7988
-29.813766	140.33213
-29.762836	136.48924
-28.8206	150.37517
-29.464521	132.68821
-28.920644	138.65115
-27.980226	152.51231
-28.110284	145.05014
-27.494556	152.44359
-28.361304	130.3082
-28.265807	127.35844
-27.035261	146.98891
-27.583686	131.20867
-27.714654	123.73783
-27.069822	131.7125
-27.016162	127.90333
-25.806534	147.12671
-25.659196	145.20495
-26.111215	131.33068
-26.130314	126.08468
-25.420908	135.343
-25.804715	122.83552
-25.629182	121.4512
-25.338144	122.38585
-24.908863	126.08242
-24.364985	132.0354
-24.259483	129.26245
-23.541892	138.68852
-23.537345	133.92766
-23.801098	123.78573
-24.22856	110.408634
-23.18537	126.33093
-22.973458	125.68066
-22.814296	123.96667
-22.586923	123.62224
-22.508706	120.34285
-22.315893	119.3085
-21.573745	129.214
-21.15174	132.7519
-21.573745	119.48213
-21.496438	116.15318
-21.43823	112.443395
-20.978936	116.72474
-20.508727	121.22071
-21.065338	105.267545
-20.705178	107.5835
-21.092623	95.004414
-20.391402	104.095385
-20.706997	92.93708
-21.172658	78.80707
-20.243155	92.44126
-20.16312	89.164356
-18.833438	110.7811
-19.325475	96.12527
-19.231797	93.11955
-18.747945	97.8682
-18.933482	89.32057
-18.413251	94.81488
-18.734303	83.55159
-18.297746	87.38111
-18.73885	73.7255
-17.49921	93.54662
-17.272745	93.20203
-17.58652	82.08151
-16.891667	91.05522
-16.987164	84.26709
-16.341422	92.28006
-16.584258	82.5743
-15.848476	92.350856
-16.068574	83.10744
-15.883947	81.91167
-14.934434	95.96184
-14.826203	93.23462
-15.549253	73.993395
-15.6975	66.15209
-15.161808	71.948496
-14.209566	86.05877
-14.50788	75.25251
-14.2950585	74.62134
-14.193195	71.77174
-13.71662	76.4206
-13.009033	85.63818
-13.190932	77.14477
-13.465599	66.80559
-12.630683	78.56671
-12.071344	84.82677
-12.868061	64.107275
-11.903997	78.442766
-11.693904	77.75151
-11.695723	72.85157
-11.924006	63.44505
-12.6661535	43.7884
-10.886272	74.37423
-11.408322	59.115185
-11.079085	60.8015
-10.245079	72.53805
-10.939023	53.86532
-10.33239	61.06293
-10.054085	61.73443
-10.766219	42.682805
-9.54113	62.238895
-9.813978	51.915878
-8.879927	65.65719
-8.8017105	62.360256
-9.354683	46.47187
-8.504306	58.530646
-8.82081	47.358017
-8.574337	47.42277
-8.485206	44.320284
-8.1086755	46.95203
-7.9358715	45.52925
-7.262846	54.061262
-7.460206	45.25953
-7.318325	43.229458
-7.1391546	41.920467
-6.672584	46.338305
-6.0841407	53.211383
-5.8258443	53.49094
-6.3433467	38.299742
-6.614376	28.039538
-5.8613145	38.180896
-6.2378454	25.805618
-5.05914	44.414545
-5.3574545	33.612713
-3.8667927	58.43358
-4.854504	33.893034
-4.5407282	35.278443
-4.4324984	32.570075
-3.3929457	48.393067
-3.4611578	42.165466
-3.7167258	32.217392
-2.7562994	46.470272
-3.084627	35.06857
-3.1919474	28.076331
-3.1137308	24.75216
-3.2692544	16.779668
-2.9354699	18.573861
-1.9459396	33.410906
-2.148757	24.497048
-2.5189213	12.268425
-1.5221152	27.254103
-1.898646	14.888236
-0.7499542	32.893802
-1.5694089	11.718446
-1.1492224	15.203892
-0.7990669	17.313196
-0.28065494	22.782354
-0.65718575	10.415957
-0.6444528	5.800603
-0.24063718	8.979938
0.38509518	16.568094
0.49332505	13.845974
-0.101484474	-2.8394628
0.50878646	4.439074
1.6138225	21.575072
1.443747	13.315569
1.4182812	7.9398285
1.7075005	8.8335615
2.3896216	17.543302
2.9980736	24.809235
3.0753806	21.478982
1.9376027	-6.059679
2.8161746	6.580545
3.1008465	7.3839546
3.2445466	5.3845027
3.8257135	12.088194
3.0417293	-8.389675
3.8238945	2.3227332
3.9084775	-0.8460552
4.4578123	5.21101
4.2986508	-2.8272395
5.0789972	7.847179
4.40779	-10.37957
5.8720766	13.900522
5.903909	9.677141
6.411407	14.923217
5.3109184	-11.871115
6.402312	4.9993057
6.2067707	-3.7563715
6.062161	-11.505236
6.4341443	-8.972771
7.2244952	1.9243474
7.999385	12.467491
6.985298	-12.597323
7.803844	-1.1409423
7.953001	-3.0385215
8.403201	1.044239
8.0257605	-11.318679
8.132171	-14.0824435
8.156728	-18.460946
8.394106	-18.59932
8.8806855	-13.759794
9.283592	-10.615103
9.323609	-14.699322
9.230841	-21.391071
10.026649	-10.422696
10.479577	-6.2748396
10.976161	-1.237431
10.643286	-12.732604
11.409081	-2.3580385
11.138961	-12.600384
11.065292	-18.934505
11.617355	-12.810711
12.3940636	-2.1901647
12.470461	-5.5427546
12.839716	-3.0678828
12.679645	-11.103041
13.008882	-9.429366
12.573234	-22.96775
12.564139	-28.001908
13.333572	-17.553589
13.057995	-27.916216
13.471815	-24.518538
13.938386	-20.104559
14.304002	-17.704465
14.7160035	-14.367789
15.592756	-1.7638794
15.209858	-14.2636935
15.679158	-9.789417
15.609126	-16.032753
16.39493	-5.2595246
16.857863	-0.90646083
16.354003	-15.800824
16.370374	-20.342252
16.82512	-16.165744
16.230311	-32.85422
17.027938	-21.848334
17.195285	-23.384197
18.152983	-9.171494
17.714607	-22.768057
18.59045	-10.200177
18.84329	-10.013619
19.469022	-2.4254038
19.988343	3.0341365
20.306667	4.5265913
19.277119	-20.85191
19.847372	-14.373417
20.274834	-10.709698
20.53313	-10.432811
20.902386	-7.95531
20.940584	-12.044488
21.90374	2.2668367
22.505825	9.372864
22.293003	0.2807344
21.619977	-17.993284
22.084729	-13.60049
22.484906	-10.492797
22.152031	-21.992047
23.627232	2.5225833
23.236149	-10.127829
24.416673	8.511019
23.875524	-7.1440423
23.532644	-18.83114
23.934641	-15.683522
24.591296	-7.486391
24.576744	-12.627527
24.327543	-22.464107
24.111083	-31.649884
24.983288	-19.133282
25.404384	-15.612157
25.57537	-17.074444
26.622198	-1.0861354
26.684953	-4.710651
26.178364	-19.67792
26.938702	-9.382894
26.877766	-15.465499
26.983267	-18.238426
27.69904	-8.846656
28.049195	-6.7360917
28.639457	0.14221862
28.4903	-7.674494
27.830007	-25.698743
28.47211	-17.784137
29.42708	-3.6286779
29.800882	-1.0532607
28.817718	-25.499543
29.657182	-13.650203
29.832716	-15.016524
30.60033	-4.6075413
30.83043	-4.8809116
29.451636	-37.212584
30.07919	-29.578933
30.713107	-21.803523
31.48254	-11.359978
31.043253	-24.983168
31.28336	-25.0538
32.54574	-4.776957
31.865437	-23.203122
33.28334	0.18323997
33.339727	-3.5757853
33.268787	-9.857828
33.022314	-19.620748
33.487066	-15.233424
34.300154	-3.910279
34.353814	-7.695564
33.578015	-28.027193
33.275153	-38.93165
33.78811	-33.566375
34.981365	-14.680217
35.707142	-5.0850296
35.517967	-13.714136
35.716237	-14.640872
36.348336	-6.916182
36.511135	-8.535352
35.809915	-27.37298
35.450665	-39.40377
35.397914	-45.304236
36.801264	-22.222009
37.074113	-21.67386
37.694388	-14.170467
37.715306	-18.614069
38.978595	1.6554692
38.457454	-13.564808
38.740307	-12.811784
39.339664	-5.7374184
39.73984	-2.629726
38.78851	-26.455508
39.662535	-13.907097
39.788045	-16.263001
40.059984	-15.723
39.750756	-26.7522
40.795765	-10.796646
40.62296	-19.103923
41.05588	-15.371518
40.78485	-25.620355
41.94082	-7.474091
42.35191	-4.148733
42.2455	-11.117088
42.572918	-9.48303
42.216396	-21.445554
42.760274	-15.465358
42.906702	-17.424348
42.915797	-22.095862
44.434653	3.2665025
44.47558	-0.78213624
44.518327	-4.788899
44.597453	-8.076125
44.951246	-5.908514
45.452378	-0.78705434
45.16225	-11.43949
45.57425	-8.097899
45.709765	-10.25202
45.795257	-13.432334
47.018528	6.0571175
47.508745	10.973909
47.757947	11.068611
48.2227	15.442567
47.263182	-8.516809
47.958036	0.45815944
48.486452	6.096258
47.98441	-8.752816
48.872078	4.047836
49.50145	11.719857
48.768396	-7.744223
49.21223	-3.765645
49.08581	-11.154596
49.508724	-7.598774
50.015313	-2.3766718
50.050783	-6.5295837
50.293618	-6.5537454
50.332726	-10.661371
50.282704	-16.506015
51.252226	-2.0675265
51.37046	-4.577476
51.831574	-0.2492979
52.318153	4.560539
52.783815	8.9649095
52.729245	3.028236
52.508238	-6.2546643
52.118974	-18.873533
53.373167	1.241474
53.498677	-1.1213938
53.53233	-5.337051
54.361788	6.3341355
54.621903	6.6392677
54.116224	-8.3048264
54.13896	-12.6939735
54.873833	-2.9420028
54.415448	-16.913986
54.52004	-19.702505
54.526407	-24.460975
56.109837	2.222597
56.73375	9.77365
57.638697	22.933228
57.626874	17.844634
56.639163	-6.696093
57.196683	-0.4716768
57.910636	8.894248
56.98386	-14.435081
57.233063	-14.355811
58.80103	12.021184
59.706885	25.193968
59.34309	13.070567
58.007043	-18.395525
59.50589	6.5877095
58.779204	-12.738787
59.62594	-0.737464
59.91789	0.19337461
59.37674	-15.437542
60.353536	-0.8523747
60.72188	1.6018055
60.56545	-6.3548273
61.1257	-0.074645375
61.08204	-5.811593
61.53224	-1.7046673
61.973346	2.2060088
62.549965	8.824747
63.020174	13.3293316
62.95196	7.095263
63.37488	10.667241
63.78233	13.911887
63.574056	4.8945097
63.69775	2.4934297
63.36487	-9.011298
63.287565	-15.412813
64.86372	11.119304
65.17022	12.3472396
65.104736	6.1773685
64.800055	-4.749684
64.98923	-5.8491007
65.342114	-3.6914703
65.30119	-9.3730345
65.70682	-6.168364
65.630424	-12.536073
65.58222	-18.371601
65.11656	-32.514116
66.46807	-10.446941
67.12654	-2.2119394
67.06106	-8.392907
67.54218	-3.6633765
67.64041	-6.573562
68.03695	-3.5507118
68.30161	-3.1336255
68.12062	-11.614246
68.28797	-13.152617
68.68269	-10.1489026
69.45303	0.31571116
69.72224	0.8328195
69.985084	1.1986893
70.4562	5.7108363
70.50986	1.9140921
70.38344	-5.48076
70.8773	-0.5039246
71.424815	5.5467575
71.5285	2.7312603
71.638546	0.045991446
71.46938	-8.171249
72.33431	4.184665
72.47164	2.0594871
71.84864	-15.224436
72.44163	-8.287584
72.809975	-5.8080793
72.69265	-13.002186
73.656715	1.3157892
73.91137	1.5419162
74.09418	0.30236816
73.72311	-11.948871
74.24334	-6.4516175
74.13784	-13.423876
74.899994	-3.1046866
75.111906	-3.748929
75.4084	-2.7169619
75.30017	-9.724994
75.92863	-2.0805913
75.8486	-8.5544575
76.645314	2.4680008
76.373375	-7.835488
76.02504	-19.632549
77.22921	-0.5146627
77.58846	1.7702391
77.62211	-2.4197684
77.3429	-12.83614
77.69396	-10.722059
78.05139	-8.460758
79.09822	7.506626
79.53296	11.3037565
77.78673	-28.330489
78.29423	-23.103523
79.29558	-8.020831
79.8049	-2.7452001
79.47839	-14.104811
80.08866	-6.8165825
80.39789	-5.5247248
80.569784	-6.98221
80.928125	-4.6937944
81.38833	-0.40761695
81.415614	-4.739402
81.00998	-17.670185
81.40379	-14.6982
81.49656	-17.70362
82.40969	-4.3877267
82.64616	-4.5514872
82.46244	-13.055146
82.601595	-15.159114
83.67116	1.2667151
83.718454	-2.6489696
83.55929	-10.695369
84.004036	-6.7137506
83.74756	-16.6746
84.65705	-3.4280701
84.491525	-11.585588
85.281876	-0.70374777
85.28915	-5.4354342
85.70479	-2.019904
85.62021	-8.576655
86.71797	8.420548
87.28913	14.934243
86.00674	-15.462407
86.667036	-7.1790226
87.427374	3.0900462
86.89259	-12.435038
87.00446	-15.063024
87.15907	-16.843043
87.54652	-14.009144
88.6561	3.2458376
88.27411	-9.248113
88.87165	-2.198593
88.98079	-4.901704
88.75978	-14.1640935
88.86983	-16.831356
89.676554	-5.6425927
89.68747	-10.296266
89.90029	-10.915921
90.54421	-2.9594693
91.76021	16.411738
91.19996	0.37864788
90.70428	-14.358657
91.26999	-7.948863
91.62742	-5.717749
91.761116	-7.926794
92.28226	-2.3930187
92.232234	-8.267302
92.16675	-14.416816
93.21449	1.5697756
93.84568	9.261741
92.95619	-13.299373
93.34	-10.535642
92.76793	-26.797294
94.0876	-5.3610723
94.68696	1.7002219
94.91979	1.4902641
95.127156	0.7301287
94.824294	-10.157332
95.53097	-0.949259
95.470035	-7.0258964
94.51416	-30.943553
95.616464	-13.83776
95.87658	-13.526264
95.97117	-16.498445
95.82565	-24.268662
96.41682	-17.375459
96.93432	-11.921112
96.97525	-15.97839
96.87066	-22.9393
98.06664	-3.963158
98.08938	-8.38758
98.276736	-9.511547
98.46591	-10.61979
99.556395	6.2297684
98.259456	-24.453472
99.268995	-9.2166795
98.34313	-32.531113
98.35768	-37.096142
99.51274	-18.967052
99.484545	-24.381464
100.89153	-1.239258
99.79559	-27.925488
100.35402	-21.659065
101.50635	-3.5849878
101.42359	-10.1108314
101.61913	-11.07073
101.714626	-14.036245
102.075695	-11.701485
102.37401	-10.628922
102.75327	-7.951096
102.44677	-18.913954
102.28306	-27.041588
103.74553	-2.7683795
103.172546	-19.060935
103.57454	-15.922798
104.03293	-11.648663
104.180266	-13.586724
104.49768	-12.130228
104.74688	-12.0349095
105.06157	-10.636509
105.171615	-13.300426
104.68322	-27.893318
104.35944	-39.221803
105.781886	-15.742524
106.81598	-0.02551095
106.362144	-13.9369375
106.98151	-6.4576487
105.841	-34.045204
106.6932	-21.917872
106.99788	-20.724217
108.51037	4.5268763
108.02652	-9.965997
107.279824	-29.713374
108.43761	-11.510713
108.16749	-21.754836
108.42306	-21.547287
108.914186	-16.613778
109.35984	-12.615725
109.45988	-15.496472
109.34347	-22.669156
109.86188	-17.209975
110.56037	-8.157882
110.409395	-16.041665
110.15474	-25.972821
110.825034	-17.488828
110.70771	-24.68434
111.48533	-14.053004
112.33116	-2.0832598
112.16745	-10.210153
112.12561	-15.905902
112.10469	-21.194433
111.903695	-30.06331
112.534885	-22.35322
113.15061	-14.962441
113.50259	-12.816853
114.06738	-6.4368667
113.72541	-18.109327
113.65356	-24.392705
114.3375	-15.646467
114.53577	-16.553795
115.40616	-4.0967555
114.890476	-19.233585
115.433444	-13.273317
115.92912	-8.272234
115.56532	-20.40659
115.789966	-20.780268
116.997775	-1.6029588
116.62943	-13.788367
116.77859	-15.68029
116.70583	-22.018455
117.232425	-16.369343
116.819514	-29.478496
117.85725	-13.659913
117.59986	-23.659259
117.63078	-27.918324
117.9582	-26.24608
118.63941	-17.54586
118.71763	-20.858657
119.18784	-16.350941
118.51299	-34.67718
120.06642	-8.5902795
119.52072	-24.324993
120.01912	-19.275167
120.66123	-11.340993
119.86451	-32.083686
120.92134	-15.88806
120.3902	-31.343077
121.61074	-11.895056
122.35016	-2.031983
120.3229	-47.284995
122.02274	-18.284502
122.02183	-23.163237
122.00273	-28.425597
122.08186	-31.70439
122.1337	-35.53106
122.4784	-33.52539
123.07412	-26.543026
122.9286	-34.308886
122.95679	-38.60335
123.22964	-38.031002
124.32467	-21.095504
125.31693	-6.193555
124.1928	-33.449573
124.14095	-39.349968
124.8158	-30.77259
126.20278	-8.024708
125.90355	-18.844034
126.7503	-6.8521426
126.0136	-26.375856
126.88217	-13.955202
126.77849	-20.888858
127.26052	-16.141801
126.33465	-39.44412
127.40513	-22.982007
127.5934	-24.10486
128.31372	-14.640168
127.42332	-37.228897
127.62159	-38.156204
128.69661	-21.585076
128.51471	-30.07904
128.61294	-33.006497
129.72889	-15.639552
129.5952	-23.178116
129.52334	-29.461034
130.31642	-18.53807
129.43603	-40.93335
131.08767	-12.9073635
129.9126	-41.17793
131.31505	-18.121688
130.76662	-33.891518
130.54743	-43.12806
131.6452	-26.127633
131.30322	-37.80304
132.34278	-21.974764
132.51649	-23.36074
132.59744	-26.623252
132.52559	-32.908863
133.45145	-19.348356
133.53967	-22.467849
133.49693	-28.174319
133.677	-29.45236
134.27818	-22.338468
134.66472	-19.517915
134.72747	-23.135492
134.8457	-25.634264
135.58603	-15.757133
135.90072	-14.34686
136.81385	-1.0279894
136.92936	-3.5993164
136.57375	-15.542479
135.41323	-43.52492
135.45507	-47.552483
136.08626	-39.852635
137.62876	-14.004789
136.60922	-39.166677
137.27951	-30.683383
137.20948	-36.93066
137.50234	-35.97638
138.51825	-20.610007
138.17991	-32.205016
138.78746	-24.989039
138.42639	-37.024078
139.10123	-28.464649
138.58555	-43.60615
140.14988	-17.308734
139.63238	-32.48251
140.21627	-25.703238
140.54096	-24.106299
140.29813	-33.81257
139.79609	-48.66844
140.48003	-39.914027
141.59325	-22.610157
140.67011	-45.854914
141.3204	-37.77733
141.94522	-30.199294
141.65327	-40.877655
142.46545	-29.570506
142.38451	-36.040157
142.54185	-37.778454
142.64371	-40.619234
142.44362	-49.462413
142.58096	-51.58438
143.5332	-37.491732
144.13074	-30.47379
144.49817	-27.996723
143.84698	-45.846625
145.1994	-23.763495
144.43815	-43.793375
145.4868	-27.795743
145.56137	-31.154974
145.91608	-28.958998
145.7551	-37.01874
145.87333	-39.548836
146.09525	-40.00239
146.39083	-38.965366
146.79829	-35.72169
146.6564	-43.40024
146.86923	-44.033315
147.99882	-26.4121
148.80554	-15.191421
148.33624	-29.41315
148.18981	-37.186892
148.0261	-45.31772
148.07794	-49.167847
149.25665	-30.54747
149.39398	-32.684657
149.28848	-39.642057
149.80235	-34.26309
149.98425	-35.514616
150.02153	-39.629553
150.62817	-32.419435
149.93331	-51.11616
151.12839	-32.194313
151.06563	-38.314806
151.15295	-41.431067
152.05244	-28.386961
152.35894	-27.13084
151.52857	-48.546226
152.80641	-27.977185
152.12065	-46.48665
152.53083	-43.17701
152.96011	-39.48767
152.93737	-44.809042
153.4376	-39.729293
153.88962	-35.575317
152.96557	-58.85898
153.8305	-46.476115
154.27797	-42.437182
153.88507	-55.129533
154.94827	-38.823483
154.18975	-58.800964
155.55581	-36.454433
156.51351	-22.24313
155.53307	-46.651294
155.94689	-43.26222
156.74179	-32.30087
154.97919	-72.259324
155.58855	-64.98333
156.77635	-46.21398
156.95188	-47.568064
157.21928	-47.116727
157.42937	-47.787073
157.60035	-49.254944
157.66311	-52.85895
157.4039	-62.893614
157.69312	-61.99435
158.41071	-52.55959
157.74133	-70.767864
159.50484	-40.501193
159.5776	-43.933714
159.21471	-56.027752
159.37114	-57.75959
159.69674	-56.15541
159.6549	-61.838416
160.16422	-56.569863
160.42797	-56.18003
160.84725	-52.699338
161.90954	-36.404563
160.39432	-71.4343
161.4648	-54.99368
161.62942	-56.59004
162.41613	-45.768517
162.40067	-50.956857
162.39157	-55.996006
162.4998	-58.705596
162.39976	-65.57489
163.08825	-56.705005
163.13827	-60.588146
162.92363	-69.715615
163.79674	-57.209747
163.88678	-60.27375
164.70806	-48.772396
165.02092	-47.415304
163.7258	-78.06607
165.00728	-57.416818
165.14097	-59.61855
165.2292	-62.72503
165.2965	-66.26662
166.63073	-44.54002
165.96225	-62.72526
166.05865	-65.65281
166.78261	-56.11471
166.44883	-67.63363
167.23008	-56.933284
166.79716	-70.42714
168.21325	-47.06936
167.0309	-75.49712
168.18778	-57.32986
169.14912	-43.040817
168.42607	-62.30649
169.40105	-47.750547
169.08818	-58.85772
168.86263	-68.199335
169.87671	-52.875107
170.0095	-55.109858
170.48608	-50.461805
169.33102	-78.33509
170.09317	-68.016946
170.77802	-59.24066
171.8294	-43.18903
171.23459	-59.888414
171.71207	-55.249808
171.98583	-54.648803
172.2605	-54.050785
170.84623	-87.09527
172.9117	-50.81293
172.63703	-61.15315
172.72798	-64.18738
173.12088	-61.24503
172.39601	-80.555784
173.68204	-59.785864
173.68477	-64.607694
173.83847	-66.41089
174.09131	-66.24532
174.1668	-69.591916
174.28412	-72.12139
174.88166	-65.106115
175.3255	-61.106634
175.2873	-66.752395
174.51514	-86.98541
176.3223	-55.867186
176.66882	-53.825916
176.00671	-71.86614
176.62789	-64.37295
175.70476	-87.60535
176.54786	-75.6861
177.14449	-68.68624
176.86436	-79.1111
178.06853	-60.013584
178.09946	-64.23906
179.24269	-46.358115
178.78885	-60.24945
178.59149	-69.05401
178.4105	-77.529275
178.81068	-74.40812
179.47825	-65.98678
179.12082	-77.96647
179.61649	-72.951416
179.68016	-76.56196
179.6938	-81.144265
180.08033	-78.31219
180.08306	-83.123855
181.17719	-66.19891
181.74562	-59.74189
179.95755	-100.21565
181.66104	-71.160494
182.395	-61.405596
181.54644	-83.16773
182.26585	-73.70881
182.41319	-75.647794
182.20855	-84.58883
182.53324	-82.981455
183.04165	-77.72358
183.50549	-73.338585
183.08803	-86.52351
183.04529	-92.23429
183.8511	-81.055336
184.22672	-78.44642
184.41953	-79.45359
184.1958	-88.788046
185.1726	-74.18953
185.10438	-80.42649
184.78333	-91.6867
185.00707	-92.091564
186.35494	-70.123206
186.16849	-78.69036
186.06663	-85.57991
186.2931	-85.922255
188.07116	-55.382386
186.71783	-87.21301
186.71601	-92.11264
187.10527	-89.218195
188.2867	-70.55013
188.11117	-78.9119
187.38449	-98.258346
187.68098	-97.212474
188.54227	-84.92345
188.41767	-92.26028
189.04977	-84.55469
188.98065	-90.78033
189.68733	-81.589444
189.9438	-81.34406
189.11253	-102.74822
189.42448	-101.42181
190.66594	-81.538165
190.7005	-85.722776
190.85421	-87.53539
190.70414	-95.375985
190.46313	-105.049
191.82737	-82.74345
191.74642	-89.21988
191.15343	-105.891025
192.39125	-86.11317
192.3003	-92.793224
192.5013	-93.65075
193.15341	-85.52695
193.14614	-90.521
193.30984	-92.144375
193.36805	-95.861055
193.26073	-102.844025
194.27027	-87.60422
193.97832	-98.27302
194.35485	-95.661014
194.86144	-90.42772
195.04607	-91.61955
194.54858	-106.39114
195.82733	-85.775026
195.33893	-100.38647
194.65863	-118.78201
195.27617	-111.350776
196.25206	-96.787446
196.4376	-97.958135
196.56129	-100.356265
196.59039	-104.63149
197.15974	-98.17528
196.62586	-113.663065
197.03513	-110.38652
197.67087	-102.5906
198.07287	-99.445514
197.51444	-115.43971
198.27387	-105.158285
198.14199	-112.65906
198.84776	-103.466916
199.31342	-99.057956
199.17245	-106.74515
199.79181	-99.26615
199.95916	-100.7911
199.88276	-107.17305
201.01236	-89.55436
200.20745	-110.45957
200.5094	-109.301776
200.60217	-112.32303
200.2411	-124.36889
201.17606	-110.62436
201.40617	-110.89594
201.52076	-113.475104
202.36568	-101.516774
201.63445	-120.93922
202.39843	-110.60384
202.01553	-123.07366
202.48937	-118.51678
202.69856	-119.20176
203.67536	-104.62603
203.06054	-121.74094
202.84135	-130.96371
203.32793	-126.13276
204.21196	-113.390214
204.8195	-106.16173
204.24925	-122.39136
205.3852	-104.628396
204.86043	-119.93787
204.76857	-126.63005
205.56529	-115.635966
205.16693	-128.41499
206.21285	-112.453914
206.12553	-119.07042
206.6494	-113.49028
205.87179	-133.84775
206.45113	-127.17394
206.43749	-132.30642
206.22922	-141.32324
207.26695	-125.52602
207.63893	-122.99296
207.51615	-130.29207
207.73625	-130.78179
208.38381	-122.72373
209.14779	-112.38561
208.37835	-132.57755
208.85948	-127.85377
209.06047	-128.71898
209.65165	-121.80949
209.80262	-123.66859
210.17279	-121.15191
211.21961	-105.175146
211.15413	-111.36564
211.02316	-118.81347
210.54477	-133.21518
211.2087	-124.85214
211.24417	-129.01316
211.70347	-124.71967
211.38423	-135.96058
212.41742	-120.24777
212.08272	-131.77293
211.8408	-141.45655
213.44788	-114.31644
212.73938	-133.29961
212.93401	-134.27663
213.06953	-136.4347
214.15728	-119.65959
213.87898	-130.05509
214.64386	-119.68801
214.4556	-128.29136
213.18503	-158.46233
213.97175	-147.65354
214.77665	-136.50459
214.66478	-143.59634
215.92898	-123.28115
216.2764	-121.23605
215.68887	-137.78678
217.04402	-115.67193
216.98399	-121.72703
216.2855	-140.49216
216.79755	-135.16731
216.01174	-155.6828
217.014	-140.59683
217.3578	-138.60468
217.39508	-142.7204
218.0763	-134.04078
218.4701	-131.0459
218.2582	-140.12945
217.7516	-155.07967
218.51467	-144.74814
219.00398	-139.869
219.32776	-138.28341
219.60606	-137.6268
220.7302	-120.09437
219.62153	-147.0367
220.37823	-136.82269
220.59923	-137.286
220.60924	-141.95255
221.28408	-133.37617
221.32228	-137.5015
221.01578	-148.44669
221.86343	-136.43557
221.40323	-150.45527
220.88027	-165.74635
221.71518	-153.9799
222.26543	-147.89403
221.98076	-158.43114
222.5028	-152.88824
223.57965	-136.32342
222.5401	-161.87675
222.91572	-159.26462
224.70378	-128.50784
223.39411	-159.46648
223.4887	-162.45645
224.00165	-157.08479
225.20037	-138.09151
225.05576	-145.81944
224.85476	-154.69856
225.55234	-145.67011
225.52597	-151.05343
225.87521	-148.97068
226.28357	-145.69382
226.6401	-143.47976
226.51004	-150.9065
226.35543	-158.85947
227.3777	-143.36349
226.77743	-160.19318
226.80199	-164.56758
227.1485	-162.5302
227.47228	-160.95228
227.57051	-163.85071
228.97477	-140.75473
227.86519	-167.69887
228.90019	-151.97459
229.19396	-150.99036
228.40543	-171.54606
228.54185	-173.69693
229.07572	-167.9264
229.4377	-165.58971
229.80059	-163.2104
230.41086	-155.93216
230.13347	-166.32334
229.95702	-174.68985
230.88289	-161.12948
230.69553	-169.71406
230.84196	-171.6654
230.91745	-175.02474
231.16574	-174.9482
230.43633	-194.35448
231.8515	-171.01656
232.34536	-166.06298
232.25714	-172.65907
232.6173	-170.3642
231.87788	-189.9477
233.24121	-167.67275
233.10933	-175.17043
233.71233	-168.00891
233.08569	-185.35659
232.7037	-197.83486
234.17526	-173.39463
234.27258	-176.3138
234.409	-178.46079
234.37535	-184.01138
234.60181	-184.34994
235.04474	-180.40358
235.78689	-170.47094
235.56588	-179.74627
235.34123	-189.07441
235.49858	-190.81636
235.54405	-194.7902
236.3626	-183.3361
236.17433	-191.9652
236.41171	-192.08012
237.1766	-181.72758
237.34576	-183.20222
237.88327	-177.38144
237.06836	-198.47785
237.0138	-204.42238
238.33711	-182.93558
237.81233	-198.241
239.3903	-171.6826
238.5108	-194.0622
238.4626	-199.89149
239.06105	-192.82803
238.9137	-200.63547
240.26977	-178.49192
239.9578	-189.55822
240.20792	-189.4662
239.54763	-207.45632
239.73863	-208.53631
240.9728	-188.80034
241.44484	-184.2745
240.60537	-205.8703
240.59082	-211.00932
241.16744	-204.3999
242.34797	-185.7411
243.1747	-174.15434
243.37479	-175.01374
243.65946	-174.23217
244.54258	-161.50793
243.7777	-181.6016
244.55804	-170.92712
244.59442	-175.0537
245.76948	-156.53677
245.69036	-162.95838
246.0969	-159.73106
246.70535	-152.49489
247.52845	-140.949
248.47705	-126.92576
247.93772	-142.53704
249.91496	-108.03208
251.2683	-85.92535
251.95405	-77.14017
252.30057	-75.11881
252.65436	-72.92367
251.95132	-91.78911
252.78987	-79.94625
253.59205	-68.84063
252.8217	-89.03787
253.5684	-79.037485
254.17322	-71.85897
253.92401	-81.695366
253.40742	-96.8535
254.21596	-85.60421
254.43242	-86.15756
254.6207	-87.26327
254.5825	-92.90646
254.9963	-89.50828
255.27189	-88.89256
254.99176	-99.347905
255.6957	-90.180925
255.8467	-92.052796
256.52517	-83.39601
255.88852	-100.94825
256.43877	-94.832586
257.28733	-82.81639
256.99174	-93.56366
256.71253	-103.992585
257.6693	-89.80883
257.8121	-91.8217
258.53515	-82.28299
258.2341	-93.141654
258.63974	-89.93882
259.9476	-68.74932
259.92486	-74.06071
259.34006	-90.58225
259.25365	-97.15884
259.7657	-91.83168
260.14587	-89.113675
260.43872	-88.16474
260.51512	-91.49088
261.08356	-85.04033
261.09447	-89.70116
261.49192	-86.63674
262.41324	-73.16521
261.84208	-89.3893
262.3241	-84.65963
263.0408	-75.23681
262.11674	-98.52414
262.40141	-97.72452
262.7252	-96.11926
263.54374	-84.697416
263.84842	-83.481166
263.68835	-91.55128
264.5924	-78.38707
263.91754	-96.70857
263.78294	-104.25069
264.78247	-89.21159
264.53236	-99.06779
264.89616	-96.67359
265.33	-92.8997
265.27815	-98.79596
265.89024	-91.46713
266.37227	-86.72355
266.61783	-86.71556
266.49323	-94.06755
266.0676	-107.38391
266.89978	-95.690796
267.3518	-91.550455
265.90752	-125.18254
267.36816	-100.94811
267.97662	-93.70034
268.12032	-95.70635
267.8784	-105.3742
267.98935	-108.05189
268.87065	-95.34522
269.42908	-89.09463
269.11258	-100.26369
268.8852	-109.66389
269.73103	-97.665945
269.75286	-102.10232
269.9111	-103.820216
270.0739	-105.43447
270.33767	-105.06094
271.7492	-81.80447
270.89155	-103.7445
271.0107	-106.233515
271.48636	-101.63702
271.701	-102.23048
271.79468	-105.21631
272.2958	-100.10678
272.24124	-106.04443
273.03977	-95.01328
273.62822	-88.15125
272.93518	-106.83758
272.6878	-116.62213
273.53363	-104.62997
273.00703	-119.99884
273.86469	-107.780056
275.1025	-87.997706
274.32307	-108.36927
274.89514	-101.841986
275.58545	-92.95369
274.33944	-122.63467
275.96926	-95.0523
275.37263	-111.79062
275.6673	-110.80262
276.50586	-98.9467
277.0179	-93.62348
277.66092	-85.67487
276.8642	-106.40617
276.81236	-112.31531
277.24255	-108.59729
277.90102	-100.36217
277.92285	-104.788546
277.9938	-108.24111
277.8419	-116.12399
277.78734	-122.08018
278.4931	-112.883265
279.73456	-93.034046
279.15976	-109.34346
280.0911	-95.64988
279.88463	-104.632046
281.16247	-84.044466
280.2075	-107.93782
280.78867	-101.212774
280.8396	-105.070626
281.5008	-96.776566
281.13246	-108.973296
281.65906	-103.353257
281.13155	-118.70446
281.62722	-113.71729
282.1911	-107.33446
282.9769	-96.557026
282.6777	-107.37787
282.98055	-106.20978
283.1488	-107.72907
282.65768	-122.36974
283.94734	-101.56707
284.2402	-100.57415
283.9919	-110.390454
284.373	-107.65648
284.7095	-105.84214
285.01145	-104.67813
285.12332	-107.319424
285.23064	-110.05048
285.8782	-102.0173
285.32705	-117.8585
285.5144	-118.98262
285.7245	-119.66801
286.27838	-113.49955
286.2984	-117.97173
286.69857	-114.87668
286.43936	-124.88345
286.23109	-133.91027
287.38705	-115.73964
287.9855	-108.692055
287.0087	-132.99625
287.78723	-122.37408
288.31747	-116.66133
287.52984	-137.21561
287.9864	-133.00316
288.67944	-124.06082
289.2988	-116.59826
288.90227	-129.3392
288.84133	-135.42237
289.69808	-123.22608
290.37201	-114.67775
290.22468	-122.47452
290.66942	-118.4796
290.6776	-123.19405
291.49797	-111.703376
290.53936	-135.66345
290.84586	-134.40593
291.31516	-129.94875
291.86359	-123.87763
292.01365	-125.75725
292.15644	-127.79405
293.49795	-105.93121
292.9195	-122.30918
293.1951	-121.68769
294.01363	-110.25104
293.38517	-127.6283
293.46884	-130.82295
293.9245	-126.61741
294.46383	-120.74008
294.47475	-125.39383
294.6321	-127.1199
295.26328	-119.42611
295.14413	-126.64494
295.1496	-131.41563
296.42197	-110.92835
295.58888	-132.38803
295.5807	-137.4206
296.35103	-126.94024
295.96086	-139.57357
296.76667	-128.38156
296.78486	-132.8871
297.36512	-126.18374
297.17503	-134.85682
298.13364	-120.62033
297.86625	-130.81337
298.1573	-129.8948
297.89535	-139.9662
299.24777	-117.8918
299.20048	-123.69872
299.06678	-131.22009
299.53972	-126.66924
299.88988	-124.55811
299.27142	-141.7244
300.07268	-130.64468
300.13908	-134.1932
299.5479	-150.82544
300.92488	-128.28362
301.22865	-127.07747
301.014	-136.2192
301.25867	-136.21441
301.52515	-135.77658
301.43602	-142.41112
301.78344	-140.35816
302.63382	-128.28855
302.4028	-137.74876
302.84846	-133.75097
302.9385	-136.79924
302.59653	-148.49572
303.41508	-137.034
303.82344	-133.7733
304.3355	-128.46485
303.4942	-150.0615
304.63653	-132.18504
304.5474	-138.81506
304.78296	-138.99676
305.61878	-127.20532
306.20632	-120.37238
305.47235	-139.85545
305.29137	-148.3301
305.83706	-142.32515
306.6265	-131.45988
306.4819	-139.21223
306.71745	-139.38631
306.3191	-152.17544
306.14993	-160.40025
307.33955	-141.58046
307.2777	-147.66928
307.2686	-152.72332
307.978	-143.46471
307.7743	-152.3864
308.17355	-149.30109
309.21765	-133.36197
309.36044	-135.38995
308.9548	-148.31739
309.05485	-151.20923
309.16854	-153.79237
309.67968	-148.48672
310.3245	-140.52176
310.82746	-135.35623
310.5428	-145.90078
310.47549	-152.084
310.5255	-155.96444
311.6451	-138.52461
310.87203	-158.79793
311.82336	-144.69392
311.9725	-146.5997
312.17442	-147.45574
312.65554	-142.72439
312.59188	-148.87037
312.17806	-161.95845
312.12713	-167.84497
313.04208	-154.48746
312.34995	-173.14498
312.75832	-169.87815
313.5323	-159.32712
314.21624	-150.5692
313.86244	-162.4712
314.46635	-155.32249
315.05297	-148.49459
314.56185	-163.14985
314.8365	-162.52416
315.1512	-161.12199
315.60958	-156.87168
315.60413	-161.83441
315.1985	-174.79367
316.03523	-162.97967
315.40222	-180.45486
316.2535	-168.35548
316.99747	-158.41822
317.49224	-153.41509
317.9961	-148.25002
317.69687	-159.08508
318.0643	-156.61461
317.7578	-167.59696
317.45768	-178.41972
318.218	-168.16021
319.12387	-154.96537
319.625	-149.86508
319.38853	-159.42504
319.8742	-154.63454
320.09248	-155.15347
320.2771	-156.32512
320.91467	-148.5085
320.29075	-165.78372
320.65637	-163.38446
320.03155	-180.68015
321.3203	-159.87654
321.61952	-158.77476
322.3444	-149.21034
321.89146	-163.09629
322.8619	-148.62636
322.1152	-168.37627
322.57267	-164.12226
322.54357	-169.57605
321.94512	-186.34727
322.07336	-188.6607
323.3421	-168.2438
323.3712	-172.54918
323.67953	-171.26875
324.18976	-165.96817
324.52536	-164.15724
324.0788	-177.89645
325.0365	-163.70405
325.1893	-165.51048
325.11744	-171.82462
324.97738	-179.45864
326.15972	-160.78305
326.52352	-158.41288
326.73998	-158.96075
326.50442	-168.51848
326.50988	-173.27466
326.3407	-181.49947
326.72725	-178.65966
326.9246	-179.60103
326.8482	-185.97178
327.95143	-168.88171
328.1797	-169.20144
328.06238	-176.39679
327.60673	-190.34181
328.23337	-182.71798
328.8691	-174.93218
329.2147	-172.90579
328.84	-185.2469
329.7586	-171.79386
329.80952	-175.65087
330.16423	-173.4643
330.55713	-170.49616
331.0237	-166.07535
331.48208	-161.80701
331.7904	-160.53736
331.66762	-167.83808
331.8004	-170.05936
331.75039	-175.90457
331.71855	-181.417
332.0014	-180.65324
331.39023	-197.68863
332.95638	-171.36188
332.56075	-184.0968
332.99366	-180.35425
333.24923	-180.1163
333.5621	-178.75097
333.85587	-177.76411
333.95864	-180.57747
334.86904	-167.3238
334.9136	-171.29066
335.7458	-159.58505
334.56982	-187.86384
335.29105	-178.3742
335.85857	-171.929
335.86858	-176.59658
335.55662	-187.65707
335.58118	-192.04176
336.9336	-169.99263
336.2342	-188.77701
336.71623	-184.03482
337.05365	-182.18275
337.5275	-177.6086
336.84628	-196.03799
336.3488	-210.81975
337.29467	-196.83886
337.39835	-199.642
337.60753	-200.34426
339.20278	-173.43253
338.20598	-198.15755
339.36922	-179.84475
338.5525	-200.98105
339.1555	-193.82812
339.28737	-196.06188
339.65026	-193.70405
339.84125	-194.76692
340.2869	-190.76823
340.80895	-185.2174
341.38557	-178.61232
341.43196	-182.53213
341.6184	-183.70412
341.75483	-185.84197
341.76665	-190.47176
341.66843	-197.27604
341.81758	-199.18102
342.50334	-190.40011
342.4624	-196.06876
342.9872	-190.49072
342.5652	-203.74381
342.66796	-206.58211
343.00174	-204.7844
342.9881	-209.92975
343.00993	-214.33581
343.351	-212.42369
343.2555	-219.2052
344.37235	-201.81185
343.98764	-214.34694
343.86122	-221.71459
345.16816	-200.55821
345.14542	-205.85977
345.55742	-202.53751
345.06903	-217.12357
346.03764	-202.69125
345.75297	-213.24648
345.7366	-218.42624
346.11404	-215.77173
346.4951	-213.03996
346.85164	-210.80915
347.6047	-200.67294
347.3646	-210.31467
347.53376	-211.81625
347.68928	-213.57899
347.7584	-217.06685
348.57968	-205.5729
348.11765	-219.65488
348.1031	-224.79081
347.75022	-236.69147
348.3323	-229.96469
349.64378	-208.70912
350.0658	-205.15385
350.07852	-209.78345
349.38822	-228.38387
350.2668	-215.76134
349.62832	-233.34462
350.44505	-221.92949
350.60057	-223.71516
350.938	-221.83709
351.58192	-213.89802
352.53598	-199.75424
350.90252	-237.1477
351.88387	-222.4576
352.0885	-223.26394
351.3491	-242.85365
352.89978	-216.81845
353.26084	-214.50981
352.32588	-237.98327
353.4482	-220.50616
352.59055	-242.42777
352.6242	-246.64454
354.12305	-221.63578
353.69467	-235.04915
354.55415	-222.8005
353.35816	-251.4717
354.67875	-230.03956
355.28902	-222.74234
354.65874	-240.17613
354.85337	-241.14197
355.12622	-240.59577
355.88747	-230.29144
355.81834	-236.5264
355.45364	-248.6652
355.25173	-257.54732
356.20033	-243.51635
356.5905	-240.5998
357.8256	-220.88043
358.32946	-215.70824
359.14982	-204.23961
358.42314	-223.55942
358.81422	-220.64624
359.7992	-205.89756
360.0948	-204.87248
359.4154	-223.2731
360.36673	-209.18478
359.5391	-230.54023
360.6132	-214.00183
360.37855	-223.54055
361.10887	-213.84886
360.7478	-225.92589
361.11888	-223.39122
362.06748	-209.36741
363.0561	-194.54384
361.99927	-220.45224
361.75734	-230.13902
361.8392	-233.3644
362.82964	-218.51404
363.84918	-203.0669
362.85874	-227.66138
363.82554	-213.25543
363.81007	-218.42962
364.13385	-216.85455
364.34668	-217.48221
365.22343	-204.88546
364.91784	-215.83116
365.49355	-209.23999
366.8478	-187.1143
366.98603	-189.23307
366.0547	-212.63707
366.524	-208.17136
367.06516	-202.26475
367.42895	-199.87283
367.54082	-202.52351
368.84776	-181.33833
367.34892	-216.06253
367.45988	-218.71045
368.3339	-206.18203
368.2657	-212.39559
368.45304	-213.52224
369.3307	-200.92025
368.90233	-214.3026
369.02694	-216.70438
369.4553	-213.02592
370.1629	-203.80479
370.4221	-203.48777
370.96598	-197.53635
369.67086	-228.17666
371.91003	-188.46366
369.75635	-236.20886
370.40573	-228.14055
371.4471	-212.28433
371.20245	-222.00398
371.0351	-230.21193
371.61809	-223.46286
372.52485	-210.26367
372.1474	-222.6396
372.7695	-215.12257
373.44617	-206.49979
372.96778	-220.8932
373.00325	-225.06288
372.66764	-236.60207
373.38978	-227.09791
373.2106	-235.51025
373.5917	-232.80472
373.8909	-231.6909
374.28018	-228.81472
374.6167	-226.97486
375.40886	-216.06547
375.61531	-216.82366
374.91682	-235.58724
375.13692	-236.0782
375.67898	-230.1313
376.10553	-226.51984
376.04642	-232.54446
376.07006	-236.94752
376.53754	-232.50206
376.83859	-231.37046
377.39156	-225.23783
376.36656	-250.49046
378.1901	-219.06114
377.99273	-227.8416
377.9518	-233.5312
378.0846	-235.74134
378.75853	-227.18943
379.1196	-224.85361
378.4975	-242.10228
378.77672	-241.4107
378.88313	-244.16164
379.49704	-236.80113
380.48566	-221.97476
379.99544	-236.6011
379.41064	-253.10778
379.8481	-249.2611
380.77306	-235.68994
380.67938	-242.4293
380.8731	-243.43136
380.29467	-259.83082
380.97315	-251.19104
381.58342	-243.89424
382.0691	-239.078
381.21235	-261.00283
381.5434	-259.2724
382.36468	-247.78088
382.51656	-249.63506
383.1705	-241.4606
383.3815	-242.13487
383.23688	-249.8757
383.70527	-245.3999
383.75893	-249.20427
384.17457	-245.78536
383.84806	-257.1641
384.24187	-254.18043
384.90126	-245.91298
384.31008	-262.53674
384.4829	-263.96793
384.84305	-261.66155
384.51108	-273.13382
384.79303	-272.39153
385.8644	-255.9061
385.4806	-268.4251
385.40966	-274.68672
386.70296	-253.8045
386.9258	-254.22076
385.95627	-278.40014
386.76754	-267.10065
386.78573	-271.62436
387.25412	-267.16637
387.5106	-266.90608
387.72615	-267.49458
388.26275	-261.66083
387.82346	-275.2736
389.21772	-252.36108
388.50558	-271.41964
388.2209	-281.94683
388.5356	-280.54667
389.11313	-273.9108
389.09403	-279.15711
388.9867	-286.1591
389.58242	-279.14523
389.9717	-276.27187
389.55423	-289.44194
389.72885	-290.83652
389.96077	-291.0641
390.6338	-282.5367
390.31275	-293.7832
390.73294	-290.29104
391.084	-288.1754
391.16495	-291.4084
392.14083	-276.8507
391.78522	-288.79324
392.57102	-278.0162
391.8598	-297.02704
391.96894	-299.72777
392.7984	-288.0706
393.01213	-288.67847
393.16038	-290.5911
393.32954	-292.0786
393.6515	-290.53504
393.82522	-291.94488
394.07988	-291.73136
394.26268	-292.96027
393.92162	-304.6083
394.30543	-301.8209
394.1681	-309.43154
394.8284	-301.15715
395.23857	-297.8397
395.90068	-289.52302
396.1999	-288.42784
395.94616	-298.355
395.32407	-315.58553
395.9798	-307.40707
396.87203	-294.4901
396.29722	-310.80835
396.12078	-319.1832
396.95024	-307.52803
396.6001	-319.37608
396.8611	-319.03677
397.9325	-302.56236
398.50457	-296.02598
398.1535	-307.90367
398.2772	-310.27977
398.11803	-318.32909
397.91794	-327.1664
398.81107	-314.25518
399.2831	-309.72402
399.03662	-319.483
399.1021	-323.05286
399.43407	-321.29266
399.57504	-323.35606
400.2135	-315.50448
399.89246	-326.77572
399.93884	-330.70607
400.82014	-318.0202
400.79195	-323.4542
400.92746	-325.61662
401.25215	-324.01362
401.6105	-321.7357
401.59776	-326.86395
401.10663	-341.4855
401.6405	-335.72836
401.54956	-342.39972
402.15528	-335.20955
402.1962	-339.2423
402.8083	-331.93626
402.21894	-348.53823
402.58638	-346.07553
404.03611	-322.08328
403.31398	-341.3106
403.7387	-337.7306
404.47267	-327.95702
404.32988	-335.67793
404.389	-339.3537
403.81056	-355.7498
404.22347	-352.39767
403.70415	-367.5966
404.88285	-348.9909
404.9056	-353.38749
405.41855	-348.05345
405.37944	-353.67842
405.04293	-365.25297
406.01336	-350.78118
406.51813	-345.61073
405.88966	-362.96666
406.40353	-357.61763
406.87829	-353.03363
406.68365	-361.7531
406.81826	-363.9538
406.8983	-367.21687
407.19843	-366.10778
408.2698	-349.63327
407.61952	-367.44727
408.02607	-364.21413
408.14612	-366.69107
408.15522	-371.38262
408.39532	-371.44196
407.82234	-387.73043
409.07653	-367.6136
409.35393	-366.95882
408.7191	-384.46274
409.01742	-383.39454
409.14202	-385.76103
409.07562	-391.95905
410.47534	-368.95068
410.53173	-372.68927
410.42532	-379.67096
410.27434	-387.52637
410.98374	-378.2847
411.1893	-379.04008
411.4194	-379.33845
411.17474	-389.05323
411.1793	-393.82922
411.5458	-391.39864
411.49397	-397.2884
411.30662	-405.89135
413.00373	-376.95774
412.76272	-386.6208
413.06103	-385.54906
413.77226	-376.25947
413.6813	-382.91142
413.0192	-400.97894
413.8905	-388.46726
413.69222	-397.29658
414.49167	-386.25203
414.85	-383.9594
414.80453	-389.7386
415.14286	-387.85497
415.18652	-391.86715
415.11012	-398.2331
414.7045	-411.19644
415.0883	-408.4031
415.3093	-408.87263
414.98734	-420.14234
416.2388	-400.07903
415.85682	-412.57167
415.50666	-424.3896
416.36068	-412.2606
416.76176	-409.13112
416.74357	-414.3627
417.26017	-408.93403
[truncated: 4,143 more rows]
