# Supplementary material for: Staphylococcus aureus vWF-binding protein triggers a strong interaction between clumping factor A and host vWF
Source: Commun Biol. 2021 Apr 12;4:453. doi: 10.1038/s42003-021-01986-6 (PMC8041789; doi:10.1038/s42003-021-01986-6)
Supplement: Supplementary file 3 — Supplementary Data 1 [file 42003_2021_1986_MOESM3_ESM.zip › Supplementary Data 1/Fig S1 cell 6 curve_3.tsv]

x	y
-51.219633	259.30966
-51.571607	247.42056
-51.09867	251.96242
-50.948604	250.10766
-50.91768	245.8565
-51.067747	237.98988
-49.7508	259.33844
-50.311957	243.29214
-50.084584	242.9559
-49.8945	241.85898
-49.598004	242.90822
-49.395187	242.07517
-49.775355	229.63104
-49.37427	232.75785
-49.742614	220.55227
-49.150533	227.46964
-48.825843	229.05092
-48.660315	227.49183
-48.41566	227.49717
-48.782187	215.33247
-48.718523	211.7214
-48.242857	216.32904
-47.69898	222.28959
-48.358363	204.30313
-48.12917	203.99549
-47.990017	201.89038
-47.05233	215.6994
-46.047337	230.84087
-46.355655	219.81815
-46.5803	210.49631
-46.116458	214.86636
-46.52664	201.81003
-47.242413	182.68359
-46.587576	190.863
-45.777217	202.11754
-45.236977	208.00449
-45.7563	192.81336
-46.009138	182.91242
-45.441613	189.34021
-44.484825	203.52867
-44.290193	202.52935
-44.175597	199.93561
-43.565326	207.23297
-43.588972	201.89474
-43.669917	195.40271
-42.865924	206.5442
-42.537597	208.20833
-42.51213	203.84573
-43.168786	185.9163
-43.165148	181.10641
-42.595804	187.5734
-41.820005	198.15334
-42.292942	183.86623
-42.507583	174.72723
-41.657206	186.80665
-41.820915	178.66797
-41.27249	184.72789
-41.518053	174.96549
-41.154255	177.33298
-41.258847	170.36703
-40.826837	174.13039
-40.54944	174.77401
-40.339348	174.09099
-40.021934	175.53063
-40.433935	162.45998
-39.820936	169.80946
-38.73318	186.60339
-39.011486	176.18583
-39.76091	156.38991
-39.750905	151.72101
-39.230674	157.20042
-38.527634	166.3576
-38.937817	153.30988
-37.733646	172.41676
-37.927368	163.68398
-37.825505	160.84208
-38.401215	144.50893
-37.278898	161.99822
-36.837793	165.91578
-37.27344	152.37396
-37.70454	138.91266
-37.087904	146.32869
-36.793228	147.33789
-37.0206	137.93293
-36.162948	150.14817
-35.73003	153.89774
-34.91967	165.15045
-35.07792	157.13691
-34.99243	153.97775
-34.90148	150.92125
-34.460374	154.83516
-34.496754	149.24463
-34.011993	154.01057
-34.62681	136.91655
-33.87102	147.09754
-34.30303	133.61781
-34.202078	130.7548
-33.329872	143.25655
-32.658665	151.75416
-33.4763	130.62151
-32.336704	148.44062
-32.519512	139.93545
-32.851478	128.45237
-32.517693	130.22831
-32.603186	123.6642
-32.509508	120.66248
-31.91015	127.7216
-31.519978	130.61126
-31.78737	120.42545
-31.48178	121.6603
-32.014743	106.17299
-30.807843	125.32853
-30.556823	125.45442
-29.979294	132.08841
-30.07661	125.29074
-30.12936	119.37569
-29.630959	124.42523
-29.048882	131.15069
-28.786948	131.47872
-29.01705	122.05253
-29.140741	114.717666
-28.47863	123.02888
-28.535018	117.02982
-27.515474	132.46194
-27.724658	123.43541
-27.836526	116.351796
-27.176233	124.6146
-25.697394	149.19461
-26.792426	122.52131
-26.593247	121.62174
-26.435904	119.89519
-26.346774	116.79901
-25.84837	121.85108
-25.43546	125.19415
-25.117137	126.67319
-25.828362	107.642825
-24.598725	127.26278
-24.911591	116.16096
-24.48231	119.84447
-23.506422	134.4205
-25.252652	94.77853
-24.04848	113.87724
-23.287233	124.16675
-23.516426	114.73649
-23.729248	105.648996
-23.317247	108.96672
-23.838387	93.728025
-22.401386	117.47472
-22.785192	104.95573
-22.589651	103.98521
-22.467779	101.53926
-22.294975	100.114236
-22.532353	90.50992
-22.296794	90.33444
-21.810214	95.176374
-21.244508	101.56104
-21.722903	87.1724
-20.218598	112.250396
-20.429601	103.18442
-20.7552	91.84279
-20.631509	89.435244
-20.453248	88.09945
-19.44189	103.38165
-19.18814	103.57678
-19.24362	97.598526
-19.265448	92.290287
-18.508748	102.48764
-18.934392	89.14122
-18.638806	90.17825
-18.571503	86.64289
-18.655177	80.09812
-17.990336	88.47605
-18.144041	80.54204
-17.179977	94.8885
-17.290935	87.806665
-17.220904	84.32797
-17.365513	76.56379
-16.248654	93.954726
-16.249563	89.076885
-15.829377	92.56022
-16.29231	78.467996
-16.50877	69.29521
-16.234102	69.899996
-14.8944155	91.70385
-14.961719	85.49226
-15.591999	68.08483
-15.109057	72.829
-15.30096	64.13991
-15.543796	54.431355
-14.763448	65.11353
-14.2877825	69.69729
-14.698874	56.66119
-13.475604	76.15556
-12.885342	83.041046
-12.823496	79.401624
-13.50016	61.05511
-13.296433	60.2541
-13.150914	58.27392
-11.926734	77.77768
-11.729374	76.84209
-12.417861	58.27558
-12.877156	44.25697
-11.640243	64.02008
-11.504729	61.843766
-11.506548	56.953105
-11.2819025	56.549196
-10.677998	63.70821
-10.371498	64.94654
-9.925846	68.94642
-9.950402	63.60936
-10.168681	54.37685
-9.50384	62.75365
-9.550225	56.961255
-9.913113	44.87723
-9.012713	57.924242
-8.9763335	53.777982
-8.864466	51.14708
-8.966329	44.25331
-8.828086	42.14598
-8.056834	52.620852
-8.2887555	43.1358
-8.250557	39.027583
-8.095033	37.25855
-6.5379786	63.39579
-6.8635777	52.051207
-7.573893	33.03724
-6.906324	41.461425
-7.646652	21.853405
-6.1114256	47.561337
-6.832655	28.319265
-6.06777	38.699287
-6.1332535	32.530006
-5.4092957	42.061972
-6.3169714	19.120936
-5.733076	25.89215
-4.909983	37.405072
-5.242858	25.911162
-5.29379	20.032226
-4.527086	30.41297
-4.5452757	25.21031
-4.8099387	15.06711
-4.0250447	25.823082
-4.4106705	13.276835
-3.974113	17.112778
-3.0391523	30.853098
-3.4502439	17.802811
-2.9727591	22.441009
-3.2974488	11.109235
-2.1724038	28.646021
-2.2287925	22.655966
-2.5798574	10.792985
-1.9586726	18.31107
-1.6321641	19.928694
-1.2538143	22.59022
-1.4711835	13.402327
-0.957319	18.775074
-0.06055721	31.757364
-0.16333011	24.848151
-0.9318532	4.6694064
-0.7026605	4.370141
0.082233456	15.138616
0.673405	22.034907
0.6197448	16.08941
-0.1824295	-4.7273253
0.24048552	-1.1941186
0.9980946	9.030415
1.7429708	18.983249
0.45603576	-11.487067
0.7261557	-10.976004
1.4792173	-0.8606207
1.710229	-1.1237628
2.1713429	3.1978376
1.2254683	-20.519773
2.495123	-0.092476184
2.2259126	-10.332723
2.4341869	-11.031491
2.506037	-14.482799
2.7234062	-15.014514
2.73432	-19.682379
3.0444578	-18.361724
2.5487832	-33.100574
3.9612282	-9.844859
4.1367607	-11.224941
3.9912416	-18.979133
3.6483623	-30.664516
4.1895114	-24.774625
5.48827	-3.7714133
4.9143787	-20.066447
4.674272	-29.713752
5.0726308	-26.649327
5.2045075	-28.895563
5.790222	-22.086966
6.0230527	-22.324517
5.8939045	-29.75786
6.343195	-25.69216
6.6215002	-25.000935
7.0744286	-20.852852
7.734722	-12.576349
8.166732	-8.8488305
7.581018	-25.373068
8.252225	-16.878257
7.922078	-28.309091
8.601471	-19.639564
8.269505	-31.121217
8.2003835	-37.373545
8.785189	-30.594697
9.615557	-18.923816
9.447301	-27.140443
9.50187	-30.927778
8.666954	-52.429318
9.543707	-39.809954
9.706507	-41.44521
10.0775805	-38.930484
10.262208	-40.12639
10.962519	-31.03619
10.548699	-44.140597
10.758792	-44.843556
11.403624	-36.85841
11.898389	-31.860948
11.767422	-39.349534
13.4345255	-11.018849
14.703271	9.386674
14.65052	3.4736756
15.033416	6.2230715
14.353115	-12.1967705
15.797392	11.719338
15.515448	1.2213635
14.74056	-19.086878
14.98976	-18.990651
16.414939	4.5295863
16.57501	2.851724
16.453138	-4.4458014
16.434038	-9.703115
16.528626	-12.6633036
16.550453	-17.102332
17.935614	5.6059406
18.253937	7.0901115
17.32989	-16.180073
17.45631	-18.53228
18.80782	3.5045053
18.651386	-4.470526
18.281222	-16.716283
18.353072	-20.156914
18.798724	-16.14941
19.300765	-11.008875
18.77053	-26.440572
19.570885	-15.363464
19.073392	-30.136924
20.058375	-15.391842
20.014719	-21.135777
20.564054	-15.06354
20.531312	-20.558825
21.006068	-15.99155
20.51585	-30.626588
21.14795	-22.886436
21.083375	-29.04401
20.608619	-43.364024
21.27164	-35.041726
22.012879	-25.124697
21.517204	-39.874035
22.778673	-19.627026
22.362125	-32.786322
22.133841	-42.187365
22.069267	-48.34302
23.542649	-23.878365
23.489898	-29.789185
23.624503	-31.967887
23.764565	-34.059883
24.019224	-33.855512
24.704073	-25.071738
24.193847	-40.107705
24.106535	-46.725332
24.011038	-53.48151
24.56765	-47.260088
25.667228	-30.242236
26.674039	-15.057195
25.6836	-39.634847
26.382091	-30.59484
25.846399	-46.14552
25.438945	-59.11657
25.433488	-64.088436
26.827744	-41.191082
26.107424	-60.421494
26.107424	-65.273814
27.385264	-44.700126
27.651746	-44.260002
28.392074	-34.367842
27.96825	-47.672623
28.744958	-37.085425
28.066475	-55.462135
27.886395	-63.908906
28.386618	-58.82686
28.59762	-59.497275
29.014169	-56.048218
28.918672	-62.81948
28.865921	-68.75199
28.288392	-85.12078
28.801347	-79.753044
30.063728	-59.484494
30.334757	-58.96052
29.80725	-74.31676
31.925463	-37.02024
31.170583	-56.909078
30.231075	-80.50367
31.01142	-69.817055
31.146936	-71.986764
31.89363	-61.994306
32.443875	-55.88824
32.07462	-68.10981
32.935002	-55.839465
33.33245	-52.802575
32.56029	-73.028035
33.58438	-57.506257
33.737177	-59.34008
33.537997	-68.173724
33.31699	-77.438715
33.94545	-69.79303
33.816303	-77.213035
34.192833	-74.59604
34.606654	-71.229085
33.970917	-88.7519
34.6303	-80.47961
35.182364	-74.36186
35.325154	-76.38467
35.37063	-80.332664
36.03456	-71.98691
36.173713	-74.080894
35.62074	-89.945586
35.427018	-98.68016
36.41291	-83.9274
36.441104	-88.23521
36.57753	-90.37866
36.763975	-91.53424
37.829903	-75.17777
37.838088	-79.87414
37.04046	-100.62942
37.66983	-92.96194
38.313754	-84.99982
38.209162	-91.95132
39.499735	-71.1105
39.931745	-67.38451
38.998603	-90.83128
39.233253	-91.02374
39.24144	-95.73593
39.998138	-85.513416
39.59978	-98.31646
40.306457	-89.12529
40.710272	-85.9277
41.026777	-84.50337
40.98767	-90.15557
40.989487	-94.98414
41.55974	-88.48479
41.174115	-101.04219
41.336005	-102.68707
42.306436	-88.21189
41.421497	-110.710004
42.293703	-98.2088
42.449226	-99.978616
42.687514	-100.10224
43.1459	-95.84036
42.596564	-111.65605
43.372363	-101.06228
43.750713	-98.392176
43.492417	-108.405715
44.489223	-93.41109
44.613824	-95.803136
44.792085	-97.12013
45.739778	-83.1115
44.96125	-103.485935
45.373252	-100.154635
46.00899	-92.33877
46.156327	-94.275136
47.982592	-62.77686
46.85118	-90.17327
46.794792	-96.160656
47.61061	-84.7832
47.353222	-94.783854
48.65016	-73.81778
49.006683	-71.58963
48.43916	-87.77008
48.701093	-87.40807
48.95666	-87.17473
48.827513	-94.624086
48.54375	-105.131695
49.358658	-93.76939
49.44142	-96.9989
48.97394	-111.16052
49.23133	-110.912154
49.451426	-111.40381
50.518263	-95.00423
51.126715	-87.76264
51.20766	-91.024015
50.654688	-106.90341
52.21811	-80.62992
51.797922	-93.86184
51.60602	-102.559364
52.224475	-95.10061
52.544618	-93.598164
52.00165	-109.28497
52.813828	-97.9595
52.741978	-104.25914
51.932528	-125.2519
53.181264	-105.23537
54.057107	-92.66889
54.0371	-97.93811
54.367245	-96.21685
54.076207	-106.8853
55.380422	-85.784546
55.13486	-95.52679
55.574144	-91.664884
54.005266	-127.7662
55.22308	-108.395876
55.11576	-115.383245
55.58051	-111.001354
55.302205	-121.41287
55.81425	-116.077446
57.498635	-87.393
56.881998	-104.553054
57.2558	-101.95924
57.836058	-95.28505
56.64462	-123.88673
56.93111	-123.01869
57.304913	-120.44594
57.43588	-122.72748
58.075255	-114.84298
58.27898	-115.654604
58.636413	-113.40047
59.024767	-110.52317
58.44542	-126.93437
59.14391	-117.89568
59.225766	-121.12292
59.23668	-125.77293
59.213033	-131.12957
60.25713	-115.178096
60.58273	-113.57635
61.130244	-107.5339
60.54635	-124.02462
60.62093	-127.41781
61.10114	-122.72003
60.77281	-134.10577
61.24575	-129.57427
62.63546	-106.766596
62.54542	-113.40988
62.72641	-114.6742
61.777804	-138.43873
62.568155	-127.55548
63.04928	-122.84787
62.60908	-136.4803
64.006066	-113.512325
63.3676	-131.10808
64.97286	-104.01713
65.38577	-100.65489
64.80915	-116.996
64.49719	-128.07976
65.29846	-117.00363
65.52492	-117.3485
66.78639	-97.09532
66.20977	-113.44332
66.49626	-112.59018
68.56536	-76.25805
67.807754	-96.22352
68.12153	-94.82259
68.34072	-95.32958
68.31434	-100.72161
69.138345	-89.17885
69.15017	-93.805935
68.94553	-102.75744
69.43211	-97.92789
69.769534	-96.07833
69.89686	-98.41837
70.237014	-96.4936
70.25066	-101.08714
70.64083	-98.18624
70.7718	-100.44478
70.47621	-111.19101
71.25292	-100.60487
71.14196	-107.67339
71.117405	-113.0377
72.47801	-90.81021
71.11468	-122.81626
71.547596	-119.06236
71.88775	-117.16458
73.45117	-90.87131
72.60261	-112.6423
72.93912	-110.80581
73.081004	-112.85066
73.6076	-107.2292
73.403875	-116.14615
74.31883	-102.792004
74.809044	-97.900785
74.266076	-113.569466
74.30064	-117.76503
75.85587	-91.649716
75.42295	-105.13784
75.26743	-113.094784
75.580296	-111.74716
76.34245	-101.41319
78.45885	-64.14864
79.595715	-46.382512
79.665746	-49.82651
79.021824	-67.52878
80.1305	-50.316893
79.98043	-58.15963
80.66801	-49.352956
80.674376	-54.09878
80.95177	-53.421146
80.097756	-75.30307
81.40561	-54.128
81.96768	-47.79391
81.08365	-70.26771
82.07409	-55.42112
82.14503	-58.863574
82.152305	-63.575686
83.7321	-36.993016
82.90355	-58.346605
83.10273	-59.25776
83.089084	-64.39721
84.43241	-42.505912
84.48516	-46.32084
84.125	-58.37161
83.94583	-66.78466
84.75801	-55.492055
84.601574	-63.479874
84.58702	-68.6234
85.15364	-62.20994
84.98174	-70.489115
85.86486	-57.759682
86.327795	-53.414505
86.130434	-62.202916
85.824844	-73.16606
86.76799	-59.24624
87.100865	-57.479566
87.065395	-63.06574
87.74388	-54.410688
87.660204	-60.94422
88.58789	-47.33412
87.79026	-68.08761
87.7939	-72.8786
88.54969	-62.69755
88.44237	-69.7072
88.33414	-76.71644
88.42509	-79.77384
89.0772	-71.6631
90.18314	-54.485663
89.442814	-74.111384
90.68791	-54.16802
90.48055	-63.15874
91.18995	-53.902813
89.655636	-89.32056
91.64561	-54.56209
91.38095	-64.70964
91.19996	-73.1571
92.00304	-62.036445
92.176755	-63.45754
92.60513	-59.786946
93.58738	-45.08251
93.17902	-58.087986
93.294524	-60.653274
93.88115	-53.841143
92.62241	-83.779476
93.54191	-70.326155
93.16174	-82.76613
94.49233	-61.130496
94.41866	-67.453765
94.40047	-72.69478
95.22265	-61.17058
95.49732	-60.57152
95.88204	-57.780055
95.15262	-77.17201
95.560075	-73.91828
96.31041	-63.85243
95.80109	-78.8419
96.25402	-74.711654
97.23991	-59.945694
97.31813	-63.241204
97.63736	-61.75928
97.28266	-73.69739
98.14395	-61.39142
98.331306	-62.539925
97.90748	-75.83479
99.01252	-58.69289
97.91476	-85.425465
98.06937	-87.20704
99.59732	-61.64648
98.996146	-78.4928
99.017974	-82.89965
98.86336	-90.859494
100.403135	-65.06196
101.373566	-50.597467
101.048876	-61.93277
100.204865	-83.608634
101.00067	-72.62792
101.54819	-66.58518
101.27716	-76.832894
102.08934	-65.54239
102.66232	-58.99337
102.275784	-71.55493
102.60229	-69.9241
103.175275	-63.3867
102.91334	-73.454916
103.60274	-64.6054
103.23894	-76.712504
104.02838	-65.84435
104.22665	-66.77272
103.95107	-77.116806
104.78599	-65.350926
104.685945	-72.216656
105.33078	-64.22624
104.95061	-76.679496
105.12523	-78.06841
105.37443	-77.97137
105.587254	-78.60013
106.23118	-70.65066
106.684105	-66.48487
106.856	-67.93723
106.612255	-77.64613
106.82508	-78.265505
108.270264	-54.35839
106.96423	-85.23435
107.95558	-70.360995
107.74094	-79.500045
107.78823	-83.419986
108.267535	-78.74303
109.51809	-58.7179
108.88872	-76.09566
108.99786	-78.79863
109.76547	-68.3582
109.474435	-79.037304
109.310726	-87.17164
110.500345	-68.32699
109.926454	-84.622254
109.49626	-98.073286
109.91554	-94.57239
110.034684	-97.075036
111.528074	-72.193834
110.89052	-89.75071
110.335726	-105.67858
111.830936	-80.75748
112.88231	-64.69228
112.586726	-75.445095
112.64675	-79.10263
112.59764	-84.95361
112.984175	-82.13559
113.55625	-75.58923
113.85274	-74.56232
112.97053	-96.98457
113.90549	-83.237375
113.69176	-92.36784
114.15106	-88.07521
114.32932	-89.399786
114.5958	-88.96506
115.71266	-71.562936
115.430716	-82.060005
115.4389	-86.749496
115.77814	-84.8583
116.08282	-83.674394
116.41661	-81.87331
116.509376	-84.90907
116.16468	-96.64337
117.90909	-66.7487
117.11601	-87.41622
117.0096	-94.384715
117.83087	-82.91584
117.52619	-93.84246
118.9923	-69.50772
118.799484	-78.215635
119.22968	-74.51798
118.41477	-95.61096
119.03686	-88.085324
118.924085	-95.200896
119.28152	-92.94674
119.55892	-92.29058
120.69579	-74.50711
119.7299	-98.615685
120.65941	-84.97971
120.20284	-98.922766
121.00774	-87.75772
120.32108	-106.3099
120.50934	-107.41664
121.1851	-98.828785
120.89315	-109.495274
121.50342	-102.221516
121.36427	-109.866824
123.58889	-70.41269
124.4229	-58.680526
123.93268	-73.28522
125.1614	-53.694372
125.24599	-56.8755
125.41334	-58.3969
125.7644	-56.291808
126.1191	-54.100134
125.56977	-69.87704
126.3292	-59.640425
127.05316	-50.073473
126.86216	-58.740526
128.00812	-40.80027
127.05588	-64.609894
128.11635	-48.372407
127.8435	-58.679124
129.08133	-38.881395
128.21185	-61.071634
127.69071	-76.30118
128.80848	-58.904735
129.19956	-55.995278
129.52698	-54.322144
129.96536	-50.46106
130.57017	-43.3046
129.92807	-60.937914
131.36871	-37.12462
131.08222	-47.680263
130.82119	-57.74732
131.10677	-56.94017
131.49513	-54.049192
131.82073	-52.439154
131.41236	-65.426366
131.59517	-66.657985
131.12587	-80.87197
131.91622	-69.99448
132.75478	-58.17452
132.3164	-71.776106
132.80298	-66.92584
134.27272	-42.54095
134.0208	-52.41443
133.456	-68.51806
134.10174	-60.54006
134.82297	-51.028317
135.00578	-52.268755
135.7934	-41.45454
135.91072	-43.958392
135.6779	-53.470273
136.51918	-41.578668
137.00121	-36.840624
136.16811	-58.319356
136.67652	-53.039146
137.32044	-45.08518
137.25132	-51.319112
138.6001	-29.324623
138.27086	-40.755316
138.169	-47.646827
138.74653	-41.010754
139.45048	-31.857468
139.17854	-42.133703
139.78881	-34.856992
140.44001	-26.75015
139.57053	-48.9214
140.9375	-26.573185
140.32723	-43.583734
141.05301	-34.001857
140.95842	-40.742673
140.57916	-53.17105
140.59462	-57.736222
140.77288	-59.04347
142.48637	-29.7809
142.60642	-32.256853
141.91703	-50.843864
141.80425	-57.958867
142.95112	-39.975932
143.53047	-33.320426
144.02887	-28.265964
143.7915	-37.851153
143.24398	-53.62171
143.80787	-47.247442
143.79786	-52.32017
144.2517	-48.151056
144.56911	-46.688618
143.91246	-64.62647
144.00614	-67.624024
144.49999	-62.66179
145.31672	-51.270363
146.04795	-41.5531
145.88606	-49.65864
146.12071	-49.833245
146.3881	-49.375573
147.0484	-41.108342
147.86694	-29.65531
147.20392	-47.729803
147.03839	-55.877112
147.25485	-56.45252
148.22528	-42.000528
147.80237	-55.27347
148.94924	-37.305412
147.96517	-61.77656
149.51313	-35.80172
149.5386	-40.157124
148.87375	-58.25782
149.43855	-51.87597
149.90421	-47.486542
150.55905	-39.295324
150.63362	-42.679325
149.85783	-62.978366
149.8933	-67.14373
150.73094	-55.346006
151.99878	-34.945356
151.43944	-50.961447
150.97469	-65.07011
152.34075	-42.734635
153.00104	-34.459574
152.63724	-46.549542
152.13793	-61.37605
151.8005	-72.94874
152.83824	-57.154215
153.32755	-52.27353
153.09381	-61.78302
153.19385	-64.67186
153.18385	-69.719425
153.73227	-63.669806
154.62903	-50.68386
154.06242	-66.8222
155.51397	-42.79831
155.08105	-56.25922
155.21839	-58.40336
155.6895	-53.898316
155.97236	-53.119467
155.93052	-58.81412
156.30887	-56.155684
156.69632	-53.297766
156.82365	-55.636558
156.96916	-57.58689
156.99554	-61.9294
157.07376	-65.25751
157.09922	-69.59534
158.08966	-54.740913
157.87411	-63.88656
158.0742	-64.77412
159.03736	-50.4721
158.67265	-62.58221
158.81544	-64.616215
159.67855	-52.28168
160.63079	-38.190437
158.97096	-76.116446
160.14967	-57.493614
160.35249	-58.33593
160.38068	-62.63109
161.6285	-42.65137
161.41932	-51.681406
160.87272	-67.41485
161.38021	-62.19068
161.41296	-66.385134
162.56165	-48.394462
161.85406	-67.351354
162.23696	-64.58116
163.05187	-53.224158
163.26196	-53.894524
162.77538	-68.44794
164.0232	-48.473014
164.29605	-47.88803
163.94044	-59.8423
164.58073	-51.951127
164.50797	-58.27604
164.71715	-58.97989
164.1478	-75.18043
165.0473	-62.136046
164.568	-76.53185
165.21373	-68.540236
166.03774	-56.99941
166.24055	-57.824023
165.54297	-76.581706
166.29876	-66.38219
166.74987	-62.2872
167.15823	-59.02063
166.4743	-77.497446
167.7494	-56.972857
167.67937	-63.211984
167.34559	-74.74171
167.91675	-68.222435
168.38332	-63.795955
168.73985	-61.56668
169.59022	-49.484306
168.80897	-69.91998
168.80078	-74.93473
169.36922	-68.48854
169.3001	-74.74776
169.7694	-70.25053
169.74393	-75.63545
170.21686	-71.066764
170.58612	-68.57831
170.8235	-68.72819
171.32554	-63.58552
170.62978	-82.304295
171.16183	-76.56739
171.12818	-82.11601
171.7148	-75.30714
172.26505	-69.20274
172.51152	-69.154134
172.47696	-74.70712
173.44921	-60.217796
173.82028	-57.698575
174.10223	-56.932677
173.56017	-72.599315
173.82756	-72.13877
174.20318	-69.52978
174.25775	-73.313876
173.94306	-84.431136
174.95078	-69.230274
175.20726	-68.977976
175.47374	-68.538696
175.67292	-69.45436
175.56378	-76.481134
176.96895	-53.36913
176.42326	-69.092045
176.99351	-62.60658
176.13313	-84.584985
176.4651	-82.84486
176.83435	-80.364694
177.34094	-75.144856
177.04717	-85.86124
177.49282	-81.835656
177.40187	-88.52418
178.8607	-64.343704
178.23133	-81.726084
178.27772	-85.684806
178.60604	-83.99427
179.40276	-73.00085
179.9048	-67.8672
179.64014	-78.001966
179.91117	-77.480085
180.17401	-77.10183
180.57692	-73.93943
180.9971	-70.45385
181.31452	-68.97713
181.16263	-76.87423
181.83475	-68.34357
182.02847	-69.35811
182.02756	-74.23501
181.90478	-81.54768
182.10032	-82.519235
182.18309	-85.73805
181.94116	-95.430025
182.82337	-82.712955
184.04846	-63.18657
183.13078	-86.3289
183.0653	-92.485145
183.9084	-80.57204
185.2399	-58.90179
184.15214	-85.442195
184.35223	-86.32427
184.74604	-83.34652
184.0721	-101.63501
185.24354	-83.16418
184.83063	-96.25857
185.76377	-82.524716
185.41179	-94.41542
186.75875	-72.46229
187.20532	-68.41465
186.86517	-80.06688
186.73238	-87.55694
187.32082	-80.71505
187.29172	-86.17367
187.31718	-90.51956
187.38722	-93.9929
188.96064	-67.507853
188.73781	-76.81618
188.52954	-85.82205
188.80876	-85.12745
189.47905	-76.66671
189.23258	-86.41656
189.52544	-85.467904
189.12162	-98.36161
190.17573	-82.229
190.73961	-75.882974
190.5559	-84.38944
189.49451	-110.40751
190.86421	-87.986
191.30441	-84.08966
190.66594	-101.67182
190.86058	-102.652865
191.24529	-99.85247
192.43582	-81.012586
192.59134	-82.78291
192.2903	-93.62672
192.69957	-90.361094
193.13886	-86.472614
191.7828	-118.32976
193.24891	-94.00783
193.32076	-97.43354
193.41262	-100.48083
193.9665	-94.32108
194.01743	-98.15007
194.22934	-98.808274
194.30847	-102.0896
194.26754	-107.76822
194.36213	-110.74989
194.16841	-119.4751
195.12429	-105.30968
196.12018	-90.33988
195.35894	-110.36794
195.62997	-109.826245
195.55902	-116.107235
196.02923	-111.61525
196.29299	-111.21804
196.08835	-120.16217
196.8205	-110.43157
198.2393	-87.04774
197.67269	-103.19778
197.81912	-105.153886
198.26295	-101.179294
199.2634	-86.119306
198.57036	-104.78068
197.80002	-124.97516
198.52125	-115.49404
199.38982	-103.05512
199.59627	-103.81113
198.28114	-134.8704
199.61446	-113.16854
199.51351	-120.05667
201.30067	-89.324055
199.76635	-124.75489
199.9528	-125.90289
201.49257	-100.10069
200.85865	-117.58979
201.32795	-113.106725
201.20699	-120.39003
202.10011	-107.44694
203.02598	-93.875865
201.84454	-122.28722
202.48847	-114.30909
204.20741	-84.956556
203.90364	-95.854664
203.87999	-101.20023
202.56304	-132.29134
202.90865	-130.27869
203.93274	-114.75735
204.48299	-108.65394
204.40386	-115.09929
203.80905	-131.79685
204.73674	-118.18582
206.30198	-91.89639
205.93	-104.16182
205.30881	-121.38884
204.88498	-134.69549
206.45386	-108.31187
206.84313	-105.42066
206.94681	-108.22449
206.38201	-124.35517
207.79991	-100.96225
207.78718	-106.083725
207.12234	-124.18215
208.09095	-109.77342
208.412	-108.228294
207.82902	-124.70432
208.36289	-118.94857
208.63119	-118.46293
208.99499	-116.09195
209.05956	-119.66614
209.69621	-111.84297
209.33514	-123.90976
209.98452	-115.83548
209.67256	-126.9149
210.98496	-105.630955
210.17097	-126.72273
210.81671	-118.712
211.21052	-115.74044
212.26371	-99.64161
212.19459	-105.869494
212.12547	-112.122374
211.56613	-128.12401
211.80078	-128.31702
211.96995	-129.79923
212.23643	-129.35977
212.37194	-131.54272
213.52155	-113.495296
213.49335	-118.93214
213.33237	-127.00226
213.58248	-126.89227
214.57747	-111.92641
214.80211	-112.325094
213.86533	-135.84645
214.3119	-131.80247
215.29324	-117.14636
215.44695	-118.9386
215.37328	-125.26598
215.81984	-121.23867
215.66977	-129.09374
216.17181	-123.971
217.00855	-112.160684
216.92306	-118.74292
216.91123	-123.81844
217.617	-114.649616
217.27958	-126.21411
217.62337	-124.2483
217.92623	-123.08009
218.44464	-117.61865
218.29457	-125.47385
218.7948	-120.35928
219.24136	-116.351664
219.34049	-119.24288
218.14087	-147.9767
219.3887	-128.0008
220.35822	-113.54573
219.39233	-137.66877
219.1013	-148.31106
219.5706	-143.83189
220.32911	-133.59794
220.54193	-134.22842
221.00123	-129.93863
221.4678	-125.51249
221.25771	-134.55545
221.74429	-129.71943
222.08808	-127.75477
221.41596	-146.00525
222.05533	-138.12827
222.5692	-132.76336
223.50143	-119.06551
222.68834	-140.11943
223.134	-136.11014
224.00893	-123.55279
224.59919	-116.67742
224.41547	-125.18672
224.49369	-128.49488
224.64285	-130.3891
224.82656	-131.59829
224.88295	-135.3205
225.44684	-128.96548
225.395	-134.878
225.99527	-127.76828
226.1326	-129.90725
226.05347	-136.34671
226.20263	-138.23644
225.23675	-162.32223
225.39045	-164.14539
226.77015	-141.53828
226.69921	-147.80227
226.95114	-147.65487
227.14669	-148.62604
227.33495	-149.73793
227.29402	-155.40966
227.76696	-150.86293
228.41452	-142.82689
228.83744	-139.28035
228.0007	-160.8069
229.58686	-134.07045
229.83788	-133.94703
229.74875	-140.56994
229.24125	-155.56068
230.2035	-141.24751
229.53229	-159.48035
230.17257	-151.60379
231.65869	-126.86474
230.75647	-149.69805
230.46543	-160.36297
230.89017	-156.77737
231.82695	-142.96864
231.5732	-152.88666
231.77965	-153.65241
231.62777	-161.52475
232.83194	-142.42105
232.23531	-159.16854
232.56	-157.56926
233.12298	-151.20581
233.44039	-149.76323
233.72961	-148.88062
234.40718	-140.24122
235.34942	-126.33429
234.3517	-151.05998
234.57544	-151.48635
235.02382	-147.41335
234.54179	-161.88326
235.3003	-151.63877
235.26938	-157.11256
234.99017	-167.5457
235.44855	-163.26894
235.86146	-159.92636
235.87147	-164.57273
236.39716	-158.97517
236.90284	-153.78403
237.58496	-145.06024
237.18933	-157.80892
237.46672	-157.12524
238.04789	-150.43906
237.99605	-156.31366
238.85187	-144.14529
238.71726	-151.68741
239.1511	-147.91564
238.6536	-162.69255
239.57583	-149.17462
239.49215	-155.72064
239.69042	-156.61863
239.97873	-155.7565
239.41485	-171.83287
240.71997	-150.72463
240.67722	-156.43967
240.93643	-156.13595
240.81092	-163.5034
241.54943	-153.64861
242.38162	-141.95803
241.51578	-164.04327
242.63537	-146.61873
241.6531	-171.05713
241.97325	-169.5335
242.88002	-156.34737
242.86638	-161.48176
243.17106	-160.27836
243.1738	-165.08324
243.4248	-164.95189
244.73994	-143.62524
244.1151	-160.94229
244.13512	-165.41857
244.3252	-166.47118
244.5926	-166.02839
244.80178	-166.70686
245.56212	-156.44513
245.72856	-157.97763
246.1742	-153.98043
245.6549	-169.19761
245.47845	-177.56556
246.0978	-170.10567
246.31063	-170.72181
245.71037	-187.55131
246.9582	-167.53952
247.90043	-153.65212
247.87678	-158.9898
248.47523	-151.9374
248.42794	-157.74598
248.74353	-156.32293
248.68987	-162.26338
248.46796	-171.52936
249.21738	-161.48724
250.13142	-148.122
249.65667	-162.45107
250.35425	-153.442
249.613	-173.0615
250.66257	-157.02294
250.46066	-165.90533
251.4138	-151.78642
251.30285	-158.84621
250.64074	-176.91669
251.8922	-156.85675
251.64664	-166.60559
252.79988	-148.50887
252.71984	-154.95184
252.2369	-169.4575
252.4852	-169.36254
252.91993	-165.58152
252.5325	-178.13731
253.95494	-154.68998
253.71938	-164.24498
253.70755	-169.34554
253.512	-178.1088
254.97994	-153.73444
254.7953	-162.26942
254.55157	-171.98191
254.71618	-173.58409
255.67843	-159.2883
255.38102	-170.0673
255.35192	-175.52117
256.03768	-166.71435
255.7812	-176.68518
256.30143	-171.1857
256.12226	-179.62738
256.78438	-171.29595
257.391	-164.08597
257.26277	-171.50907
258.2614	-156.47549
257.2573	-181.34166
258.52788	-160.90593
259.09358	-154.50576
257.72297	-186.65769
258.2914	-180.20617
258.3478	-183.94138
259.09085	-174.02152
259.34915	-173.74902
259.47102	-176.16189
259.45374	-181.38226
260.67065	-162.01253
260.37597	-172.7533
260.42417	-176.64345
260.49057	-180.1813
261.52557	-164.44476
261.54285	-168.95353
261.45463	-175.59239
261.0981	-187.53443
262.30774	-168.33351
262.94256	-160.54638
263.07262	-162.8277
262.45235	-180.03338
262.69427	-180.08085
264.0285	-158.38279
263.41732	-175.41159
263.23997	-183.81353
262.8116	-197.19311
264.12036	-175.9968
263.96847	-183.87564
264.56237	-176.92203
264.40594	-184.89382
264.62695	-185.36928
265.23085	-178.2143
265.86568	-170.42245
266.11852	-170.26722
266.3759	-169.9935
265.96481	-183.05692
266.7579	-172.11846
266.9889	-172.38762
266.68695	-183.26302
267.82382	-165.48699
267.62282	-174.36234
266.91797	-193.24521
266.92342	-198.01079
267.96388	-182.15167
268.415	-178.02676
268.37589	-183.65957
268.73604	-181.36914
268.66238	-187.71494
268.6451	-192.90132
269.14896	-187.74289
270.02662	-175.11725
270.05208	-179.47693
270.53866	-174.64892
270.5523	-179.25217
270.69055	-181.34154
270.28128	-194.37958
271.22897	-180.37839
271.54366	-178.95954
271.4527	-185.63659
270.8388	-202.72407
271.18077	-200.78587
271.90382	-191.24224
272.22578	-189.7056
273.4727	-169.72103
273.3017	-177.98911
272.79057	-193.04966
273.6255	-181.2845
274.18756	-174.94829
273.5782	-191.93959
274.35763	-181.296
274.79783	-177.37632
274.21666	-193.83592
274.0484	-202.03939
275.00155	-187.9303
274.8706	-195.4099
274.8042	-201.589
275.14616	-199.63675
275.18345	-203.75997
276.07567	-190.86414
276.79235	-181.4473
276.3176	-195.7737
276.51132	-196.7638
276.41582	-203.53622
277.22072	-192.3814
276.57225	-210.14801
277.3899	-198.74064
277.31167	-205.14729
277.40717	-208.11372
278.66955	-187.84095
277.14887	-222.98546
278.87236	-193.53644
278.54495	-204.90559
279.1443	-197.85253
278.83053	-208.95491
278.42762	-221.85498
279.1834	-211.65268
280.1893	-196.48692
279.8619	-207.86142
279.5181	-219.5883
279.84098	-218.0313
280.41396	-211.46823
281.05606	-203.54644
281.83823	-192.83689
281.88097	-196.85399
281.78547	-203.61599
281.96192	-204.95798
282.77773	-193.5656
282.23204	-209.31708
282.29934	-212.83862
282.4685	-214.33416
282.5913	-216.76053
282.07288	-231.92756
284.3457	-191.5402
284.04648	-202.36768
283.98463	-208.46265
284.22656	-208.4992
283.59537	-225.9347
283.63084	-230.1054
285.05784	-206.53455
285.16698	-209.23265
284.9787	-217.8446
284.56762	-230.9067
285.36252	-219.93055
286.242	-207.28545
286.07283	-215.50478
286.1365	-219.1137
286.29293	-220.85354
287.2852	-205.9636
287.48255	-206.89774
287.4207	-212.98584
287.64717	-213.35375
288.0146	-210.89115
288.0155	-215.75217
287.53348	-230.18898
287.80724	-229.61415
288.01188	-230.40256
289.02778	-215.03038
289.96456	-201.25789
289.4898	-215.55817
288.70673	-236.0284
289.40977	-226.8908
289.54437	-229.0834
289.84178	-228.01029
289.19513	-245.76186
289.87907	-236.99706
290.08189	-237.81732
291.38974	-216.64984
291.26514	-223.98124
291.76718	-218.86519
291.8372	-222.32675
291.4616	-234.67675
291.70533	-234.66804
292.47295	-224.2627
292.171	-235.13233
292.44111	-234.62182
292.28923	-242.50957
292.54753	-242.22796
293.27057	-232.68826
293.71986	-228.59553
293.14234	-244.97399
293.2915	-246.8628
294.40653	-229.5234
294.52204	-232.07872
294.44746	-238.43774
294.6521	-239.24207
294.71212	-242.891
295.03317	-241.3654
295.75895	-231.7794
295.85536	-234.72466
295.88628	-238.9594
296.76212	-226.38746
296.76485	-231.18633
296.38377	-243.65873
297.26417	-230.99239
296.63934	-248.2832
297.37785	-238.45675
297.59067	-239.07193
297.74984	-240.78003
298.62568	-228.18772
298.31463	-239.2514
298.35283	-243.35448
299.00403	-235.25018
298.90762	-242.0233
300.24003	-220.36588
299.4324	-241.31175
300.36736	-227.55021
299.18593	-255.95928
299.98083	-244.98498
301.17863	-225.99426
300.381	-246.74185
301.16772	-235.94612
301.7789	-228.61966
302.2009	-225.08535
302.55924	-222.82139
302.0272	-238.2702
302.34278	-236.85837
302.8812	-230.98719
302.42737	-244.91098
303.0331	-237.69256
304.52375	-212.88292
303.56605	-236.8105
303.73886	-238.24676
304.08629	-236.18565
304.07082	-241.35005
304.4128	-239.41613
305.39323	-224.74034
305.14767	-234.5159
304.64744	-249.33186
306.1272	-224.72026
305.9753	-232.59962
306.2809	-231.39445
305.98258	-242.18594
306.1172	-244.38193
306.47917	-242.0483
306.52464	-245.99142
305.3241	-274.76346
306.7593	-251.03827
307.958	-232.04515
307.85887	-238.86895
307.98893	-241.15568
307.41595	-257.41437
307.62968	-258.02743
309.75698	-220.54379
308.13626	-257.66972
308.52826	-254.73432
308.8011	-254.16017
309.29587	-249.17285
309.02484	-259.42867
309.4805	-255.22234
309.90068	-251.71412
310.3609	-247.41925
310.35907	-252.3388
310.4773	-254.83307
310.49368	-259.38474
311.5214	-243.7696
311.51686	-248.7226
310.96297	-264.61622
311.84064	-252.00647
312.01344	-253.41448
312.69192	-244.7819
313.53775	-232.78598
312.41908	-259.94568
312.67828	-259.64506
314.4909	-228.39829
313.3113	-256.7699
313.3895	-260.07238
314.13347	-250.1256
314.04343	-256.76017
314.21442	-258.23704
314.72828	-252.8506
314.55548	-261.17755
315.60504	-245.13855
315.9361	-243.39955
315.74783	-252.01927
315.13665	-269.0461
315.87606	-259.18764
316.05705	-260.43626
315.86515	-269.1464
316.47087	-261.92995
316.7037	-262.1626
316.71644	-266.7615
317.55408	-254.95162
317.0202	-270.45735
317.47314	-266.29227
317.2585	-275.43456
318.43447	-256.87943
318.4563	-261.32096
318.00883	-275.08265
317.85967	-282.92893
319.49858	-255.13003
319.24392	-265.08387
318.98563	-275.10091
319.25848	-274.51713
319.71777	-270.24002
320.08884	-267.7117
320.57088	-262.97303
320.03882	-278.43375
320.9665	-264.81992
320.9647	-269.72477
320.8901	-276.07416
320.79643	-282.79246
321.75504	-268.56986
323.313	-242.41703
322.12975	-270.84157
322.51083	-268.1233
323.27026	-257.84705
323.00105	-268.0935
323.97148	-253.61327
324.26252	-252.69584
323.69135	-268.91714
323.92418	-269.14948
324.76092	-257.36113
324.83914	-260.65836
324.0888	-280.4692
325.51034	-257.02243
325.33572	-265.37816
326.15063	-253.99732
326.00056	-261.86153
324.97192	-287.2045
325.76136	-276.354
326.5217	-266.05956
326.44257	-272.51523
326.368	-278.86338
326.31888	-284.6895
327.36298	-268.76792
327.57217	-269.46964
327.4503	-276.76222
328.4653	-261.40554
328.23883	-270.78065
328.07966	-278.81308
328.22518	-280.78923
329.4248	-261.7757
328.29158	-289.19492
329.23472	-275.2834
329.3193	-278.44882
329.6067	-277.5985
330.42707	-266.12196
330.05236	-278.4505
330.96367	-265.1468
330.56259	-278.00745
330.1515	-291.05302
331.0537	-277.9612
331.0519	-282.8662
331.12192	-286.32427
330.84817	-296.64873
331.02643	-297.95766
331.684	-289.73357
331.88408	-290.60174
331.84406	-296.26607
332.4798	-288.45604
332.297	-296.98555
333.0846	-286.13756
333.6185	-280.39088
333.29198	-291.76828
333.39384	-294.58966
333.6585	-294.17974
333.46478	-302.89696
333.2947	-311.15124
334.7008	-288.00357
334.79446	-291.0139
334.42885	-303.14934
334.40338	-308.5365
334.56345	-310.22282
335.1419	-303.56015
335.14553	-308.35842
336.5134	-285.97208
337.07184	-279.7182
336.8763	-288.46714
337.06365	-289.61122
336.12233	-313.20307
336.82173	-304.14482
337.28102	-299.85303
337.90585	-292.29366
338.20325	-291.2437
338.62798	-287.63508
338.83444	-288.4
338.98178	-290.31952
339.10183	-292.79915
338.75986	-304.46595
339.28282	-298.92347
339.7021	-295.4223
339.37286	-306.85426
339.8567	-302.07511
339.69755	-310.11407
340.12228	-306.5275
340.17413	-310.33934
341.29917	-292.8074
340.44606	-314.65944
341.3883	-300.7563
341.00722	-313.20418
341.64842	-305.31164
341.7621	-307.90756
341.3583	-320.81682
342.8535	-295.88396
342.92535	-299.32468
343.23185	-298.10418
343.6693	-294.23383
343.21548	-308.14773
344.8753	-279.95126
344.40964	-294.09236
344.19227	-303.28395
344.8744	-294.56795
345.21636	-292.61732
344.9026	-303.73742
345.55651	-295.5868
345.10722	-309.3846
345.43737	-307.6759
346.7243	-286.90977
346.50785	-296.08802
345.78844	-315.26226
346.6479	-303.0252
347.1445	-297.98716
346.7225	-311.26826
347.00352	-310.52075
346.9635	-316.20304
347.57196	-308.94193
347.8066	-309.13633
347.38005	-322.49298
348.09673	-313.0744
348.63243	-307.2837
348.3432	-317.89665
348.22042	-325.21769
349.01623	-314.21354
349.60286	-307.41434
349.90572	-306.2249
348.60696	-336.97048
349.10536	-331.91203
350.6115	-306.77416
350.5469	-312.94292
350.31044	-322.49722
350.06124	-332.33236
349.89299	-340.54087
351.33726	-316.64638
352.03576	-307.5924
351.0817	-331.4611
351.98664	-318.30277
351.6474	-329.9203
351.41002	-339.52166
352.62602	-320.16498
352.18036	-333.90896
351.75472	-347.23838
353.3336	-320.6636
353.4191	-323.828
353.42546	-328.56834
353.66375	-328.68228
353.62737	-334.27847
354.17216	-328.27557
354.45046	-327.60028
353.9666	-342.10776
354.28585	-340.615
354.87065	-333.83915
354.64873	-343.1028
354.83882	-344.19026
355.3636	-338.60043
354.54687	-359.74304
356.07937	-334.0743
355.28356	-354.78873
355.1717	-361.89562
356.24126	-345.44922
356.7715	-339.76022
355.79652	-364.02542
355.90838	-366.678
357.1935	-345.93037
357.12893	-352.09083
357.3081	-353.3782
357.73465	-349.75256
356.89337	-371.35636
357.3863	-366.41146
358.8224	-342.68993
358.07753	-362.38196
358.41768	-360.47845
359.1871	-350.01607
358.93882	-359.82495
358.63687	-370.69828
359.41812	-360.01305
359.35628	-366.09876
359.8556	-361.03054
359.41358	-374.68825
359.51362	-377.56231
360.63594	-360.07652
361.2835	-352.04137
360.82875	-365.96773
361.75007	-352.47602
361.12888	-369.72117
361.77371	-361.737
361.65457	-368.97538
361.6755	-373.41255
362.2221	-367.39425
362.0875	-374.93592
362.19572	-377.6539
362.4331	-377.80137
363.03064	-370.75454
362.95788	-377.06588
363.8801	-363.55818
363.32622	-379.4602
363.82826	-374.31416
364.1275	-373.22248
364.48765	-370.9189
364.86327	-368.31244
364.26846	-385.00156
365.5854	-363.645
364.98696	-380.4315
364.85054	-388.0172
365.48354	-380.27387
365.8055	-378.71636
366.30664	-373.6057
366.61768	-372.27582
366.56675	-378.16078
367.03878	-373.61625
366.33938	-392.41932
367.46988	-374.75206
367.17702	-385.45392
366.97148	-394.42916
367.18976	-394.92773
368.48033	-374.10477
368.38483	-380.85124
368.08834	-391.63797
368.45032	-389.28016
368.58856	-391.39006
367.97374	-408.48935
369.29887	-386.97756
369.5126	-387.56814
368.7741	-407.15215
368.91143	-409.29796
369.47077	-403.0105
369.8	-401.33052
369.77454	-406.67963
370.72314	-392.6729
371.15424	-388.93302
370.90868	-398.69524
371.23246	-397.1066
372.02372	-386.21392
371.02782	-410.89718
370.66494	-423.00835
371.41527	-412.9411
372.81134	-389.97736
372.433	-402.3896
371.94914	-416.876
372.95686	-401.677
372.60853	-413.48186
373.41343	-402.3164
372.96596	-416.08691
372.9223	-421.83174
373.3234	-418.71753
373.90365	-412.01328
374.0155	-414.65867
373.80724	-423.64845
373.8327	-428.01168
374.61396	-417.31668
374.07827	-432.85317
375.51072	-409.18854
374.322	-437.72277
375.36066	-421.89757
374.89863	-435.9801
375.46343	-429.59922
375.83268	-427.10124
376.41294	-420.4217
375.95365	-434.42064
376.23286	-433.72708
376.53845	-432.49945
376.71035	-433.93936
376.75946	-437.8256
376.54482	-446.97182
377.10143	-440.72918
377.84176	-430.86398
377.7417	-437.7364
377.80902	-441.2357
377.93362	-443.64118
379.00227	-427.20927
379.03592	-431.4002
378.92042	-438.56255
378.57117	-450.39292
379.1014	-444.6914
379.45884	-442.43684
379.34788	-449.49341
379.53524	-450.6514
380.1064	-444.14086
380.72668	-436.64022
380.31195	-449.76411
380.46383	-451.5974
381.1114	-443.57656
381.03954	-449.8595
380.26374	-470.1824
380.72395	-465.87306
380.70303	-471.15734
381.6489	-457.1782
381.95813	-455.8936
381.7744	-464.42725
381.86536	-467.4612
382.64298	-456.85497
383.0195	-454.20634
383.306	-453.38133
383.50245	-454.31975
383.94083	-450.46175
383.64342	-461.24424
384.1773	-455.47757
385.20866	-439.79456
384.75028	-453.79084
385.36055	-446.50508
385.3378	-451.81092
384.54928	-472.3896
385.13318	-465.61544
385.12772	-470.6075
385.7671	-462.73194
386.31097	-456.76635
386.65294	-454.80034
386.6493	-459.74535
386.90487	-459.52517
387.43238	-453.87905
387.14043	-464.57477
387.38054	-464.6471
387.41874	-468.7504
387.88076	-464.41376
388.36643	-459.60205
387.68158	-478.09945
388.1236	-474.17265
388.37916	-473.93195
388.1045	-484.2702
388.61563	-478.9474
388.3255	-489.5953
389.38234	-473.4201
390.28455	-460.31653
389.49966	-480.8224
389.73522	-480.9827
389.265	-495.2149
389.72703	-490.87817
390.7575	-475.22214
390.63198	-482.57176
390.4519	-491.03355
390.96486	-485.6698
391.24498	-484.96035
391.23225	-490.0977
391.7825	-483.9785
391.34684	-497.5431
391.24316	-504.4547
391.22224	-509.74486
391.5924	-507.22443
391.89163	-506.13164
392.05534	-507.73924
392.45188	-504.70395
393.27043	-493.2575
392.1954	-519.53675
392.42823	-519.7739
393.3159	-506.956
393.56146	-506.9328
393.70062	-509.01916
393.96073	-508.7052
393.2777	-527.17336
394.06078	-516.4468
394.68378	-508.9005
394.96481	-508.16507
394.62648	-519.75946
394.0444	-536.2193
395.3168	-515.7612
395.29496	-521.0438
395.26222	-526.56635
395.88886	-518.938
395.68968	-527.78515
396.3427	-519.6244
396.6774	-517.8315
397.02664	-515.7337
397.06939	-519.76434
397.4741	-516.56196
397.3968	-522.9724
397.0712	-534.32997
[truncated: 4,143 more rows]
