# Supplementary material for: Staphylococcus aureus vWF-binding protein triggers a strong interaction between clumping factor A and host vWF
Source: Commun Biol. 2021 Apr 12;4:453. doi: 10.1038/s42003-021-01986-6 (PMC8041789; doi:10.1038/s42003-021-01986-6)
Supplement: Supplementary file 3 — Supplementary Data 1 [file 42003_2021_1986_MOESM3_ESM.zip › Supplementary Data 1/Fig S1 cell 7 curve_1.tsv]

x	y
-41.749065	245.6523
-40.503966	257.4325
-40.17473	225.05202
-39.538993	207.42845
-38.51581	208.51774
-37.842785	192.6625
-36.98604	185.72462
-36.27027	171.98426
-35.71002	150.71536
-34.713214	150.53295
-33.883754	142.24763
-33.247108	124.70423
-32.174814	128.12233
-31.251677	124.37777
-30.391295	117.60663
-29.336283	120.25911
-28.486815	112.94514
-27.800146	97.77156
-26.705115	102.33801
-25.640096	105.45599
-24.341338	119.84184
-24.001187	87.97005
-22.992557	88.332265
-22.041226	85.952
-21.407308	68.24025
-20.335923	71.65615
-19.49464	63.95304
-18.34322	71.245516
-17.854822	46.532795
-16.56152	60.631555
-15.903046	44.148313
-14.785276	49.79742
-13.628399	57.303856
-13.058146	36.522143
-11.983123	40.11524
-11.327377	23.464038
-10.105016	34.194113
-9.174603	30.787848
-8.185983	30.20966
-7.073671	35.624722
-6.4370247	18.029887
-5.4011102	19.751603
-4.413399	19.097874
-3.358385	21.755181
-2.7271956	3.898173
-1.5857798	10.694423
-0.4061652	19.344781
0.097694866	-4.6483117
1.1217859	-3.5029848
2.06857	-6.128753
3.2418181	2.204383
4.0558157	-6.778255
4.85799	-16.37967
5.6992726	-24.064709
6.98166	-10.457944
8.227668	1.3720601
9.301782	4.9251766
10.455021	12.324529
11.251738	2.457725
12.374964	8.385485
12.970683	-11.14382
14.087543	-5.5668313
14.961566	-11.67239
15.893798	-14.97699
16.97064	-11.296702
17.898325	-14.786134
19.105224	-4.8407754
19.866471	-16.411218
20.978783	-10.994146
21.90192	-14.728071
22.669534	-26.012232
23.476256	-35.35288
24.701345	-24.508296
25.446221	-36.875503
26.640388	-27.506525
27.291586	-44.39017
28.422997	-38.075283
29.478011	-35.434447
30.613972	-28.887713
31.439793	-37.317482
32.348378	-41.761997
33.46251	-36.300928
34.227394	-47.667252
35.221472	-48.00878
36.33924	-42.342192
37.109583	-53.429268
38.293745	-44.574195
39.38059	-40.42762
40.62751	-28.53393
41.66979	-26.533572
42.361005	-41.45482
43.48605	-35.43425
44.305505	-44.198912
45.128598	-52.749426
46.359144	-41.657525
46.853	-66.10426
48.0599	-56.143225
49.465978	-36.571947
49.80249	-68.62254
51.24131	-47.482834
51.739715	-71.70435
53.02301	-58.07529
53.90704	-63.67176
54.79198	-69.27145
56.003426	-59.09063
56.797415	-69.06492
58.128006	-53.108035
58.83923	-67.07299
59.85877	-66.156886
60.590914	-79.13384
61.666846	-75.49232
62.95651	-61.527956
63.773236	-70.39307
64.496284	-83.783466
65.97512	-60.728575
66.73273	-72.417745
67.661325	-75.92124
68.60811	-78.484524
69.54034	-81.78492
70.81818	-68.393916
71.496665	-83.94961
72.83089	-67.84807
73.869536	-65.997374
74.61987	-78.07308
75.580296	-80.019
76.410664	-88.239235
77.362905	-90.558214
78.423376	-87.64838
79.43928	-86.92233
80.6189	-78.26574
81.04818	-105.834064
82.54066	-82.12664
83.49654	-84.24292
84.37875	-89.96978
85.281876	-94.67627
86.343256	-91.730665
87.516504	-83.39874
88.53332	-82.59092
89.33913	-91.999276
90.38596	-89.76044
90.918014	-112.38802
92.143104	-101.52535
93.40548	-88.87568
93.96664	-110.120864
94.92798	-111.97497
95.89659	-113.52572
96.94069	-111.40763
98.28947	-94.636084
98.86882	-114.930614
99.917465	-112.615244
100.80422	-118.11829
101.4154	-136.91571
102.544995	-130.65486
103.50906	-132.41495
104.576806	-129.16157
105.714584	-122.54674
106.29575	-142.80188
107.421705	-136.74756
108.303006	-142.49552
109.46443	-134.7249
110.35301	-140.1026
111.35345	-140.11887
112.23475	-145.89314
113.26157	-144.59352
114.42845	-136.58864
115.178786	-148.62497
115.97823	-158.36461
117.248796	-145.3029
118.311085	-142.31812
119.20148	-147.66005
120.23195	-146.19328
120.80311	-166.9091
122.02638	-156.16756
123.11959	-151.66299
123.89448	-162.56564
124.75031	-169.56299
125.57614	-177.96965
126.92946	-160.94698
127.53246	-180.13474
128.74845	-169.70964
129.76618	-168.90284
129.96536	-207.5787
131.43783	-184.77976
132.06083	-202.99899
133.2268	-195.00115
134.09628	-201.33735
134.96576	-207.67554
136.02805	-204.66144
136.67925	-221.51433
137.80065	-215.68704
139.21037	-195.9253
140.27448	-192.84811
141.08848	-201.8625
141.83335	-214.21444
142.82834	-214.45251
143.76603	-217.48489
144.3863	-235.8576
145.77692	-216.99711
146.67914	-221.76004
147.58409	-226.36186
148.77826	-217.00253
149.88602	-211.80524
151.27573	-193.05403
152.26799	-193.4255
153.31572	-191.13182
154.47624	-183.41142
155.49578	-182.49774
156.17609	-197.96645
157.75133	-170.19702
158.5626	-179.33899
159.44026	-185.26132
160.17968	-197.85254
161.07371	-203.00482
162.2033	-196.77429
162.84359	-214.14191
163.9459	-209.20178
164.99	-207.12086
165.93224	-209.9204
166.82172	-215.2744
167.39561	-235.8568
168.5634	-227.7754
169.88217	-212.3973
170.81258	-215.80336
171.42558	-234.51457
172.0504	-252.62273
173.48832	-231.52681
174.04311	-253.03556
175.25092	-243.01466
176.27683	-241.7713
177.04353	-253.05746
178.28681	-241.3295
178.48508	-280.0506
179.61104	-273.9995
180.566	-276.16942
181.35908	-286.19696
181.97845	-304.59898
183.39362	-284.55902
184.42954	-282.84794
185.31811	-288.24734
185.87382	-309.69965
187.0216	-302.5934
187.51454	-327.0803
188.75146	-315.68545
189.68369	-318.96474
192.16479	-247.49394
193.18888	-246.35122
193.96468	-257.197
194.5513	-277.16207
195.80823	-264.79466
196.43305	-282.9078
197.93735	-258.59728
198.52762	-278.39658
199.34252	-287.325
200.4421	-282.54518
201.67265	-271.437
202.56759	-276.5258
203.39068	-285.0914
204.10646	-298.80362
205.19694	-294.45435
205.9209	-307.78968
207.10597	-298.91573
207.9036	-308.68147
208.49295	-328.523
209.52432	-327.04173
210.4329	-331.46758
211.27055	-339.30328
212.24916	-340.35036
213.56793	-324.98773
214.68843	-319.1952
215.61429	-322.7905
216.73115	-317.1671
217.51241	-327.72218
218.42008	-332.23763
219.2641	-339.7772
220.38823	-333.80324
221.30682	-337.7232
221.88344	-358.19894
223.2213	-341.91297
224.10624	-347.4542
224.92206	-356.39386
225.49868	-376.83143
226.73196	-365.58764
228.54276	-326.46014
231.545	-229.81915
232.84831	-215.21633
233.51315	-231.40205
234.62	-226.24816
235.64046	-225.28704
236.56268	-229.06316
237.51856	-231.2144
238.78184	-218.5137
239.4667	-233.73528
240.47623	-233.3114
241.413	-236.39
242.5626	-229.1616
243.55396	-229.58732
244.1915	-247.1295
245.40478	-236.85245
246.2588	-243.90787
247.31563	-241.17985
248.28333	-242.774
248.99	-256.94127
249.69577	-271.168
250.74533	-268.78974
251.74123	-268.9818
252.889	-261.85468
253.74484	-268.82813
254.61614	-275.09542
255.3219	-289.28276
256.50516	-280.4492
257.37737	-286.64615
258.25685	-292.4831
259.18544	-295.96048
260.02581	-303.65918
260.92712	-308.47436
261.71838	-318.54788
262.74066	-317.4771
263.692	-319.8688
264.45778	-331.1873
265.6765	-320.61093
266.55326	-326.59472
267.38545	-334.7093
268.09758	-348.62666
269.10712	-348.18065
269.77924	-364.0403
270.75967	-365.00203
271.8938	-358.51655
273.00248	-353.29897
273.92653	-356.96823
274.54863	-375.23484
275.46722	-379.1779
276.01382	-401.07884
277.3708	-383.87135
278.02471	-400.5995
279.04608	-399.56888
279.82188	-410.42794
280.64952	-418.72772
281.58266	-422.00662
282.5349	-424.33002
283.13607	-443.57504
284.36844	-432.39495
285.43073	-429.38528
285.93368	-453.39202
287.15877	-442.56612
287.72902	-463.297
288.58577	-470.2158
289.7963	-460.09205
290.2838	-484.8582
291.548	-472.10746
292.07004	-495.1977
293.11778	-492.8996
294.0291	-497.1866
294.73486	-511.40414
295.67073	-514.5183
296.8276	-506.9733
297.59158	-518.39527
298.512	-522.25296
299.2114	-536.7692
299.74436	-559.3395
300.69933	-561.52794
301.88804	-552.4237
302.46193	-572.98866
303.76978	-558.1707
304.38005	-577.0012
305.30228	-580.77015
306.24906	-583.3392
307.13127	-589.0432
307.7952	-605.2954
308.85204	-602.55495
309.72333	-608.76376
310.70468	-609.6969
311.17398	-635.3376
311.84064	-651.4474
313.12666	-637.6447
313.76968	-654.87094
315.14483	-636.77424
316.01795	-642.93604
316.92744	-647.31565
317.61593	-662.35384
318.77735	-654.58505
319.50586	-667.68896
320.30894	-677.21684
321.11203	-686.7596
321.84326	-699.75403
322.84643	-699.5869
324.22705	-681.229
324.7018	-706.59245
325.65222	-708.9942
326.21884	-729.9312
327.03738	-738.70454
327.99872	-740.5964
328.8209	-749.205
329.60853	-759.4657
330.29428	-774.63047
331.34657	-772.14857
332.2879	-775.00656
332.90635	-793.408
333.7913	-799.00225
334.59983	-808.24447
335.15553	-829.69215
336.12233	-831.3398
337.22645	-826.31324
337.89493	-842.34325
338.63435	-854.909
339.92492	-840.89274
340.37694	-867.38206
341.20367	-875.75175
342.23504	-874.23957
342.9117	-889.8553
344.04493	-883.43877
344.40873	-914.1681
345.3546	-916.82373
346.0731	-930.38693
347.05081	-931.4939
348.11765	-928.26724
348.73793	-946.6348
349.55647	-955.3885
350.59057	-953.7751
351.23995	-970.7176
352.26677	-969.4182
352.7588	-993.9712
353.68012	-997.7635
354.37498	-1012.4952
355.1999	-1020.9945
356.01389	-1029.9843
357.0698	-1027.2692
357.56912	-1051.4544
358.4295	-1058.2122
359.39448	-1059.9351
360.28305	-1065.3183
360.90697	-1083.4861
361.79281	-1088.9971
362.635	-1096.6597
363.28984	-1113.3012
364.4158	-1107.2324
364.70593	-1141.5132
365.5754	-1147.825
366.1493	-1168.4405
367.1261	-1169.5609
367.70817	-1189.7467
368.58583	-1195.654
369.52534	-1198.5978
370.2393	-1212.4183
370.85957	-1230.756
371.81272	-1233.0212
372.6167	-1242.4961
373.21334	-1262.0169
374.36294	-1254.7982
375.1933	-1262.9704
375.8336	-1280.3764
376.81585	-1281.2298
377.50252	-1296.3578
378.10642	-1315.5265
378.83856	-1328.4359
379.97543	-1321.8673
380.65937	-1337.1189
381.30239	-1354.3633
382.3765	-1350.7953
383.04407	-1366.8857
383.58067	-1389.2425
384.5329	-1391.5537
385.21594	-1406.8795
385.8826	-1422.9781
387.1286	-1411.1171
387.67885	-1432.8324
388.69203	-1432.2331
389.2823	-1452.0114
390.19906	-1456.056
391.0731	-1462.1548
392.08808	-1461.4191
392.7602	-1477.2564
393.6315	-1483.4873
394.30998	-1499.0374
395.15035	-1506.7526
395.75062	-1526.0619
396.59736	-1533.448
397.21763	-1551.791
397.94887	-1564.7889
398.65554	-1578.9724
399.2076	-1600.623
400.19805	-1601.067
400.73556	-1623.4296
401.67689	-1626.2652
402.4363	-1637.8875
403.384	-1640.435
404.28623	-1645.135
405.14297	-1652.0735
406.38534	-1640.3757
406.98015	-1659.966
407.8005	-1668.6453
408.5281	-1681.8094
409.16385	-1699.4052
409.9542	-1709.5337
410.6245	-1725.4679
411.38574	-1736.9896
412.2634	-1742.9269
413.06285	-1752.5977
413.71405	-1769.4838
414.61536	-1774.2424
415.1092	-1798.6798
415.95595	-1806.0899
416.5544	-1825.4939
417.26926	-1839.2565
418.31427	-1837.1156
418.84087	-1859.9742
419.7358	-1865.0728
420.31698	-1885.3086
420.8272	-1908.925
421.90769	-1905.0628
422.57435	-1921.186
423.1555	-1941.4041
423.85037	-1956.1508
424.57887	-1969.25
425.35558	-1980.0357
426.00223	-1997.1198
426.84715	-2004.6436
427.51563	-2020.6419
428.0122	-2044.9704
428.7971	-2055.3446
429.5338	-2068.071
429.8603	-2100.578
430.76435	-2105.2489
431.41463	-2122.1083
432.04946	-2139.785
432.9535	-2144.4284
433.7584	-2153.861
434.56967	-2162.9623
435.3391	-2174.1116
436.10126	-2185.6073
436.63695	-2208.0076
437.3218	-2223.2438
437.99756	-2238.8986
438.91524	-2242.8837
439.63374	-2256.497
440.204	-2277.2766
440.84246	-2294.7402
441.7565	-2298.8684
442.05754	-2332.6505
442.90974	-2339.761
443.4518	-2361.8774
444.5814	-2355.6646
445.03432	-2382.0852
445.57729	-2404.1447
446.32762	-2416.2083
446.99792	-2432.1591
447.5627	-2453.1734
448.5477	-2453.9086
449.21254	-2470.0695
450.0702	-2476.9597
450.685	-2495.5806
451.6336	-2498.072
452.0529	-2526.0942
452.93692	-2531.7095
453.62358	-2546.848
454.27933	-2563.466
454.795	-2586.8834
455.6072	-2595.9503
456.11014	-2619.976
456.66857	-2641.2883
457.69357	-2640.1035
458.0883	-2669.3372
458.82953	-2681.8248
459.28883	-2707.934
466.81035	-2393.1217
516.59066	-38.462213
517.89397	-23.79771
518.7034	-33.011992
519.52287	-41.740906
520.8298	-26.950234
521.79934	-28.410576
522.94257	-21.510864
524.114	-13.253467
524.8534	-25.833032
526.01484	-18.079288
526.82793	-27.091667
527.75925	-30.452123
528.9307	-22.168213
529.9502	-21.256325
531.1826	-10.043088
531.81924	-27.593114
533.0125	-18.261304
533.9984	-18.97551
535.23803	-7.39462
536.37126	-0.9644139
536.78326	-29.37008
537.9929	-19.284895
538.88056	-24.681672
540.12384	-12.9812515
540.9051	-23.520071
541.9883	-19.529585
543.1461	-11.915677
543.92734	-22.511146
544.5849	-39.038398
546.0592	-16.14583
547.1251	-12.968391
548.14376	-12.083224
549.08054	-15.151375
550.0437	-16.972326
551.2797	-5.5742667
552.07096	-15.644385
553.0996	-14.2877
554.4002	0.1933808
555.09867	-14.335914
556.3283	-3.2930403
557.1496	-11.929734
558.2537	-6.9186887
558.954	-21.391128
560.1618	-11.35657
561.25776	-6.7352695
561.8826	-24.84601
563.28685	-5.337601
563.95805	-21.247084
565.2768	-5.853712
566.0599	-16.36119
567.21404	-8.90037
567.97984	-20.217668
568.8839	-24.87333
569.77973	-29.922554
570.98026	-20.248813
572.1626	-11.467468
573.08483	-15.240573
574.30447	-4.6420923
575.45316	2.5360742
576.55546	7.4661605
577.15573	-11.841546
578.24985	-7.320685
579.0084	-18.996003
580.22255	-8.667324
581.13295	-12.970196
582.36986	-1.5634945
583.434	1.5347912
584.35165	-2.4522812
585.11563	-13.8573744
586.2334	-8.195208
587.14653	-12.38739
588.15607	-11.964695
589.44573	2.019757
590.0342	-17.86594
591.36204	-2.0267713
591.9541	-21.756966
593.47207	3.2597167
594.2042	-9.680859
595.27105	-6.461837
596.457	2.4922744
597.78125	18.11829
598.32877	-3.7159407
599.2228	-8.860789
600.3133	-4.4982447
601.1109	-14.249738
602.22413	-8.8113674
603.15637	-12.086442
604.2823	-6.0025825
605.17544	-11.193437
606.1186	-13.963053
607.2709	-6.595846
608.1686	-11.543609
609.2418	-8.044534
610.25224	-7.535849
611.1463	-12.679901
612.144	-12.768295
613.3609	-2.304814
614.4423	1.5988772
615.4109	0.047522228
616.22126	-9.119349
617.2981	-5.3809986
618.1894	-10.656029
619.10436	-14.776297
620.2749	-6.5327604
620.97064	-21.26275
622.0093	-19.38454
623.26893	-6.8642457
624.3285	-4.0269337
625.43535	1.1526788
626.3585	-2.592509
626.8887	-25.255846
628.26933	-6.8943805
629.31434	-4.7208435
630.03193	-18.398118
631.00146	-19.885584
632.0801	-16.093791
632.91776	-23.943167
634.111	-14.611357
635.0469	-17.70883
636.45115	1.8088119
637.1151	-14.448626
638.1892	-10.8595485
639.2615	-7.4096874
640.24556	-8.166683
641.0814	-16.115892
642.1455	-13.00656
643.246	-8.186164
643.87535	-26.10766
645.15956	-12.397228
646.2937	-5.8945006
647.13953	-13.385465
648.0763	-16.419852
649.08767	-15.882845
650.18816	-11.04337
651.3123	-5.0595582
652.4819	3.123501
653.0285	-18.778623
654.3618	-2.7240948
655.23585	-8.796094
656.3436	-3.5867587
657.37134	-2.292964
658.1335	-13.790679
659.28947	-6.270178
660.41997	0.016582828
661.4477	1.3863232
662.2326	-9.020302
663.37583	-2.1338526
664.3399	-3.888511
664.87104	-26.521712
666.56906	7.1772688
666.96833	-21.849177
667.9588	-22.309843
669.05017	-17.920578
669.8751	-26.38731
671.07106	-16.920501
672.17974	-11.702524
673.0592	-17.53003
674.1952	-10.950954
675.1938	-11.02227
676.0642	-17.281515
677.05645	-17.67428
678.2979	-6.021868
679.52664	4.9737926
680.17874	-11.7907125
681.0637	-17.360668
681.87677	-26.402987
683.31195	-5.4153518
684.196	-11.0268895
685.4511	1.28346
686.1059	-15.394465
687.3692	-2.6933614
688.30235	-5.924832
689.3046	-5.8085095
690.12134	-14.68689
690.9435	-23.265924
692.13223	-14.189262
693.16815	-12.453085
693.9894	-21.107052
694.95985	-22.539878
695.84934	-27.86534
697.5028	3.6428295
697.88933	-25.962213
698.9762	-21.766816
700.0512	-18.150407
701.20444	-10.762914
702.0712	-17.19874
703.05526	-17.98085
704.09027	-16.327238
704.82787	-29.016092
706.4904	2.9798594
707.1416	-13.854363
708.51405	4.076972
708.91423	-24.878951
710.38943	-1.9170806
711.1061	-15.610629
712.1411	-13.947377
713.0597	-17.87879
714.27115	-7.700394
715.368	-3.033685
716.1529	-13.415796
717.1488	-13.6175
717.9546	-22.989088
719.24245	-9.118741
720.282	-7.198546
721.20514	-10.92182
721.9191	-24.753791
723.3015	-6.296899
724.35654	-3.6647057
725.5389	5.1323056
725.99545	-21.11951
727.1196	-15.149158
728.1928	-11.585996
729.31147	-5.887467
730.2546	-8.648843
731.2669	-8.057394
731.8508	-28.14037
733.05586	-18.267533
734.02083	-19.941028
735.0258	-19.729081
736.01353	-20.319932
736.9039	-25.620076
738.23725	-9.554894
739.33955	-4.607327
739.9471	-23.588374
741.06305	-17.9927
742.16445	-13.116251
743.2513	-8.922667
743.8834	-26.690868
745.2067	-11.10625
746.2099	-10.954976
747.20214	-11.344514
747.9479	-23.626347
749.1885	-12.01592
749.97337	-22.423154
750.9329	-24.375299
751.9761	-22.299603
753.21753	-10.633732
754.09883	-16.366212
755.0129	-20.553174
756.17066	-12.944887
757.11654	-15.540912
758.24886	-9.166965
759.0492	-18.813182
759.88686	-26.678822
761.28657	-7.382368
762.20607	-11.289473
763.09374	-16.73929
764.24334	-9.5219535
765.20377	-11.406196
766.19875	-11.6818265
766.8145	-30.252835
768.24966	-9.249934
768.85357	-28.345283
770.0741	-17.750421
771.2346	-9.983622
771.87855	-27.197347
773.2464	-9.46188
773.9358	-24.424926
775.1773	-12.7769375
776.26686	-8.468229
777.2764	-8.016204
778.26957	-8.368985
779.1363	-14.822695
780.114	-15.898316
781.04443	-19.246117
782.32773	-5.5776807
783.2636	-8.71956
784.3095	-6.4859494
785.3136	-6.3001167
786.4041	-1.9454009
787.3654	-3.8390905
788.214	-11.159888
789.11347	-16.010419
790.51046	3.1540382
791.3554	-4.3290883
792.59956	7.448081
793.43357	-0.589129
794.2021	-11.788505
795.3217	-6.000375
796.2721	-8.394098
797.4044	-2.0408284
798.2557	-9.211961
799.18067	-12.856091
800.5176	3.3838668
801.20157	-11.86605
802.21474	-11.256924
803.20336	-11.7862985
804.32386	-5.9806873
805.46346	0.74102974
806.4757	1.3300653
807.57894	6.3204316
808.15374	-14.244911
809.2233	-10.897914
810.15645	-14.129394
811.10596	-16.56832
812.17735	-13.13795
813.1423	-14.830533
814.05454	-19.056468
815.487	1.7875152
816.40104	-2.3891958
817.0277	-20.406923
818.55563	5.0625892
819.1659	-13.7585325
820.16	-14.031759
821.12496	-15.755479
822.1845	-12.854678
823.0549	-19.117336
824.04534	-19.626622
825.1595	-14.108499
826.04714	-19.546663
827.23494	-10.466184
828.34816	-5.0394684
829.1276	-15.66266
830.3054	-7.101706
831.3577	-4.5719734
832.4218	-1.5028223
833.274	-8.648235
834.39903	-2.634092
835.06933	-18.551806
836.2044	-12.045251
837.46403	0.4842838
838.27985	-8.404143
839.14387	-15.005918
839.9888	-22.497481
841.14293	-15.063579
842.22705	-10.976665
843.32845	-6.092585
843.97055	-23.399727
844.9501	-24.372287
846.2525	-9.813857
847.13923	-15.25564
848.4116	-2.1561498
849.1965	-12.549718
850.18877	-12.91435
851.2656	-9.19348
852.21785	-11.522117
853.2292	-10.989525
854.1114	-16.699307
855.04	-20.127665
856.52886	3.4515724
857.05364	-19.485186
858.2678	-9.178207
859.3674	-4.3634415
860.39967	-2.8333833
861.0945	-17.540478
862.0222	-21.057838
863.32096	-6.6639437
864.436	-1.0763118
865.35186	-5.1461474
866.2741	-8.922667
867.18995	-12.989482
868.1022	-17.232094
869.2727	-9.019302
870.13854	-15.520822
871.02165	-21.143417
872.36134	-4.7644375
873.12714	-16.096008
874.3322	-6.1735534
875.4682	0.34605703
876.5705	5.301266
877.32536	-6.530151
878.30944	-7.326718
879.46177	0.033465106
880.3931	-3.3137386
881.49176	1.458041
882.303	-7.676076
883.3171	-7.004876
884.3039	-7.632286
885.2989	-7.891445
886.072	-18.872843
887.39165	-3.4131782
888.46576	0.15420136
889.39254	-3.384858
890.27475	-9.08118
891.11603	-16.766609
892.08737	-18.144384
893.1642	-14.451432
894.27834	-8.9524005
895.2606	-9.8341535
896.141	-15.614446
897.2169	-11.945409
897.98635	-23.10079
899.4761	0.5403357
899.9854	-23.134338
901.4097	-2.6738698
902.22187	-11.771024
903.05224	-19.951475
904.25823	-10.0284225
905.44967	-0.78219126
906.3073	-7.674271
906.6593	-38.9512
908.64745	8.7607595
909.22225	-11.768818
910.48645	0.9692495
911.37775	-4.31201
912.58283	5.5977896
913.44504	-1.0598415
913.8834	-28.188585
915.174	-14.1569196
916.591	5.9391238
917.1203	-16.786699
918.36085	-5.1541818
919.04116	-20.630317
920.3472	-5.8384486
921.0966	-17.94007
922.2271	-11.661942
923.3067	-7.803248
924.1507	-15.370953
925.1193	-16.897391
926.2753	-9.358615
927.1857	-13.691631
928.11337	-17.206177
929.1911	-13.467424
930.12517	-16.655115
931.1074	-17.490448
932.44347	-1.303531
933.28384	-9.0046364
934.307	-7.884009
935.27836	-9.290712
936.1251	-16.712362
937.3047	-8.018813
938.4407	-1.468067
939.22193	-12.0438486
940.1651	-14.804616
941.4202	-2.4902443
942.21326	-12.463532
943.3874	-4.0799647
944.27963	-9.30217
945.2928	-8.686806
946.2387	-11.280232
947.2655	-10.00431
948.1641	-14.905674
949.04266	-20.752466
950.3214	-7.3042145
951.2591	-10.360908
952.45235	-1.0035836
953.5383	3.1088357
954.2049	-12.960151
955.3527	-5.851711
956.425	-2.365692
957.2208	-12.218233
958.2712	-9.795376
959.3599	-5.5352936
960.4431	-1.526326
961.3872	-4.2252248
962.5204	2.2088071
963.3771	-4.712005
964.3394	-6.5448163
965.4681	-0.37155264
966.3939	-3.9455635
967.2634	-10.231529
968.2066	-13.005354
969.157	-15.408327
970.2838	-9.271633
971.3516	-6.0397507
972.3884	-4.2545555
973.3361	-6.778863
974.4048	-3.4648159
975.2333	-11.7822765
976.262	-10.3970756
977.4216	-2.674066
978.2992	-8.598216
979.3442	-6.41945
980.2856	-9.2664045
981.8117	16.129173
982.2037	-13.246836
983.4461	-1.5644951
984.1546	-15.616251
985.497	0.88608396
986.1081	-17.885018
987.1786	-14.4785555
988.451	-1.3501363
989.3978	-3.9212552
990.36	-5.742815
991.4141	-3.133929
992.5219	2.0563271
993.4869	0.34706743
994.3964	-4.0245207
995.3277	-7.358462
996.4673	-0.6162525
997.5296	2.3689288
998.52	1.8962054
999.374	-5.135092
1000.4472	-1.6384298
1001.354	-6.1476367
1002.2408	-11.5890075
1003.5322	2.449485
1004.4108	-3.384652
1005.1721	-14.956498
1005.9824	-24.110313
1007.4776	-0.21324571
1008.2853	-9.497038
1009.5704	4.27748
1010.5626	3.8895406
1011.2657	-10.468392
1011.9805	-24.212774
1013.0756	-19.656755
1014.378	-5.042686
1015.5176	1.6535164
1016.5462	3.0584144
1017.3065	-8.517248
1018.2051	-13.43107
1019.231	-12.203362
1020.1096	-18.075472
1021.2401	-11.760175
1022.2151	-12.961563
1023.4584	-1.2619481
1024.3688	-5.582301
1025.231	-12.218027
1026.5816	4.673649
1027.6102	6.048206
1028.2914	-9.343155
1029.4465	-1.8748896
1030.6525	8.079504
1031.4092	-3.676359
1032.4142	-3.4507488
1033.3619	-5.9746544
1034.2723	-10.285973
1035.1627	-15.587528
1036.3341	-7.320086
1037.2809	-9.889803
1038.5442	2.7976464
1039.2636	-10.7619035
1040.0794	-19.63747
1041.0816	-19.536216
1042.5932	5.1216527
1043.2735	-10.32475
1044.5914	5.044108
1045.1316	-17.168008
1046.3258	-7.806269
1047.4727	-0.73016127
1048.3167	-8.259893
1049.5281	1.9369935
1050.4258	-3.0149978
1051.539	2.4480823
1052.1029	-18.586766
1053.2198	-12.973816
1054.1238	-17.593312
1055.5062	0.8615698
1056.3775	-5.3705512
1057.7409	12.150145
1058.342	-7.089856
1059.5726	4.0400096
1060.5121	1.0901917
1061.2843	-9.913307
1062.3065	-8.822816
1063.4707	-0.9085582
1064.4138	-3.6649117
1065.4934	0.14817828
1066.3947	-4.5934662
1067.3133	-8.531913
1068.4192	-3.4322677
1069.436	-2.6254498
1070.2928	-9.565744
1071.3042	-9.031357
1072.2518	-11.545816
1073.6188	6.1570926
1074.5019	0.4981447
1075.2423	-12.0056794
1076.4546	-1.7754401
1077.2759	-10.428015
1078.4491	-2.056504
1079.3805	-5.3811946
1080.6729	8.716362
1081.6378	7.0286047
1082.3763	-5.5953575
1083.5878	4.6017253
1084.3736	-5.7536645
1085.495	0.099552216
1086.2863	-9.965543
1087.4659	-1.3005194
1088.439	-2.603751
1089.2157	-13.379638
1090.3135	-8.673956
1091.3521	-6.8184347
1092.127	-17.678694
1093.3403	-7.426158
1094.8546	17.43161
1095.4722	-1.0363279
1096.4635	-1.4756988
1097.3885	-5.096119
1098.4153	-3.8071503
1099.3257	-8.144581
1100.2725	-10.7110805
1101.4539	-1.9763403
1102.1751	-15.437452
1103.4602	-1.6836324
1104.6799	8.90963
1105.4939	-0.05975529
1106.4634	-1.5562649
1107.3165	-8.663508
1108.166	-15.900935
1109.583	4.2065565
1110.477	-0.9312576
1111.3519	-6.9558573
1112.7216	10.900954
1113.2055	-14.050643
1114.3615	-6.5132687
1115.3865	-5.329773
1116.2241	-13.137145
1117.1663	-15.94493
1118.4287	-3.304498
1119.2373	-12.539271
1120.3614	-6.56008
1121.4137	-4.05084
1122.4523	-2.1774464
1123.5974	4.8104632
1124.3832	-5.5212263
1125.4155	-3.977307
1126.3268	-8.272557
1127.6092	5.349274
1128.2176	-13.5427615
1129.7456	11.916304
1130.5859	4.2370937
1131.3908	-5.2098313
1132.3558	-6.894783
1133.3744	-5.99033
1134.2012	-14.362038
1135.5163	0.8523292
1136.2775	-10.707264
1137.6063	5.1519934
1138.3967	-4.93842
1139.4935	-0.2817558
1140.6931	9.3311175
1141.589	4.2971677
1142.1974	-14.581615
1143.3916	-5.2498153
1144.5812	3.8941606
1145.3789	-5.862953
1146.4984	-0.084465604
1147.5144	0.6777482
1148.6039	4.9715856
1149.3324	-8.144581
1150.6003	4.8130727
1151.4961	-0.22248632
1152.4611	-1.9385734
1153.3215	-8.660693
1154.3829	-5.722725
1155.4179	-4.018694
1156.5093	0.38302933
1157.7107	10.0957446
1158.5765	3.621337
1159.2987	-9.818282
1160.5774	3.649265
1161.3469	-7.516965
1162.2118	-14.0024286
1163.3123	-9.164954
1164.2754	-10.973859
1165.4141	-4.288104
1166.4882	-0.7199103
1167.365	-6.6470713
1168.4073	-4.605326
1169.5423	1.8941944
1170.3727	-6.2834403
1171.2713	-11.20409
1172.1962	-14.819684
1173.6978	9.3759184
1174.1735	-15.952562
1175.2894	-10.371561
1176.6136	5.2745447
1177.1148	-18.788873
1178.3044	-9.655344
1179.5449	1.9422122
1180.1297	-18.089735
1181.2975	-9.9896445
1182.4417	-3.0583953
1183.5231	0.873822
1184.3935	-5.389435
1185.5303	1.2087307
1186.5089	0.20161104
1187.4694	-1.7485227
1188.3598	-7.0167257
1189.292	-10.29642
1190.3406	-7.9744145
1191.4002	-5.110784
1192.2815	-10.832827
1193.5239	0.88447516
1194.2215	-13.749694
1195.5393	1.6161518
1196.3288	-8.576919
1197.6502	6.958486
1198.899	18.949809
1199.5156	0.44389774
1200.5534	2.2417573
1201.3028	-9.869311
1202.7025	9.432372
1203.4837	-1.1042396
1204.6088	4.896042
1205.461	-2.2501747
1206.4596	-2.2963777
1207.1426	-17.596324
1208.4314	-3.6988624
1209.4255	-3.982938
1210.4487	-2.865127
1211.4637	-2.1438977
1212.4723	-1.7199964
1213.6419	6.444788
1214.5341	1.2280163
1215.3172	-9.238683
1216.2922	-10.429016
1217.1726	-16.233018
1218.3121	-9.4689135
1219.3835	-6.0548185
1220.1748	-16.115892
1221.4836	-1.2105166
1222.3176	-9.244706
1223.2753	-11.29891
1224.6459	6.579591
1225.2825	-10.975262
1226.313	-9.4773495
1227.3998	-5.2950175
1228.4321	-3.733814
1229.5371	1.3248466
1230.5494	1.917296
1231.5235	0.63274185
1232.2556	-12.275286
1233.2142	-14.295136
1234.3638	-7.0727777
1235.749	11.523538
1236.422	-4.2824732
1237.3088	-9.748369
1238.2319	-13.453563
1239.6043	4.509113
1240.1673	-16.57696
1241.5834	3.5068198
1242.3892	-5.8908807
1243.4815	-1.4610334
1244.3764	-6.508452
1245.1777	-16.103237
1246.2273	-13.71795
1247.225	-13.863397
1248.2791	-11.242661
1249.1804	-16.024279
1250.3837	-6.2119186
1251.7725	12.552151
1252.4055	-5.1640302
1253.5887	3.6930545
1254.6874	8.432689
1255.6324	5.765141
1256.2217	-14.066112
1257.3922	-5.8412637
1258.4254	-4.2433036
1259.7369	10.798091
1260.2599	-12.221245
1261.4968	-0.8193597
1262.5027	-0.5366968
1263.424	-4.325469
1264.469	-2.1667932
1265.4967	-0.80931475
1266.4808	-1.6109042
1267.2648	-12.04325
1268.1434	-17.894063
1269.8605	16.710782
1270.1979	-15.267294
1271.4921	-1.0907809
1272.5244	0.47825085
1273.292	-10.741411
1274.187	-15.799875
1275.2683	-11.906632
1276.5116	-0.16060753
1277.2856	-11.090378
1278.6553	6.775066
1279.412	-4.9870364
1280.1441	-17.924199
1281.2365	-13.450757
1282.6425	6.114509
1283.2674	-12.0064835
1284.4051	-5.3544833
1285.1755	-16.44718
1286.6916	8.486131
1287.6447	6.2314294
1288.376	-6.7547513
1289.4328	-4.04361
1290.7889	13.150829
1291.2791	-11.451997
1292.7043	9.044433
1293.5192	0.1260773
1294.3741	-6.898795
1295.7138	9.4848044
1296.2331	-13.725582
1297.5382	1.0243009
1298.5641	2.284547
1299.2936	-10.783406
1300.4513	-3.1857629
1301.1044	-19.934407
1302.6059	4.279687
1303.3699	-7.1465065
1304.4631	-2.64655
1305.6127	4.5561207
1306.4804	-1.8077922
1307.298	-10.64056
1308.5158	-0.13750597
1309.5608	2.0607413
1310.3476	-8.254675
1311.3826	-6.5809745
1312.1174	-19.357623
1313.5217	0.12968724
1314.5449	1.2382575
1315.4071	-5.409927
1316.6431	5.979098
1317.5171	-0.11419843
1318.2884	-11.130763
1319.5453	1.2661854
1320.5739	2.621653
1321.3761	-6.927527
1322.503	-0.79706256
1323.3561	-7.893054
1324.6166	4.676661
1325.6453	6.054239
1326.4547	-3.1684883
1327.8217	14.53443
1328.2337	-13.817999
1329.3278	-9.307595
1330.803	13.623553
1331.1686	-17.001863
1332.451	-3.3852602
1333.6424	5.891508
1334.7138	9.29134
1335.4951	-1.2522956
1336.3837	-6.6187416
1337.4942	-1.311771
1338.3273	-9.375497
1339.375	-7.0693638
1340.6983	8.526311
1341.4223	-4.791159
1342.6082	4.195305
1343.2067	-15.19798
1344.4109	-5.3633218
1345.6141	4.4574856
1346.5236	0.049935384
1347.4504	-3.4684256
1348.4699	-2.5392629
1349.3312	-9.253544
1350.5163	-0.29019202
1351.6113	4.2770774
1352.3025	-10.626502
1353.2939	-11.035532
1354.5717	2.357275
1355.3666	-7.5497195
1356.1652	-17.305822
1357.2366	-13.8523516
1358.3862	-6.641441
1359.282	-11.663149
1360.7463	10.735006
1361.5849	2.9296342
1362.5253	0.084484706
1363.4793	-2.1491164
1364.2297	-14.1981
1365.5985	3.6058671
1366.3843	-6.7774506
1367.5948	3.3969331
1368.4916	-1.5813774
1369.3037	-10.675119
1370.648	5.9646385
1371.4829	-2.0235539
1372.4606	-3.099576
1373.3437	-8.7549135
1374.6852	7.705838
1375.6811	7.5183965
1376.3441	-8.737639
1377.4346	-4.368464
1378.2541	-13.089137
1379.1645	-17.44766
1380.5997	3.5441945
1381.7556	11.098029
1382.6797	7.427786
1383.4436	-4.002822
1384.3495	-8.517453
1385.4045	-5.8826503
1386.4886	-1.837525
1387.8029	13.321398
1388.4741	-2.542284
1389.3062	-10.6586484
1390.7205	9.339358
1391.57	2.0768192
1392.514	-0.64779025
1393.519	-0.38581576
1394.4813	-2.231085
1395.7837	12.37857
1396.524	-0.14956195
1397.3953	-6.380673
1398.6077	3.8650264
1399.6054	3.730027
1400.7068	8.635197
1401.2361	-14.114522
1402.584	2.7040239
1403.5699	2.0209635
1404.4748	-2.603751
1405.1715	-17.232495
1406.5148	-0.67612035
1407.819	14.007666
1408.5612	1.5528702
1409.3633	-8.012584
1410.5166	-0.5995762
1411.6125	4.0345847
1412.5911	2.993524
1413.6252	4.6178035
1414.5811	2.4890667
1415.4442	-4.109501
1416.6011	3.4461477
1417.6779	7.1286523
1418.6147	4.077178
1419.7007	8.238822
1420.4783	-2.501496
1421.5442	0.6725197
1422.4755	-2.6475506
1423.4214	-5.281147
1424.822	14.049053
1425.7233	9.306202
1426.51	-0.9997677
1427.2749	-12.358863
1428.8211	13.973313
1429.5614	1.4403642
1430.4563	-3.6185024
1431.786	12.26526
1432.4245	-5.179098
1433.3422	-9.149887
1434.4508	-3.8891095
1435.4076	-5.9804813
1436.4663	-3.1588454
1437.7441	10.244811
1438.2498	-13.643417
1439.6804	7.147938
1440.4699	-3.0469377
1441.6004	3.2717726
1442.6063	3.5387698
1443.6358	4.9585292
1444.3152	-10.493504
1445.5903	2.744812
1446.5235	-0.4685889
1447.4639	-3.3392531
1448.5498	0.79386416
1449.603	3.3360547
1450.3706	-7.856288
1451.5084	-1.2185507
1452.5307	-0.14956195
