# Supplementary material for: Staphylococcus aureus vWF-binding protein triggers a strong interaction between clumping factor A and host vWF
Source: Commun Biol. 2021 Apr 12;4:453. doi: 10.1038/s42003-021-01986-6 (PMC8041789; doi:10.1038/s42003-021-01986-6)
Supplement: Supplementary file 3 — Supplementary Data 1 [file 42003_2021_1986_MOESM3_ESM.zip › Supplementary Data 1/Fig S1 cell 7 curve_2.tsv]

x	y
-60.82026	270.81712
-60.06811	258.81494
-59.103133	257.07395
-58.272764	248.8523
-57.340532	245.55372
-56.71207	227.59064
-56.021765	212.60128
-55.234143	202.32163
-54.21551	203.18289
-53.227797	202.5358
-52.241905	201.82019
-50.986802	214.08995
-50.54297	187.22159
-49.456123	191.38584
-48.84858	172.39978
-47.76901	176.20744
-46.661246	181.37539
-45.87726	170.91512
-45.03325	163.3653
-44.066457	161.69702
-42.83682	172.76681
-42.123776	158.86172
-41.41619	144.728
-40.738616	129.12468
-39.424396	144.26511
-38.650416	133.31908
-37.682714	131.7141
-37.049706	113.97682
-35.94376	119.05135
-35.1143	110.788934
-33.954695	118.44906
-33.091585	111.834014
-32.499504	92.10041
-31.24895	104.14657
-30.252142	103.99249
-29.308998	101.18491
-28.571398	88.50188
-27.426344	95.47091
-26.483198	92.681605
-25.751964	79.686986
-24.67876	83.17803
-23.327251	100.117525
-22.978915	68.634876
-21.531909	90.2043
-20.851607	74.719335
-19.968487	69.06239
-19.148123	60.34533
-18.445084	45.99203
-17.382794	48.934815
-16.242288	55.69108
-15.496502	43.392373
-14.2068375	57.360963
-13.418306	47.124495
-12.485164	43.83817
-11.679352	34.433643
-10.577044	39.34926
-9.627532	36.894265
-8.4597405	44.97768
-7.610272	37.684408
-6.7326105	31.739365
-5.702153	33.184247
-4.7062563	32.924673
-4.0559676	16.045859
-3.0045915	18.489404
-2.0741784	15.101422
-1.1364895	12.0284555
-0.2861119	4.809108
0.45603576	-7.673615
1.6247365	0.43812816
2.4514673	-7.972151
3.607435	-0.4761635
4.35413	-12.702347
5.56012	-2.8029948
6.4268684	-9.26414
7.4345885	-8.9380794
8.233125	-18.683942
9.39455	-10.896257
10.130331	-23.712076
11.189893	-20.837193
11.992067	-30.445035
13.253536	-17.838552
14.095728	-25.477582
15.269885	-17.114508
16.032041	-28.615636
16.912432	-34.395133
17.723702	-43.54734
18.540428	-52.44179
19.731866	-43.199385
20.797794	-40.081608
21.6318	-48.100142
22.556756	-51.76013
23.508997	-54.07772
24.376655	-60.51295
25.581736	-50.642126
26.50942	-54.165714
27.444381	-57.307388
28.575792	-51.014193
29.294293	-64.61915
30.33203	-62.81989
31.054167	-76.248646
32.1492	-71.680585
32.906808	-83.411944
34.210114	-68.82539
35.050487	-76.55523
36.39381	-60.021745
37.52795	-53.55759
37.97815	-80.12241
39.461536	-56.810365
40.37194	-61.14659
41.12955	-72.87574
42.20912	-69.08717
42.864865	-85.70281
44.196366	-69.7644
45.24774	-67.292734
46.18907	-70.17182
47.467818	-56.73603
48.313648	-64.171946
49.288627	-65.41331
50.285433	-65.60556
51.357727	-62.157515
52.229023	-68.39989
53.390448	-60.62425
54.372702	-61.49134
55.159415	-71.80695
55.847902	-86.859596
56.871993	-85.743995
58.02978	-78.13812
59.012034	-79.03674
59.86059	-86.36256
61.1548	-72.191274
62.07703	-75.957345
62.68366	-94.99364
63.95786	-81.773206
65.068356	-76.44433
65.788676	-89.978976
66.77457	-90.70341
67.79684	-89.641856
68.55718	-101.25589
69.9196	-83.76733
70.84092	-87.57159
71.65492	-96.57914
72.63808	-97.42934
73.549394	-101.74047
74.67262	-95.81049
75.401125	-108.94876
76.45432	-106.40175
77.28469	-114.598074
78.7226	-93.48126
79.51204	-103.703254
80.45428	-106.50882
81.28374	-114.76662
82.332384	-112.427546
83.26462	-115.71608
84.24414	-116.73063
85.31553	-113.31532
86.14317	-121.64725
86.904414	-133.22171
87.85211	-135.74702
89.20271	-118.83043
89.82298	-137.1929
90.89528	-133.75188
92.32682	-112.93803
92.96529	-130.41192
93.96573	-130.41594
94.821566	-137.38255
95.649206	-145.73537
97.27356	-115.60116
97.71194	-142.76708
98.766954	-140.11017
99.68736	-143.99278
100.61141	-147.67827
101.700984	-143.38745
102.434036	-156.28926
103.640026	-146.34148
104.61046	-147.8167
105.90194	-133.76554
106.76596	-140.32474
107.5072	-152.84463
108.42124	-157.00648
109.84005	-136.81943
111.10698	-123.96062
111.53717	-151.50181
112.734064	-142.00105
113.49804	-153.41357
114.30112	-162.97783
115.15514	-170.00472
116.42752	-156.90442
117.20241	-167.7898
118.30017	-163.09816
119.22604	-166.6762
120.12099	-171.79633
121.14963	-170.428
121.8172	-186.48173
122.92132	-181.50302
124.14823	-170.55438
124.80852	-186.98157
125.8317	-185.89591
126.52656	-200.63193
127.79076	-187.87356
128.71662	-191.50403
129.39238	-207.16982
130.53561	-200.27473
131.15407	-218.71092
132.46829	-203.55503
133.7716	-188.93312
134.45644	-204.18765
135.59786	-197.35685
136.30363	-211.60992
137.0958	-221.66134
138.3218	-210.75086
139.12579	-220.25626
140.24265	-214.60594
141.16397	-218.43911
142.04981	-223.98175
143.32947	-210.49332
144.53728	-200.49472
145.41585	-206.37828
146.27169	-213.34408
147.21392	-216.16893
148.1025	-221.54703
149.11659	-220.88567
149.77142	-237.57846
150.81916	-235.29906
151.88964	-231.8956
152.7955	-236.45502
153.65951	-243.04153
154.24341	-263.15586
155.52034	-249.7938
156.34161	-258.46525
157.59854	-246.0701
158.24064	-263.35936
159.28019	-261.47873
160.0278	-273.68685
161.292	-260.9289
162.22968	-263.96005
163.83221	-234.90468
164.73534	-239.61216
165.4311	-254.31224
166.12869	-268.92974
166.85628	-282.10817
168.0459	-272.97165
169.10273	-270.24422
169.83397	-283.24246
170.80531	-284.61822
171.78574	-285.60404
172.60611	-294.26583
173.59837	-294.66402
174.4824	-300.3077
175.46556	-301.1103
176.11312	-318.17696
177.26454	-310.87566
177.63925	-341.05366
178.6588	-340.1303
180.18766	-314.64936
180.51962	-346.90267
181.96026	-325.64543
182.66694	-339.83058
183.76379	-335.1717
184.23218	-360.8576
185.46454	-349.66324
186.00842	-371.68088
187.43542	-351.08982
188.20758	-362.1076
188.92517	-375.75995
189.78919	-382.31693
190.52497	-395.1167
191.73733	-384.8985
192.5004	-396.3265
193.4872	-397.00615
194.23844	-409.0073
195.0006	-420.4972
195.99558	-420.79332
198.65767	-340.56508
203.01688	-178.40474
204.101	-174.37268
205.29608	-164.99768
205.95637	-181.39554
207.0796	-175.47039
208.09095	-174.9322
208.87039	-185.59436
209.82718	-187.70702
211.09592	-174.74575
211.85626	-186.33768
212.74484	-191.71799
213.52336	-202.41973
214.52108	-202.58327
215.73071	-192.45791
216.4001	-208.42866
217.20318	-217.94289
218.18543	-218.83448
219.37232	-209.81789
220.1554	-220.29743
220.85207	-234.95852
221.85161	-235.00132
222.81112	-236.97236
223.91889	-231.81182
224.73743	-240.57026
225.43865	-254.9971
226.5537	-249.46634
227.31403	-261.0673
228.79378	-237.90833
229.34312	-259.69274
230.38358	-257.74782
231.26124	-263.69468
232.30716	-261.4711
233.06931	-272.9889
233.84057	-284.04604
234.98016	-277.31148
235.80598	-285.7575
236.80916	-285.58073
237.96058	-278.3258
238.4235	-304.2351
239.5831	-296.55048
240.23248	-313.48293
241.34116	-308.25692
242.7927	-286.5097
243.45573	-302.78863
244.47527	-301.8665
245.22834	-313.78408
246.0978	-320.0837
247.03004	-323.37946
248.08597	-320.6838
248.75536	-336.66359
249.61756	-343.36323
250.7708	-335.96084
251.5084	-348.64628
252.658	-341.44843
253.2046	-363.36423
254.59613	-344.44544
255.06816	-369.97966
255.69753	-387.873
256.85623	-380.236
257.90123	-378.0685
258.38236	-403.12859
259.4028	-402.1504
260.5315	-395.944
261.44463	-400.17595
262.20405	-411.80445
263.12446	-415.63503
264.23496	-410.35395
264.958	-423.74135
265.7329	-434.62087
266.9689	-423.223
267.64465	-438.89561
268.666	-437.89294
269.81925	-430.50363
270.26763	-457.14096
270.99614	-470.2726
272.23578	-458.72287
272.7824	-480.6262
273.95564	-472.2621
274.97063	-471.5345
275.88285	-475.7925
276.84783	-477.49216
277.77824	-480.8954
278.48674	-494.956
279.55176	-491.8597
280.44124	-497.189
281.16156	-510.6899
282.2193	-507.92026
282.956	-520.6471
283.8191	-527.26334
284.63037	-536.39304
285.97916	-519.5958
286.38388	-548.3313
287.4107	-547.03936
288.34475	-550.27627
289.56984	-539.40813
290.08098	-563.0063
291.14054	-560.15975
292.0464	-564.72577
292.46476	-592.797
293.46066	-593.01153
294.64755	-584.00335
295.67346	-582.7939
296.64844	-583.98647
297.15866	-607.6732
298.2346	-603.9877
298.934	-618.53606
299.91898	-619.2792
301.1477	-608.22747
301.75707	-627.12074
302.68475	-630.613
303.36415	-646.08874
304.31457	-648.53145
304.9685	-665.2403
305.9944	-663.9935
307.20494	-653.86857
307.90162	-668.50314
308.48733	-688.50614
309.30588	-697.29916
310.53278	-686.34887
311.5296	-686.5126
312.2481	-700.13084
312.88928	-717.47175
313.67145	-727.9999
314.892	-717.37166
315.70963	-726.17895
316.51817	-735.41473
317.45677	-738.38824
318.2553	-748.13633
319.14388	-753.5542
319.8542	-767.51333
320.4681	-786.17474
321.69046	-775.48246
322.298	-794.401
323.08563	-804.6867
323.98785	-809.4398
324.72545	-822.0929
325.94508	-811.497
326.32707	-841.37264
327.3748	-839.0466
328.0251	-855.94115
329.39116	-838.31514
330.01507	-856.46246
331.02188	-856.17174
331.69763	-871.81423
332.77993	-867.86495
333.73036	-870.25726
334.2233	-894.76404
335.22375	-894.7478
335.65212	-922.34403
336.71805	-919.18245
337.55933	-926.87774
338.38515	-935.2956
339.47018	-931.1736
340.14957	-946.6634
340.9272	-957.4278
342.10225	-948.9763
342.75618	-965.7334
343.4383	-981.0835
344.37872	-983.9766
345.2209	-991.5939
345.80026	-1011.9278
346.98897	-1002.7931
347.63016	-1020.1506
348.4778	-1027.5345
349.14447	-1043.6326
350.00122	-1050.5579
350.83522	-1058.5776
351.67378	-1066.3725
352.56144	-1071.7937
353.34543	-1082.2662
354.13578	-1092.3749
355.00253	-1098.8549
356.08483	-1094.8548
356.84243	-1106.608
357.67007	-1114.9054
358.2567	-1134.8692
359.32717	-1131.5168
359.98838	-1147.8782
360.6423	-1164.5672
361.24712	-1183.6642
362.193	-1186.3159
363.23163	-1184.4646
364.04563	-1193.4415
364.8478	-1202.991
365.79368	-1205.6411
366.42032	-1223.6663
367.77638	-1206.4671
368.53035	-1218.3534
369.45076	-1222.2312
370.1347	-1237.4912
370.86866	-1250.3586
371.9737	-1245.2891
372.49848	-1268.2313
373.37887	-1274.0359
374.2247	-1281.4979
374.82496	-1300.7819
375.72173	-1305.8129
376.83768	-1300.2277
377.50615	-1316.2323
378.25285	-1328.4457
379.16325	-1332.8201
380.10458	-1335.6267
380.94586	-1343.3017
381.67346	-1356.4737
382.77577	-1351.5526
383.75074	-1352.762
384.42104	-1368.7018
385.24414	-1377.2689
386.05268	-1386.4879
386.86122	-1395.7717
387.60973	-1407.8952
388.3073	-1422.5208
389.2841	-1423.6611
390.04354	-1435.3027
390.7102	-1451.3812
391.74338	-1449.8158
392.56466	-1458.4455
393.2959	-1471.399
394.1308	-1479.3909
394.94844	-1488.2111
395.66513	-1501.9016
396.38817	-1515.2922
396.9748	-1535.2324
397.7806	-1544.6355
398.70284	-1548.3957
399.75694	-1545.8109
400.68008	-1549.5469
401.6487	-1551.0755
402.4636	-1560.0038
403.12025	-1576.6015
404.20255	-1572.6052
404.92014	-1586.2885
405.73414	-1595.2424
406.45992	-1608.5313
407.34395	-1614.0997
408.14248	-1623.8427
408.79095	-1640.8516
409.51855	-1653.995
410.4999	-1654.8944
411.0756	-1675.4022
411.7641	-1690.4441
413.09104	-1674.6668
413.85502	-1686.0697
414.61172	-1697.827
415.2893	-1713.4315
415.9505	-1729.8065
416.90546	-1731.9616
417.37204	-1757.7246
418.0869	-1771.4895
419.23286	-1764.4541
419.81494	-1784.6629
420.6817	-1791.1059
421.24557	-1812.1663
422.206	-1814.0697
422.91995	-1827.9207
423.6521	-1840.8696
424.59433	-1843.6292
425.1555	-1864.8574
426.01678	-1871.5718
426.75347	-1884.2827
427.2164	-1910.2167
428.2032	-1910.852
428.66796	-1936.7106
429.57564	-1941.1854
430.3587	-1951.673
431.24638	-1957.0956
432.0049	-1968.7798
432.4751	-1994.3567
433.49556	-1993.3872
434.19223	-2008.0446
435.07353	-2013.7545
435.5301	-2040.0135
436.35137	-2048.6524
437.24177	-2053.9468
438.19037	-2056.4463
439.00982	-2065.188
439.7656	-2076.987
440.5869	-2085.5881
441.43363	-2093.0178
442.1585	-2106.306
442.80424	-2123.4061
443.44088	-2140.9705
444.32127	-2146.7614
444.87152	-2168.4652
445.44723	-2188.9517
446.49224	-2186.799
447.2353	-2199.2401
448.22937	-2199.5366
448.92332	-2214.3078
449.73913	-2223.2238
450.3967	-2239.75
451.097	-2254.2124
451.89282	-2264.103
452.5031	-2282.9234
453.4717	-2284.4566
454.0938	-2302.7118
454.8696	-2313.5505
455.37254	-2337.534
456.08923	-2351.2141
456.7486	-2367.6658
457.49894	-2379.7266
458.3375	-2387.5395
458.96687	-2405.4359
459.82998	-2412.0754
460.95866	-2405.8753
461.53164	-2426.4788
462.3129	-2437.0677
463.02867	-2450.8053
464.29105	-2438.1297
464.82128	-2460.8189
465.5889	-2472.0348
466.37652	-2482.3053
467.1896	-2491.3465
468.0309	-2499.0374
468.3965	-2529.635
469.13684	-2542.2042
469.81896	-2557.5548
470.46652	-2574.601
471.49425	-2573.2527
471.93535	-2600.2418
472.73025	-2610.1545
473.80527	-2606.5485
474.48012	-2622.2682
475.466	-2622.958
476.28365	-2631.778
476.9549	-2647.6545
512.5243	-978.9354
533.3872	-20.137858
533.9338	-42.026924
535.3326	-22.78914
536.7687	-1.7187326
537.6682	-6.5781018
538.4804	-15.669842
539.4999	-14.735255
539.9283	-42.330493
541.42714	-18.275716
542.6413	-7.971346
543.71	-4.661115
544.2684	-25.988073
545.51896	-13.899507
546.3957	-19.852783
547.69265	-5.509319
548.6176	-9.17092
549.4962	-15.015907
550.58666	-10.675866
551.578	-11.0987565
552.50115	-14.814408
553.3688	-21.23397
554.60754	-9.716764
555.39425	-20.013501
556.5666	-11.702663
557.316	-23.806698
558.5393	-13.05713
559.58157	-11.013982
560.6775	-6.415577
561.69705	-5.4536696
562.55016	-12.574166
563.5033	-14.85599
564.58197	-11.061391
565.70065	-5.321672
566.5419	-12.992642
567.687	-6.002731
568.5219	-14.010003
569.7315	-3.866755
570.93115	5.7388794
571.58326	-11.060185
572.49457	-15.369492
573.6469	-8.019766
574.64825	-7.95929
575.49863	-15.194509
576.3945	-20.221632
577.6223	-9.252486
578.26986	-26.260083
579.7369	-3.7327563
580.7519	-3.0249854
582.09883	13.722854
582.8228	0.36580217
583.6832	-6.3727873
584.9383	5.923309
585.5167	-14.441134
587.0019	8.994265
587.8441	1.3415803
588.71814	-4.7390616
589.75496	-2.9703462
590.3834	-20.921967
591.85953	2.0818893
592.78085	-1.7563032
593.9141	4.6698908
594.7326	-4.0985943
595.8213	0.19785242
596.5416	-13.351653
597.6885	-6.257064
598.36515	-21.858968
599.7194	-4.7872856
600.49973	-15.377732
601.7721	-2.2456932
602.9399	5.848168
603.34827	-22.734491
604.79164	-1.3269774
605.62655	-9.332042
606.4442	-18.158796
607.9758	7.513628
608.81615	-0.20695931
609.70564	-5.55512
610.6806	-6.769163
611.7111	-5.311627
612.6406	-8.723515
613.8902	3.3312955
614.666	-7.518115
615.56824	-12.252529
616.61325	-10.092451
617.74284	-3.8506867
618.6369	-8.9380794
619.58	-11.735212
620.7096	-5.465323
621.90196	3.7901483
622.86057	1.7851594
623.85374	1.4448358
624.9224	4.7460326
626.1502	15.765
626.54584	-13.427196
627.6254	-9.588396
628.7914	-1.583331
629.78546	-1.8945201
630.6804	-6.9730745
631.60536	-10.609768
632.7659	-2.8680812
633.5926	-11.235972
634.74585	-3.851491
635.58986	-11.417391
636.7031	-5.924578
638.28014	21.888638
638.4175	-19.758159
639.578	-12.004818
641.01863	9.2482055
641.9427	5.5685166
643.16777	16.420133
643.92447	4.664064
644.5675	-12.552879
645.6252	-9.792906
646.7275	-4.8879316
647.88986	2.9761007
648.80754	-1.005135
649.6734	-7.49923
650.9121	4.0258036
651.74066	-4.2655436
652.9803	7.293442
653.4787	-16.939328
654.9912	7.77159
655.89705	3.2360642
656.6601	-8.199772
657.6851	-7.008232
658.85655	1.2302807
659.6833	-7.134599
661.00205	8.237074
661.656	-8.486456
662.74646	-4.1192926
663.7451	-4.194228
664.50906	-15.605952
665.77326	-2.8481972
666.74096	-4.4200347
667.8287	-0.18104242
668.76186	-3.4420591
669.71955	-5.492437
670.5599	-13.189932
671.69316	-6.755302
672.80547	-1.3424471
673.98236	7.1845555
674.54533	-13.938285
675.3757	-22.133802
676.15696	-32.703354
677.66035	-8.421762
678.63897	-9.462627
679.73855	-4.653679
680.95545	5.8140107
681.84767	0.5650935
682.8636	1.3379604
683.8349	-0.05528367
684.69257	-6.9405263
685.89856	3.0219015
686.60705	-11.08209
688.0468	10.149235
689.2191	18.469119
689.5402	-14.331845
690.9999	7.836274
691.5638	-13.22609
692.92895	4.409721
693.7075	-6.279567
694.9089	3.4231034
695.7311	-5.1908907
696.89526	2.7203552
698.1922	17.071254
699.17536	16.22767
699.5519	-13.878015
701.259	20.270383
701.75923	-3.872984
702.7824	-2.7758713
703.8529	0.6227542
704.64506	-9.430883
705.8856	2.1829474
706.8124	-1.3424471
708.12297	13.6392755
708.8624	1.046057
709.459	-18.45271
710.54404	-14.368003
712.0729	11.185283
713.05243	10.17114
713.8646	1.0781931
715.1179	13.3252714
715.7964	-2.2223954
716.84866	0.30392336
717.96916	6.0984885
718.624	-10.5746115
720.03917	9.469196
720.7904	-2.5721558
721.7063	-6.626728
722.3238	-25.089448
723.6735	-8.22147
724.73034	-5.492437
725.8008	-2.1213372
726.6321	-10.269445
727.8317	-0.63708956
728.84217	-0.1462871
729.859	0.6569111
731.1541	14.903337
731.8917	2.2490445
732.8094	-1.7651416
733.9126	3.2081364
734.78026	-3.1609951
735.63064	-10.411282
736.5301	-15.282501
737.9335	4.198982
738.9821	6.543078
739.61604	-11.13874
740.66196	-8.926024
742.00256	7.467424
742.9157	3.28729
743.99617	7.1700866
744.90384	2.71393
745.716	-6.363547
746.9593	5.334872
748.04615	9.524836
748.88106	1.5629725
749.64686	-9.7499205
750.70824	-6.8244104
752.2453	19.113195
753.0202	8.227628
753.62226	-11.0033285
755.02106	8.273036
755.5513	-14.445558
757.0847	11.309031
758.0524	9.741205
758.95554	5.0648535
759.8623	0.5697138
761.3166	22.450953
761.654	-9.536356
762.74085	-5.32228
763.79314	-2.8252919
764.7881	-3.0912883
765.92045	3.3188374
766.5762	-13.348033
767.97863	6.0741802
769.0746	10.71357
770.04137	9.095314
771.15004	14.343633
771.63753	-10.42374
773.15184	14.398478
773.8067	-2.2581513
774.8908	1.7737116
776.0431	9.132482
776.6643	-9.155852
777.81027	-2.1243487
778.77615	-3.7771544
779.7211	-6.4545504
780.8316	-1.1391338
781.9676	5.4317024
783.02804	8.343547
784.1267	13.081778
784.47505	-18.374557
785.50005	-17.172375
786.8261	-1.4493322
788.08756	11.172618
788.70056	-7.511091
789.7001	-7.548249
790.8015	-2.6884777
791.8192	-1.8334457
792.84695	-0.4966557
793.7228	-6.5011655
794.78235	-3.6439597
795.79644	-2.9490494
796.57315	-13.750638
797.73275	-6.0396935
798.92146	3.0647008
799.94373	4.0995323
800.90416	2.1789257
801.8091	-2.4126424
803.00964	7.2821905
803.8873	1.3594532
804.90685	2.2667213
805.7536	-5.1008876
806.8386	-1.0433041
807.43797	-20.395212
808.8759	0.7762446
809.98365	5.927125
810.7376	-5.9237736
812.02455	7.8999585
812.8504	-0.5330198
813.55614	-14.705315
814.7021	-7.689487
815.92356	2.9779057
816.78667	-3.6226632
817.9508	4.2781356
818.4874	-18.084057
819.8526	-0.45909484
820.4228	-21.205846
821.74523	-5.677671
822.8548	-0.3988248
823.71884	-6.9588116
824.7857	-3.7578686
825.4869	-18.155578
826.8111	-2.5374004
827.9789	5.5407944
828.92115	2.7452617
829.79426	-3.377365
830.6392	-10.850044
832.02707	7.868823
832.7683	-4.657907
833.4004	-22.42551
834.9984	6.450672
835.7278	-6.6273263
836.8583	-0.3463828
837.7269	-6.710698
838.67	-9.46142
840.0197	7.402534
840.74367	-5.922773
841.9906	6.0060724
842.8537	-0.62382705
843.7659	-4.856394
844.60356	-12.700935
845.6104	-12.380103
846.85274	-0.67887834
847.8068	-2.9128815
848.61534	-12.189248
849.6376	-11.09755
851.07916	10.209711
851.77766	-4.383072
852.83176	-1.7621302
853.7158	-7.3786905
854.7208	-7.1394253
855.82855	-1.9308843
856.7235	-7.0154616
857.9149	2.2132786
858.3924	-23.024796
859.71755	-7.358807
860.69343	-8.528039
861.5047	-17.649708
862.75435	-5.5784275
863.8439	-1.2934286
865.08356	10.296094
865.813	-2.7716531
866.92165	2.4378886
867.96393	4.4971145
868.6415	-11.104583
870.0294	7.627938
870.8443	-1.2970484
872.0103	6.696166
872.84883	-1.111412
873.79834	-3.543706
874.7042	-8.091082
875.56276	-14.961463
876.84333	-1.3954875
877.76283	-5.3244874
878.8897	0.7901055
879.51724	-17.197282
881.06884	9.456336
881.80917	-3.1202168
882.7141	-7.698522
883.7846	-4.296081
884.7332	-6.799494
885.8082	-3.1816934
886.72044	-7.4367535
888.0974	10.777254
888.7086	-8.015744
889.7354	-6.7299833
890.7204	-7.463475
891.619	-12.3797006
892.7331	-6.8898992
893.83724	-1.8493176
894.5248	-16.919641
895.86723	-0.40726103
896.69123	-8.9214035
897.63347	-11.729993
898.67484	-9.7533336
899.74714	-6.2343646
900.7012	-8.4679755
901.9554	3.777288
903.09953	10.728235
903.7498	-6.159027
904.7748	-4.935145
905.9626	4.087879
906.85757	-0.9589319
907.7989	-3.8139205
908.93303	2.633364
910.02715	7.196808
910.8075	-3.4085005
911.9653	4.1802946
912.72926	-7.224808
914.2245	16.675281
914.7829	-4.631784
915.9434	3.1014572
916.84836	-1.4858925
917.867	-0.61860835
918.8247	-2.6442856
919.8797	0.00076824464
920.8156	-3.1218157
921.8342	-2.217167
922.8892	0.39855632
923.786	-4.5580553
924.9474	3.2185836
925.876	-0.24673715
926.97195	4.395262
927.99695	5.5590697
928.7682	-5.4856094
930.1788	14.343829
930.82	-2.9944482
931.82865	-2.5801898
932.8691	-0.63728574
933.8741	-0.38415947
934.77087	-5.3708964
935.9605	3.7487617
936.90363	0.9900051
937.67943	-9.831281
938.4452	-21.143762
939.96954	4.167238
941.01273	6.21381
941.75124	-6.378614
942.8799	-0.20394778
943.4829	-19.352945
944.8408	-2.1183257
945.7521	-6.367157
946.8826	-0.11373893
947.8867	0.084345826
948.51424	-17.89019
950.0331	7.1566277
950.7125	-8.335379
951.7075	-8.609008
952.8689	-0.79177675
953.6838	-9.760367
955.008	5.884532
956.0584	8.327077
956.5377	-16.802318
957.7874	-4.7915036
958.8997	0.6275805
959.9056	0.933345
960.9424	2.6644995
961.911	1.1722179
962.9069	0.9544453
963.7673	-5.776316
964.9833	4.6150453
965.951	3.0484267
966.8532	-1.6630829
967.8364	-2.4773365
968.8559	-1.5706669
969.9091	0.9984412
970.8359	-2.5275615
971.7336	-7.46528
972.5794	-14.953832
973.7154	-8.398063
974.7395	-7.208936
975.6717	-10.489827
977.1023	10.2820365
978.0882	9.6021845
979.1096	10.619948
979.8581	-1.5397373
981.0759	8.957097
981.9636	3.5530804
983.2014	15.035325
984.049	7.6456255
984.6166	-13.233526
986.0327	6.8414168
986.914	1.1075238
988.0808	9.15579
988.7693	-5.901477
989.978	4.186524
990.9767	4.1258516
991.817	-3.6071935
993.2922	19.32876
993.9971	5.074104
994.8502	-2.0365628
995.8798	-0.6095639
996.7865	-5.1384582
997.8415	-2.458247
999.0412	7.167477
999.9497	2.7470764
1001.1639	13.071929
1002.1798	13.851428
1002.7246	-8.141915
1003.7469	-7.081559
1004.811	-3.997546
1006.3208	20.585192
1006.7873	-5.1326317
1007.976	3.9585
1008.8437	-2.4439838
1009.9124	0.86463866
1011.0147	5.784484
1011.9205	1.2320857
1012.8045	-4.3517303
1013.6449	-12.082166
1014.9455	2.4139826
1016.3052	19.783602
1016.7845	-5.3578396
1018.2761	18.36344
1019.1164	10.633004
1019.9459	2.4079497
1021.0555	7.693035
1022.1487	12.177924
1023.131	11.323098
1024.0286	6.3588544
1024.8699	-1.2918198
1026.0122	5.58017
1027.0772	8.677642
1028.085	9.0448924
1028.778	-5.7787195
1030.2505	17.038706
1030.9362	1.8733574
1031.9676	3.3779008
1033.0781	8.708787
1033.9285	1.4528797
1035.4546	26.861317
1036.0849	8.983014
1037.1126	10.338285
1038.0758	8.536815
1039.0908	9.274113
1040.0894	9.165031
1040.9962	4.6572364
1041.752	-7.128174
1042.9015	0.07750855
1044.1003	9.691589
1045.2135	15.132567
1045.9192	0.921289
1046.9724	3.494017
1048.1357	11.353831
1048.8469	-2.5982788
1050.2221	15.530749
1050.9915	4.369541
1052.1384	11.478589
1052.785	-5.6021372
1054.1947	14.1805
1054.9451	2.1130346
1056.0328	6.3228923
1057.2134	15.037738
1058.151	12.031467
1059.3434	21.322498
1060.0482	7.0579926
1061.1897	13.899838
1062.1537	12.147994
1063.2424	16.404262
1064.1828	13.545457
1065.2014	14.427602
1066.1655	12.693034
1066.9268	1.1557476
1067.6989	-9.8590025
1069.4133	24.605606
1070.3028	19.284362
1070.9795	3.6442897
1072.5265	30.05763
1073.0531	7.215691
1074.421	24.934678
1075.1077	9.846276
1075.9762	3.4673054
1077.3914	23.515526
1078.4319	25.445571
1079.2859	18.387345
1080.1499	11.814097
1081.2622	17.243226
1082.1517	11.9161556
1083.2276	15.574146
1084.3045	19.26749
1085.1821	13.364441
1085.9088	0.15928117
1087.2521	16.702395
1087.776	-6.287601
1089.4104	24.335402
1090.328	20.37405
1091.103	9.4957115
1092.0052	4.766721
1093.1711	12.749488
1094.0561	7.2070587
1094.7355	-8.266673
1095.9969	4.3444285
1097.2711	17.574102
1098.1488	11.648354
1098.9228	0.7414893
1100.1097	9.73378
1101.0546	7.087117
1101.9796	3.460272
1103.2838	18.162942
1103.8322	-3.6477757
1105.2629	17.114641
1106.1178	10.114882
1106.88	-1.3770063
1108.1978	13.942029
1108.7972	-5.378332
1110.0323	5.9480194
1111.1373	11.023553
1111.803	-5.1450896
1113.3692	22.209274
1114.2341	15.676804
1115.2355	15.736072
1116.4142	24.358297
1117.2264	15.278416
1118.2359	15.718994
1119.119	10.081539
1120.1631	12.217299
1121.2918	18.413871
1122.5505	30.904432
1123.3063	19.11862
1123.8975	-0.6212177
1125.2899	18.293722
1126.2213	14.994145
1126.8606	-2.446191
1128.0785	8.053851
1129.5054	28.682072
1130.2549	16.574025
1131.2717	17.397717
1132.5077	28.78011
1133.5682	31.68392
1133.8919	-0.9922845
1135.2134	14.551763
1135.6454	-12.88717
1137.2452	16.070364
1138.0138	4.8838472
1139.4253	24.75628
1140.1356	10.748727
1141.4735	27.059402
1142.131	10.539381
1143.5408	30.292883
1144.0892	8.492211
1145.2715	17.287418
1146.0928	8.6714125
1147.3843	22.720362
1148.151	11.443039
1149.0569	6.908318
1150.2974	18.511907
1150.9104	-0.16879026
1152.5684	31.586483
1153.4752	27.073057
1153.8781	-1.7550967
1155.336	20.328239
1156.3528	21.15756
1157.0086	4.524032
1158.5383	30.068285
1158.8894	-1.2365724
1160.1927	13.394576
1161.4233	24.492502
1162.4446	25.547424
1163.3196	19.495915
1164.2754	17.350503
1165.1604	11.799637
1165.9544	1.8679327
1167.1713	12.328197
1168.4855	27.495752
1168.9539	1.808673
1170.1289	10.2681665
1171.0621	7.026651
1172.2044	13.877746
1173.1603	11.768698
1174.3417	20.493383
1174.9511	1.6537798
1176.1853	12.95441
1177.4567	26.04104
1178.0952	8.59065
1179.4131	23.91511
1180.3444	20.584994
1180.7709	-7.0992452
1182.248	15.920895
1183.2466	15.859624
1184.117	9.589128
1185.0074	4.289387
1186.1015	8.855244
1187.0719	7.3868585
1188.3207	19.382605
1189.2902	17.945572
1190.3525	20.93918
1191.0955	8.534608
1192.0387	5.753741
1193.3538	20.981772
1194.1069	9.05272
1195.1937	13.253142
1196.3087	18.804017
1197.4893	27.504797
1198.3997	23.155908
1199.1482	10.9972335
1200.2005	13.533803
1201.4692	26.509536
1201.8676	-2.5432273
1203.1809	12.5532085
1204.2705	16.91274
1205.4373	24.958584
1206.2386	15.33748
1207.2572	16.240127
1208.435	24.80731
1209.2108	14.008332
1210.0021	3.891599
1211.4591	25.96128
1212.3941	22.815388
1213.4409	25.075515
1214.4404	25.02268
1215.3026	18.375692
1216.1512	11.072168
1217.1744	12.174912
1218.2066	13.751978
1219.5009	27.923273
1220.1657	11.75262
1221.1107	9.106565
1222.1566	11.308835
1223.2125	14.008125
1224.2357	15.12835
1224.9606	1.8042488
1226.4057	23.29433
1227.2243	14.519616
1228.4248	24.201393
1229.4644	26.136664
1230.0865	7.881683
1231.5971	32.53634
1231.9136	-0.5022864
1233.2406	15.282036
1234.181	12.423624
1235.1842	12.564862
1236.4065	23.28248
1237.0123	4.237347
1238.3347	19.816954
1239.4497	25.349143
1240.3838	22.183554
1241.3633	21.168811
1242.351	20.59705
1243.105	8.708983
1244.4538	25.539192
1245.2796	17.120272
1246.3119	18.663387
1246.7548	-8.229102
1248.2463	15.516888
1249.194	12.967869
1250.3564	20.79594
1251.445	25.065665
1252.4127	23.500655
1253.2522	15.764598
1254.4455	25.057631
1255.1376	10.2087
1256.6892	36.837203
1257.3977	22.744268
1258.2917	17.651245
1258.8138	-5.450452
1260.3472	20.31579
1261.1939	12.9162315
1261.9961	3.363834
1263.4595	25.695087
1264.4272	24.129872
1265.0283	4.9099605
1266.3608	20.944408
1267.1547	10.997636
1268.0551	6.185676
1269.3621	20.975945
1269.9987	3.4311375
1270.9273	-0.030171154
1272.1497	10.6948825
1273.2211	14.140918
1274.5217	28.654754
1275.1265	9.5573835
1276.2479	15.454606
1277.1601	11.184272
1278.0741	7.020618
1278.9773	2.3472873
1280.1833	12.303084
1281.1009	8.328479
1282.1896	12.602433
1283.4784	26.503915
1284.4142	23.435363
1285.1164	9.050915
1286.4797	26.584677
1286.7953	-6.4730313
1288.0358	5.131755
1288.7825	-7.087994
1290.345	20.051403
1290.7907	-6.724961
1292.084	7.454966
1292.9225	-0.35442667
1294.043	5.4485748
1294.7697	-7.7330815
1296.0585	6.182262
1297.0635	6.4378117
1297.8256	-5.0637194
1299.0344	5.0240753
1300.0111	3.883163
1301.1253	9.3970665
1301.8902	-1.934298
1303.0025	3.446205
1303.9311	0.006398941
1305.078	7.0816924
1305.9547	1.1603679
1306.8642	-3.2475843
1308.1175	9.006115
1308.9069	-1.1937829
1310.072	6.7670895
1311.0497	5.718789
1311.6645	-12.872906
1312.9905	2.8545601
1313.9746	2.0849106
1315.0478	5.6169366
1316.1183	8.981209
1317.0796	7.118861
1318.1456	10.309955
1318.7167	-10.413293
1319.8909	-1.9859355
1321.0705	6.6764784
1322.0764	6.9392573
1322.9895	2.7273886
1323.9227	-0.4685316
1324.8376	-4.6002464
1325.8808	-2.5255505
1326.8312	-4.904804
1328.2828	16.897076
1328.7703	-7.843174
1329.8608	-3.487664
1330.9904	2.7613398
1332.1918	12.48671
1333.0585	6.025966
1334.0672	6.4534775
1334.9494	0.7613733
1336.039	5.059635
1336.6783	-12.325257
1337.9744	1.9565326
1339.0367	4.9306587
1339.7743	-7.706566
1340.6628	-13.08546
1341.6869	-11.959213
1342.7838	-7.261564
1344.1498	10.3732465
1344.8838	-2.4747173
1346.0316	4.6743048
1346.9547	0.9689046
1347.7905	-6.962431
1349.0902	7.513029
1350.3353	19.322542
1351.1184	8.862268
1351.7632	-8.319714
1353.0001	3.135016
1353.9378	0.09840295
1355.2657	15.959671
1355.9614	1.2559917
1357.0547	5.7332485
1358.1133	8.591052
1359.0874	7.299474
1360.1451	10.100422
1360.8854	-2.4421788
1362.0114	3.6203837
1363.031	4.5873236
1363.5439	-18.922608
1364.8418	-4.544999
1365.8822	-2.6350352
1366.7253	-10.210578
1367.9877	2.4443138
1368.8435	-4.489751
1369.7976	-6.7064796
1370.8399	-4.6928585
1371.7867	-7.24067
1372.7162	-10.671648
1373.7439	-9.349523
1374.7434	-9.371623
1375.8867	-2.4411686
1377.0435	5.1371797
1377.7457	-9.276599
1378.8407	-4.6846186
1379.833	-5.055087
1380.8179	-5.8022333
1381.6338	-14.67257
1383.0598	5.876694
1383.681	-12.408629
1384.9843	2.2534587
1386.184	11.866931
1387.0143	3.671011
1387.7838	-7.446593
1389.048	5.271983
1389.781	-7.603899
1391.077	6.6706514
1391.6346	-14.662731
1392.8578	-3.8862464
1393.6937	-11.843499
1394.8705	-3.3188998
1395.8137	-6.0433134
1397.0297	4.3904355
1397.6118	-15.784554
1398.9542	0.70813673
1400.0465	5.1689234
1400.9787	1.9014814
1402.0728	6.4414216
1403.1542	10.370627
1403.7108	-11.064207
1404.8122	-6.1696802
1405.8782	-2.965922
1406.9032	-1.7834267
1408.1955	12.315944
1409.0814	6.8309694
1409.99	2.4220166
1410.9277	-0.6165974
1411.8726	-3.2640546
1413.2214	13.581615
1413.7316	-10.063522
1415.0777	6.605359
1415.9708	1.4500644
1416.843	-4.714155
1418.2673	15.757565
1419.0767	6.5621675
1420.0126	3.4494226
1421.1158	8.442192
1422.1245	8.868095
1423.053	5.3973492
1424.1035	7.836274
1425.1158	8.434158
1425.8716	-3.3719403
1426.8047	-6.610248
1428.1244	8.83535
1429.2358	14.210036
1430.1498	10.061047
1430.9938	2.5216623
1432.1562	10.333263
1433.0775	6.5458936
