# Supplementary material for: Staphylococcus aureus vWF-binding protein triggers a strong interaction between clumping factor A and host vWF
Source: Commun Biol. 2021 Apr 12;4:453. doi: 10.1038/s42003-021-01986-6 (PMC8041789; doi:10.1038/s42003-021-01986-6)
Supplement: Supplementary file 3 — Supplementary Data 1 [file 42003_2021_1986_MOESM3_ESM.zip › Supplementary Data 1/Fig S1 cell 7 curve_3.tsv]

x	y
-51.185072	169.44869
-50.419278	158.09602
-49.385182	159.70926
-48.49115	154.56501
-48.206477	120.012
-46.980478	130.87728
-46.099178	125.1444
-45.21333	119.59392
-44.092832	125.36377
-42.94505	132.48609
-42.287486	115.914243
-40.796824	139.57765
-40.40938	109.973426
-39.40257	110.26593
-38.143828	122.74705
-37.498086	105.6161
-36.495823	105.67215
-35.6891	96.331505
-34.63045	99.132244
-33.751878	93.23322
-32.99427	81.48619
-31.723705	94.54189
-31.288057	67.24357
-30.27397	67.912176
-29.148017	73.97675
-28.541384	54.93443
-26.711481	94.98989
-26.574147	53.321198
-25.205358	71.07916
-24.238565	69.459105
-23.540982	54.8155
-22.32226	65.35833
-21.597392	52.02479
-20.73701	45.285203
-19.0981	76.05566
-19.017156	31.679243
-17.715669	46.228226
-16.807084	41.762014
-15.782083	42.929247
-14.794371	42.30947
-13.742995	44.756632
-12.939002	35.287204
-12.0577015	29.54206
-11.346477	15.57348
-10.138668	25.572076
-9.620256	2.3038225
-8.1086755	26.953068
-7.495676	8.232995
-6.4679475	9.538237
-5.514797	7.2746973
-4.525267	6.748541
-2.996406	32.249994
-2.4461617	10.501351
-1.5457621	5.6554405
-0.51985205	6.885149
0.26504188	-3.5142366
1.3218747	-0.83222025
2.2550164	-4.0496335
3.0444578	-14.236279
4.545124	9.872734
4.7561266	-28.220329
6.337738	-0.18572998
6.9661987	-18.135349
7.63013	-34.39741
8.725162	-29.812666
9.470948	-42.142508
10.616001	-35.156003
11.457284	-42.8342
12.657817	-33.194215
13.850165	-23.91986
14.266713	-52.115385
15.726451	-29.955906
16.599566	-36.12816
17.520884	-39.921552
18.414008	-45.126878
19.25711	-52.715877
20.521307	-40.000107
21.16341	-57.302225
22.538567	-39.194096
23.527187	-39.794588
23.888257	-70.64521
25.204296	-55.426223
26.048307	-62.96038
27.180628	-56.631626
28.290211	-51.367837
29.112394	-59.94667
30.067365	-62.157585
31.28336	-51.76743
31.98276	-66.28728
32.86588	-71.96793
33.91271	-69.717454
34.88405	-71.13761
35.70896	-79.619616
36.7376	-78.24144
37.465195	-91.413856
38.87855	-71.50989
40.06362	-62.613026
40.683897	-80.95118
41.70435	-79.99349
42.502887	-89.735344
43.36327	-96.51391
44.292772	-99.91595
45.241375	-102.43664
46.119037	-108.351945
47.30047	-99.64936
48.410055	-94.35804
49.467797	-91.582415
50.520992	-89.064936
51.329533	-98.31035
52.264493	-101.480754
53.211277	-104.07237
54.42818	-93.63501
55.337676	-98.02709
56.025254	-113.1187
57.54229	-88.18539
58.270796	-101.34616
59.260326	-101.845
59.87332	-120.56285
61.15844	-106.83073
62.10431	-109.47075
63.73049	-79.27226
64.510836	-89.874365
65.49036	-90.90779
66.364386	-97.00752
67.587656	-86.22762
68.579915	-86.6254
69.76317	-77.815934
70.507134	-90.18535
71.72495	-79.72951
72.38342	-96.22601
73.33839	-98.422055
74.575304	-86.99406
75.47752	-91.73771
76.44886	-93.179166
77.17464	-106.415474
78.09687	-110.21208
79.08731	-110.670535
79.96315	-116.69211
81.25463	-102.637544
82.20869	-104.875775
83.0809	-111.07454
84.37238	-97.053726
85.50743	-90.55601
86.362355	-97.57104
87.01719	-114.265035
88.27775	-101.70918
89.260915	-102.512186
90.265	-102.359496
91.11992	-109.38598
92.21768	-104.68793
92.90708	-119.7002
94.101246	-110.356724
95.490954	-91.53319
96.154885	-107.80088
97.147144	-108.19404
97.88747	-120.73181
99.03071	-113.867256
100.01205	-114.773115
100.98885	-115.93874
102.10662	-110.24724
103.16891	-107.286575
104.2603	-102.89911
104.866025	-121.94645
105.70549	-129.69537
107.02062	-114.53043
107.63453	-133.19906
108.74138	-128.05944
109.55083	-137.27514
110.65496	-132.26789
111.64267	-132.85693
112.34753	-147.13329
113.77271	-126.62241
114.60853	-134.57403
115.97641	-116.83475
117.16785	-107.61223
117.88544	-121.2636
118.75219	-127.74222
119.9118	-120.05055
120.84313	-123.37967
121.8654	-122.31088
122.46657	-141.5981
123.87356	-121.98423
124.66573	-132.01316
125.51429	-139.36127
126.57567	-136.43095
127.53337	-138.47229
128.55655	-137.36613
128.99766	-164.40488
130.55653	-137.41133
131.59517	-135.58074
132.1727	-155.99139
132.90848	-168.78933
134.28546	-150.58536
134.79477	-174.31749
136.05897	-161.58024
136.94937	-166.89262
137.88797	-169.8788
138.61374	-183.1125
139.65693	-181.07678
140.60008	-183.80661
141.49593	-188.87411
142.4409	-191.54306
143.68145	-179.97463
144.48999	-189.22428
145.48407	-189.50212
146.81284	-173.6521
147.44676	-191.37471
148.52269	-187.70308
149.38489	-194.40388
150.78096	-175.26736
151.42398	-192.54033
152.25525	-200.71415
153.25843	-200.56509
154.06333	-209.99875
154.8264	-221.46292
155.92325	-216.78997
157.41209	-193.23645
157.83591	-221.05749
158.78179	-223.67684
159.86863	-219.50916
160.85271	-220.29609
161.5703	-233.96995
162.38702	-242.8194
163.6494	-230.1657
164.24512	-249.72213
165.78217	-223.82912
166.65619	-229.8951
168.02316	-212.23337
169.00269	-213.20974
169.74757	-225.54059
170.74983	-225.4741
172.08133	-209.50233
172.24959	-249.64297
173.74934	-225.56691
174.52787	-236.26445
175.52559	-236.38677
176.48783	-238.23404
176.94167	-264.61547
178.2186	-251.24916
178.9562	-263.94345
180.05123	-259.38865
180.78792	-272.09576
182.17035	-253.65293
182.71605	-275.628
183.5064	-285.76844
184.55869	-283.2642
185.9484	-264.45393
186.67144	-277.82462
187.56184	-283.1519
188.25851	-297.82263
189.45359	-288.41488
190.25303	-298.11736
191.24529	-298.51555
191.93378	-313.5724
196.01013	-165.09416
197.92371	-120.98013
198.41666	-145.48632
199.63356	-135.04434
200.54033	-139.52962
201.40253	-146.24009
202.80224	-126.93017
203.75994	-128.99222
204.72127	-130.87405
205.5471	-139.33375
206.23013	-154.62286
207.29969	-151.27787
208.42019	-145.51163
209.31331	-150.67356
210.38834	-147.06418
211.44335	-144.42758
212.19732	-156.33252
213.1441	-158.90324
213.89171	-171.11816
214.8876	-171.31142
215.86622	-172.36795
216.79391	-175.86321
217.77252	-176.92799
218.59925	-185.32119
219.70429	-180.25208
220.69473	-180.7262
221.65516	-182.65364
222.52009	-189.19254
223.66605	-182.16846
224.65012	-182.95539
225.62237	-184.31649
226.39271	-195.41843
227.06938	-211.03118
228.41452	-194.3856
229.34039	-197.9998
230.16712	-206.37693
231.09571	-209.85692
232.07433	-210.8783
233.05567	-211.79218
234.14434	-207.53954
234.79645	-224.34905
235.72504	-227.82723
236.66637	-230.68523
237.51493	-238.00725
238.6627	-230.86925
239.3921	-243.95427
240.45167	-241.09567
241.53033	-237.33182
241.9869	-263.58524
243.49302	-239.14073
244.09238	-258.5099
245.32656	-247.22333
246.0105	-262.5092
247.18375	-254.1387
248.05232	-260.49318
249.171	-254.77637
250.11778	-257.3939
250.7626	-274.54053
251.9577	-265.1223
252.89992	-267.95502
253.60478	-282.20123
254.73437	-275.97877
255.45287	-289.56224
256.61703	-281.64435
257.7066	-277.34126
258.3378	-295.17538
259.13542	-304.9771
260.4542	-289.5986
261.08083	-307.62215
262.13584	-304.98593
262.75885	-323.19572
263.93118	-314.91704
264.48689	-336.34642
265.77382	-322.54238
266.7488	-323.75802
267.42092	-339.60143
268.29585	-345.6475
269.34723	-343.1708
270.1112	-354.5745
271.13165	-353.6176
272.05115	-357.51768
273.0425	-357.95725
273.8765	-365.96776
274.74508	-372.32784
275.72005	-373.5676
276.62955	-377.9697
277.49084	-384.66472
278.47037	-385.6849
279.08155	-404.4365
280.10018	-403.56338
281.03332	-406.79546
281.93827	-411.41496
282.87778	-414.34992
283.7618	-419.9452
284.6231	-426.67614
285.609	-427.35357
286.4439	-435.3468
287.21607	-446.3529
288.02825	-455.44765
289.54983	-430.27407
290.15283	-449.48212
291.26878	-443.8983
291.89178	-462.10044
292.73943	-469.4789
293.588	-476.80815
294.45565	-483.21286
295.21325	-494.9253
296.50656	-480.77553
297.34966	-488.3567
298.0427	-503.21286
298.96492	-506.98173
299.90898	-509.67397
300.57654	-525.7331
301.83438	-513.3145
302.44283	-532.2445
303.64245	-522.58525
304.13267	-547.2385
304.96395	-555.3808
306.0317	-552.1445
307.27497	-540.42176
308.29543	-539.4265
308.7038	-568.0186
309.57509	-574.21634
310.86384	-560.30464
311.3004	-587.5334
312.2972	-587.6851
313.244	-590.2725
313.7433	-614.43817
314.75466	-613.9104
316.1671	-594.0426
317.0302	-600.6297
317.4886	-626.82187
318.4954	-626.4729
319.24847	-638.44574
320.1989	-640.83805
321.17478	-642.0087
322.31256	-635.3603
322.9765	-651.6091
323.715	-664.26137
324.69362	-665.29404
325.50398	-674.4824
326.42802	-678.15625
327.54306	-672.62906
328.30886	-683.93413
329.0128	-698.2499
330.0851	-694.76885
330.76722	-710.1311
331.83406	-706.92174
332.66988	-714.8635
333.53572	-721.32106
334.66986	-714.879
335.7258	-712.1646
336.5516	-720.6179
337.67665	-714.5913
338.32603	-731.5422
339.14094	-740.4562
339.77486	-758.1673
341.17457	-738.8765
341.77484	-758.2077
342.45605	-773.61295
343.2664	-782.75586
344.27595	-782.32254
344.99809	-795.73587
346.06583	-792.47586
346.6843	-810.9026
347.77023	-806.78975
348.62424	-813.8578
349.41004	-824.2128
350.01486	-843.26923
350.93072	-847.34525
351.65286	-860.77145
352.5387	-866.28954
353.34634	-875.5898
354.1858	-883.3765
355.5064	-867.9275
356.13212	-886.0065
357.04707	-890.1316
357.9611	-894.2888
358.83696	-900.262
359.55546	-913.88175
360.71324	-906.27106
361.32533	-925.02045
361.78372	-951.1844
363.02518	-939.5473
363.8792	-946.6108
364.43853	-967.9
365.80278	-950.2881
366.484	-965.6947
367.03878	-987.2287
368.01012	-988.5975
368.65677	-1005.7022
369.73543	-1001.9132
370.73133	-1002.117
371.5908	-1008.8886
372.64036	-1006.5452
373.1615	-1029.6605
374.2729	-1024.3005
375.10418	-1032.4454
375.89453	-1042.5677
376.72126	-1050.9474
377.61075	-1056.3221
378.6221	-1055.7628
379.39972	-1066.5276
380.26647	-1072.959
380.86492	-1092.3781
381.6498	-1102.7637
382.51292	-1109.378
383.5543	-1107.4103
384.42104	-1113.842
385.50425	-1109.8212
386.3237	-1118.5578
386.8703	-1140.4583
387.7316	-1147.1911
388.88302	-1139.8716
389.436	-1161.4556
390.15995	-1174.8028
390.9503	-1184.9232
391.9553	-1184.7345
392.7784	-1193.2767
393.78975	-1192.7418
394.40457	-1211.3419
395.31224	-1215.8096
395.65785	-1247.4292
396.90113	-1235.6743
397.62054	-1249.2176
398.28083	-1265.654
399.14485	-1272.2204
399.66326	-1295.4893
400.8065	-1288.6024
401.46043	-1305.2806
402.18166	-1318.7581
403.35127	-1310.6104
404.20437	-1317.7138
404.94288	-1330.3167
405.61227	-1346.2845
406.39625	-1356.7656
407.38578	-1357.2512
408.2598	-1363.3746
408.9192	-1379.7972
409.44852	-1402.5512
410.13337	-1417.75
411.20657	-1414.2556
412.13062	-1417.9239
412.47986	-1449.3486
413.69222	-1439.1057
414.50895	-1447.9606
415.5003	-1448.405
416.08692	-1468.3719
417.09282	-1468.1185
417.95866	-1474.572
418.66625	-1488.6937
419.8195	-1481.3181
420.367	-1503.1754
421.46294	-1498.5513
422.2433	-1509.1622
423.19007	-1511.7754
423.84946	-1528.2329
424.70165	-1535.3634
425.4156	-1549.1618
426.53065	-1543.6574
426.8817	-1574.9616
427.8949	-1574.3548
428.69524	-1584.0198
429.39465	-1598.5364
430.0704	-1614.1886
430.71432	-1631.4097
431.58198	-1637.7913
432.37415	-1647.8348
433.13358	-1659.4678
434.23134	-1654.7531
434.75794	-1677.6149
435.46189	-1691.9365
436.37502	-1696.1068
437.42548	-1693.7138
438.10124	-1709.3604
438.92888	-1717.6998
439.64738	-1731.3083
440.32132	-1747.0744
441.1926	-1753.2928
442.29492	-1748.3631
443.04252	-1760.5417
443.8256	-1771.0405
444.43223	-1790.0236
445.26078	-1798.3395
445.91744	-1814.9213
446.65322	-1827.6628
447.52542	-1833.8572
448.17298	-1850.879
448.72505	-1872.511
449.7746	-1870.1154
450.18297	-1898.6825
451.0879	-1903.323
451.76458	-1918.9035
452.76775	-1918.7623
453.25888	-1943.346
454.07015	-1952.461
455.19155	-1946.6295
455.66085	-1972.2786
456.48758	-1980.6228
457.27975	-1990.6956
458.21926	-1993.6162
459.2097	-1994.0656
460.09646	-1999.5787
460.7604	-2015.7829
461.77357	-2015.152
462.17465	-2044.0771
463.04504	-2050.3408
463.64076	-2069.9094
464.41383	-2080.8422
465.49613	-2076.9135
466.18825	-2091.7836
466.55023	-2122.5723
467.4561	-2127.1525
468.19005	-2139.9966
469.1323	-2142.7655
470.11545	-2143.6002
470.6475	-2166.2145
471.4424	-2176.1406
472.09542	-2192.867
473.04948	-2195.119
473.6343	-2215.1745
474.4692	-2223.1643
475.1977	-2236.2854
475.8571	-2252.714
476.45827	-2271.9973
477.2268	-2283.169
477.7798	-2304.77
478.7366	-2306.8343
479.54694	-2316.01
480.3391	-2326.074
481.0776	-2338.6997
481.92527	-2346.0671
482.76473	-2353.802
483.50324	-2366.4688
484.1399	-2384.011
484.8011	-2400.3892
485.6742	-2406.5026
486.32813	-2423.2238
487.3868	-2420.4292
488.05344	-2436.5021
488.40633	-2467.7453
489.42314	-2466.971
490.03523	-2485.686
490.79466	-2497.3281
491.52226	-2510.4874
492.1298	-2529.4533
493.002	-2535.635
493.4995	-2559.8723
494.39535	-2564.9232
495.13386	-2577.5766
495.8151	-2592.9419
496.8219	-2592.6332
544.1074	-358.37874
550.12737	-116.05727
551.0232	-121.09624
552.15736	-114.641525
553.59527	-93.50804
555.67165	-41.53981
556.89765	-30.653632
557.74166	-38.216718
558.6848	-40.959004
560.12544	-19.711208
560.73935	-38.350313
561.65976	-42.2074
562.6802	-41.20169
563.87074	-32.02859
564.81935	-34.531808
565.7434	-38.214706
566.82387	-34.31182
567.9071	-30.339422
568.71744	-39.473747
569.9489	-28.321387
570.7902	-35.998173
571.8661	-32.33999
573.00934	-25.435851
573.76695	-37.152142
575.04934	-23.543379
575.73146	-38.875667
576.9902	-26.393953
577.9779	-26.998457
578.72825	-39.082394
579.977	-27.05812
580.9456	-28.604246
582.01243	-25.404314
582.8128	-35.01759
583.725	-39.3056
584.68	-41.447186
585.82503	-34.489824
586.73817	-38.69928
587.5922	-45.7567
588.7718	-37.067564
590.0278	-24.724264
591.1665	-18.062022
591.9223	-29.858872
592.6253	-44.183452
593.8404	-33.835486
595.201	-16.440549
596.025	-24.938428
596.79627	-35.99115
597.9886	-26.695498
599.04545	-23.985761
599.9204	-30.026624
600.648	-43.1671
601.63023	-44.04744
602.8226	-34.799406
603.7357	-38.999227
604.78527	-36.613736
605.9158	-30.31532
606.7989	-35.970255
607.9203	-30.11442
608.5797	-46.575563
609.91664	-30.332792
610.8016	-35.883265
611.89843	-31.222178
612.7188	-39.88781
614.164	-18.397119
615.08257	-22.359873
616.1576	-18.739855
617.04435	-24.221417
618.21396	-16.05161
619.0043	-26.17517
620.0175	-25.566436
621.2062	-16.439353
621.8674	-32.796033
622.8997	-31.27462
624.0202	-25.477443
624.8342	-34.458082
626.19114	-17.238528
626.91237	-30.693812
628.0374	-24.670028
629.1488	-19.302778
630.01556	-25.738614
630.95325	-28.76939
631.92823	-29.96756
632.55123	-48.195222
634.051	-24.071545
634.77404	-37.465756
635.96457	-28.27176
636.93955	-29.49002
637.92817	-30.049126
639.02047	-25.600995
639.9309	-29.95008
641.06956	-23.237409
642.3638	-9.045424
643.14685	-19.547476
643.8908	-31.924328
645.12864	-20.422393
646.0709	-23.241018
647.165	-18.683607
648.0763	-23.014406
648.84574	-34.12117
650.25273	-14.48298
650.96214	-28.54278
652.01806	-25.839662
653.30863	-11.823064
653.94437	-29.447233
655.21493	-16.355167
655.8925	-31.970735
657.0803	-22.907934
657.7115	-40.700245
658.9275	-30.29483
660.0389	-24.903673
660.9711	-28.191205
662.0516	-24.317246
662.84014	-34.550095
663.79874	-36.549052
665.04657	-24.61016
666.2544	-14.591267
667.27483	-13.609672
667.43036	-54.396807
668.7591	-38.50501
670.1952	-17.49347
670.8919	-32.134673
672.3089	-12.031999
673.11925	-21.184606
674.1697	-18.734635
675.0692	-23.603649
675.9905	-27.411108
677.27564	-13.670943
678.16694	-18.94156
679.10827	-21.763402
680.2442	-15.211242
680.8363	-34.90367
681.97863	-28.04715
682.95907	-28.988173
684.3406	-10.595769
684.90266	-31.749343
685.8749	-33.078294
687.14183	-20.232538
687.94765	-29.614172
689.1982	-17.53566
689.8467	-34.479378
690.9017	-31.845575
691.7748	-37.98789
692.99443	-27.378756
694.0813	-23.225146
695.30455	-12.426972
696.26043	-14.591474
697.18084	-18.44694
698.11034	-21.842556
698.8234	-35.706466
700.1676	-19.101878
700.9443	-29.888203
702.1703	-19.00946
702.7315	-40.18032
704.1721	-18.906196
704.9352	-30.36735
706.3176	-11.921308
706.9552	-29.43457
707.9929	-27.599353
708.97244	-28.634381
709.97197	-28.639011
711.1343	-20.835042
712.1193	-21.57034
713.137	-20.72595
714.2739	-14.094639
715.2534	-15.0893
716.27477	-14.073548
717.0433	-25.287394
718.11195	-21.97937
719.2352	-16.020876
719.9855	-28.090147
721.04325	-25.315713
721.58167	-47.586695
723.1196	-21.663952
724.34017	-10.999982
725.2151	-17.069167
725.9809	-28.352121
726.9368	-30.502753
728.11	-22.136274
729.0823	-23.499383
730.4056	-7.9219825
731.376	-9.332707
732.5238	-2.2061788
733.23685	-16.099627
734.049	-25.150982
735.52604	-2.1258186
736.15087	-20.247007
737.20406	-17.693163
738.5292	-1.991614
739.1331	-21.12775
740.3236	-11.935571
741.4305	-6.827283
742.28086	-14.03638
743.26584	-14.757412
744.1726	-19.30418
745.0157	-26.846575
746.14894	-20.463574
747.4186	-7.446454
748.1353	-21.124739
749.22394	-16.845773
750.25804	-15.22069
751.0584	-24.850838
752.23255	-16.462052
753.3312	-11.709558
754.08246	-23.709925
755.3112	-12.680108
756.3162	-12.4528885
757.4176	-7.5665915
758.2607	-15.150374
759.1793	-19.11353
760.02965	-26.341108
761.3111	-12.738768
762.35887	-10.4569435
763.483	-4.470327
764.3425	-11.272796
765.30836	-12.933244
766.3379	-11.505441
767.3038	-13.163072
768.2078	-17.797028
769.4238	-7.377953
770.3242	-12.193121
771.29283	-13.746281
772.4506	-6.1325693
773.3201	-12.431994
774.4724	-5.106772
775.3728	-9.8889985
776.11406	-22.387996
777.4392	-6.7171906
778.1677	-19.809451
779.1054	-22.859709
780.22316	-17.17665
781.34366	-11.376464
782.2095	-17.859112
783.10717	-22.818128
784.25495	-15.668094
785.4309	-7.205982
786.11305	-22.55113
787.44364	-6.604086
788.1694	-19.83938
789.17077	-19.799407
790.36676	-10.336208
791.17257	-19.718439
792.1139	-22.547913
793.2044	-18.197424
794.2912	-14.005038
795.6482	3.2287673
796.13477	-21.591832
797.14795	-20.937297
798.2148	-17.753639
799.2052	-18.20847
800.7377	7.504732
801.2816	-14.538227
802.5485	-1.6802188
803.39254	-9.18063
804.4121	-8.268938
805.12785	-21.98339
806.67945	4.6023237
807.52255	-2.9754261
808.43296	-7.2971915
809.4616	-5.9368977
810.563	-1.0230753
811.00774	-27.861121
812.2037	-18.39652
813.39425	-9.197306
814.23826	-16.75938
815.4415	-6.9267326
816.542	-2.1169802
817.18593	-19.290526
818.45013	-6.5707335
819.225	-17.418535
820.4292	-7.572017
821.42236	-7.940071
822.35914	-10.9748695
823.27955	-14.85184
824.5292	-2.790192
825.6524	3.1379602
826.29543	-14.079571
827.51507	-3.4883197
828.53825	-2.3928158
829.18854	-19.295744
830.4664	-5.8906846
831.50957	-3.788669
832.54366	-2.1694124
833.3986	-9.167966
834.4063	-8.819608
835.21394	-18.099584
836.27623	-15.104367
837.2894	-14.48298
838.33896	-12.102922
839.20935	-18.335642
840.9292	16.373666
841.5422	-2.311455
842.41805	-8.30952
843.333	-12.4175245
844.3098	-13.547794
845.4139	-8.543174
846.37435	-10.441278
847.33205	-12.485839
848.2652	-15.728365
849.25927	-16.014844
850.53347	-2.804857
851.6167	1.217363
852.34154	-12.0958885
853.7476	7.508342
854.2642	-15.842274
855.3665	-10.9075665
856.5061	-4.1884586
857.3492	-11.735475
858.67435	3.92409
859.1746	-20.207632
860.4006	-9.323467
861.5129	-3.9053934
862.26686	-15.788634
863.67385	3.866027
864.4087	-8.937539
865.50557	-4.286495
866.3705	-10.8028985
867.14357	-21.775859
868.5569	-1.8244685
869.34364	-12.128633
870.1613	-20.942525
871.46367	-6.3487427
872.4896	-5.110588
873.3272	-12.939463
874.4468	-7.1987425
875.60096	0.25384688
876.45134	-6.9671087
877.2644	-16.030921
878.42403	-8.314347
879.28805	-14.87393
880.40764	-9.138439
881.5536	-2.1057288
882.49857	-4.7449557
883.469	-6.1874143
884.695	4.721657
885.5654	-1.5502419
886.4767	-5.859147
887.1579	-21.254118
888.5385	-2.880999
889.57535	-1.0857585
890.44573	-7.35907
891.2952	-14.655353
892.46663	-6.3760624
893.8645	12.816528
894.2547	-16.644068
895.6435	2.1569732
896.37837	-10.681554
897.3661	-11.256326
898.2947	-14.71884
899.5034	-4.6396793
900.7103	5.3159213
901.4852	-5.5525684
902.51564	-4.0906176
903.7207	5.8181715
904.3019	-14.443202
905.33234	-12.968999
906.55925	-2.037827
907.30686	-14.2192005
908.53376	-3.2635136
909.52693	-3.5994228
910.7293	6.1595056
911.98984	18.725807
912.5046	-4.6967417
913.6342	1.5430212
914.1008	-24.20735
915.4614	-6.800768
916.2281	-18.095365
917.81334	10.152797
918.6983	4.574602
919.5714	-1.5395887
920.8283	10.868798
921.55227	-2.4938643
922.4663	-6.6173386
923.34125	-12.659812
924.48175	-5.8822482
925.7405	6.5643172
926.6409	1.7573802
927.4094	-9.420906
928.469	-6.533771
929.5622	-2.067962
930.55627	-2.3460045
931.2775	-15.8254
932.60354	-0.10115182
933.37025	-11.376464
934.2561	-16.86144
935.443	-7.873975
936.31155	-14.20172
937.56756	-1.8748898
938.54345	-3.0417192
939.4784	-6.197263
940.598	-0.4308222
941.42564	-8.758534
942.5498	-2.772917
943.5939	-0.6520183
944.50155	-5.0951183
945.7903	8.848349
946.587	-0.9991694
947.4674	-6.79192
948.9626	17.109964
949.38827	-10.588932
950.4815	-6.122328
951.2691	-16.395553
952.6888	3.871648
953.5801	-1.3633989
954.2304	-18.287231
955.3636	-11.833718
956.3822	-10.941517
957.3236	-13.774003
958.6914	3.9516055
959.1962	-19.954703
960.072	-25.973465
961.5272	-3.981133
962.1239	-23.454778
963.3244	-13.806953
964.4212	-9.120762
965.3899	-10.646995
966.4958	-5.545947
967.2916	-15.428221
968.6504	1.9008256
969.4226	-9.117339
970.3639	-11.929744
971.5453	-3.2100809
972.6613	2.3805725
973.4562	-7.517377
974.5967	-0.75306677
975.3234	-13.920058
976.6139	0.071222034
977.2588	-17.059524
978.311	-14.550284
979.437	-8.497167
980.4893	-5.9800893
981.5052	-5.2164627
982.5438	-3.3491022
983.5434	-3.3575384
984.5602	-2.5567534
985.487	-6.104445
986.4774	-6.561895
987.8107	9.514537
988.7766	7.86695
989.6333	0.9148063
990.2227	-18.910826
991.1631	-21.785905
992.0972	-24.985836
993.7179	4.982023
994.4209	-9.369876
995.0658	-26.524538
996.6692	2.5913117
997.335	-13.528911
998.6746	2.8514812
999.606	-0.44870507
1000.2244	-18.883898
1001.1375	-23.079101
1002.6091	-0.31570685
1003.575	-2.0032678
1004.2698	-16.724625
1005.4267	-9.178413
1006.6245	0.39407477
1007.3239	-14.122566
1008.519	-4.7248655
1009.1484	-22.64234
1010.6972	3.880692
1011.4458	-8.290234
1012.338	-13.50781
1013.5931	-1.2000694
1014.5535	-3.1074138
1015.6485	1.4925902
1016.1988	-20.230135
1017.5849	-1.6040768
1018.3124	-14.770674
1019.2065	-19.887595
1020.3606	-12.479609
1021.2401	-18.28421
1022.4106	-10.052534
1023.7003	3.912838
1023.8831	-35.529482
1025.3792	-11.5801795
1026.3151	-14.717233
1027.4711	-7.190512
1028.2696	-16.920904
1029.2337	-18.671344
1030.4342	-8.956824
1031.2791	-16.482338
1032.2814	-16.380279
1033.531	-4.3254788
1034.636	0.72816926
1035.1881	-20.894106
1036.2386	-18.476673
1037.1863	-20.98311
1038.6442	1.1084669
1039.31	-15.029835
1040.4423	-8.6484405
1041.309	-15.09091
1042.3759	-11.867267
1043.4327	-9.1165435
1044.2276	-19.036585
1045.4854	-6.6000642
1046.5968	-1.2366396
1047.6473	1.1908379
1048.4531	-8.1717055
1049.1998	-20.421588
1050.5731	-2.4147108
1051.0433	-27.98488
1052.1902	-20.887876
1053.1661	-22.069176
1054.2338	-18.825238
1055.4935	-6.2936913
1056.3903	-11.261947
1057.0897	-25.807918
1058.2866	-16.310366
1059.0933	-25.642382
1060.1619	-22.341186
1061.6344	0.45594377
1062.3265	-14.374702
1063.4016	-10.77859
1064.4366	-9.105292
1065.1387	-23.492751
1066.3501	-13.278384
1067.1268	-24.058882
1068.1036	-25.196184
1068.9622	-32.02859
1070.4456	-8.702688
1071.2605	-17.645753
1072.2819	-16.623772
1073.2432	-18.491741
1074.4828	-6.9054363
1075.2259	-19.322063
1076.1754	-21.785296
1077.2859	-16.445376
1078.2063	-20.295026
1079.4796	-7.113566
1080.2208	-19.59368
1081.1467	-23.20586
1081.927	-33.80134
1083.3713	-12.358059
1084.5209	-5.1580073
1085.5541	-3.5670807
1085.9807	-31.247692
1087.2167	-19.864896
1088.1398	-23.583352
1089.1875	-21.28747
1090.1261	-24.230853
1091.3631	-12.828968
1092.0033	-30.178908
1093.2557	-18.022637
1094.1934	-21.008015
1095.2275	-19.377909
1096.3698	-12.541685
1097.4048	-10.856331
1098.157	-22.793014
1098.8282	-38.686224
1100.1888	-21.283449
1101.2884	-16.48073
1102.2452	-18.558642
1103.1656	-22.423556
1104.2906	-16.417045
1105.191	-21.226994
1106.0423	-28.39029
1107.6085	-1.0755173
1107.9622	-32.250987
1108.9754	-31.634022
1110.5225	-5.249217
1111.3056	-15.740215
1112.3151	-15.270306
1113.1546	-23.033095
1114.1004	-25.63997
1115.2355	-19.106302
1116.1595	-22.819736
1117.1782	-21.924719
1118.0813	-26.567326
1119.2263	-19.599105
1120.3286	-14.677856
1121.0653	-27.372134
1122.0976	-25.840673
1123.5328	-4.827327
1124.0448	-28.386876
1125.1672	-22.485642
1126.3422	-14.020909
1127.3927	-11.607097
1128.2285	-19.526181
1129.2135	-20.277948
1130.3504	-13.690229
1131.2144	-20.24841
1132.806	8.304713
1133.2935	-16.456421
1134.3658	-12.941072
1135.2607	-18.023246
1136.2903	-16.612923
1137.2953	-16.356982
1138.3694	-12.821542
1139.2034	-20.805104
1140.4994	-6.5319564
1141.217	-20.170669
1142.2156	-20.250824
1143.2024	-20.900738
1144.142	-23.837498
1145.1324	-24.29133
1146.3584	-13.370398
1147.2915	-16.599867
1148.4811	-7.480208
1149.4907	-7.006887
1150.3065	-15.897521
1151.357	-13.469445
1152.2192	-20.159015
1153.4552	-8.743466
1154.2592	-18.200033
1155.0195	-29.780317
1156.5529	-4.043414
1157.2232	-19.98001
1158.4838	-7.386792
1158.9658	-32.41091
1160.4219	-10.414351
1161.526	-5.397675
1162.4483	-9.1557135
1163.4078	-11.08817
1164.0071	-30.434655
1165.1658	-22.79683
1166.1781	-22.220253
1167.3886	-12.061732
1168.2954	-16.535575
1169.0266	-29.547878
1170.6319	-0.32032715
1171.1821	-22.046467
1172.3772	-12.639722
1173.5796	-2.8639304
1174.3226	-15.263684
1175.3394	-14.454453
1176.2626	-18.18577
1177.3185	-15.497928
1178.0834	-26.848185
1179.1693	-22.708632
1180.2698	-17.841631
1181.4103	-11.079136
1182.298	-16.510265
1183.3621	-13.432875
1184.1188	-25.169462
1185.423	-10.488482
1186.2797	-17.414719
1187.3539	-13.840904
1188.1024	-26.004601
1189.1992	-21.301929
1190.2597	-18.407163
1191.4448	-9.489808
1192.0832	-26.922914
1193.4457	-9.443605
1194.4043	-11.442159
1195.5993	-2.052492
1196.4133	-11.026095
1197.211	-20.779992
1198.4451	-9.492025
1199.2973	-16.642058
1200.4615	-8.727594
1201.6302	-0.5877264
1202.3605	-13.62373
1203.3837	-12.472772
1204.2841	-17.317888
1205.431	-10.239573
1206.2404	-19.419698
1207.3	-16.570937
1208.5787	-3.0865195
1209.4155	-10.971652
1210.3804	-12.66865
1211.4709	-8.344884
1212.4414	-9.747162
1213.4254	-10.538913
1214.3131	-15.939505
1215.3936	-12.067559
1216.6405	-0.15318182
1217.56	-4.047632
1218.4395	-9.8739315
1219.3472	-14.326076
1220.6577	0.63816644
1221.3517	-14.148885
1222.6768	1.5633074
1223.469	-8.473457
1224.4312	-10.320934
1225.5681	-3.7229746
1226.1838	-22.2544
1227.4335	-10.236356
1228.5594	-4.15491
1229.6035	-2.0291845
1230.4193	-10.938505
1231.5262	-5.7723518
1232.6785	1.6042919
1233.3961	-12.044859
1234.2529	-18.953212
1235.1296	-24.913913
1236.3038	-16.518908
1237.4015	-11.812019
1238.4165	-11.092192
1239.6562	0.4448982
1240.4629	-8.858385
1241.4115	-11.367419
1242.431	-10.414556
1243.8089	7.809898
1244.5511	-4.6338523
1245.577	-3.3979145
1246.4519	-9.451443
1247.3741	-13.169095
1248.6774	1.4268955
1249.5333	-5.5200297
1250.5183	-6.2358348
1251.6751	1.3312718
1252.8366	9.093853
1253.3259	-15.556795
1254.2963	-17.000058
1255.4386	-10.124056
1256.6273	-1.0160517
1257.646	-0.10295679
1258.4318	-10.447507
1259.6305	-0.8788353
1260.5273	-5.849102
1261.676	1.2906896
1262.3972	-12.1475165
1263.4786	-8.218311
1264.6336	-0.7476421
1265.384	-12.828772
1266.7718	5.903554
1267.4449	-9.894021
1268.439	-10.18051
1269.6249	-1.2203655
1270.4917	-7.621035
1271.1638	-23.473662
1272.2406	-19.77188
1273.5076	-6.890771
1274.7081	2.7906128
1275.5767	-3.5771258
1276.7008	2.4428536
1277.2801	-17.895877
1278.869	10.5162224
1279.5239	-6.126144
1280.6107	-1.93979
1281.251	-19.30981
1282.7808	6.2557372
1283.221	-20.753878
1284.4388	-10.253032
1285.3455	-14.750184
1286.7134	2.9826647
1287.8603	10.048325
1288.5552	-4.671021
1289.7584	5.155005
1290.6088	-2.0709734
1291.6474	-0.22972593
1292.335	-15.33038
1293.4228	-11.0694925
1294.5369	-5.5720597
1295.1035	-26.511472
1296.6706	0.8714087
1297.4373	-10.382214
1298.284	-17.786786
1299.6128	-1.9399861
1300.6323	-0.9869173
1301.5655	-4.2433036
1302.4977	-7.5051155
1303.4327	-10.654224
1304.5295	-5.969436
1305.5518	-4.919733
1306.7514	4.733115
1307.5645	-4.319652
1308.4485	-9.909295
1309.62	-1.6436585
1310.3366	-15.321541
1311.6063	-2.2935722
1312.7541	4.8076478
1313.5199	-6.4769145
1314.4321	-10.7506625
1315.4471	-10.027422
1316.5321	-5.907165
1317.2688	-18.636393
1318.5121	-6.9034253
1319.9473	14.104703
1320.5275	-6.140407
1321.5425	-5.4330386
1322.5775	-3.7788206
1323.5589	-4.6434952
1324.6694	0.6853799
1325.6025	-2.5555467
1326.7367	3.908414
1327.5652	-4.3823252
1328.6375	-0.87159587
1329.4224	-11.30093
1330.5101	-7.057112
1331.5934	-3.0236401
1332.6656	0.45835693
1333.5388	-5.668086
1334.4401	-10.450715
1335.4742	-8.794701
1336.7838	6.1251525
1337.5706	-4.1790217
1338.6092	-2.3301326
1339.867	10.151188
1340.5864	-3.398925
1341.5605	-4.6814683
1342.982	15.678746
1343.5687	-4.2788637
1344.3654	-14.1219675
1345.7242	3.1974356
1346.8147	7.566405
1347.2148	-21.391736
1348.6991	1.9612918
1349.5095	-7.1718248
1350.7682	5.2964395
1351.4585	-9.628839
1352.7064	2.3321525
1353.4412	-10.47462
1354.4417	-10.494514
1355.504	-7.47599
1356.529	-6.259338
1357.3639	-14.228039
1358.8009	6.8317166
1359.6094	-2.4225485
1360.8145	7.480826
1361.422	-11.468272
1362.6635	0.21265648
1363.6867	1.3274558
1364.7326	3.5403685
1365.3511	-14.902064
1366.7126	2.5503274
1367.7176	2.8014524
1368.6425	-0.86677936
1369.7785	5.729974
1370.6843	1.1743677
1371.5456	-5.5525684
1372.4697	-9.190469
1373.6984	1.8268909
1374.8107	7.2230694
1375.6711	0.48145846
1376.6288	-1.5476326
1377.531	-6.2673725
1378.747	4.155929
1379.6702	0.43103726
1380.586	-3.653062
1381.5592	-4.9171236
1382.646	-0.76230737
1383.953	14.071153
1384.9407	13.4557894
1385.7001	1.841556
1386.4095	-12.171628
1387.7819	5.780807
1388.4568	-9.892412
1389.6619	-0.01878082
1390.6305	-1.5440129
1391.7546	4.433972
1392.6796	0.803703
1393.5972	-3.1606503
1394.7914	6.2014903
1395.8783	10.413359
1396.494	-8.147995
1397.3498	-15.14033
1398.5995	-3.0586013
1399.6099	-2.5677988
1400.6495	-0.6536271
1401.338	-15.713895
1402.7013	1.8387407
1403.9964	16.07272
1404.7231	2.868962
1405.5844	-3.828849
1406.5248	-6.7135707
1407.6226	-2.0014628
1408.8076	6.937591
1409.5334	-6.317401
1411.0523	18.733634
1411.798	6.4650737
1412.4247	-11.574353
1413.7007	1.7242336
1414.5638	-4.8675066
1415.5997	-3.1289164
1416.4219	-11.7370835
1417.748	3.9964056
1418.5438	-5.868986
1419.6697	0.20562302
1420.8948	11.063469
1421.6515	-0.66185734
1422.5701	-4.6137625
1423.6779	0.58934417
1424.7111	2.1800747
1425.7797	5.4993406
1426.6537	-0.5863236
1427.5896	-3.6845995
1428.7347	3.316563
1429.4714	-9.422112
1430.6855	0.9141981
1431.7887	5.879452
1432.52	-7.0713747
1433.786	5.768751
1434.4963	-8.227561
1435.7796	5.4487135
1436.7955	6.191642
1437.4667	-9.677053
1438.7355	3.3101378
1439.956	13.946386
1440.72	2.555958
1441.5131	-7.441431
1442.8155	7.1451226
1443.5012	-8.048958
1444.8491	8.7567375
