# Supplementary material for: Staphylococcus aureus vWF-binding protein triggers a strong interaction between clumping factor A and host vWF
Source: Commun Biol. 2021 Apr 12;4:453. doi: 10.1038/s42003-021-01986-6 (PMC8041789; doi:10.1038/s42003-021-01986-6)
Supplement: Supplementary file 3 — Supplementary Data 1 [file 42003_2021_1986_MOESM3_ESM.zip › Supplementary Data 1/Fig S2 cell 2.R]

#load basic libraries
library(magicfor)
library(dplyr)
library(magicaxis)
library(rowr)
library(raster)
library(plotrix)


## Import map data
map <- list.files(full.names = TRUE, pattern = "Fig S2 data")
map <- read.table(file = map, header = TRUE, sep = "\t", blank.lines.skip = TRUE, comment.char = "#", quote = NULL, numerals = "no.loss")

## Define number of loading rate segments, histogram binning and limits
segs <- 5
binsize <- 40
segments <- exp(seq(log(2000), log(800000), length.out = segs+1))
force.limits <- c(0, 3000)
lr.limits <- c(300,3000000)

## Filter cells
map <- map[map$cell %in% c(2),]

## filter parallel and serial forces
map <- filter(map, rupture.force..pN. < force.limits[2])

## Add segments column and remove outliers (this will also add a column with the variance for each bin-segment)
segment.func <- function(t) {
  df.sub <- map[map$loading.rate..pN.s.1. >  segments[t] & map$loading.rate..pN.s.1. <=  segments[t + 1],]
  df.sub <- df.sub[df.sub$rupture.force..pN. > as.numeric(summary(df.sub$rupture.force..pN.)[2]) - IQR(df.sub$rupture.force..pN.)*1.5 &
                     df.sub$rupture.force..pN. < as.numeric(summary(df.sub$rupture.force..pN.)[5]) + IQR(df.sub$rupture.force..pN.)*1.5,]
  df.sub$segment <- rep(t, length(df.sub$cell))
  df.sub$var <- rep(var(df.sub$rupture.force..pN.), length(df.sub$cell))
  df.sub
}
map.seg <- do.call("rbind", lapply(c(1:(length(segments)-1)), segment.func))

## Call new R device
dev.new(width = 6, height = 3, noRStudioGD = TRUE)
dev.size("in")
split.screen(figs = rbind(c(0,0.5,0,1), c(0.5,1,0,1)))

## Define colors and other graphical parameters
my_palette <- colorRampPalette(c(rgb(0,0,1, alpha = 0.9), rgb(0,1,0, alpha = 0.9)), interpolate = "linear", alpha = T)(n = segs)

## Draw scatterplot
screen(1)
par(mar = c(4,6,1,2) + 0.1)
par(mgp = c(1,1.2,0.2))
plot(NULL, axes = FALSE, xaxs = "i", yaxs = "i", las = 1, ann = FALSE, log = "x", xlim = lr.limits, ylim = force.limits, col="red", lwd = 3, cex.axis=1.5, cex.sub=1.5)
points(x = map$loading.rate..pN.s.1., y = map$rupture.force..pN., col = rgb(red = 1, green = 0, blue = 0, alpha = 0.5), pch = 16, cex = 0.5, xpd = T)
magaxis(1, ratio = 0.5, labels = TRUE, usepar = TRUE, xpd = FALSE, lwd.axis = 2, lwd.ticks = 2, las = 1, cex.axis = 1.2)
magaxis(2, ratio = 0.5, labels = TRUE, usepar = TRUE, xpd = FALSE, lwd.axis = 2, lwd.ticks = 2, las = 1, cex.axis = 1.2)
title(ylab = "Adhesion force (pN)", cex.lab = 1.2, line = 4.5)
title(xlab = "Loading rate (pN/s)", cex.lab = 1.2, line = 2.5)

## Draw in segment means and sd's
for(g in c(1:(length(segments)-1))) {
  y.m <- mean(map.seg$rupture.force..pN.[map.seg$segment == g],)
  y.e <- sd(map.seg$rupture.force..pN.[map.seg$segment == g],)
  x.m <- mean(map.seg$loading.rate..pN.s.1.[map.seg$segment == g],)
  x.e <- sd(map.seg$loading.rate..pN.s.1.[map.seg$segment == g],)
  points(x = x.m, y = y.m, col = my_palette[g], pch = 16, cex = 1.5, xpd = T)
  lines(x = c(x.m-x.e,x.m+x.e), y = c(y.m,y.m), lwd = 3, col = my_palette[g])
  lines(x = c(x.m,x.m), y = c(y.m-y.e,y.m+y.e), lwd = 3, col = my_palette[g])
}

## Add Bell Evans function regression
Tp <- 298
k_B <- 1.38064852e-2
f <- function(r, x.B, k.0) {((k_B * Tp) / x.B) * log((r * x.B) / (k.0 * k_B * Tp))} #Bell-Evans function
df.model <- as.data.frame(lowess(map.seg$loading.rate..pN.s.1., map.seg$rupture.force..pN.), col.names = c("r", "y"))
fit <- nls(y ~ f(r, x.B, k.0), data = df.model,
             start = list(x.B = 1.326e-01, k.0 = 4.821e-26),
             lower = list(x.B = 1e-02, k.0 = 1e-28),
             upper = list(x.B = 1e01, k.0 = 1e-15), algorithm = "port",
             nls.control(maxiter = 500))
sum <- summary(fit)
lines(x = c(100,segments,lr.limits[2]), y = predict(fit, newdata = data.frame(r = c(100,segments,lr.limits[2]))), lwd = 2, lty = 2)

## Draw histograms
screen(2)
plot(NULL, axes = FALSE, xaxs = "i", yaxs = "i", las = 1, ann = FALSE, xlim = c(0,10), ylim = force.limits, col="red", lwd = 3, cex.axis=1.5, cex.sub=1.5)
title(xlab = "Probability density", cex.lab = 1.2, line = 2.5)
split.screen(matrix(c(rev(unlist(lapply(c(1:segs), function(n) {1 - n*1/segs}))),
                      rev(rep(1, segs) - rev(unlist(lapply(c(1:segs), function(n) {1 - n*1/segs})))),
                      rep(0,segs),
                      rep(1,segs)), nrow = segs), screen = 2)
for(t in c(1:(length(segments)-1))) {
  screen(t+2)
  df.sub <- map[map$loading.rate..pN.s.1. >  segments[t] & map$loading.rate..pN.s.1. <=  segments[t + 1],]
  hg = hist(df.sub$rupture.force..pN., right = FALSE, breaks = c(seq(0, force.limits[2] + binsize, binsize)), plot = FALSE)
  hg$density = hg$counts/sum(hg$counts)*100
  hg$density = hg$density[which(hg$breaks >= force.limits[1] & hg$breaks <= force.limits[2])]
  hg$breaks = hg$breaks[which(hg$breaks >= force.limits[1] & hg$breaks <= force.limits[2])]
  p <- as.data.frame(cbind.fill(hg$mids,hg$density, fill = NA))
  colnames(p) <- c("x", "y")
  par(mar = c(4,0.5,0.5,0.5) + 0.1)
  barplot(hg$density, axes = F, xaxs = "i", yaxs = "i", space = 0, horiz = T, las = 1, ann = FALSE,
          border = "black", col = my_palette[t], lwd = 1, cex.axis=1.5, cex.sub=1.5)
  par(new = T)
  plot(NULL, axes = FALSE, xaxs = "i", yaxs = "i", las = 1, ann = FALSE, xlim = c(0,max(hg$density, na.rm = T)), ylim = force.limits, col="red", lwd = 3, cex.axis=1.5, cex.sub=1.5)
  magaxis(2, labels = F, ratio = 0.5, tcl = -0.5, mgp = c(1,1.2,0), xpd = FALSE, lwd.axis = 2, lwd.ticks = 2, las = 1, cex.axis = 1.2)
  magaxis(1, majorn = 0, minorn = 0, labels = F, ratio = 0.5, tcl = -0.5, mgp = c(1,1.2,0.2), xpd = FALSE, lwd.axis = 2, lwd.ticks = 2, las = 1, cex.axis = 1.2)
}
close.screen(all.screens = T)
