# Supplementary material for: Staphylococcus aureus vWF-binding protein triggers a strong interaction between clumping factor A and host vWF
Source: Commun Biol. 2021 Apr 12;4:453. doi: 10.1038/s42003-021-01986-6 (PMC8041789; doi:10.1038/s42003-021-01986-6)
Supplement: Supplementary file 3 — Supplementary Data 1 [file 42003_2021_1986_MOESM3_ESM.zip › Supplementary Data 1/Fig. 2a,c,d, Fig S1, Table S1 data table.tsv]

strain.treatment	cell	scan.line	scan.pixel	rupture.force.(pN)	rupture.length.(nm)
ClfA+ with vWbp	1	1	1	6252.29	406.345
ClfA+ with vWbp	1	1	2	5345.26	380.003
ClfA+ with vWbp	1	1	3	0	0
ClfA+ with vWbp	1	1	4	1815.95	315.001
ClfA+ with vWbp	1	1	5	1743.45	453.448
ClfA+ with vWbp	1	1	6	1770.32	330.849
ClfA+ with vWbp	1	1	7	1709.12	482.649
ClfA+ with vWbp	1	1	8	2250.69	443.189
ClfA+ with vWbp	1	1	9	1710.6	545.442
ClfA+ with vWbp	1	1	10	1822.06	405.102
ClfA+ with vWbp	1	1	11	0	0
ClfA+ with vWbp	1	1	12	0	0
ClfA+ with vWbp	1	1	13	1844	406.786
ClfA+ with vWbp	1	1	14	1828.34	499.671
ClfA+ with vWbp	1	1	15	1796.19	643.808
ClfA+ with vWbp	1	1	16	0	0
ClfA+ with vWbp	1	2	16	4172.07	357.025
ClfA+ with vWbp	1	2	15	1661.26	359.927
ClfA+ with vWbp	1	2	14	1676.34	617.768
ClfA+ with vWbp	1	2	13	1801.85	391.187
ClfA+ with vWbp	1	2	12	0	0
ClfA+ with vWbp	1	2	11	1813.72	398.278
ClfA+ with vWbp	1	2	10	1811.64	460.926
ClfA+ with vWbp	1	2	9	1763.7	449.972
ClfA+ with vWbp	1	2	8	73.9192	805.757
ClfA+ with vWbp	1	2	7	0	0
ClfA+ with vWbp	1	2	6	3217.33	429.151
ClfA+ with vWbp	1	2	5	1768.39	444.374
ClfA+ with vWbp	1	2	4	0	0
ClfA+ with vWbp	1	2	3	0	0
ClfA+ with vWbp	1	2	2	0	0
ClfA+ with vWbp	1	2	1	1775.08	421.426
ClfA+ with vWbp	1	3	1	0	0
ClfA+ with vWbp	1	3	2	0	0
ClfA+ with vWbp	1	3	3	1713.69	507.433
ClfA+ with vWbp	1	3	4	2790.65	449.99
ClfA+ with vWbp	1	3	5	0	0
ClfA+ with vWbp	1	3	6	1885.71	435.551
ClfA+ with vWbp	1	3	7	1738.88	505.745
ClfA+ with vWbp	1	3	8	0	0
ClfA+ with vWbp	1	3	9	1865.69	528.764
ClfA+ with vWbp	1	3	10	1850.28	612.173
ClfA+ with vWbp	1	3	11	1613.32	626.837
ClfA+ with vWbp	1	3	12	1757.92	553.327
ClfA+ with vWbp	1	3	13	1802.09	679.777
ClfA+ with vWbp	1	3	14	1759.81	655.552
ClfA+ with vWbp	1	3	15	1845.03	641.97
ClfA+ with vWbp	1	3	16	1683.04	672.855
ClfA+ with vWbp	1	4	16	0	0
ClfA+ with vWbp	1	4	15	3323.29	571.242
ClfA+ with vWbp	1	4	14	1761.58	552.513
ClfA+ with vWbp	1	4	13	2266.89	384.572
ClfA+ with vWbp	1	4	12	1795.84	613.63
ClfA+ with vWbp	1	4	11	0	0
ClfA+ with vWbp	1	4	10	1859.64	635.462
ClfA+ with vWbp	1	4	9	1823.16	659.508
ClfA+ with vWbp	1	4	8	0	0
ClfA+ with vWbp	1	4	7	1801.63	389.27
ClfA+ with vWbp	1	4	6	0	0
ClfA+ with vWbp	1	4	5	0	0
ClfA+ with vWbp	1	4	4	0	0
ClfA+ with vWbp	1	4	3	0	0
ClfA+ with vWbp	1	4	2	0	0
ClfA+ with vWbp	1	4	1	0	0
ClfA+ with vWbp	1	5	1	0	0
ClfA+ with vWbp	1	5	2	2530.39	520.568
ClfA+ with vWbp	1	5	3	0	0
ClfA+ with vWbp	1	5	4	0	0
ClfA+ with vWbp	1	5	5	0	0
ClfA+ with vWbp	1	5	6	0	0
ClfA+ with vWbp	1	5	7	0	0
ClfA+ with vWbp	1	5	8	0	0
ClfA+ with vWbp	1	5	9	2639.44	618.945
ClfA+ with vWbp	1	5	10	1818.33	571.106
ClfA+ with vWbp	1	5	11	0	0
ClfA+ with vWbp	1	5	12	1810.88	697.224
ClfA+ with vWbp	1	5	13	1665.93	702.873
ClfA+ with vWbp	1	5	14	1888.8	699.919
ClfA+ with vWbp	1	5	15	1761.67	654.985
ClfA+ with vWbp	1	5	16	1538.57	684.567
ClfA+ with vWbp	1	6	16	1858.47	497.327
ClfA+ with vWbp	1	6	15	1722.83	556.454
ClfA+ with vWbp	1	6	14	0	0
ClfA+ with vWbp	1	6	13	1813.43	717.955
ClfA+ with vWbp	1	6	12	1739.2	486.243
ClfA+ with vWbp	1	6	11	0	0
ClfA+ with vWbp	1	6	10	1859.29	469.347
ClfA+ with vWbp	1	6	9	1796.12	405.261
ClfA+ with vWbp	1	6	8	1816.13	415.436
ClfA+ with vWbp	1	6	7	1793.64	384.074
ClfA+ with vWbp	1	6	6	1824.91	715.294
ClfA+ with vWbp	1	6	5	1822.71	327.166
ClfA+ with vWbp	1	6	4	2781.34	398.771
ClfA+ with vWbp	1	6	3	0	0
ClfA+ with vWbp	1	6	2	1799.69	393.116
ClfA+ with vWbp	1	6	1	1797.69	359.846
ClfA+ with vWbp	1	7	1	1545.06	382.012
ClfA+ with vWbp	1	7	2	2825.18	413.152
ClfA+ with vWbp	1	7	3	1844.61	427.328
ClfA+ with vWbp	1	7	4	1657.78	458.963
ClfA+ with vWbp	1	7	5	1745	400.173
ClfA+ with vWbp	1	7	6	1826.3	393.027
ClfA+ with vWbp	1	7	7	0	0
ClfA+ with vWbp	1	7	8	1816.6	368.615
ClfA+ with vWbp	1	7	9	1689.99	706.435
ClfA+ with vWbp	1	7	10	1741.62	700.159
ClfA+ with vWbp	1	7	11	1772.52	353.049
ClfA+ with vWbp	1	7	12	1934.51	726.532
ClfA+ with vWbp	1	7	13	3241.11	727.154
ClfA+ with vWbp	1	7	14	1775.36	710.698
ClfA+ with vWbp	1	7	15	1910.31	818.484
ClfA+ with vWbp	1	7	16	1810.98	765.489
ClfA+ with vWbp	1	8	16	0	0
ClfA+ with vWbp	1	8	15	1766.41	712.806
ClfA+ with vWbp	1	8	14	1846	775.803
ClfA+ with vWbp	1	8	13	0	0
ClfA+ with vWbp	1	8	12	1802.53	784.885
ClfA+ with vWbp	1	8	11	0	0
ClfA+ with vWbp	1	8	10	3023.23	737.489
ClfA+ with vWbp	1	8	9	1794.17	733.968
ClfA+ with vWbp	1	8	8	2887.5	752.819
ClfA+ with vWbp	1	8	7	1759.06	766
ClfA+ with vWbp	1	8	6	2587.15	687.822
ClfA+ with vWbp	1	8	5	0	0
ClfA+ with vWbp	1	8	4	1803.85	557.952
ClfA+ with vWbp	1	8	3	2678.73	800.503
ClfA+ with vWbp	1	8	2	1793.65	765.198
ClfA+ with vWbp	1	8	1	0	0
ClfA+ with vWbp	1	9	1	0	0
ClfA+ with vWbp	1	9	2	0	0
ClfA+ with vWbp	1	9	3	0	0
ClfA+ with vWbp	1	9	4	0	0
ClfA+ with vWbp	1	9	5	0	0
ClfA+ with vWbp	1	9	6	1828.68	835.981
ClfA+ with vWbp	1	9	7	1841.17	816.917
ClfA+ with vWbp	1	9	8	1795.98	885.612
ClfA+ with vWbp	1	9	9	0	0
ClfA+ with vWbp	1	9	10	0	0
ClfA+ with vWbp	1	9	11	0	0
ClfA+ with vWbp	1	9	12	0	0
ClfA+ with vWbp	1	9	13	2740.27	761.962
ClfA+ with vWbp	1	9	14	1541.84	606.996
ClfA+ with vWbp	1	9	15	0	0
ClfA+ with vWbp	1	9	16	4536.59	623.272
ClfA+ with vWbp	1	10	16	1752.98	745.665
ClfA+ with vWbp	1	10	15	1851.39	697.413
ClfA+ with vWbp	1	10	14	1866.49	602.54
ClfA+ with vWbp	1	10	13	1846.31	761.93
ClfA+ with vWbp	1	10	12	1801.67	693.878
ClfA+ with vWbp	1	10	11	1868.37	784.742
ClfA+ with vWbp	1	10	10	0	0
ClfA+ with vWbp	1	10	9	0	0
ClfA+ with vWbp	1	10	8	1762.05	684.686
ClfA+ with vWbp	1	10	7	1826.37	782.29
ClfA+ with vWbp	1	10	6	0	0
ClfA+ with vWbp	1	10	5	0	0
ClfA+ with vWbp	1	10	4	3251.71	701.08
ClfA+ with vWbp	1	10	3	0	0
ClfA+ with vWbp	1	10	2	0	0
ClfA+ with vWbp	1	10	1	0	0
ClfA+ with vWbp	1	11	1	1796.2	575.934
ClfA+ with vWbp	1	11	2	1813.45	804.926
ClfA+ with vWbp	1	11	3	0	0
ClfA+ with vWbp	1	11	4	1831.96	637.354
ClfA+ with vWbp	1	11	5	5398.24	596.375
ClfA+ with vWbp	1	11	6	0	0
ClfA+ with vWbp	1	11	7	0	0
ClfA+ with vWbp	1	11	8	1562.84	648.353
ClfA+ with vWbp	1	11	9	0	0
ClfA+ with vWbp	1	11	10	0	0
ClfA+ with vWbp	1	11	11	0	0
ClfA+ with vWbp	1	11	12	0	0
ClfA+ with vWbp	1	11	13	0	0
ClfA+ with vWbp	1	11	14	0	0
ClfA+ with vWbp	1	11	15	0	0
ClfA+ with vWbp	1	11	16	1707.73	858.671
ClfA+ with vWbp	1	12	16	0	0
ClfA+ with vWbp	1	12	15	0	0
ClfA+ with vWbp	1	12	14	0	0
ClfA+ with vWbp	1	12	13	0	0
ClfA+ with vWbp	1	12	12	0	0
ClfA+ with vWbp	1	12	11	0	0
ClfA+ with vWbp	1	12	10	0	0
ClfA+ with vWbp	1	12	9	0	0
ClfA+ with vWbp	1	12	8	1818.6	723.057
ClfA+ with vWbp	1	12	7	0	0
ClfA+ with vWbp	1	12	6	0	0
ClfA+ with vWbp	1	12	5	0	0
ClfA+ with vWbp	1	12	4	0	0
ClfA+ with vWbp	1	12	3	0	0
ClfA+ with vWbp	1	12	2	0	0
ClfA+ with vWbp	1	12	1	0	0
ClfA+ with vWbp	1	13	1	0	0
ClfA+ with vWbp	1	13	2	0	0
ClfA+ with vWbp	1	13	3	0	0
ClfA+ with vWbp	1	13	4	0	0
ClfA+ with vWbp	1	13	5	0	0
ClfA+ with vWbp	1	13	6	0	0
ClfA+ with vWbp	1	13	7	0	0
ClfA+ with vWbp	1	13	8	0	0
ClfA+ with vWbp	1	13	9	0	0
ClfA+ with vWbp	1	13	10	0	0
ClfA+ with vWbp	1	13	11	0	0
ClfA+ with vWbp	1	13	12	0	0
ClfA+ with vWbp	1	13	13	0	0
ClfA+ with vWbp	1	13	14	0	0
ClfA+ with vWbp	1	13	15	0	0
ClfA+ with vWbp	1	13	16	0	0
ClfA+ with vWbp	1	14	16	0	0
ClfA+ with vWbp	1	14	15	0	0
ClfA+ with vWbp	1	14	14	1733.66	791.432
ClfA+ with vWbp	1	14	13	0	0
ClfA+ with vWbp	1	14	12	0	0
ClfA+ with vWbp	1	14	11	1897.43	793.918
ClfA+ with vWbp	1	14	10	1875.74	824.649
ClfA+ with vWbp	1	14	9	1755.98	798.029
ClfA+ with vWbp	1	14	8	0	0
ClfA+ with vWbp	1	14	7	0	0
ClfA+ with vWbp	1	14	6	0	0
ClfA+ with vWbp	1	14	5	1747.9	829.173
ClfA+ with vWbp	1	14	4	1898.74	553.115
ClfA+ with vWbp	1	14	3	1732.11	652.071
ClfA+ with vWbp	1	14	2	0	0
ClfA+ with vWbp	1	14	1	1780.65	610.653
ClfA+ with vWbp	1	15	1	0	0
ClfA+ with vWbp	1	15	2	2598.34	641.25
ClfA+ with vWbp	1	15	3	1860.06	777.374
ClfA+ with vWbp	1	15	4	1755.26	925.74
ClfA+ with vWbp	1	15	5	1860.83	822.639
ClfA+ with vWbp	1	15	6	0	0
ClfA+ with vWbp	1	15	7	0	0
ClfA+ with vWbp	1	15	8	0	0
ClfA+ with vWbp	1	15	9	0	0
ClfA+ with vWbp	1	15	10	0	0
ClfA+ with vWbp	1	15	11	0	0
ClfA+ with vWbp	1	15	12	0	0
ClfA+ with vWbp	1	15	13	0	0
ClfA+ with vWbp	1	15	14	0	0
ClfA+ with vWbp	1	15	15	0	0
ClfA+ with vWbp	1	15	16	0	0
ClfA+ with vWbp	1	16	16	0	0
ClfA+ with vWbp	1	16	15	0	0
ClfA+ with vWbp	1	16	14	250.148	38.336
ClfA+ with vWbp	1	16	13	0	0
ClfA+ with vWbp	1	16	12	0	0
ClfA+ with vWbp	1	16	11	974.007	111.504
ClfA+ with vWbp	1	16	10	0	0
ClfA+ with vWbp	1	16	9	0	0
ClfA+ with vWbp	1	16	8	0	0
ClfA+ with vWbp	1	16	7	0	0
ClfA+ with vWbp	1	16	6	0	0
ClfA+ with vWbp	1	16	5	0	0
ClfA+ with vWbp	1	16	4	0	0
ClfA+ with vWbp	1	16	3	0	0
ClfA+ with vWbp	1	16	2	0	0
ClfA+ with vWbp	1	16	1	0	0
ClfA+ with vWbp	2	1	1	1821.07	600.281
ClfA+ with vWbp	2	1	2	1735.54	663.053
ClfA+ with vWbp	2	1	3	3152.92	506.75
ClfA+ with vWbp	2	1	4	3147.39	409.954
ClfA+ with vWbp	2	1	5	1711.24	383.013
ClfA+ with vWbp	2	1	6	2606.75	473.276
ClfA+ with vWbp	2	1	7	1798.07	567.338
ClfA+ with vWbp	2	1	8	3015.34	488.252
ClfA+ with vWbp	2	1	9	0	0
ClfA+ with vWbp	2	1	10	0	0
ClfA+ with vWbp	2	1	11	0	0
ClfA+ with vWbp	2	1	12	1693.02	321.39
ClfA+ with vWbp	2	1	13	0	0
ClfA+ with vWbp	2	1	14	1808.93	413.178
ClfA+ with vWbp	2	1	15	1715.82	387.347
ClfA+ with vWbp	2	1	16	0	0
ClfA+ with vWbp	2	2	16	0	0
ClfA+ with vWbp	2	2	15	1687.86	377.222
ClfA+ with vWbp	2	2	14	1772.07	323.065
ClfA+ with vWbp	2	2	13	1850.89	412.356
ClfA+ with vWbp	2	2	12	1730.05	367.624
ClfA+ with vWbp	2	2	11	1820.86	457.843
ClfA+ with vWbp	2	2	10	1779.15	427.318
ClfA+ with vWbp	2	2	9	1685.57	386.563
ClfA+ with vWbp	2	2	8	1777.71	530.863
ClfA+ with vWbp	2	2	7	1815.27	650.847
ClfA+ with vWbp	2	2	6	0	0
ClfA+ with vWbp	2	2	5	1841.74	428.295
ClfA+ with vWbp	2	2	4	1809.21	420.537
ClfA+ with vWbp	2	2	3	1586.09	643.121
ClfA+ with vWbp	2	2	2	1572.4	580.223
ClfA+ with vWbp	2	2	1	0	0
ClfA+ with vWbp	2	3	1	1772.94	745.131
ClfA+ with vWbp	2	3	2	0	0
ClfA+ with vWbp	2	3	3	0	0
ClfA+ with vWbp	2	3	4	1809.81	656.874
ClfA+ with vWbp	2	3	5	1780.59	626.348
ClfA+ with vWbp	2	3	6	1799.3	411.217
ClfA+ with vWbp	2	3	7	1835.37	483.335
ClfA+ with vWbp	2	3	8	1646.18	496.645
ClfA+ with vWbp	2	3	9	0	0
ClfA+ with vWbp	2	3	10	1835.93	406.325
ClfA+ with vWbp	2	3	11	1833.88	652.485
ClfA+ with vWbp	2	3	12	0	0
ClfA+ with vWbp	2	3	13	0	0
ClfA+ with vWbp	2	3	14	1768.04	407.338
ClfA+ with vWbp	2	3	15	1791.78	738.024
ClfA+ with vWbp	2	3	16	1773.07	402.015
ClfA+ with vWbp	2	4	16	0	0
ClfA+ with vWbp	2	4	15	482.156	305.818
ClfA+ with vWbp	2	4	14	2233.08	335.991
ClfA+ with vWbp	2	4	13	1679.07	372.999
ClfA+ with vWbp	2	4	12	3084.23	401.797
ClfA+ with vWbp	2	4	11	1695.67	571.478
ClfA+ with vWbp	2	4	10	1769.53	520.749
ClfA+ with vWbp	2	4	9	1548.87	561.392
ClfA+ with vWbp	2	4	8	1737.62	370.492
ClfA+ with vWbp	2	4	7	1776.9	419.363
ClfA+ with vWbp	2	4	6	2482.14	631.374
ClfA+ with vWbp	2	4	5	0	0
ClfA+ with vWbp	2	4	4	2048.02	513.488
ClfA+ with vWbp	2	4	3	2665.43	438.463
ClfA+ with vWbp	2	4	2	0	0
ClfA+ with vWbp	2	4	1	1665.04	659.827
ClfA+ with vWbp	2	5	1	1857.26	601.415
ClfA+ with vWbp	2	5	2	1785.26	645.359
ClfA+ with vWbp	2	5	3	1724.83	651.37
ClfA+ with vWbp	2	5	4	0	0
ClfA+ with vWbp	2	5	5	1724.58	559.41
ClfA+ with vWbp	2	5	6	1667.58	598.992
ClfA+ with vWbp	2	5	7	69.7116	486.862
ClfA+ with vWbp	2	5	8	1720.92	404.261
ClfA+ with vWbp	2	5	9	0	0
ClfA+ with vWbp	2	5	10	0	0
ClfA+ with vWbp	2	5	11	1640.46	408.843
ClfA+ with vWbp	2	5	12	1805.62	666.346
ClfA+ with vWbp	2	5	13	1795.59	402.811
ClfA+ with vWbp	2	5	14	1795.19	420.729
ClfA+ with vWbp	2	5	15	1712.72	315.158
ClfA+ with vWbp	2	5	16	1472.17	603.894
ClfA+ with vWbp	2	6	16	905.334	678.996
ClfA+ with vWbp	2	6	15	1718.43	382.729
ClfA+ with vWbp	2	6	14	1772.87	642.315
ClfA+ with vWbp	2	6	13	724.817	282.907
ClfA+ with vWbp	2	6	12	1951.68	648.912
ClfA+ with vWbp	2	6	11	1919.42	680.257
ClfA+ with vWbp	2	6	10	1580.35	542.901
ClfA+ with vWbp	2	6	9	0	0
ClfA+ with vWbp	2	6	8	0	0
ClfA+ with vWbp	2	6	7	1610.6	540.04
ClfA+ with vWbp	2	6	6	1760.68	440.514
ClfA+ with vWbp	2	6	5	0	0
ClfA+ with vWbp	2	6	4	1727.65	428.854
ClfA+ with vWbp	2	6	3	3250.82	429.718
ClfA+ with vWbp	2	6	2	1792.08	584.238
ClfA+ with vWbp	2	6	1	1881.54	585.638
ClfA+ with vWbp	2	7	1	1887.33	530.207
ClfA+ with vWbp	2	7	2	1877.45	748.613
ClfA+ with vWbp	2	7	3	1401.25	178.685
ClfA+ with vWbp	2	7	4	1726.65	416.055
ClfA+ with vWbp	2	7	5	0	0
ClfA+ with vWbp	2	7	6	1759.91	557.155
ClfA+ with vWbp	2	7	7	1481.64	556.023
ClfA+ with vWbp	2	7	8	1811.19	748.812
ClfA+ with vWbp	2	7	9	1758.49	451.791
ClfA+ with vWbp	2	7	10	0	0
ClfA+ with vWbp	2	7	11	0	0
ClfA+ with vWbp	2	7	12	1665.4	417.06
ClfA+ with vWbp	2	7	13	1536.76	504.249
ClfA+ with vWbp	2	7	14	1650.75	386.715
ClfA+ with vWbp	2	7	15	0	0
ClfA+ with vWbp	2	7	16	1738.41	394.249
ClfA+ with vWbp	2	8	16	0	0
ClfA+ with vWbp	2	8	15	0	0
ClfA+ with vWbp	2	8	14	0	0
ClfA+ with vWbp	2	8	13	1809.33	455.443
ClfA+ with vWbp	2	8	12	0	0
ClfA+ with vWbp	2	8	11	1872.83	565.851
ClfA+ with vWbp	2	8	10	1771.22	543.503
ClfA+ with vWbp	2	8	9	1843.97	561.658
ClfA+ with vWbp	2	8	8	1745.34	468.352
ClfA+ with vWbp	2	8	7	3241.82	531.884
ClfA+ with vWbp	2	8	6	0	0
ClfA+ with vWbp	2	8	5	1824.58	649.716
ClfA+ with vWbp	2	8	4	1878.87	481.452
ClfA+ with vWbp	2	8	3	1810	691.036
ClfA+ with vWbp	2	8	2	0	0
ClfA+ with vWbp	2	8	1	0	0
ClfA+ with vWbp	2	9	1	0	0
ClfA+ with vWbp	2	9	2	0	0
ClfA+ with vWbp	2	9	3	2661.7	516.528
ClfA+ with vWbp	2	9	4	0	0
ClfA+ with vWbp	2	9	5	1838.65	580.114
ClfA+ with vWbp	2	9	6	1799.78	477.332
ClfA+ with vWbp	2	9	7	0	0
ClfA+ with vWbp	2	9	8	0	0
ClfA+ with vWbp	2	9	9	3125.94	542.257
ClfA+ with vWbp	2	9	10	0	0
ClfA+ with vWbp	2	9	11	2852.53	478.476
ClfA+ with vWbp	2	9	12	1700.82	511.47
ClfA+ with vWbp	2	9	13	1715.8	567.431
ClfA+ with vWbp	2	9	14	0	0
ClfA+ with vWbp	2	9	15	2758.13	567.651
ClfA+ with vWbp	2	9	16	0	0
ClfA+ with vWbp	2	10	16	2894.44	558.552
ClfA+ with vWbp	2	10	15	0	0
ClfA+ with vWbp	2	10	14	1635.27	556.227
ClfA+ with vWbp	2	10	13	705.26	647.615
ClfA+ with vWbp	2	10	12	1897.55	501.68
ClfA+ with vWbp	2	10	11	3237.76	474.782
ClfA+ with vWbp	2	10	10	3151.24	438.164
ClfA+ with vWbp	2	10	9	1823.4	699.33
ClfA+ with vWbp	2	10	8	1848.43	627.479
ClfA+ with vWbp	2	10	7	1900.74	676.163
ClfA+ with vWbp	2	10	6	2836.05	591.452
ClfA+ with vWbp	2	10	5	1887.74	683.316
ClfA+ with vWbp	2	10	4	1854.38	445.824
ClfA+ with vWbp	2	10	3	0	0
ClfA+ with vWbp	2	10	2	1717.33	477.591
ClfA+ with vWbp	2	10	1	2233.45	450.406
ClfA+ with vWbp	2	11	1	2594.58	410.426
ClfA+ with vWbp	2	11	2	1890.75	675.829
ClfA+ with vWbp	2	11	3	1833.24	504.433
ClfA+ with vWbp	2	11	4	0	0
ClfA+ with vWbp	2	11	5	0	0
ClfA+ with vWbp	2	11	6	1780.53	314.913
ClfA+ with vWbp	2	11	7	2686.77	749.94
ClfA+ with vWbp	2	11	8	4599.17	427.859
ClfA+ with vWbp	2	11	9	1835.23	525.875
ClfA+ with vWbp	2	11	10	1709.65	585.503
ClfA+ with vWbp	2	11	11	1708.96	673.365
ClfA+ with vWbp	2	11	12	1844.79	627.876
ClfA+ with vWbp	2	11	13	1833.17	584.821
ClfA+ with vWbp	2	11	14	1004.79	576.143
ClfA+ with vWbp	2	11	15	0	0
ClfA+ with vWbp	2	11	16	0	0
ClfA+ with vWbp	2	12	16	1910.06	648.865
ClfA+ with vWbp	2	12	15	0	0
ClfA+ with vWbp	2	12	14	0	0
ClfA+ with vWbp	2	12	13	1837.43	439.88
ClfA+ with vWbp	2	12	12	1795.6	457.352
ClfA+ with vWbp	2	12	11	0	0
ClfA+ with vWbp	2	12	10	0	0
ClfA+ with vWbp	2	12	9	5810.38	449.422
ClfA+ with vWbp	2	12	8	1856.76	789.177
ClfA+ with vWbp	2	12	7	1665.38	609.895
ClfA+ with vWbp	2	12	6	4249.77	371.444
ClfA+ with vWbp	2	12	5	1841.21	536.668
ClfA+ with vWbp	2	12	4	1827.92	592.334
ClfA+ with vWbp	2	12	3	1832.75	614.966
ClfA+ with vWbp	2	12	2	1828.84	723.337
ClfA+ with vWbp	2	12	1	1727.45	431.725
ClfA+ with vWbp	2	13	1	1793.65	556.416
ClfA+ with vWbp	2	13	2	2089.17	562.182
ClfA+ with vWbp	2	13	3	1839.76	548.336
ClfA+ with vWbp	2	13	4	1799.09	499.77
ClfA+ with vWbp	2	13	5	1751.85	596.041
ClfA+ with vWbp	2	13	6	2802.82	398.281
ClfA+ with vWbp	2	13	7	1886.61	693.855
ClfA+ with vWbp	2	13	8	1803.38	363.894
ClfA+ with vWbp	2	13	9	1869.89	613.927
ClfA+ with vWbp	2	13	10	1638.9	400.459
ClfA+ with vWbp	2	13	11	0	0
ClfA+ with vWbp	2	13	12	1912.13	650.568
ClfA+ with vWbp	2	13	13	0	0
ClfA+ with vWbp	2	13	14	4681.11	580.171
ClfA+ with vWbp	2	13	15	0	0
ClfA+ with vWbp	2	13	16	3533.83	522.034
ClfA+ with vWbp	2	14	16	3519.56	483.789
ClfA+ with vWbp	2	14	15	0	0
ClfA+ with vWbp	2	14	14	3174.06	540.112
ClfA+ with vWbp	2	14	13	1830.7	552.168
ClfA+ with vWbp	2	14	12	1730.42	526.65
ClfA+ with vWbp	2	14	11	1805.16	456.827
ClfA+ with vWbp	2	14	10	0	0
ClfA+ with vWbp	2	14	9	1825.64	510.258
ClfA+ with vWbp	2	14	8	1802.17	704.369
ClfA+ with vWbp	2	14	7	1848.94	545.159
ClfA+ with vWbp	2	14	6	1843.85	665.175
ClfA+ with vWbp	2	14	5	2586.34	535.099
ClfA+ with vWbp	2	14	4	1645.92	408.123
ClfA+ with vWbp	2	14	3	1791.92	483.963
ClfA+ with vWbp	2	14	2	1878.93	548.679
ClfA+ with vWbp	2	14	1	3680.16	475.549
ClfA+ with vWbp	2	15	1	1922.45	547.157
ClfA+ with vWbp	2	15	2	1808.81	498.748
ClfA+ with vWbp	2	15	3	1853.9	744.708
ClfA+ with vWbp	2	15	4	0	0
ClfA+ with vWbp	2	15	5	1845.78	867.294
ClfA+ with vWbp	2	15	6	1575.54	404.273
ClfA+ with vWbp	2	15	7	1891.36	557.336
ClfA+ with vWbp	2	15	8	1878.87	446.86
ClfA+ with vWbp	2	15	9	1738.33	395.801
ClfA+ with vWbp	2	15	10	1774.31	787.118
ClfA+ with vWbp	2	15	11	1717.49	867.586
ClfA+ with vWbp	2	15	12	2593.84	426.451
ClfA+ with vWbp	2	15	13	2612.25	497.78
ClfA+ with vWbp	2	15	14	1862.15	809.198
ClfA+ with vWbp	2	15	15	1861.58	626.833
ClfA+ with vWbp	2	15	16	1861.48	502.74
ClfA+ with vWbp	2	16	16	0	0
ClfA+ with vWbp	2	16	15	1802.18	560.654
ClfA+ with vWbp	2	16	14	1821.45	576.059
ClfA+ with vWbp	2	16	13	1737.68	614.243
ClfA+ with vWbp	2	16	12	1841.35	531.817
ClfA+ with vWbp	2	16	11	1884.29	562.613
ClfA+ with vWbp	2	16	10	1800.8	675.362
ClfA+ with vWbp	2	16	9	2412.25	578.502
ClfA+ with vWbp	2	16	8	1856.58	640.602
ClfA+ with vWbp	2	16	7	0	0
ClfA+ with vWbp	2	16	6	1891.71	856.805
ClfA+ with vWbp	2	16	5	0	0
ClfA+ with vWbp	2	16	4	1818.27	617.352
ClfA+ with vWbp	2	16	3	0	0
ClfA+ with vWbp	2	16	2	1944.8	659.354
ClfA+ with vWbp	2	16	1	1762.64	583.031
ClfA+ with vWbp	3	1	1	0	0
ClfA+ with vWbp	3	1	2	1700.27	405.625
ClfA+ with vWbp	3	1	3	0	0
ClfA+ with vWbp	3	1	4	1659.1	579.378
ClfA+ with vWbp	3	1	5	1563.65	202.572
ClfA+ with vWbp	3	1	6	1783.97	361.818
ClfA+ with vWbp	3	1	7	1675	351.723
ClfA+ with vWbp	3	1	8	1815.06	546.96
ClfA+ with vWbp	3	1	9	1826.41	583.087
ClfA+ with vWbp	3	1	10	0	0
ClfA+ with vWbp	3	1	11	1944.05	649.038
ClfA+ with vWbp	3	1	12	0	0
ClfA+ with vWbp	3	1	13	0	0
ClfA+ with vWbp	3	1	14	0	0
ClfA+ with vWbp	3	1	15	0	0
ClfA+ with vWbp	3	1	16	0	0
ClfA+ with vWbp	3	2	16	1571.19	444.891
ClfA+ with vWbp	3	2	15	1712.83	364.188
ClfA+ with vWbp	3	2	14	0	0
ClfA+ with vWbp	3	2	13	0	0
ClfA+ with vWbp	3	2	12	0	0
ClfA+ with vWbp	3	2	11	1794.49	331.285
ClfA+ with vWbp	3	2	10	1631.4	431.45
ClfA+ with vWbp	3	2	9	0	0
ClfA+ with vWbp	3	2	8	1537.33	454.577
ClfA+ with vWbp	3	2	7	0	0
ClfA+ with vWbp	3	2	6	1733.67	420.751
ClfA+ with vWbp	3	2	5	0	0
ClfA+ with vWbp	3	2	4	0	0
ClfA+ with vWbp	3	2	3	0	0
ClfA+ with vWbp	3	2	2	0	0
ClfA+ with vWbp	3	2	1	1778.87	459.294
ClfA+ with vWbp	3	3	1	0	0
ClfA+ with vWbp	3	3	2	0	0
ClfA+ with vWbp	3	3	3	0	0
ClfA+ with vWbp	3	3	4	0	0
ClfA+ with vWbp	3	3	5	1170.26	394.209
ClfA+ with vWbp	3	3	6	1824.49	345.221
ClfA+ with vWbp	3	3	7	0	0
ClfA+ with vWbp	3	3	8	0	0
ClfA+ with vWbp	3	3	9	0	0
ClfA+ with vWbp	3	3	10	0	0
ClfA+ with vWbp	3	3	11	0	0
ClfA+ with vWbp	3	3	12	0	0
ClfA+ with vWbp	3	3	13	0	0
ClfA+ with vWbp	3	3	14	0	0
ClfA+ with vWbp	3	3	15	0	0
ClfA+ with vWbp	3	3	16	0	0
ClfA+ with vWbp	3	4	16	0	0
ClfA+ with vWbp	3	4	15	1668.53	480.265
ClfA+ with vWbp	3	4	14	0	0
ClfA+ with vWbp	3	4	13	0	0
ClfA+ with vWbp	3	4	12	0	0
ClfA+ with vWbp	3	4	11	0	0
ClfA+ with vWbp	3	4	10	0	0
ClfA+ with vWbp	3	4	9	1872.31	498.669
ClfA+ with vWbp	3	4	8	1826.74	437.807
ClfA+ with vWbp	3	4	7	0	0
ClfA+ with vWbp	3	4	6	0	0
ClfA+ with vWbp	3	4	5	3309.37	617.156
ClfA+ with vWbp	3	4	4	0	0
ClfA+ with vWbp	3	4	3	0	0
ClfA+ with vWbp	3	4	2	1589.18	578.213
ClfA+ with vWbp	3	4	1	0	0
ClfA+ with vWbp	3	5	1	0	0
ClfA+ with vWbp	3	5	2	0	0
ClfA+ with vWbp	3	5	3	3097.11	218.583
ClfA+ with vWbp	3	5	4	0	0
ClfA+ with vWbp	3	5	5	1043.93	82.7639
ClfA+ with vWbp	3	5	6	0	0
ClfA+ with vWbp	3	5	7	0	0
ClfA+ with vWbp	3	5	8	0	0
ClfA+ with vWbp	3	5	9	0	0
ClfA+ with vWbp	3	5	10	0	0
ClfA+ with vWbp	3	5	11	0	0
ClfA+ with vWbp	3	5	12	1843	407.521
ClfA+ with vWbp	3	5	13	0	0
ClfA+ with vWbp	3	5	14	1824.95	341.137
ClfA+ with vWbp	3	5	15	1668.24	381.178
ClfA+ with vWbp	3	5	16	1261.15	326.634
ClfA+ with vWbp	3	6	16	1802.08	375.32
ClfA+ with vWbp	3	6	15	1771.53	345.468
ClfA+ with vWbp	3	6	14	1857.86	370.231
ClfA+ with vWbp	3	6	13	1809.99	374.607
ClfA+ with vWbp	3	6	12	1877.3	355.394
ClfA+ with vWbp	3	6	11	1676.91	720.398
ClfA+ with vWbp	3	6	10	0	0
ClfA+ with vWbp	3	6	9	0	0
ClfA+ with vWbp	3	6	8	1753.78	261.627
ClfA+ with vWbp	3	6	7	1854.75	317.329
ClfA+ with vWbp	3	6	6	1808.66	347.337
ClfA+ with vWbp	3	6	5	0	0
ClfA+ with vWbp	3	6	4	0	0
ClfA+ with vWbp	3	6	3	0	0
ClfA+ with vWbp	3	6	2	0	0
ClfA+ with vWbp	3	6	1	0	0
ClfA+ with vWbp	3	7	1	0	0
ClfA+ with vWbp	3	7	2	0	0
ClfA+ with vWbp	3	7	3	0	0
ClfA+ with vWbp	3	7	4	0	0
ClfA+ with vWbp	3	7	5	1053.83	106.025
ClfA+ with vWbp	3	7	6	1879.34	349.986
ClfA+ with vWbp	3	7	7	239.497	175.669
ClfA+ with vWbp	3	7	8	0	0
ClfA+ with vWbp	3	7	9	1749	280.094
ClfA+ with vWbp	3	7	10	1895.03	372.46
ClfA+ with vWbp	3	7	11	0	0
ClfA+ with vWbp	3	7	12	1740.94	622.292
ClfA+ with vWbp	3	7	13	1436.32	297.208
ClfA+ with vWbp	3	7	14	0	0
ClfA+ with vWbp	3	7	15	0	0
ClfA+ with vWbp	3	7	16	1651.4	509.018
ClfA+ with vWbp	3	8	16	0	0
ClfA+ with vWbp	3	8	15	1372.44	335.677
ClfA+ with vWbp	3	8	14	1488.16	322.717
ClfA+ with vWbp	3	8	13	0	0
ClfA+ with vWbp	3	8	12	1817.74	576.064
ClfA+ with vWbp	3	8	11	1676.3	371.061
ClfA+ with vWbp	3	8	10	1845.22	352.567
ClfA+ with vWbp	3	8	9	1841.7	337.771
ClfA+ with vWbp	3	8	8	1903.85	329.484
ClfA+ with vWbp	3	8	7	0	0
ClfA+ with vWbp	3	8	6	0	0
ClfA+ with vWbp	3	8	5	1827.19	363.451
ClfA+ with vWbp	3	8	4	0	0
ClfA+ with vWbp	3	8	3	0	0
ClfA+ with vWbp	3	8	2	0	0
ClfA+ with vWbp	3	8	1	0	0
ClfA+ with vWbp	3	9	1	0	0
ClfA+ with vWbp	3	9	2	0	0
ClfA+ with vWbp	3	9	3	0	0
ClfA+ with vWbp	3	9	4	0	0
ClfA+ with vWbp	3	9	5	0	0
ClfA+ with vWbp	3	9	6	0	0
ClfA+ with vWbp	3	9	7	1753.35	362.386
ClfA+ with vWbp	3	9	8	0	0
ClfA+ with vWbp	3	9	9	0	0
ClfA+ with vWbp	3	9	10	1835.16	273.683
ClfA+ with vWbp	3	9	11	1512.56	610.939
ClfA+ with vWbp	3	9	12	1536.21	529.028
ClfA+ with vWbp	3	9	13	1766.52	348.117
ClfA+ with vWbp	3	9	14	1582.35	634.907
ClfA+ with vWbp	3	9	15	1782.51	382.654
ClfA+ with vWbp	3	9	16	1849.12	369.253
ClfA+ with vWbp	3	10	16	1612.88	632.739
ClfA+ with vWbp	3	10	15	1641.94	623.571
ClfA+ with vWbp	3	10	14	0	0
ClfA+ with vWbp	3	10	13	0	0
ClfA+ with vWbp	3	10	12	0	0
ClfA+ with vWbp	3	10	11	0	0
ClfA+ with vWbp	3	10	10	1332.49	325.174
ClfA+ with vWbp	3	10	9	1491.97	601.287
ClfA+ with vWbp	3	10	8	392.498	161.061
ClfA+ with vWbp	3	10	7	0	0
ClfA+ with vWbp	3	10	6	0	0
ClfA+ with vWbp	3	10	5	0	0
ClfA+ with vWbp	3	10	4	0	0
ClfA+ with vWbp	3	10	3	1803.95	453.374
ClfA+ with vWbp	3	10	2	0	0
ClfA+ with vWbp	3	10	1	0	0
ClfA+ with vWbp	3	11	1	1807.76	490.39
ClfA+ with vWbp	3	11	2	0	0
ClfA+ with vWbp	3	11	3	80.5511	591.111
ClfA+ with vWbp	3	11	4	0	0
ClfA+ with vWbp	3	11	5	0	0
ClfA+ with vWbp	3	11	6	0	0
ClfA+ with vWbp	3	11	7	0	0
ClfA+ with vWbp	3	11	8	1827.42	413.843
ClfA+ with vWbp	3	11	9	0	0
ClfA+ with vWbp	3	11	10	0	0
ClfA+ with vWbp	3	11	11	0	0
ClfA+ with vWbp	3	11	12	1796.59	360.439
ClfA+ with vWbp	3	11	13	0	0
ClfA+ with vWbp	3	11	14	0	0
ClfA+ with vWbp	3	11	15	0	0
ClfA+ with vWbp	3	11	16	0	0
ClfA+ with vWbp	3	12	16	1633.27	283.24
ClfA+ with vWbp	3	12	15	0	0
ClfA+ with vWbp	3	12	14	0	0
ClfA+ with vWbp	3	12	13	0	0
ClfA+ with vWbp	3	12	12	0	0
ClfA+ with vWbp	3	12	11	0	0
ClfA+ with vWbp	3	12	10	0	0
ClfA+ with vWbp	3	12	9	1578.96	721.181
ClfA+ with vWbp	3	12	8	1793.35	454.449
ClfA+ with vWbp	3	12	7	1419.21	830.869
ClfA+ with vWbp	3	12	6	2207.38	278.196
ClfA+ with vWbp	3	12	5	1875.66	293.049
ClfA+ with vWbp	3	12	4	1884.53	438.022
ClfA+ with vWbp	3	12	3	0	0
ClfA+ with vWbp	3	12	2	0	0
ClfA+ with vWbp	3	12	1	0	0
ClfA+ with vWbp	3	13	1	0	0
ClfA+ with vWbp	3	13	2	0	0
ClfA+ with vWbp	3	13	3	0	0
ClfA+ with vWbp	3	13	4	0	0
ClfA+ with vWbp	3	13	5	1818.06	260.645
ClfA+ with vWbp	3	13	6	1765.74	295.668
ClfA+ with vWbp	3	13	7	0	0
ClfA+ with vWbp	3	13	8	0	0
ClfA+ with vWbp	3	13	9	1541.84	333.089
ClfA+ with vWbp	3	13	10	1828.24	285.428
ClfA+ with vWbp	3	13	11	1840.53	382.723
ClfA+ with vWbp	3	13	12	1827.57	391.133
ClfA+ with vWbp	3	13	13	1837.78	637.53
ClfA+ with vWbp	3	13	14	0	0
ClfA+ with vWbp	3	13	15	1816.34	407.679
ClfA+ with vWbp	3	13	16	1705.84	325.956
ClfA+ with vWbp	3	14	16	2169.11	288.128
ClfA+ with vWbp	3	14	15	1732.2	338.437
ClfA+ with vWbp	3	14	14	1807.34	230.77
ClfA+ with vWbp	3	14	13	1697.74	308.747
ClfA+ with vWbp	3	14	12	1666.13	426.174
ClfA+ with vWbp	3	14	11	1787	371.941
ClfA+ with vWbp	3	14	10	1811.87	321.896
ClfA+ with vWbp	3	14	9	1827.28	401.689
ClfA+ with vWbp	3	14	8	1581.27	437.801
ClfA+ with vWbp	3	14	7	0	0
ClfA+ with vWbp	3	14	6	0	0
ClfA+ with vWbp	3	14	5	0	0
ClfA+ with vWbp	3	14	4	0	0
ClfA+ with vWbp	3	14	3	0	0
ClfA+ with vWbp	3	14	2	1690.54	632.899
ClfA+ with vWbp	3	14	1	0	0
ClfA+ with vWbp	3	15	1	0	0
ClfA+ with vWbp	3	15	2	0	0
ClfA+ with vWbp	3	15	3	0	0
ClfA+ with vWbp	3	15	4	1793.99	604.184
ClfA+ with vWbp	3	15	5	1906.7	584.945
ClfA+ with vWbp	3	15	6	0	0
ClfA+ with vWbp	3	15	7	1893	470.713
ClfA+ with vWbp	3	15	8	1712.03	356.153
ClfA+ with vWbp	3	15	9	0	0
ClfA+ with vWbp	3	15	10	1919.9	406.452
ClfA+ with vWbp	3	15	11	0	0
ClfA+ with vWbp	3	15	12	0	0
ClfA+ with vWbp	3	15	13	1788.81	340.298
ClfA+ with vWbp	3	15	14	1785.21	356.969
ClfA+ with vWbp	3	15	15	1769.92	534.767
ClfA+ with vWbp	3	15	16	1846.37	355.876
ClfA+ with vWbp	3	16	16	2258.69	273.457
ClfA+ with vWbp	3	16	15	0	782.12
ClfA+ with vWbp	3	16	14	646.308	309.573
ClfA+ with vWbp	3	16	13	3613.76	414.601
ClfA+ with vWbp	3	16	12	1822.69	420.464
ClfA+ with vWbp	3	16	11	1771.58	404.654
ClfA+ with vWbp	3	16	10	0	0
ClfA+ with vWbp	3	16	9	1787.88	567.778
ClfA+ with vWbp	3	16	8	2633.23	432.458
ClfA+ with vWbp	3	16	7	1809.8	579.215
ClfA+ with vWbp	3	16	6	1704.17	291.066
ClfA+ with vWbp	3	16	5	1727.57	679.031
ClfA+ with vWbp	3	16	4	1820.91	633.844
ClfA+ with vWbp	3	16	3	1798.71	696.001
ClfA+ with vWbp	3	16	2	0	0
ClfA+ with vWbp	3	16	1	1830.68	640.157
ClfA+ with vWbp	4	1	1	1048.26	143.954
ClfA+ with vWbp	4	1	2	0	0
ClfA+ with vWbp	4	1	3	0	0
ClfA+ with vWbp	4	1	4	0	0
ClfA+ with vWbp	4	1	5	0	0
ClfA+ with vWbp	4	1	6	0	0
ClfA+ with vWbp	4	1	7	0	0
ClfA+ with vWbp	4	1	8	0	0
ClfA+ with vWbp	4	1	9	0	0
ClfA+ with vWbp	4	1	10	0	0
ClfA+ with vWbp	4	1	11	0	0
ClfA+ with vWbp	4	1	12	1357.3	144.189
ClfA+ with vWbp	4	1	13	0	0
ClfA+ with vWbp	4	1	14	0	0
ClfA+ with vWbp	4	1	15	0	0
ClfA+ with vWbp	4	1	16	0	0
ClfA+ with vWbp	4	2	16	0	0
ClfA+ with vWbp	4	2	15	0	0
ClfA+ with vWbp	4	2	14	0	0
ClfA+ with vWbp	4	2	13	0	0
ClfA+ with vWbp	4	2	12	0	0
ClfA+ with vWbp	4	2	11	0	0
ClfA+ with vWbp	4	2	10	0	0
ClfA+ with vWbp	4	2	9	0	0
ClfA+ with vWbp	4	2	8	0	0
ClfA+ with vWbp	4	2	7	0	0
ClfA+ with vWbp	4	2	6	0	0
ClfA+ with vWbp	4	2	5	219.57	344.365
ClfA+ with vWbp	4	2	4	0	0
ClfA+ with vWbp	4	2	3	0	0
ClfA+ with vWbp	4	2	2	0	0
ClfA+ with vWbp	4	2	1	0	0
ClfA+ with vWbp	4	3	1	0	0
ClfA+ with vWbp	4	3	2	0	0
ClfA+ with vWbp	4	3	3	0	0
ClfA+ with vWbp	4	3	4	0	0
ClfA+ with vWbp	4	3	5	0	0
ClfA+ with vWbp	4	3	6	0	0
ClfA+ with vWbp	4	3	7	0	0
ClfA+ with vWbp	4	3	8	0	0
ClfA+ with vWbp	4	3	9	0	0
ClfA+ with vWbp	4	3	10	0	0
ClfA+ with vWbp	4	3	11	0	0
ClfA+ with vWbp	4	3	12	0	0
ClfA+ with vWbp	4	3	13	0	0
ClfA+ with vWbp	4	3	14	0	0
ClfA+ with vWbp	4	3	15	0	0
ClfA+ with vWbp	4	3	16	0	0
ClfA+ with vWbp	4	4	16	0	0
ClfA+ with vWbp	4	4	15	0	0
ClfA+ with vWbp	4	4	14	0	0
ClfA+ with vWbp	4	4	13	0	0
ClfA+ with vWbp	4	4	12	465.53	101.679
ClfA+ with vWbp	4	4	11	0	0
ClfA+ with vWbp	4	4	10	58.0973	132.596
ClfA+ with vWbp	4	4	9	0	0
ClfA+ with vWbp	4	4	8	0	0
ClfA+ with vWbp	4	4	7	0	0
ClfA+ with vWbp	4	4	6	0	0
ClfA+ with vWbp	4	4	5	0	0
ClfA+ with vWbp	4	4	4	0	0
ClfA+ with vWbp	4	4	3	0	0
ClfA+ with vWbp	4	4	2	1929.58	150.712
ClfA+ with vWbp	4	4	1	0	0
ClfA+ with vWbp	4	5	1	0	0
ClfA+ with vWbp	4	5	2	0	0
ClfA+ with vWbp	4	5	3	0	0
ClfA+ with vWbp	4	5	4	0	0
ClfA+ with vWbp	4	5	5	1666.28	177.234
ClfA+ with vWbp	4	5	6	1636.58	139.963
ClfA+ with vWbp	4	5	7	0	0
ClfA+ with vWbp	4	5	8	0	0
ClfA+ with vWbp	4	5	9	0	0
ClfA+ with vWbp	4	5	10	0	0
ClfA+ with vWbp	4	5	11	0	0
ClfA+ with vWbp	4	5	12	0	0
ClfA+ with vWbp	4	5	13	0	0
ClfA+ with vWbp	4	5	14	0	0
ClfA+ with vWbp	4	5	15	0	0
ClfA+ with vWbp	4	5	16	0	0
ClfA+ with vWbp	4	6	16	0	0
ClfA+ with vWbp	4	6	15	0	0
ClfA+ with vWbp	4	6	14	0	0
ClfA+ with vWbp	4	6	13	0	0
ClfA+ with vWbp	4	6	12	0	0
ClfA+ with vWbp	4	6	11	0	0
ClfA+ with vWbp	4	6	10	0	0
ClfA+ with vWbp	4	6	9	0	0
ClfA+ with vWbp	4	6	8	1716.75	139.238
ClfA+ with vWbp	4	6	7	1517.5	198.575
ClfA+ with vWbp	4	6	6	238.757	283.92
ClfA+ with vWbp	4	6	5	0	0
ClfA+ with vWbp	4	6	4	0	0
ClfA+ with vWbp	4	6	3	0	0
ClfA+ with vWbp	4	6	2	1875.61	197.532
ClfA+ with vWbp	4	6	1	0	0
ClfA+ with vWbp	4	7	1	0	0
ClfA+ with vWbp	4	7	2	1328.54	305.852
ClfA+ with vWbp	4	7	3	1091.09	247.246
ClfA+ with vWbp	4	7	4	0	0
ClfA+ with vWbp	4	7	5	0	0
ClfA+ with vWbp	4	7	6	0	0
ClfA+ with vWbp	4	7	7	0	0
ClfA+ with vWbp	4	7	8	0	0
ClfA+ with vWbp	4	7	9	0	0
ClfA+ with vWbp	4	7	10	0	0
ClfA+ with vWbp	4	7	11	0	0
ClfA+ with vWbp	4	7	12	0	0
ClfA+ with vWbp	4	7	13	0	0
ClfA+ with vWbp	4	7	14	0	0
ClfA+ with vWbp	4	7	15	0	0
ClfA+ with vWbp	4	7	16	0	0
ClfA+ with vWbp	4	8	16	0	0
ClfA+ with vWbp	4	8	15	0	0
ClfA+ with vWbp	4	8	14	0	0
ClfA+ with vWbp	4	8	13	0	0
ClfA+ with vWbp	4	8	12	0	0
ClfA+ with vWbp	4	8	11	0	0
ClfA+ with vWbp	4	8	10	0	0
ClfA+ with vWbp	4	8	9	0	0
ClfA+ with vWbp	4	8	8	0	0
ClfA+ with vWbp	4	8	7	0	0
ClfA+ with vWbp	4	8	6	0	0
ClfA+ with vWbp	4	8	5	2563.48	282.614
ClfA+ with vWbp	4	8	4	0	0
ClfA+ with vWbp	4	8	3	1735.35	311.655
ClfA+ with vWbp	4	8	2	0	0
ClfA+ with vWbp	4	8	1	464.18	341.196
ClfA+ with vWbp	4	9	1	0	0
ClfA+ with vWbp	4	9	2	0	0
ClfA+ with vWbp	4	9	3	0	0
ClfA+ with vWbp	4	9	4	0	0
ClfA+ with vWbp	4	9	5	1562.7	177.98
ClfA+ with vWbp	4	9	6	0	0
ClfA+ with vWbp	4	9	7	1614.57	209.038
ClfA+ with vWbp	4	9	8	0	0
ClfA+ with vWbp	4	9	9	0	0
ClfA+ with vWbp	4	9	10	0	0
ClfA+ with vWbp	4	9	11	0	0
ClfA+ with vWbp	4	9	12	0	0
ClfA+ with vWbp	4	9	13	0	0
ClfA+ with vWbp	4	9	14	0	0
ClfA+ with vWbp	4	9	15	0	0
ClfA+ with vWbp	4	9	16	0	0
ClfA+ with vWbp	4	10	16	0	0
ClfA+ with vWbp	4	10	15	0	0
ClfA+ with vWbp	4	10	14	0	0
ClfA+ with vWbp	4	10	13	0	0
ClfA+ with vWbp	4	10	12	0	0
ClfA+ with vWbp	4	10	11	0	0
ClfA+ with vWbp	4	10	10	0	0
ClfA+ with vWbp	4	10	9	1902.48	249.049
ClfA+ with vWbp	4	10	8	0	0
ClfA+ with vWbp	4	10	7	0	0
ClfA+ with vWbp	4	10	6	0	0
ClfA+ with vWbp	4	10	5	0	0
ClfA+ with vWbp	4	10	4	0	0
ClfA+ with vWbp	4	10	3	0	0
ClfA+ with vWbp	4	10	2	0	0
ClfA+ with vWbp	4	10	1	0	0
ClfA+ with vWbp	4	11	1	0	0
ClfA+ with vWbp	4	11	2	1711.61	472.338
ClfA+ with vWbp	4	11	3	0	0
ClfA+ with vWbp	4	11	4	0	0
ClfA+ with vWbp	4	11	5	0	0
ClfA+ with vWbp	4	11	6	0	0
ClfA+ with vWbp	4	11	7	0	0
ClfA+ with vWbp	4	11	8	0	0
ClfA+ with vWbp	4	11	9	0	0
ClfA+ with vWbp	4	11	10	1792.99	247.762
ClfA+ with vWbp	4	11	11	0	0
ClfA+ with vWbp	4	11	12	0	0
ClfA+ with vWbp	4	11	13	0	0
ClfA+ with vWbp	4	11	14	0	0
ClfA+ with vWbp	4	11	15	0	0
ClfA+ with vWbp	4	11	16	0	0
ClfA+ with vWbp	4	12	16	0	0
ClfA+ with vWbp	4	12	15	0	0
ClfA+ with vWbp	4	12	14	1347.44	310.868
ClfA+ with vWbp	4	12	13	0	0
ClfA+ with vWbp	4	12	12	0	0
ClfA+ with vWbp	4	12	11	1766.4	260.528
ClfA+ with vWbp	4	12	10	1779.51	277.553
ClfA+ with vWbp	4	12	9	0	0
ClfA+ with vWbp	4	12	8	0	0
ClfA+ with vWbp	4	12	7	1174.53	150.487
ClfA+ with vWbp	4	12	6	0	0
ClfA+ with vWbp	4	12	5	0	0
ClfA+ with vWbp	4	12	4	1444.67	215.466
ClfA+ with vWbp	4	12	3	1380.35	351.891
ClfA+ with vWbp	4	12	2	0	0
ClfA+ with vWbp	4	12	1	0	0
ClfA+ with vWbp	4	13	1	0	0
ClfA+ with vWbp	4	13	2	1799.11	537.859
ClfA+ with vWbp	4	13	3	0	0
ClfA+ with vWbp	4	13	4	0	0
ClfA+ with vWbp	4	13	5	0	0
ClfA+ with vWbp	4	13	6	0	0
ClfA+ with vWbp	4	13	7	0	0
ClfA+ with vWbp	4	13	8	0	0
ClfA+ with vWbp	4	13	9	0	0
ClfA+ with vWbp	4	13	10	0	0
ClfA+ with vWbp	4	13	11	360.388	147.095
ClfA+ with vWbp	4	13	12	0	0
ClfA+ with vWbp	4	13	13	0	0
ClfA+ with vWbp	4	13	14	0	0
ClfA+ with vWbp	4	13	15	0	0
ClfA+ with vWbp	4	13	16	0	0
ClfA+ with vWbp	4	14	16	1722.38	156.811
ClfA+ with vWbp	4	14	15	0	0
ClfA+ with vWbp	4	14	14	0	0
ClfA+ with vWbp	4	14	13	0	0
ClfA+ with vWbp	4	14	12	0	0
ClfA+ with vWbp	4	14	11	0	0
ClfA+ with vWbp	4	14	10	1772.72	490.009
ClfA+ with vWbp	4	14	9	0	0
ClfA+ with vWbp	4	14	8	0	0
ClfA+ with vWbp	4	14	7	0	0
ClfA+ with vWbp	4	14	6	0	0
ClfA+ with vWbp	4	14	5	1633.71	330.096
ClfA+ with vWbp	4	14	4	2073.88	231.184
ClfA+ with vWbp	4	14	3	549.11	202.937
ClfA+ with vWbp	4	14	2	540.441	119.218
ClfA+ with vWbp	4	14	1	0	0
ClfA+ with vWbp	4	15	1	1715.66	536.67
ClfA+ with vWbp	4	15	2	0	0
ClfA+ with vWbp	4	15	3	0	0
ClfA+ with vWbp	4	15	4	0	0
ClfA+ with vWbp	4	15	5	0	0
ClfA+ with vWbp	4	15	6	0	0
ClfA+ with vWbp	4	15	7	1628.12	333.575
ClfA+ with vWbp	4	15	8	0	0
ClfA+ with vWbp	4	15	9	0	0
ClfA+ with vWbp	4	15	10	1695.08	410.116
ClfA+ with vWbp	4	15	11	0	0
ClfA+ with vWbp	4	15	12	0	0
ClfA+ with vWbp	4	15	13	0	0
ClfA+ with vWbp	4	15	14	0	0
ClfA+ with vWbp	4	15	15	0	0
ClfA+ with vWbp	4	15	16	0	0
ClfA+ with vWbp	4	16	16	0	0
ClfA+ with vWbp	4	16	15	0	0
ClfA+ with vWbp	4	16	14	0	0
ClfA+ with vWbp	4	16	13	0	0
ClfA+ with vWbp	4	16	12	0	0
ClfA+ with vWbp	4	16	11	1029.64	401.157
ClfA+ with vWbp	4	16	10	1644.22	436.007
ClfA+ with vWbp	4	16	9	0	0
ClfA+ with vWbp	4	16	8	0	0
ClfA+ with vWbp	4	16	7	0	0
ClfA+ with vWbp	4	16	6	0	0
ClfA+ with vWbp	4	16	5	0	0
ClfA+ with vWbp	4	16	4	0	0
ClfA+ with vWbp	4	16	3	0	0
ClfA+ with vWbp	4	16	2	0	0
ClfA+ with vWbp	4	16	1	0	0
ClfA+ with vWbp	5	1	1	2493.92	396.319
ClfA+ with vWbp	5	1	2	1707.66	409.258
ClfA+ with vWbp	5	1	3	1800.03	400.95
ClfA+ with vWbp	5	1	4	1818.82	443.613
ClfA+ with vWbp	5	1	5	2786.08	337.556
ClfA+ with vWbp	5	1	6	3082.82	331.697
ClfA+ with vWbp	5	1	7	1704.29	291.931
ClfA+ with vWbp	5	1	8	1623.83	315.511
ClfA+ with vWbp	5	1	9	0	0
ClfA+ with vWbp	5	1	10	0	0
ClfA+ with vWbp	5	1	11	0	0
ClfA+ with vWbp	5	1	12	1793.88	323.214
ClfA+ with vWbp	5	1	13	1874.47	259.729
ClfA+ with vWbp	5	1	14	0	0
ClfA+ with vWbp	5	1	15	0	0
ClfA+ with vWbp	5	1	16	0	0
ClfA+ with vWbp	5	2	16	0	0
ClfA+ with vWbp	5	2	15	1788.28	266.664
ClfA+ with vWbp	5	2	14	0	0
ClfA+ with vWbp	5	2	13	0	0
ClfA+ with vWbp	5	2	12	1763.1	251.438
ClfA+ with vWbp	5	2	11	0	0
ClfA+ with vWbp	5	2	10	1668.64	303.992
ClfA+ with vWbp	5	2	9	1737.56	328.038
ClfA+ with vWbp	5	2	8	0	0
ClfA+ with vWbp	5	2	7	1815.53	388.156
ClfA+ with vWbp	5	2	6	0	0
ClfA+ with vWbp	5	2	5	0	0
ClfA+ with vWbp	5	2	4	0	0
ClfA+ with vWbp	5	2	3	0	0
ClfA+ with vWbp	5	2	2	1789.1	395.546
ClfA+ with vWbp	5	2	1	1682.9	446.334
ClfA+ with vWbp	5	3	1	1681.37	445.803
ClfA+ with vWbp	5	3	2	1724.59	336.296
ClfA+ with vWbp	5	3	3	1719.66	369.689
ClfA+ with vWbp	5	3	4	1682.24	409.617
ClfA+ with vWbp	5	3	5	0	0
ClfA+ with vWbp	5	3	6	1763.68	371.274
ClfA+ with vWbp	5	3	7	1730.95	338.837
ClfA+ with vWbp	5	3	8	0	0
ClfA+ with vWbp	5	3	9	1829.22	365.685
ClfA+ with vWbp	5	3	10	1607.78	353.635
ClfA+ with vWbp	5	3	11	1741.72	285.955
ClfA+ with vWbp	5	3	12	0	0
ClfA+ with vWbp	5	3	13	1690.92	242.755
ClfA+ with vWbp	5	3	14	0	0
ClfA+ with vWbp	5	3	15	0	0
ClfA+ with vWbp	5	3	16	0	0
ClfA+ with vWbp	5	4	16	291.446	401.745
ClfA+ with vWbp	5	4	15	0	0
ClfA+ with vWbp	5	4	14	0	0
ClfA+ with vWbp	5	4	13	0	0
ClfA+ with vWbp	5	4	12	0	0
ClfA+ with vWbp	5	4	11	1698.14	319.269
ClfA+ with vWbp	5	4	10	1781.45	294.748
ClfA+ with vWbp	5	4	9	0	0
ClfA+ with vWbp	5	4	8	1968.27	293.777
ClfA+ with vWbp	5	4	7	642.87	488.235
ClfA+ with vWbp	5	4	6	1855.14	386.54
ClfA+ with vWbp	5	4	5	1903.49	299.19
ClfA+ with vWbp	5	4	4	1821.43	385.744
ClfA+ with vWbp	5	4	3	3129.68	416.148
ClfA+ with vWbp	5	4	2	1826.51	448.049
ClfA+ with vWbp	5	4	1	0	0
ClfA+ with vWbp	5	5	1	1740.27	443.791
ClfA+ with vWbp	5	5	2	0	0
ClfA+ with vWbp	5	5	3	2707.33	415.349
ClfA+ with vWbp	5	5	4	1813.65	338.404
ClfA+ with vWbp	5	5	5	1770.55	346.714
ClfA+ with vWbp	5	5	6	310.026	218.795
ClfA+ with vWbp	5	5	7	1703.41	235.195
ClfA+ with vWbp	5	5	8	379.633	263.229
ClfA+ with vWbp	5	5	9	3348.49	345.519
ClfA+ with vWbp	5	5	10	1712.7	357.534
ClfA+ with vWbp	5	5	11	1757.25	368.321
ClfA+ with vWbp	5	5	12	1309.25	238.163
ClfA+ with vWbp	5	5	13	1785.4	279.257
ClfA+ with vWbp	5	5	14	0	0
ClfA+ with vWbp	5	5	15	1754.45	324.281
ClfA+ with vWbp	5	5	16	2394.33	299.113
ClfA+ with vWbp	5	6	16	788.479	313.065
ClfA+ with vWbp	5	6	15	1676.1	250.432
ClfA+ with vWbp	5	6	14	1087	264.275
ClfA+ with vWbp	5	6	13	1606.39	229.447
ClfA+ with vWbp	5	6	12	1654.62	232.349
ClfA+ with vWbp	5	6	11	1555.83	382.011
ClfA+ with vWbp	5	6	10	2562.25	296.656
ClfA+ with vWbp	5	6	9	0	0
ClfA+ with vWbp	5	6	8	0	0
ClfA+ with vWbp	5	6	7	1755.02	188.841
ClfA+ with vWbp	5	6	6	0	0
ClfA+ with vWbp	5	6	5	0	0
ClfA+ with vWbp	5	6	4	1843.91	240.268
ClfA+ with vWbp	5	6	3	1883.14	335.13
ClfA+ with vWbp	5	6	2	1676.48	432.718
ClfA+ with vWbp	5	6	1	1650	442.072
ClfA+ with vWbp	5	7	1	1673.09	474.831
ClfA+ with vWbp	5	7	2	1781.69	479.469
ClfA+ with vWbp	5	7	3	1760.35	340.695
ClfA+ with vWbp	5	7	4	1854.74	387.088
ClfA+ with vWbp	5	7	5	0	0
ClfA+ with vWbp	5	7	6	0	0
ClfA+ with vWbp	5	7	7	1653.29	432.297
ClfA+ with vWbp	5	7	8	1528.71	343.428
ClfA+ with vWbp	5	7	9	0	0
ClfA+ with vWbp	5	7	10	0	0
ClfA+ with vWbp	5	7	11	0	0
ClfA+ with vWbp	5	7	12	0	0
ClfA+ with vWbp	5	7	13	1661.57	430.656
ClfA+ with vWbp	5	7	14	989.522	245.258
ClfA+ with vWbp	5	7	15	1659.83	409.139
ClfA+ with vWbp	5	7	16	0	0
ClfA+ with vWbp	5	8	16	0	0
ClfA+ with vWbp	5	8	15	0	0
ClfA+ with vWbp	5	8	14	718.679	343.841
ClfA+ with vWbp	5	8	13	0	0
ClfA+ with vWbp	5	8	12	1628.69	338.175
ClfA+ with vWbp	5	8	11	1647.91	281.35
ClfA+ with vWbp	5	8	10	1196.92	284.605
ClfA+ with vWbp	5	8	9	0	0
ClfA+ with vWbp	5	8	8	1620.71	355.902
ClfA+ with vWbp	5	8	7	0	0
ClfA+ with vWbp	5	8	6	1535.76	347.202
ClfA+ with vWbp	5	8	5	385.11	255.628
ClfA+ with vWbp	5	8	4	1597.83	401.803
ClfA+ with vWbp	5	8	3	1020.36	309.417
ClfA+ with vWbp	5	8	2	1663.08	394.377
ClfA+ with vWbp	5	8	1	0	0
ClfA+ with vWbp	5	9	1	1529.64	420.771
ClfA+ with vWbp	5	9	2	1791.64	359.345
ClfA+ with vWbp	5	9	3	0	0
ClfA+ with vWbp	5	9	4	1847.16	353.839
ClfA+ with vWbp	5	9	5	0	0
ClfA+ with vWbp	5	9	6	0	0
ClfA+ with vWbp	5	9	7	1446.83	426.601
ClfA+ with vWbp	5	9	8	1868.44	255.744
ClfA+ with vWbp	5	9	9	1753.91	269.019
ClfA+ with vWbp	5	9	10	1986.12	241.091
ClfA+ with vWbp	5	9	11	0	0
ClfA+ with vWbp	5	9	12	1652.86	432.886
ClfA+ with vWbp	5	9	13	2021.33	243.346
ClfA+ with vWbp	5	9	14	0	0
ClfA+ with vWbp	5	9	15	0	0
ClfA+ with vWbp	5	9	16	0	0
ClfA+ with vWbp	5	10	16	0	0
ClfA+ with vWbp	5	10	15	0	0
ClfA+ with vWbp	5	10	14	1715.46	329.098
ClfA+ with vWbp	5	10	13	0	0
ClfA+ with vWbp	5	10	12	3192.17	267.695
ClfA+ with vWbp	5	10	11	0	0
ClfA+ with vWbp	5	10	10	0	0
ClfA+ with vWbp	5	10	9	1925.58	286.523
ClfA+ with vWbp	5	10	8	0	0
ClfA+ with vWbp	5	10	7	341.69	398.77
ClfA+ with vWbp	5	10	6	0	0
ClfA+ with vWbp	5	10	5	0	0
ClfA+ with vWbp	5	10	4	0	0
ClfA+ with vWbp	5	10	3	1660.02	456.049
ClfA+ with vWbp	5	10	2	0	0
ClfA+ with vWbp	5	10	1	1740.01	402.273
ClfA+ with vWbp	5	11	1	0	0
ClfA+ with vWbp	5	11	2	0	0
ClfA+ with vWbp	5	11	3	0	0
ClfA+ with vWbp	5	11	4	0	0
ClfA+ with vWbp	5	11	5	1691.31	476.704
ClfA+ with vWbp	5	11	6	0	0
ClfA+ with vWbp	5	11	7	1747.3	302.869
ClfA+ with vWbp	5	11	8	0	0
ClfA+ with vWbp	5	11	9	1685.61	454.989
ClfA+ with vWbp	5	11	10	1736.02	464.361
ClfA+ with vWbp	5	11	11	862.426	459.022
ClfA+ with vWbp	5	11	12	1932.84	313.38
ClfA+ with vWbp	5	11	13	1881.76	271.187
ClfA+ with vWbp	5	11	14	0	0
ClfA+ with vWbp	5	11	15	0	0
ClfA+ with vWbp	5	11	16	0	0
ClfA+ with vWbp	5	12	16	0	0
ClfA+ with vWbp	5	12	15	0	0
ClfA+ with vWbp	5	12	14	0	0
ClfA+ with vWbp	5	12	13	0	0
ClfA+ with vWbp	5	12	12	1967.06	226.259
ClfA+ with vWbp	5	12	11	1655.89	305.307
ClfA+ with vWbp	5	12	10	0	0
ClfA+ with vWbp	5	12	9	1925.99	255.232
ClfA+ with vWbp	5	12	8	0	0
ClfA+ with vWbp	5	12	7	1890.96	236.586
ClfA+ with vWbp	5	12	6	1698.47	368.35
ClfA+ with vWbp	5	12	5	0	0
ClfA+ with vWbp	5	12	4	0	0
ClfA+ with vWbp	5	12	3	0	0
ClfA+ with vWbp	5	12	2	0	0
ClfA+ with vWbp	5	12	1	0	0
ClfA+ with vWbp	5	13	1	0	0
ClfA+ with vWbp	5	13	2	0	0
ClfA+ with vWbp	5	13	3	1807.04	362.788
ClfA+ with vWbp	5	13	4	0	0
ClfA+ with vWbp	5	13	5	1614.37	353.632
ClfA+ with vWbp	5	13	6	0	0
ClfA+ with vWbp	5	13	7	0	0
ClfA+ with vWbp	5	13	8	2026.3	242.499
ClfA+ with vWbp	5	13	9	70.2383	193.891
ClfA+ with vWbp	5	13	10	2501.11	268.155
ClfA+ with vWbp	5	13	11	0	0
ClfA+ with vWbp	5	13	12	3555.94	445.051
ClfA+ with vWbp	5	13	13	1942.43	235.015
ClfA+ with vWbp	5	13	14	0	0
ClfA+ with vWbp	5	13	15	0	0
ClfA+ with vWbp	5	13	16	0	0
ClfA+ with vWbp	5	14	16	0	0
ClfA+ with vWbp	5	14	15	0	0
ClfA+ with vWbp	5	14	14	0	0
ClfA+ with vWbp	5	14	13	1967.84	320.076
ClfA+ with vWbp	5	14	12	1985.33	291.179
ClfA+ with vWbp	5	14	11	1948.75	327.203
ClfA+ with vWbp	5	14	10	1934.72	304.349
ClfA+ with vWbp	5	14	9	0	0
ClfA+ with vWbp	5	14	8	0	0
ClfA+ with vWbp	5	14	7	0	0
ClfA+ with vWbp	5	14	6	0	0
ClfA+ with vWbp	5	14	5	1745.48	433.312
ClfA+ with vWbp	5	14	4	0	0
ClfA+ with vWbp	5	14	3	0	0
ClfA+ with vWbp	5	14	2	1724.73	359.384
ClfA+ with vWbp	5	14	1	1971.72	191.112
ClfA+ with vWbp	5	15	1	0	0
ClfA+ with vWbp	5	15	2	1649.59	394.15
ClfA+ with vWbp	5	15	3	1326.64	230.965
ClfA+ with vWbp	5	15	4	0	0
ClfA+ with vWbp	5	15	5	0	0
ClfA+ with vWbp	5	15	6	0	0
ClfA+ with vWbp	5	15	7	947.216	337.037
ClfA+ with vWbp	5	15	8	0	0
ClfA+ with vWbp	5	15	9	1746.24	408.673
ClfA+ with vWbp	5	15	10	0	0
ClfA+ with vWbp	5	15	11	0	0
ClfA+ with vWbp	5	15	12	0	0
ClfA+ with vWbp	5	15	13	0	0
ClfA+ with vWbp	5	15	14	0	0
ClfA+ with vWbp	5	15	15	1778.94	351.8
ClfA+ with vWbp	5	15	16	0	0
ClfA+ with vWbp	5	16	16	1893.48	308.237
ClfA+ with vWbp	5	16	15	1717.56	374.737
ClfA+ with vWbp	5	16	14	1816.03	312.724
ClfA+ with vWbp	5	16	13	210.849	124.612
ClfA+ with vWbp	5	16	12	0	0
ClfA+ with vWbp	5	16	11	1652.08	256.991
ClfA+ with vWbp	5	16	10	0	0
ClfA+ with vWbp	5	16	9	0	0
ClfA+ with vWbp	5	16	8	1729.87	340.803
ClfA+ with vWbp	5	16	7	1661.18	461.996
ClfA+ with vWbp	5	16	6	2707.11	338.732
ClfA+ with vWbp	5	16	5	1555.46	368.566
ClfA+ with vWbp	5	16	4	1603.29	276.821
ClfA+ with vWbp	5	16	3	0	0
ClfA+ with vWbp	5	16	2	1569.56	390.827
ClfA+ with vWbp	5	16	1	0	0
ClfA+ with vWbp	6	1	1	0	0
ClfA+ with vWbp	6	1	2	0	0
ClfA+ with vWbp	6	1	3	0	0
ClfA+ with vWbp	6	1	4	0	0
ClfA+ with vWbp	6	1	5	0	0
ClfA+ with vWbp	6	1	6	0	0
ClfA+ with vWbp	6	1	7	1750.69	345.455
ClfA+ with vWbp	6	1	8	0	0
ClfA+ with vWbp	6	1	9	1807.49	438.847
ClfA+ with vWbp	6	1	10	1623.08	451.85
ClfA+ with vWbp	6	1	11	1766.5	455.367
ClfA+ with vWbp	6	1	12	1775.13	407.856
ClfA+ with vWbp	6	1	13	1918.09	336.279
ClfA+ with vWbp	6	1	14	0	0
ClfA+ with vWbp	6	1	15	0	0
ClfA+ with vWbp	6	1	16	0	0
ClfA+ with vWbp	6	2	16	0	0
ClfA+ with vWbp	6	2	15	0	0
ClfA+ with vWbp	6	2	14	0	0
ClfA+ with vWbp	6	2	13	1560.42	372.177
ClfA+ with vWbp	6	2	12	1798.51	396.304
ClfA+ with vWbp	6	2	11	2903.36	317.133
ClfA+ with vWbp	6	2	10	0	0
ClfA+ with vWbp	6	2	9	0	0
ClfA+ with vWbp	6	2	8	0	0
ClfA+ with vWbp	6	2	7	1573.86	687.785
ClfA+ with vWbp	6	2	6	515.311	254.131
ClfA+ with vWbp	6	2	5	0	0
ClfA+ with vWbp	6	2	4	0	0
ClfA+ with vWbp	6	2	3	1198.68	425.159
ClfA+ with vWbp	6	2	2	1178.72	352.491
ClfA+ with vWbp	6	2	1	1738.56	246.693
ClfA+ with vWbp	6	3	1	1618.08	411.241
ClfA+ with vWbp	6	3	2	2077.88	345.578
ClfA+ with vWbp	6	3	3	0	0
ClfA+ with vWbp	6	3	4	0	0
ClfA+ with vWbp	6	3	5	0	0
ClfA+ with vWbp	6	3	6	0	0
ClfA+ with vWbp	6	3	7	0	0
ClfA+ with vWbp	6	3	8	1270.56	558.469
ClfA+ with vWbp	6	3	9	1708.15	501.054
ClfA+ with vWbp	6	3	10	0	0
ClfA+ with vWbp	6	3	11	0	0
ClfA+ with vWbp	6	3	12	1652.12	471.375
ClfA+ with vWbp	6	3	13	0	0
ClfA+ with vWbp	6	3	14	0	0
ClfA+ with vWbp	6	3	15	1899.32	432.519
ClfA+ with vWbp	6	3	16	0	0
ClfA+ with vWbp	6	4	16	0	0
ClfA+ with vWbp	6	4	15	0	0
ClfA+ with vWbp	6	4	14	0	0
ClfA+ with vWbp	6	4	13	0	0
ClfA+ with vWbp	6	4	12	0	0
ClfA+ with vWbp	6	4	11	0	0
ClfA+ with vWbp	6	4	10	0	0
ClfA+ with vWbp	6	4	9	0	0
ClfA+ with vWbp	6	4	8	0	0
ClfA+ with vWbp	6	4	7	0	0
ClfA+ with vWbp	6	4	6	1928.32	302.087
ClfA+ with vWbp	6	4	5	0	0
ClfA+ with vWbp	6	4	4	1990.96	235.093
ClfA+ with vWbp	6	4	3	0	0
ClfA+ with vWbp	6	4	2	0	0
ClfA+ with vWbp	6	4	1	0	0
ClfA+ with vWbp	6	5	1	0	0
ClfA+ with vWbp	6	5	2	0	0
ClfA+ with vWbp	6	5	3	0	0
ClfA+ with vWbp	6	5	4	0	0
ClfA+ with vWbp	6	5	5	1584.4	480.517
ClfA+ with vWbp	6	5	6	0	0
ClfA+ with vWbp	6	5	7	1933.27	433.638
ClfA+ with vWbp	6	5	8	1498.75	384.37
ClfA+ with vWbp	6	5	9	556.504	188.903
ClfA+ with vWbp	6	5	10	0	0
ClfA+ with vWbp	6	5	11	0	0
ClfA+ with vWbp	6	5	12	1761.97	466.374
ClfA+ with vWbp	6	5	13	1836.68	785.754
ClfA+ with vWbp	6	5	14	0	0
ClfA+ with vWbp	6	5	15	1725.18	351.555
ClfA+ with vWbp	6	5	16	0	0
ClfA+ with vWbp	6	6	16	0	0
ClfA+ with vWbp	6	6	15	160.456	561.092
ClfA+ with vWbp	6	6	14	1588.65	453.579
ClfA+ with vWbp	6	6	13	1122.68	332.313
ClfA+ with vWbp	6	6	12	0	0
ClfA+ with vWbp	6	6	11	1777.66	346.985
ClfA+ with vWbp	6	6	10	0	0
ClfA+ with vWbp	6	6	9	0	0
ClfA+ with vWbp	6	6	8	2052.9	334.324
ClfA+ with vWbp	6	6	7	0	0
ClfA+ with vWbp	6	6	6	2850.27	523.097
ClfA+ with vWbp	6	6	5	1913.08	323.931
ClfA+ with vWbp	6	6	4	0	0
ClfA+ with vWbp	6	6	3	0	0
ClfA+ with vWbp	6	6	2	0	0
ClfA+ with vWbp	6	6	1	1719.44	402.715
ClfA+ with vWbp	6	7	1	0	0
ClfA+ with vWbp	6	7	2	0	0
ClfA+ with vWbp	6	7	3	1682.81	533.423
ClfA+ with vWbp	6	7	4	0	0
ClfA+ with vWbp	6	7	5	0	0
ClfA+ with vWbp	6	7	6	1827.49	377.349
ClfA+ with vWbp	6	7	7	1777.53	439.791
ClfA+ with vWbp	6	7	8	0	0
ClfA+ with vWbp	6	7	9	0	0
ClfA+ with vWbp	6	7	10	0	0
ClfA+ with vWbp	6	7	11	1723.59	307.66
ClfA+ with vWbp	6	7	12	1542.01	281.955
ClfA+ with vWbp	6	7	13	1724.59	440.698
ClfA+ with vWbp	6	7	14	2053.97	791.472
ClfA+ with vWbp	6	7	15	0	0
ClfA+ with vWbp	6	7	16	1754.53	440.346
ClfA+ with vWbp	6	8	16	0	0
ClfA+ with vWbp	6	8	15	0	0
ClfA+ with vWbp	6	8	14	1772.41	411.214
ClfA+ with vWbp	6	8	13	0	0
ClfA+ with vWbp	6	8	12	0	0
ClfA+ with vWbp	6	8	11	0	0
ClfA+ with vWbp	6	8	10	1623.46	452.848
ClfA+ with vWbp	6	8	9	0	0
ClfA+ with vWbp	6	8	8	0	0
ClfA+ with vWbp	6	8	7	0	0
ClfA+ with vWbp	6	8	6	0	0
ClfA+ with vWbp	6	8	5	0	0
ClfA+ with vWbp	6	8	4	0	0
ClfA+ with vWbp	6	8	3	0	0
ClfA+ with vWbp	6	8	2	0	0
ClfA+ with vWbp	6	8	1	0	0
ClfA+ with vWbp	6	9	1	0	0
ClfA+ with vWbp	6	9	2	0	0
ClfA+ with vWbp	6	9	3	1303.27	299.877
ClfA+ with vWbp	6	9	4	0	0
ClfA+ with vWbp	6	9	5	0	0
ClfA+ with vWbp	6	9	6	932.784	159.287
ClfA+ with vWbp	6	9	7	0	0
ClfA+ with vWbp	6	9	8	0	0
ClfA+ with vWbp	6	9	9	1690.36	450.399
ClfA+ with vWbp	6	9	10	0	0
ClfA+ with vWbp	6	9	11	0	0
ClfA+ with vWbp	6	9	12	0	0
ClfA+ with vWbp	6	9	13	1676.25	460.564
ClfA+ with vWbp	6	9	14	2019.79	387.369
ClfA+ with vWbp	6	9	15	0	0
ClfA+ with vWbp	6	9	16	0	0
ClfA+ with vWbp	6	10	16	0	0
ClfA+ with vWbp	6	10	15	0	0
ClfA+ with vWbp	6	10	14	0	0
ClfA+ with vWbp	6	10	13	1852.7	692.53
ClfA+ with vWbp	6	10	12	0	0
ClfA+ with vWbp	6	10	11	0	0
ClfA+ with vWbp	6	10	10	294.477	198.877
ClfA+ with vWbp	6	10	9	0	0
ClfA+ with vWbp	6	10	8	0	0
ClfA+ with vWbp	6	10	7	0	0
ClfA+ with vWbp	6	10	6	0	0
ClfA+ with vWbp	6	10	5	1040.85	228.721
ClfA+ with vWbp	6	10	4	0	0
ClfA+ with vWbp	6	10	3	2432.73	357.87
ClfA+ with vWbp	6	10	2	0	0
ClfA+ with vWbp	6	10	1	0	0
ClfA+ with vWbp	6	11	1	0	0
ClfA+ with vWbp	6	11	2	2023.68	230.441
ClfA+ with vWbp	6	11	3	0	0
ClfA+ with vWbp	6	11	4	0	0
ClfA+ with vWbp	6	11	5	1751.33	371.485
ClfA+ with vWbp	6	11	6	0	0
ClfA+ with vWbp	6	11	7	1781.69	419.146
ClfA+ with vWbp	6	11	8	0	0
ClfA+ with vWbp	6	11	9	1601.77	399.849
ClfA+ with vWbp	6	11	10	1801.19	491.82
ClfA+ with vWbp	6	11	11	1826.55	531.712
ClfA+ with vWbp	6	11	12	1718.23	628.259
ClfA+ with vWbp	6	11	13	0	0
ClfA+ with vWbp	6	11	14	0	0
ClfA+ with vWbp	6	11	15	0	0
ClfA+ with vWbp	6	11	16	1854.82	340.223
ClfA+ with vWbp	6	12	16	0	0
ClfA+ with vWbp	6	12	15	1695.79	218.846
ClfA+ with vWbp	6	12	14	0	0
ClfA+ with vWbp	6	12	13	0	0
ClfA+ with vWbp	6	12	12	0	0
ClfA+ with vWbp	6	12	11	1870.88	478.995
ClfA+ with vWbp	6	12	10	0	0
ClfA+ with vWbp	6	12	9	0	0
ClfA+ with vWbp	6	12	8	0	0
ClfA+ with vWbp	6	12	7	0	0
ClfA+ with vWbp	6	12	6	0	0
ClfA+ with vWbp	6	12	5	0	0
ClfA+ with vWbp	6	12	4	0	0
ClfA+ with vWbp	6	12	3	227.4	329.55
ClfA+ with vWbp	6	12	2	1073.1	768.584
ClfA+ with vWbp	6	12	1	0	0
ClfA+ with vWbp	6	13	1	0	0
ClfA+ with vWbp	6	13	2	0	0
ClfA+ with vWbp	6	13	3	0	0
ClfA+ with vWbp	6	13	4	0	0
ClfA+ with vWbp	6	13	5	1922.07	416.539
ClfA+ with vWbp	6	13	6	0	0
ClfA+ with vWbp	6	13	7	0	0
ClfA+ with vWbp	6	13	8	0	0
ClfA+ with vWbp	6	13	9	0	0
ClfA+ with vWbp	6	13	10	1666.98	449.87
ClfA+ with vWbp	6	13	11	1765.92	373.754
ClfA+ with vWbp	6	13	12	0	0
ClfA+ with vWbp	6	13	13	1639.71	521.983
ClfA+ with vWbp	6	13	14	1811.64	344.851
ClfA+ with vWbp	6	13	15	0	0
ClfA+ with vWbp	6	13	16	0	0
ClfA+ with vWbp	6	14	16	0	0
ClfA+ with vWbp	6	14	15	0	0
ClfA+ with vWbp	6	14	14	1487.46	546.307
ClfA+ with vWbp	6	14	13	1596.43	412.268
ClfA+ with vWbp	6	14	12	1459.99	674.505
ClfA+ with vWbp	6	14	11	1659.06	608.906
ClfA+ with vWbp	6	14	10	0	0
ClfA+ with vWbp	6	14	9	1807.28	584.603
ClfA+ with vWbp	6	14	8	1702.8	542.945
ClfA+ with vWbp	6	14	7	0	0
ClfA+ with vWbp	6	14	6	0	0
ClfA+ with vWbp	6	14	5	295.742	340.414
ClfA+ with vWbp	6	14	4	1240.04	79.4363
ClfA+ with vWbp	6	14	3	0	0
ClfA+ with vWbp	6	14	2	0	0
ClfA+ with vWbp	6	14	1	0	0
ClfA+ with vWbp	6	15	1	587.695	191.059
ClfA+ with vWbp	6	15	2	0	0
ClfA+ with vWbp	6	15	3	0	0
ClfA+ with vWbp	6	15	4	0	0
ClfA+ with vWbp	6	15	5	578.014	281.452
ClfA+ with vWbp	6	15	6	0	0
ClfA+ with vWbp	6	15	7	0	0
ClfA+ with vWbp	6	15	8	0	0
ClfA+ with vWbp	6	15	9	0	0
ClfA+ with vWbp	6	15	10	1667.7	326.89
ClfA+ with vWbp	6	15	11	1836.45	539.257
ClfA+ with vWbp	6	15	12	0	0
ClfA+ with vWbp	6	15	13	1653.75	539.964
ClfA+ with vWbp	6	15	14	1813.72	562.323
ClfA+ with vWbp	6	15	15	1820.01	582.215
ClfA+ with vWbp	6	15	16	0	0
ClfA+ with vWbp	6	16	16	1766.96	381.387
ClfA+ with vWbp	6	16	15	0	0
ClfA+ with vWbp	6	16	14	0	0
ClfA+ with vWbp	6	16	13	0	0
ClfA+ with vWbp	6	16	12	0	0
ClfA+ with vWbp	6	16	11	0	0
ClfA+ with vWbp	6	16	10	1844.45	585.003
ClfA+ with vWbp	6	16	9	1819.4	318.2
ClfA+ with vWbp	6	16	8	0	0
ClfA+ with vWbp	6	16	7	0	0
ClfA+ with vWbp	6	16	6	183.318	110.372
ClfA+ with vWbp	6	16	5	0	0
ClfA+ with vWbp	6	16	4	1998.01	377.449
ClfA+ with vWbp	6	16	3	0	0
ClfA+ with vWbp	6	16	2	0	0
ClfA+ with vWbp	6	16	1	1550.96	553.676
ClfA+ with vWbp	7	1	1	2108.51	896.267
ClfA+ with vWbp	7	1	2	2131.8	540.044
ClfA+ with vWbp	7	1	3	2086.25	593.13
ClfA+ with vWbp	7	1	4	2169.51	661.406
ClfA+ with vWbp	7	1	5	2115.37	659.991
ClfA+ with vWbp	7	1	6	2880.74	445.008
ClfA+ with vWbp	7	1	7	2040.56	794.41
ClfA+ with vWbp	7	1	8	2076.42	663.375
ClfA+ with vWbp	7	1	9	2095.74	575.376
ClfA+ with vWbp	7	1	10	0	0
ClfA+ with vWbp	7	1	11	2124.85	692.78
ClfA+ with vWbp	7	1	12	2071.24	1232.62
ClfA+ with vWbp	7	1	13	2078.23	410.18
ClfA+ with vWbp	7	1	14	0	0
ClfA+ with vWbp	7	1	15	0	0
ClfA+ with vWbp	7	1	16	2162.97	1296.33
ClfA+ with vWbp	7	2	16	2185.74	418.328
ClfA+ with vWbp	7	2	15	2163.98	593.143
ClfA+ with vWbp	7	2	14	1979.76	656.316
ClfA+ with vWbp	7	2	13	2055.53	1273.67
ClfA+ with vWbp	7	2	12	1962.04	569.709
ClfA+ with vWbp	7	2	11	2145.89	619.669
ClfA+ with vWbp	7	2	10	1946.4	560.973
ClfA+ with vWbp	7	2	9	2141.56	692.712
ClfA+ with vWbp	7	2	8	2195.21	711.637
ClfA+ with vWbp	7	2	7	2132.61	678.998
ClfA+ with vWbp	7	2	6	2247.5	764.015
ClfA+ with vWbp	7	2	5	3894.39	712.074
ClfA+ with vWbp	7	2	4	2165.44	711.392
ClfA+ with vWbp	7	2	3	2103.4	646.636
ClfA+ with vWbp	7	2	2	2115.41	655.412
ClfA+ with vWbp	7	2	1	2206.48	715.706
ClfA+ with vWbp	7	3	1	0	0
ClfA+ with vWbp	7	3	2	2123.14	1320.82
ClfA+ with vWbp	7	3	3	2167.37	774.042
ClfA+ with vWbp	7	3	4	2110.12	689.48
ClfA+ with vWbp	7	3	5	2111.92	755.449
ClfA+ with vWbp	7	3	6	1969.25	670.319
ClfA+ with vWbp	7	3	7	2082.74	710.046
ClfA+ with vWbp	7	3	8	0	0
ClfA+ with vWbp	7	3	9	2107.75	545.057
ClfA+ with vWbp	7	3	10	2191.27	1047.86
ClfA+ with vWbp	7	3	11	2161.24	754.185
ClfA+ with vWbp	7	3	12	3770.25	778.353
ClfA+ with vWbp	7	3	13	976.078	760.13
ClfA+ with vWbp	7	3	14	2258.46	730.519
ClfA+ with vWbp	7	3	15	0	0
ClfA+ with vWbp	7	3	16	2134.82	986.07
ClfA+ with vWbp	7	4	16	0	0
ClfA+ with vWbp	7	4	15	2185.64	842.473
ClfA+ with vWbp	7	4	14	2206.1	777.123
ClfA+ with vWbp	7	4	13	2286.32	810.981
ClfA+ with vWbp	7	4	12	2327.3	827.009
ClfA+ with vWbp	7	4	11	2139.8	1486.05
ClfA+ with vWbp	7	4	10	1939.93	491.193
ClfA+ with vWbp	7	4	9	2184.56	697.15
ClfA+ with vWbp	7	4	8	2272.62	847.115
ClfA+ with vWbp	7	4	7	2250.62	1037.44
ClfA+ with vWbp	7	4	6	2258.08	660.89
ClfA+ with vWbp	7	4	5	2184.27	733.137
ClfA+ with vWbp	7	4	4	2160.25	749.183
ClfA+ with vWbp	7	4	3	2277.89	1117.14
ClfA+ with vWbp	7	4	2	3690.28	1146.12
ClfA+ with vWbp	7	4	1	2173.35	827.37
ClfA+ with vWbp	7	5	1	2098.1	1248.28
ClfA+ with vWbp	7	5	2	2031.99	1620.2
ClfA+ with vWbp	7	5	3	0	0
ClfA+ with vWbp	7	5	4	0	0
ClfA+ with vWbp	7	5	5	0	0
ClfA+ with vWbp	7	5	6	0	0
ClfA+ with vWbp	7	5	7	2279.09	1198.19
ClfA+ with vWbp	7	5	8	0	0
ClfA+ with vWbp	7	5	9	0	0
ClfA+ with vWbp	7	5	10	2297.04	468.432
ClfA+ with vWbp	7	5	11	0	0
ClfA+ with vWbp	7	5	12	3479.41	449.072
ClfA+ with vWbp	7	5	13	2130.13	526.358
ClfA+ with vWbp	7	5	14	2258.79	1247.5
ClfA+ with vWbp	7	5	15	2129.41	465.478
ClfA+ with vWbp	7	5	16	0	0
ClfA+ with vWbp	7	6	16	2163.28	709.109
ClfA+ with vWbp	7	6	15	0	0
ClfA+ with vWbp	7	6	14	2080.3	635.263
ClfA+ with vWbp	7	6	13	2260.62	498.72
ClfA+ with vWbp	7	6	12	2329.35	528.994
ClfA+ with vWbp	7	6	11	2271.9	623.25
ClfA+ with vWbp	7	6	10	2333.06	728.663
ClfA+ with vWbp	7	6	9	2288.95	667.417
ClfA+ with vWbp	7	6	8	2286.2	766.902
ClfA+ with vWbp	7	6	7	2284.65	744.661
ClfA+ with vWbp	7	6	6	1529.59	591.363
ClfA+ with vWbp	7	6	5	2165.71	1232.27
ClfA+ with vWbp	7	6	4	2399.4	1468.01
ClfA+ with vWbp	7	6	3	0	0
ClfA+ with vWbp	7	6	2	0	0
ClfA+ with vWbp	7	6	1	0	0
ClfA+ with vWbp	7	7	1	0	0
ClfA+ with vWbp	7	7	2	0	0
ClfA+ with vWbp	7	7	3	0	0
ClfA+ with vWbp	7	7	4	3793.42	808.604
ClfA+ with vWbp	7	7	5	2270.56	674.368
ClfA+ with vWbp	7	7	6	2431.95	734.311
ClfA+ with vWbp	7	7	7	2261.79	645.231
ClfA+ with vWbp	7	7	8	2210.09	735.919
ClfA+ with vWbp	7	7	9	0	0
ClfA+ with vWbp	7	7	10	3548.43	540.121
ClfA+ with vWbp	7	7	11	2223.16	511.936
ClfA+ with vWbp	7	7	12	2197.89	594.139
ClfA+ with vWbp	7	7	13	2207.37	633.558
ClfA+ with vWbp	7	7	14	0	0
ClfA+ with vWbp	7	7	15	0	0
ClfA+ with vWbp	7	7	16	0	0
ClfA+ with vWbp	7	8	16	0	0
ClfA+ with vWbp	7	8	15	0	0
ClfA+ with vWbp	7	8	14	0	0
ClfA+ with vWbp	7	8	13	0	0
ClfA+ with vWbp	7	8	12	0	0
ClfA+ with vWbp	7	8	11	2204.97	786.821
ClfA+ with vWbp	7	8	10	0	0
ClfA+ with vWbp	7	8	9	0	0
ClfA+ with vWbp	7	8	8	0	0
ClfA+ with vWbp	7	8	7	2228.23	1661.27
ClfA+ with vWbp	7	8	6	2257.59	671.801
ClfA+ with vWbp	7	8	5	2305.67	618.956
ClfA+ with vWbp	7	8	4	3910.61	607.039
ClfA+ with vWbp	7	8	3	3029.03	871.825
ClfA+ with vWbp	7	8	2	5175.74	655.912
ClfA+ with vWbp	7	8	1	2443.57	663.938
ClfA+ with vWbp	7	9	1	2760.93	727.852
ClfA+ with vWbp	7	9	2	0	0
ClfA+ with vWbp	7	9	3	2190.16	492.978
ClfA+ with vWbp	7	9	4	0	0
ClfA+ with vWbp	7	9	5	0	0
ClfA+ with vWbp	7	9	6	1870.35	645.147
ClfA+ with vWbp	7	9	7	2161.75	681.8
ClfA+ with vWbp	7	9	8	0	0
ClfA+ with vWbp	7	9	9	2049.5	969.491
ClfA+ with vWbp	7	9	10	0	0
ClfA+ with vWbp	7	9	11	0	0
ClfA+ with vWbp	7	9	12	0	0
ClfA+ with vWbp	7	9	13	1441.89	747.873
ClfA+ with vWbp	7	9	14	0	0
ClfA+ with vWbp	7	9	15	0	0
ClfA+ with vWbp	7	9	16	0	0
ClfA+ with vWbp	7	10	16	0	0
ClfA+ with vWbp	7	10	15	0	0
ClfA+ with vWbp	7	10	14	0	0
ClfA+ with vWbp	7	10	13	0	0
ClfA+ with vWbp	7	10	12	0	0
ClfA+ with vWbp	7	10	11	0	0
ClfA+ with vWbp	7	10	10	2023.08	1603.62
ClfA+ with vWbp	7	10	9	0	0
ClfA+ with vWbp	7	10	8	0	0
ClfA+ with vWbp	7	10	7	2206.22	1262.4
ClfA+ with vWbp	7	10	6	0	0
ClfA+ with vWbp	7	10	5	2106.5	1077.2
ClfA+ with vWbp	7	10	4	0	0
ClfA+ with vWbp	7	10	3	0	0
ClfA+ with vWbp	7	10	2	0	0
ClfA+ with vWbp	7	10	1	0	0
ClfA+ with vWbp	7	11	1	2332.72	374.671
ClfA+ with vWbp	7	11	2	2323.38	829.708
ClfA+ with vWbp	7	11	3	0	0
ClfA+ with vWbp	7	11	4	0	0
ClfA+ with vWbp	7	11	5	0	0
ClfA+ with vWbp	7	11	6	0	0
ClfA+ with vWbp	7	11	7	0	0
ClfA+ with vWbp	7	11	8	0	0
ClfA+ with vWbp	7	11	9	0	0
ClfA+ with vWbp	7	11	10	0	0
ClfA+ with vWbp	7	11	11	0	0
ClfA+ with vWbp	7	11	12	0	0
ClfA+ with vWbp	7	11	13	0	0
ClfA+ with vWbp	7	11	14	0	0
ClfA+ with vWbp	7	11	15	0	0
ClfA+ with vWbp	7	11	16	3587.82	491.738
ClfA+ with vWbp	7	12	16	0	0
ClfA+ with vWbp	7	12	15	2119.17	386.585
ClfA+ with vWbp	7	12	14	2163.52	1645.46
ClfA+ with vWbp	7	12	13	2180.23	1417.09
ClfA+ with vWbp	7	12	12	0	0
ClfA+ with vWbp	7	12	11	0	0
ClfA+ with vWbp	7	12	10	0	0
ClfA+ with vWbp	7	12	9	2188.66	1631.49
ClfA+ with vWbp	7	12	8	0	0
ClfA+ with vWbp	7	12	7	0	0
ClfA+ with vWbp	7	12	6	0	0
ClfA+ with vWbp	7	12	5	0	0
ClfA+ with vWbp	7	12	4	0	0
ClfA+ with vWbp	7	12	3	0	0
ClfA+ with vWbp	7	12	2	0	0
ClfA+ with vWbp	7	12	1	2203.17	1806.84
ClfA+ with vWbp	7	13	1	0	0
ClfA+ with vWbp	7	13	2	0	0
ClfA+ with vWbp	7	13	3	0	0
ClfA+ with vWbp	7	13	4	0	0
ClfA+ with vWbp	7	13	5	0	0
ClfA+ with vWbp	7	13	6	0	0
ClfA+ with vWbp	7	13	7	0	0
ClfA+ with vWbp	7	13	8	0	0
ClfA+ with vWbp	7	13	9	0	0
ClfA+ with vWbp	7	13	10	0	0
ClfA+ with vWbp	7	13	11	0	0
ClfA+ with vWbp	7	13	12	0	0
ClfA+ with vWbp	7	13	13	0	0
ClfA+ with vWbp	7	13	14	0	0
ClfA+ with vWbp	7	13	15	0	0
ClfA+ with vWbp	7	13	16	2024.43	440.517
ClfA+ with vWbp	7	14	16	2057.24	594.458
ClfA+ with vWbp	7	14	15	1987.44	509.576
ClfA+ with vWbp	7	14	14	0	0
ClfA+ with vWbp	7	14	13	0	0
ClfA+ with vWbp	7	14	12	0	0
ClfA+ with vWbp	7	14	11	0	0
ClfA+ with vWbp	7	14	10	0	0
ClfA+ with vWbp	7	14	9	0	0
ClfA+ with vWbp	7	14	8	0	0
ClfA+ with vWbp	7	14	7	0	0
ClfA+ with vWbp	7	14	6	0	0
ClfA+ with vWbp	7	14	5	0	0
ClfA+ with vWbp	7	14	4	0	0
ClfA+ with vWbp	7	14	3	0	0
ClfA+ with vWbp	7	14	2	0	0
ClfA+ with vWbp	7	14	1	4501.42	643.456
ClfA+ with vWbp	7	15	1	0	0
ClfA+ with vWbp	7	15	2	2199.43	510.509
ClfA+ with vWbp	7	15	3	0	0
ClfA+ with vWbp	7	15	4	0	0
ClfA+ with vWbp	7	15	5	0	0
ClfA+ with vWbp	7	15	6	0	0
ClfA+ with vWbp	7	15	7	0	0
ClfA+ with vWbp	7	15	8	0	0
ClfA+ with vWbp	7	15	9	0	0
ClfA+ with vWbp	7	15	10	0	0
ClfA+ with vWbp	7	15	11	0	0
ClfA+ with vWbp	7	15	12	0	0
ClfA+ with vWbp	7	15	13	0	0
ClfA+ with vWbp	7	15	14	2145.94	550.737
ClfA+ with vWbp	7	15	15	0	0
ClfA+ with vWbp	7	15	16	2102.34	318.86
ClfA+ with vWbp	7	16	16	2113.63	582.477
ClfA+ with vWbp	7	16	15	2139.81	510.124
ClfA+ with vWbp	7	16	14	2195.35	524.686
ClfA+ with vWbp	7	16	13	2220.03	591.182
ClfA+ with vWbp	7	16	12	0	0
ClfA+ with vWbp	7	16	11	0	0
ClfA+ with vWbp	7	16	10	0	0
ClfA+ with vWbp	7	16	9	0	0
ClfA+ with vWbp	7	16	8	0	0
ClfA+ with vWbp	7	16	7	0	0
ClfA+ with vWbp	7	16	6	0	0
ClfA+ with vWbp	7	16	5	0	0
ClfA+ with vWbp	7	16	4	0	0
ClfA+ with vWbp	7	16	3	2291.24	704.81
ClfA+ with vWbp	7	16	2	2297.46	629.026
ClfA+ with vWbp	7	16	1	2342.13	769.726
ClfA+ with vWbp	8	1	1	2299.26	529.23
ClfA+ with vWbp	8	1	2	2385.11	616.28
ClfA+ with vWbp	8	1	3	2282.3	688.157
ClfA+ with vWbp	8	1	4	2317.12	669.995
ClfA+ with vWbp	8	1	5	0	0
ClfA+ with vWbp	8	1	6	2344.36	702.348
ClfA+ with vWbp	8	1	7	0	0
ClfA+ with vWbp	8	1	8	0	0
ClfA+ with vWbp	8	1	9	0	0
ClfA+ with vWbp	8	1	10	0	0
ClfA+ with vWbp	8	1	11	0	0
ClfA+ with vWbp	8	1	12	0	0
ClfA+ with vWbp	8	1	13	0	0
ClfA+ with vWbp	8	1	14	0	0
ClfA+ with vWbp	8	1	15	0	0
ClfA+ with vWbp	8	1	16	0	0
ClfA+ with vWbp	8	2	16	0	0
ClfA+ with vWbp	8	2	15	0	0
ClfA+ with vWbp	8	2	14	0	0
ClfA+ with vWbp	8	2	13	0	0
ClfA+ with vWbp	8	2	12	0	0
ClfA+ with vWbp	8	2	11	0	0
ClfA+ with vWbp	8	2	10	0	0
ClfA+ with vWbp	8	2	9	2092.9	653.291
ClfA+ with vWbp	8	2	8	0	0
ClfA+ with vWbp	8	2	7	0	0
ClfA+ with vWbp	8	2	6	2267.87	617.023
ClfA+ with vWbp	8	2	5	0	0
ClfA+ with vWbp	8	2	4	2355.76	579.82
ClfA+ with vWbp	8	2	3	0	0
ClfA+ with vWbp	8	2	2	0	0
ClfA+ with vWbp	8	2	1	0	0
ClfA+ with vWbp	8	3	1	0	0
ClfA+ with vWbp	8	3	2	0	0
ClfA+ with vWbp	8	3	3	0	0
ClfA+ with vWbp	8	3	4	0	0
ClfA+ with vWbp	8	3	5	0	0
ClfA+ with vWbp	8	3	6	0	0
ClfA+ with vWbp	8	3	7	0	0
ClfA+ with vWbp	8	3	8	0	0
ClfA+ with vWbp	8	3	9	0	0
ClfA+ with vWbp	8	3	10	0	0
ClfA+ with vWbp	8	3	11	2263.91	363.705
ClfA+ with vWbp	8	3	12	0	0
ClfA+ with vWbp	8	3	13	0	0
ClfA+ with vWbp	8	3	14	0	0
ClfA+ with vWbp	8	3	15	0	0
ClfA+ with vWbp	8	3	16	0	0
ClfA+ with vWbp	8	4	16	0	0
ClfA+ with vWbp	8	4	15	2217.4	348.837
ClfA+ with vWbp	8	4	14	0	0
ClfA+ with vWbp	8	4	13	0	0
ClfA+ with vWbp	8	4	12	0	0
ClfA+ with vWbp	8	4	11	0	0
ClfA+ with vWbp	8	4	10	0	0
ClfA+ with vWbp	8	4	9	2140.2	650.351
ClfA+ with vWbp	8	4	8	0	0
ClfA+ with vWbp	8	4	7	0	0
ClfA+ with vWbp	8	4	6	0	0
ClfA+ with vWbp	8	4	5	0	0
ClfA+ with vWbp	8	4	4	0	0
ClfA+ with vWbp	8	4	3	0	0
ClfA+ with vWbp	8	4	2	0	0
ClfA+ with vWbp	8	4	1	0	0
ClfA+ with vWbp	8	5	1	2279.92	323.191
ClfA+ with vWbp	8	5	2	0	0
ClfA+ with vWbp	8	5	3	2110.08	631.286
ClfA+ with vWbp	8	5	4	0	0
ClfA+ with vWbp	8	5	5	0	0
ClfA+ with vWbp	8	5	6	4053.18	643.239
ClfA+ with vWbp	8	5	7	1498.78	967.736
ClfA+ with vWbp	8	5	8	2303.31	664.737
ClfA+ with vWbp	8	5	9	1686.19	1039.2
ClfA+ with vWbp	8	5	10	0	0
ClfA+ with vWbp	8	5	11	0	0
ClfA+ with vWbp	8	5	12	0	0
ClfA+ with vWbp	8	5	13	0	0
ClfA+ with vWbp	8	5	14	0	0
ClfA+ with vWbp	8	5	15	0	0
ClfA+ with vWbp	8	5	16	0	0
ClfA+ with vWbp	8	6	16	0	0
ClfA+ with vWbp	8	6	15	0	0
ClfA+ with vWbp	8	6	14	0	0
ClfA+ with vWbp	8	6	13	0	0
ClfA+ with vWbp	8	6	12	0	0
ClfA+ with vWbp	8	6	11	0	0
ClfA+ with vWbp	8	6	10	0	0
ClfA+ with vWbp	8	6	9	0	0
ClfA+ with vWbp	8	6	8	0	0
ClfA+ with vWbp	8	6	7	2165.42	693.388
ClfA+ with vWbp	8	6	6	0	0
ClfA+ with vWbp	8	6	5	0	0
ClfA+ with vWbp	8	6	4	2018.94	767.476
ClfA+ with vWbp	8	6	3	0	0
ClfA+ with vWbp	8	6	2	0	0
ClfA+ with vWbp	8	6	1	0	0
ClfA+ with vWbp	8	7	1	0	0
ClfA+ with vWbp	8	7	2	0	0
ClfA+ with vWbp	8	7	3	0	0
ClfA+ with vWbp	8	7	4	0	0
ClfA+ with vWbp	8	7	5	0	0
ClfA+ with vWbp	8	7	6	0	0
ClfA+ with vWbp	8	7	7	0	0
ClfA+ with vWbp	8	7	8	0	0
ClfA+ with vWbp	8	7	9	0	0
ClfA+ with vWbp	8	7	10	0	0
ClfA+ with vWbp	8	7	11	0	0
ClfA+ with vWbp	8	7	12	0	0
ClfA+ with vWbp	8	7	13	1907.15	646.173
ClfA+ with vWbp	8	7	14	2258.57	719.214
ClfA+ with vWbp	8	7	15	0	0
ClfA+ with vWbp	8	7	16	0	0
ClfA+ with vWbp	8	8	16	0	0
ClfA+ with vWbp	8	8	15	0	0
ClfA+ with vWbp	8	8	14	0	0
ClfA+ with vWbp	8	8	13	2242.58	863.983
ClfA+ with vWbp	8	8	12	2195.82	907.894
ClfA+ with vWbp	8	8	11	0	0
ClfA+ with vWbp	8	8	10	0	0
ClfA+ with vWbp	8	8	9	0	0
ClfA+ with vWbp	8	8	8	0	0
ClfA+ with vWbp	8	8	7	0	0
ClfA+ with vWbp	8	8	6	0	0
ClfA+ with vWbp	8	8	5	0	0
ClfA+ with vWbp	8	8	4	0	0
ClfA+ with vWbp	8	8	3	0	0
ClfA+ with vWbp	8	8	2	0	0
ClfA+ with vWbp	8	8	1	0	0
ClfA+ with vWbp	8	9	1	2196.16	270.304
ClfA+ with vWbp	8	9	2	0	0
ClfA+ with vWbp	8	9	3	0	0
ClfA+ with vWbp	8	9	4	2296.98	1083.04
ClfA+ with vWbp	8	9	5	0	0
ClfA+ with vWbp	8	9	6	0	0
ClfA+ with vWbp	8	9	7	2294.97	1144.06
ClfA+ with vWbp	8	9	8	0	0
ClfA+ with vWbp	8	9	9	0	0
ClfA+ with vWbp	8	9	10	0	0
ClfA+ with vWbp	8	9	11	0	0
ClfA+ with vWbp	8	9	12	0	0
ClfA+ with vWbp	8	9	13	0	0
ClfA+ with vWbp	8	9	14	0	0
ClfA+ with vWbp	8	9	15	0	0
ClfA+ with vWbp	8	9	16	0	0
ClfA+ with vWbp	8	10	16	0	0
ClfA+ with vWbp	8	10	15	0	0
ClfA+ with vWbp	8	10	14	2342.63	1132.64
ClfA+ with vWbp	8	10	13	0	0
ClfA+ with vWbp	8	10	12	0	0
ClfA+ with vWbp	8	10	11	0	0
ClfA+ with vWbp	8	10	10	2253.56	1126.35
ClfA+ with vWbp	8	10	9	0	0
ClfA+ with vWbp	8	10	8	0	0
ClfA+ with vWbp	8	10	7	0	0
ClfA+ with vWbp	8	10	6	0	0
ClfA+ with vWbp	8	10	5	0	0
ClfA+ with vWbp	8	10	4	0	0
ClfA+ with vWbp	8	10	3	0	0
ClfA+ with vWbp	8	10	2	0	0
ClfA+ with vWbp	8	10	1	0	0
ClfA+ with vWbp	8	11	1	0	0
ClfA+ with vWbp	8	11	2	0	0
ClfA+ with vWbp	8	11	3	0	0
ClfA+ with vWbp	8	11	4	0	0
ClfA+ with vWbp	8	11	5	0	0
ClfA+ with vWbp	8	11	6	0	0
ClfA+ with vWbp	8	11	7	0	0
ClfA+ with vWbp	8	11	8	0	0
ClfA+ with vWbp	8	11	9	0	0
ClfA+ with vWbp	8	11	10	0	0
ClfA+ with vWbp	8	11	11	0	0
ClfA+ with vWbp	8	11	12	2219.22	613.236
ClfA+ with vWbp	8	11	13	0	0
ClfA+ with vWbp	8	11	14	2236.07	1071.42
ClfA+ with vWbp	8	11	15	0	0
ClfA+ with vWbp	8	11	16	0	0
ClfA+ with vWbp	8	12	16	0	0
ClfA+ with vWbp	8	12	15	0	0
ClfA+ with vWbp	8	12	14	0	0
ClfA+ with vWbp	8	12	13	0	0
ClfA+ with vWbp	8	12	12	0	0
ClfA+ with vWbp	8	12	11	0	0
ClfA+ with vWbp	8	12	10	0	0
ClfA+ with vWbp	8	12	9	0	0
ClfA+ with vWbp	8	12	8	0	0
ClfA+ with vWbp	8	12	7	0	0
ClfA+ with vWbp	8	12	6	0	0
ClfA+ with vWbp	8	12	5	0	0
ClfA+ with vWbp	8	12	4	0	0
ClfA+ with vWbp	8	12	3	0	0
ClfA+ with vWbp	8	12	2	2248.64	251.706
ClfA+ with vWbp	8	12	1	0	0
ClfA+ with vWbp	8	13	1	2300.26	330.083
ClfA+ with vWbp	8	13	2	2453.97	241.504
ClfA+ with vWbp	8	13	3	0	0
ClfA+ with vWbp	8	13	4	0	0
ClfA+ with vWbp	8	13	5	0	0
ClfA+ with vWbp	8	13	6	0	0
ClfA+ with vWbp	8	13	7	0	0
ClfA+ with vWbp	8	13	8	0	0
ClfA+ with vWbp	8	13	9	0	0
ClfA+ with vWbp	8	13	10	0	0
ClfA+ with vWbp	8	13	11	0	0
ClfA+ with vWbp	8	13	12	0	0
ClfA+ with vWbp	8	13	13	0	0
ClfA+ with vWbp	8	13	14	2166.45	962.037
ClfA+ with vWbp	8	13	15	0	0
[truncated: 8,753 more rows]
