# Supplementary material for: Staphylococcus aureus vWF-binding protein triggers a strong interaction between clumping factor A and host vWF
Source: Commun Biol. 2021 Apr 12;4:453. doi: 10.1038/s42003-021-01986-6 (PMC8041789; doi:10.1038/s42003-021-01986-6)
Supplement: Supplementary file 3 — Supplementary Data 1 [file 42003_2021_1986_MOESM3_ESM.zip › Supplementary Data 1/Fig. 2b, Table S2 data table.tsv]

strain.treatment	cell	scan.line	scan.pixel	rupture.force.(pN)	rupture.length.(nm)
vWF tip treated with vWbp vs ClfA+	1	1	1	0	0
vWF tip treated with vWbp vs ClfA+	1	1	2	0	0
vWF tip treated with vWbp vs ClfA+	1	1	3	0	0
vWF tip treated with vWbp vs ClfA+	1	1	4	0	0
vWF tip treated with vWbp vs ClfA+	1	1	5	0	0
vWF tip treated with vWbp vs ClfA+	1	1	6	0	0
vWF tip treated with vWbp vs ClfA+	1	1	7	0	0
vWF tip treated with vWbp vs ClfA+	1	1	8	0	0
vWF tip treated with vWbp vs ClfA+	1	1	9	0	0
vWF tip treated with vWbp vs ClfA+	1	1	10	0	0
vWF tip treated with vWbp vs ClfA+	1	1	11	0	0
vWF tip treated with vWbp vs ClfA+	1	1	12	0	0
vWF tip treated with vWbp vs ClfA+	1	1	13	0	0
vWF tip treated with vWbp vs ClfA+	1	1	14	0	0
vWF tip treated with vWbp vs ClfA+	1	1	15	0	0
vWF tip treated with vWbp vs ClfA+	1	1	16	0	0
vWF tip treated with vWbp vs ClfA+	1	2	16	0	0
vWF tip treated with vWbp vs ClfA+	1	2	15	0	0
vWF tip treated with vWbp vs ClfA+	1	2	14	0	0
vWF tip treated with vWbp vs ClfA+	1	2	13	0	0
vWF tip treated with vWbp vs ClfA+	1	2	12	0	0
vWF tip treated with vWbp vs ClfA+	1	2	11	0	0
vWF tip treated with vWbp vs ClfA+	1	2	10	0	0
vWF tip treated with vWbp vs ClfA+	1	2	9	0	0
vWF tip treated with vWbp vs ClfA+	1	2	8	0	0
vWF tip treated with vWbp vs ClfA+	1	2	7	0	0
vWF tip treated with vWbp vs ClfA+	1	2	6	0	0
vWF tip treated with vWbp vs ClfA+	1	2	5	0	0
vWF tip treated with vWbp vs ClfA+	1	2	4	0	0
vWF tip treated with vWbp vs ClfA+	1	2	3	0	0
vWF tip treated with vWbp vs ClfA+	1	2	2	0	0
vWF tip treated with vWbp vs ClfA+	1	2	1	0	0
vWF tip treated with vWbp vs ClfA+	1	3	1	0	0
vWF tip treated with vWbp vs ClfA+	1	3	2	0	0
vWF tip treated with vWbp vs ClfA+	1	3	3	0	0
vWF tip treated with vWbp vs ClfA+	1	3	4	0	0
vWF tip treated with vWbp vs ClfA+	1	3	5	0	0
vWF tip treated with vWbp vs ClfA+	1	3	6	0	0
vWF tip treated with vWbp vs ClfA+	1	3	7	0	0
vWF tip treated with vWbp vs ClfA+	1	3	8	0	0
vWF tip treated with vWbp vs ClfA+	1	3	9	0	0
vWF tip treated with vWbp vs ClfA+	1	3	10	0	0
vWF tip treated with vWbp vs ClfA+	1	3	11	0	0
vWF tip treated with vWbp vs ClfA+	1	3	12	0	0
vWF tip treated with vWbp vs ClfA+	1	3	13	0	0
vWF tip treated with vWbp vs ClfA+	1	3	14	0	0
vWF tip treated with vWbp vs ClfA+	1	3	15	0	0
vWF tip treated with vWbp vs ClfA+	1	3	16	0	0
vWF tip treated with vWbp vs ClfA+	1	4	16	0	0
vWF tip treated with vWbp vs ClfA+	1	4	15	0	0
vWF tip treated with vWbp vs ClfA+	1	4	14	0	0
vWF tip treated with vWbp vs ClfA+	1	4	13	0	0
vWF tip treated with vWbp vs ClfA+	1	4	12	0	0
vWF tip treated with vWbp vs ClfA+	1	4	11	0	0
vWF tip treated with vWbp vs ClfA+	1	4	10	0	0
vWF tip treated with vWbp vs ClfA+	1	4	9	0	0
vWF tip treated with vWbp vs ClfA+	1	4	8	0	0
vWF tip treated with vWbp vs ClfA+	1	4	7	0	0
vWF tip treated with vWbp vs ClfA+	1	4	6	0	0
vWF tip treated with vWbp vs ClfA+	1	4	5	0	0
vWF tip treated with vWbp vs ClfA+	1	4	4	0	0
vWF tip treated with vWbp vs ClfA+	1	4	3	0	0
vWF tip treated with vWbp vs ClfA+	1	4	2	0	0
vWF tip treated with vWbp vs ClfA+	1	4	1	0	0
vWF tip treated with vWbp vs ClfA+	1	5	1	0	0
vWF tip treated with vWbp vs ClfA+	1	5	2	0	0
vWF tip treated with vWbp vs ClfA+	1	5	3	0	0
vWF tip treated with vWbp vs ClfA+	1	5	4	0	0
vWF tip treated with vWbp vs ClfA+	1	5	5	0	0
vWF tip treated with vWbp vs ClfA+	1	5	6	0	0
vWF tip treated with vWbp vs ClfA+	1	5	7	0	0
vWF tip treated with vWbp vs ClfA+	1	5	8	0	0
vWF tip treated with vWbp vs ClfA+	1	5	9	0	0
vWF tip treated with vWbp vs ClfA+	1	5	10	0	0
vWF tip treated with vWbp vs ClfA+	1	5	11	0	0
vWF tip treated with vWbp vs ClfA+	1	5	12	0	0
vWF tip treated with vWbp vs ClfA+	1	5	13	0	0
vWF tip treated with vWbp vs ClfA+	1	5	14	0	0
vWF tip treated with vWbp vs ClfA+	1	5	15	0	0
vWF tip treated with vWbp vs ClfA+	1	5	16	0	0
vWF tip treated with vWbp vs ClfA+	1	6	16	0	0
vWF tip treated with vWbp vs ClfA+	1	6	15	0	0
vWF tip treated with vWbp vs ClfA+	1	6	14	0	0
vWF tip treated with vWbp vs ClfA+	1	6	13	0	0
vWF tip treated with vWbp vs ClfA+	1	6	12	0	0
vWF tip treated with vWbp vs ClfA+	1	6	11	0	0
vWF tip treated with vWbp vs ClfA+	1	6	10	0	0
vWF tip treated with vWbp vs ClfA+	1	6	9	0	0
vWF tip treated with vWbp vs ClfA+	1	6	8	0	0
vWF tip treated with vWbp vs ClfA+	1	6	7	0	0
vWF tip treated with vWbp vs ClfA+	1	6	6	0	0
vWF tip treated with vWbp vs ClfA+	1	6	5	0	0
vWF tip treated with vWbp vs ClfA+	1	6	4	0	0
vWF tip treated with vWbp vs ClfA+	1	6	3	0	0
vWF tip treated with vWbp vs ClfA+	1	6	2	0	0
vWF tip treated with vWbp vs ClfA+	1	6	1	0	0
vWF tip treated with vWbp vs ClfA+	1	7	1	0	0
vWF tip treated with vWbp vs ClfA+	1	7	2	0	0
vWF tip treated with vWbp vs ClfA+	1	7	3	0	0
vWF tip treated with vWbp vs ClfA+	1	7	4	0	0
vWF tip treated with vWbp vs ClfA+	1	7	5	0	0
vWF tip treated with vWbp vs ClfA+	1	7	6	0	0
vWF tip treated with vWbp vs ClfA+	1	7	7	0	0
vWF tip treated with vWbp vs ClfA+	1	7	8	0	0
vWF tip treated with vWbp vs ClfA+	1	7	9	0	0
vWF tip treated with vWbp vs ClfA+	1	7	10	0	0
vWF tip treated with vWbp vs ClfA+	1	7	11	0	0
vWF tip treated with vWbp vs ClfA+	1	7	12	0	0
vWF tip treated with vWbp vs ClfA+	1	7	13	0	0
vWF tip treated with vWbp vs ClfA+	1	7	14	0	0
vWF tip treated with vWbp vs ClfA+	1	7	15	0	0
vWF tip treated with vWbp vs ClfA+	1	7	16	4059.66	332.183
vWF tip treated with vWbp vs ClfA+	1	8	16	0	0
vWF tip treated with vWbp vs ClfA+	1	8	15	2035.83	454.607
vWF tip treated with vWbp vs ClfA+	1	8	14	0	0
vWF tip treated with vWbp vs ClfA+	1	8	13	0	0
vWF tip treated with vWbp vs ClfA+	1	8	12	0	0
vWF tip treated with vWbp vs ClfA+	1	8	11	0	0
vWF tip treated with vWbp vs ClfA+	1	8	10	0	0
vWF tip treated with vWbp vs ClfA+	1	8	9	0	0
vWF tip treated with vWbp vs ClfA+	1	8	8	0	0
vWF tip treated with vWbp vs ClfA+	1	8	7	0	0
vWF tip treated with vWbp vs ClfA+	1	8	6	0	0
vWF tip treated with vWbp vs ClfA+	1	8	5	0	0
vWF tip treated with vWbp vs ClfA+	1	8	4	0	0
vWF tip treated with vWbp vs ClfA+	1	8	3	0	0
vWF tip treated with vWbp vs ClfA+	1	8	2	0	0
vWF tip treated with vWbp vs ClfA+	1	8	1	0	0
vWF tip treated with vWbp vs ClfA+	1	9	1	0	0
vWF tip treated with vWbp vs ClfA+	1	9	2	0	0
vWF tip treated with vWbp vs ClfA+	1	9	3	0	0
vWF tip treated with vWbp vs ClfA+	1	9	4	0	0
vWF tip treated with vWbp vs ClfA+	1	9	5	0	0
vWF tip treated with vWbp vs ClfA+	1	9	6	0	0
vWF tip treated with vWbp vs ClfA+	1	9	7	0	0
vWF tip treated with vWbp vs ClfA+	1	9	8	0	0
vWF tip treated with vWbp vs ClfA+	1	9	9	0	0
vWF tip treated with vWbp vs ClfA+	1	9	10	0	0
vWF tip treated with vWbp vs ClfA+	1	9	11	0	0
vWF tip treated with vWbp vs ClfA+	1	9	12	0	0
vWF tip treated with vWbp vs ClfA+	1	9	13	0	0
vWF tip treated with vWbp vs ClfA+	1	9	14	0	0
vWF tip treated with vWbp vs ClfA+	1	9	15	0	0
vWF tip treated with vWbp vs ClfA+	1	9	16	1929.91	580.276
vWF tip treated with vWbp vs ClfA+	1	10	16	1992	557.901
vWF tip treated with vWbp vs ClfA+	1	10	15	1950.7	533.246
vWF tip treated with vWbp vs ClfA+	1	10	14	0	0
vWF tip treated with vWbp vs ClfA+	1	10	13	0	0
vWF tip treated with vWbp vs ClfA+	1	10	12	0	0
vWF tip treated with vWbp vs ClfA+	1	10	11	0	0
vWF tip treated with vWbp vs ClfA+	1	10	10	0	0
vWF tip treated with vWbp vs ClfA+	1	10	9	0	0
vWF tip treated with vWbp vs ClfA+	1	10	8	0	0
vWF tip treated with vWbp vs ClfA+	1	10	7	0	0
vWF tip treated with vWbp vs ClfA+	1	10	6	0	0
vWF tip treated with vWbp vs ClfA+	1	10	5	0	0
vWF tip treated with vWbp vs ClfA+	1	10	4	0	0
vWF tip treated with vWbp vs ClfA+	1	10	3	0	0
vWF tip treated with vWbp vs ClfA+	1	10	2	0	0
vWF tip treated with vWbp vs ClfA+	1	10	1	0	0
vWF tip treated with vWbp vs ClfA+	1	11	1	0	0
vWF tip treated with vWbp vs ClfA+	1	11	2	0	0
vWF tip treated with vWbp vs ClfA+	1	11	3	0	0
vWF tip treated with vWbp vs ClfA+	1	11	4	0	0
vWF tip treated with vWbp vs ClfA+	1	11	5	0	0
vWF tip treated with vWbp vs ClfA+	1	11	6	0	0
vWF tip treated with vWbp vs ClfA+	1	11	7	0	0
vWF tip treated with vWbp vs ClfA+	1	11	8	0	0
vWF tip treated with vWbp vs ClfA+	1	11	9	0	0
vWF tip treated with vWbp vs ClfA+	1	11	10	0	0
vWF tip treated with vWbp vs ClfA+	1	11	11	0	0
vWF tip treated with vWbp vs ClfA+	1	11	12	0	0
vWF tip treated with vWbp vs ClfA+	1	11	13	0	0
vWF tip treated with vWbp vs ClfA+	1	11	14	0	0
vWF tip treated with vWbp vs ClfA+	1	11	15	1965.2	566.265
vWF tip treated with vWbp vs ClfA+	1	11	16	0	0
vWF tip treated with vWbp vs ClfA+	1	12	16	1879.56	680.304
vWF tip treated with vWbp vs ClfA+	1	12	15	1970.21	646.358
vWF tip treated with vWbp vs ClfA+	1	12	14	2033.57	445.558
vWF tip treated with vWbp vs ClfA+	1	12	13	0	0
vWF tip treated with vWbp vs ClfA+	1	12	12	0	0
vWF tip treated with vWbp vs ClfA+	1	12	11	0	0
vWF tip treated with vWbp vs ClfA+	1	12	10	0	0
vWF tip treated with vWbp vs ClfA+	1	12	9	0	0
vWF tip treated with vWbp vs ClfA+	1	12	8	0	0
vWF tip treated with vWbp vs ClfA+	1	12	7	0	0
vWF tip treated with vWbp vs ClfA+	1	12	6	0	0
vWF tip treated with vWbp vs ClfA+	1	12	5	0	0
vWF tip treated with vWbp vs ClfA+	1	12	4	0	0
vWF tip treated with vWbp vs ClfA+	1	12	3	0	0
vWF tip treated with vWbp vs ClfA+	1	12	2	0	0
vWF tip treated with vWbp vs ClfA+	1	12	1	0	0
vWF tip treated with vWbp vs ClfA+	1	13	1	0	0
vWF tip treated with vWbp vs ClfA+	1	13	2	0	0
vWF tip treated with vWbp vs ClfA+	1	13	3	0	0
vWF tip treated with vWbp vs ClfA+	1	13	4	0	0
vWF tip treated with vWbp vs ClfA+	1	13	5	0	0
vWF tip treated with vWbp vs ClfA+	1	13	6	0	0
vWF tip treated with vWbp vs ClfA+	1	13	7	0	0
vWF tip treated with vWbp vs ClfA+	1	13	8	0	0
vWF tip treated with vWbp vs ClfA+	1	13	9	0	0
vWF tip treated with vWbp vs ClfA+	1	13	10	0	0
vWF tip treated with vWbp vs ClfA+	1	13	11	0	0
vWF tip treated with vWbp vs ClfA+	1	13	12	225.187	355.99
vWF tip treated with vWbp vs ClfA+	1	13	13	1991.7	423.033
vWF tip treated with vWbp vs ClfA+	1	13	14	2964.55	317.807
vWF tip treated with vWbp vs ClfA+	1	13	15	1931.02	350.255
vWF tip treated with vWbp vs ClfA+	1	13	16	1957.94	453.268
vWF tip treated with vWbp vs ClfA+	1	14	16	0	0
vWF tip treated with vWbp vs ClfA+	1	14	15	1962.89	353.764
vWF tip treated with vWbp vs ClfA+	1	14	14	1872.31	453.714
vWF tip treated with vWbp vs ClfA+	1	14	13	2018.86	438.422
vWF tip treated with vWbp vs ClfA+	1	14	12	0	0
vWF tip treated with vWbp vs ClfA+	1	14	11	0	0
vWF tip treated with vWbp vs ClfA+	1	14	10	0	0
vWF tip treated with vWbp vs ClfA+	1	14	9	0	0
vWF tip treated with vWbp vs ClfA+	1	14	8	0	0
vWF tip treated with vWbp vs ClfA+	1	14	7	0	0
vWF tip treated with vWbp vs ClfA+	1	14	6	0	0
vWF tip treated with vWbp vs ClfA+	1	14	5	0	0
vWF tip treated with vWbp vs ClfA+	1	14	4	0	0
vWF tip treated with vWbp vs ClfA+	1	14	3	0	0
vWF tip treated with vWbp vs ClfA+	1	14	2	0	0
vWF tip treated with vWbp vs ClfA+	1	14	1	0	0
vWF tip treated with vWbp vs ClfA+	1	15	1	0	0
vWF tip treated with vWbp vs ClfA+	1	15	2	0	0
vWF tip treated with vWbp vs ClfA+	1	15	3	0	0
vWF tip treated with vWbp vs ClfA+	1	15	4	0	0
vWF tip treated with vWbp vs ClfA+	1	15	5	0	0
vWF tip treated with vWbp vs ClfA+	1	15	6	0	0
vWF tip treated with vWbp vs ClfA+	1	15	7	0	0
vWF tip treated with vWbp vs ClfA+	1	15	8	0	0
vWF tip treated with vWbp vs ClfA+	1	15	9	0	0
vWF tip treated with vWbp vs ClfA+	1	15	10	0	0
vWF tip treated with vWbp vs ClfA+	1	15	11	0	0
vWF tip treated with vWbp vs ClfA+	1	15	12	0	0
vWF tip treated with vWbp vs ClfA+	1	15	13	0	0
vWF tip treated with vWbp vs ClfA+	1	15	14	0	0
vWF tip treated with vWbp vs ClfA+	1	15	15	0	0
vWF tip treated with vWbp vs ClfA+	1	15	16	1821.1	371.57
vWF tip treated with vWbp vs ClfA+	1	16	16	1929.09	392.985
vWF tip treated with vWbp vs ClfA+	1	16	15	1939.93	526
vWF tip treated with vWbp vs ClfA+	1	16	14	2020.89	481.007
vWF tip treated with vWbp vs ClfA+	1	16	13	1944.07	475.2
vWF tip treated with vWbp vs ClfA+	1	16	12	1936.45	469.932
vWF tip treated with vWbp vs ClfA+	1	16	11	1948.51	539.074
vWF tip treated with vWbp vs ClfA+	1	16	10	0	0
vWF tip treated with vWbp vs ClfA+	1	16	9	0	0
vWF tip treated with vWbp vs ClfA+	1	16	8	0	0
vWF tip treated with vWbp vs ClfA+	1	16	7	0	0
vWF tip treated with vWbp vs ClfA+	1	16	6	0	0
vWF tip treated with vWbp vs ClfA+	1	16	5	0	0
vWF tip treated with vWbp vs ClfA+	1	16	4	0	0
vWF tip treated with vWbp vs ClfA+	1	16	3	0	0
vWF tip treated with vWbp vs ClfA+	1	16	2	0	0
vWF tip treated with vWbp vs ClfA+	1	16	1	0	0
vWF tip treated with vWbp vs ClfA+	2	1	1	3276.2	523.24
vWF tip treated with vWbp vs ClfA+	2	1	2	2060.79	433.712
vWF tip treated with vWbp vs ClfA+	2	1	3	2003.21	532.645
vWF tip treated with vWbp vs ClfA+	2	1	4	0	0
vWF tip treated with vWbp vs ClfA+	2	1	5	0	0
vWF tip treated with vWbp vs ClfA+	2	1	6	0	0
vWF tip treated with vWbp vs ClfA+	2	1	7	0	0
vWF tip treated with vWbp vs ClfA+	2	1	8	0	0
vWF tip treated with vWbp vs ClfA+	2	1	9	0	0
vWF tip treated with vWbp vs ClfA+	2	1	10	2066.08	552.604
vWF tip treated with vWbp vs ClfA+	2	1	11	1670.29	508.105
vWF tip treated with vWbp vs ClfA+	2	1	12	2011.56	612.569
vWF tip treated with vWbp vs ClfA+	2	1	13	2041.54	580.412
vWF tip treated with vWbp vs ClfA+	2	1	14	1951.11	611.681
vWF tip treated with vWbp vs ClfA+	2	1	15	1976.46	670.834
vWF tip treated with vWbp vs ClfA+	2	1	16	0	0
vWF tip treated with vWbp vs ClfA+	2	2	16	0	0
vWF tip treated with vWbp vs ClfA+	2	2	15	1864.25	664.242
vWF tip treated with vWbp vs ClfA+	2	2	14	2033.55	614.869
vWF tip treated with vWbp vs ClfA+	2	2	13	0	0
vWF tip treated with vWbp vs ClfA+	2	2	12	1910.42	650.906
vWF tip treated with vWbp vs ClfA+	2	2	11	0	0
vWF tip treated with vWbp vs ClfA+	2	2	10	1212.7	529.722
vWF tip treated with vWbp vs ClfA+	2	2	9	0	0
vWF tip treated with vWbp vs ClfA+	2	2	8	0	0
vWF tip treated with vWbp vs ClfA+	2	2	7	0	0
vWF tip treated with vWbp vs ClfA+	2	2	6	0	0
vWF tip treated with vWbp vs ClfA+	2	2	5	0	0
vWF tip treated with vWbp vs ClfA+	2	2	4	432.421	153.989
vWF tip treated with vWbp vs ClfA+	2	2	3	0	0
vWF tip treated with vWbp vs ClfA+	2	2	2	2035.45	482.284
vWF tip treated with vWbp vs ClfA+	2	2	1	2050.13	427.192
vWF tip treated with vWbp vs ClfA+	2	3	1	0	0
vWF tip treated with vWbp vs ClfA+	2	3	2	0	0
vWF tip treated with vWbp vs ClfA+	2	3	3	0	0
vWF tip treated with vWbp vs ClfA+	2	3	4	500.944	687.742
vWF tip treated with vWbp vs ClfA+	2	3	5	0	0
vWF tip treated with vWbp vs ClfA+	2	3	6	0	0
vWF tip treated with vWbp vs ClfA+	2	3	7	2080.18	442.617
vWF tip treated with vWbp vs ClfA+	2	3	8	0	0
vWF tip treated with vWbp vs ClfA+	2	3	9	0	0
vWF tip treated with vWbp vs ClfA+	2	3	10	0	0
vWF tip treated with vWbp vs ClfA+	2	3	11	2033.81	533.601
vWF tip treated with vWbp vs ClfA+	2	3	12	0	0
vWF tip treated with vWbp vs ClfA+	2	3	13	2010.7	582.975
vWF tip treated with vWbp vs ClfA+	2	3	14	2021.58	644.634
vWF tip treated with vWbp vs ClfA+	2	3	15	0	0
vWF tip treated with vWbp vs ClfA+	2	3	16	0	0
vWF tip treated with vWbp vs ClfA+	2	4	16	1957.62	651.586
vWF tip treated with vWbp vs ClfA+	2	4	15	1963.94	565.525
vWF tip treated with vWbp vs ClfA+	2	4	14	1870.96	559.201
vWF tip treated with vWbp vs ClfA+	2	4	13	0	0
vWF tip treated with vWbp vs ClfA+	2	4	12	0	0
vWF tip treated with vWbp vs ClfA+	2	4	11	0	0
vWF tip treated with vWbp vs ClfA+	2	4	10	0	0
vWF tip treated with vWbp vs ClfA+	2	4	9	0	0
vWF tip treated with vWbp vs ClfA+	2	4	8	0	0
vWF tip treated with vWbp vs ClfA+	2	4	7	0	0
vWF tip treated with vWbp vs ClfA+	2	4	6	0	0
vWF tip treated with vWbp vs ClfA+	2	4	5	0	0
vWF tip treated with vWbp vs ClfA+	2	4	4	0	0
vWF tip treated with vWbp vs ClfA+	2	4	3	1912.05	426.671
vWF tip treated with vWbp vs ClfA+	2	4	2	1965.86	462.905
vWF tip treated with vWbp vs ClfA+	2	4	1	2011.12	493.794
vWF tip treated with vWbp vs ClfA+	2	5	1	0	0
vWF tip treated with vWbp vs ClfA+	2	5	2	1973.03	429.118
vWF tip treated with vWbp vs ClfA+	2	5	3	1998.38	539.067
vWF tip treated with vWbp vs ClfA+	2	5	4	1975.12	530.097
vWF tip treated with vWbp vs ClfA+	2	5	5	0	0
vWF tip treated with vWbp vs ClfA+	2	5	6	0	0
vWF tip treated with vWbp vs ClfA+	2	5	7	0	0
vWF tip treated with vWbp vs ClfA+	2	5	8	0	0
vWF tip treated with vWbp vs ClfA+	2	5	9	0	0
vWF tip treated with vWbp vs ClfA+	2	5	10	0	0
vWF tip treated with vWbp vs ClfA+	2	5	11	0	0
vWF tip treated with vWbp vs ClfA+	2	5	12	0	0
vWF tip treated with vWbp vs ClfA+	2	5	13	2159.99	414.833
vWF tip treated with vWbp vs ClfA+	2	5	14	1978.55	473.694
vWF tip treated with vWbp vs ClfA+	2	5	15	1747.19	551.592
vWF tip treated with vWbp vs ClfA+	2	5	16	0	0
vWF tip treated with vWbp vs ClfA+	2	6	16	0	0
vWF tip treated with vWbp vs ClfA+	2	6	15	0	0
vWF tip treated with vWbp vs ClfA+	2	6	14	0	0
vWF tip treated with vWbp vs ClfA+	2	6	13	0	0
vWF tip treated with vWbp vs ClfA+	2	6	12	2015.16	382.233
vWF tip treated with vWbp vs ClfA+	2	6	11	0	0
vWF tip treated with vWbp vs ClfA+	2	6	10	1998.33	394.82
vWF tip treated with vWbp vs ClfA+	2	6	9	0	0
vWF tip treated with vWbp vs ClfA+	2	6	8	0	0
vWF tip treated with vWbp vs ClfA+	2	6	7	2015.9	303.497
vWF tip treated with vWbp vs ClfA+	2	6	6	1904.5	483.896
vWF tip treated with vWbp vs ClfA+	2	6	5	0	0
vWF tip treated with vWbp vs ClfA+	2	6	4	826.659	446.146
vWF tip treated with vWbp vs ClfA+	2	6	3	2018.66	489.307
vWF tip treated with vWbp vs ClfA+	2	6	2	2090.89	535.373
vWF tip treated with vWbp vs ClfA+	2	6	1	1845.18	439.408
vWF tip treated with vWbp vs ClfA+	2	7	1	2058.5	384.916
vWF tip treated with vWbp vs ClfA+	2	7	2	1934.29	514.959
vWF tip treated with vWbp vs ClfA+	2	7	3	2060.74	459.888
vWF tip treated with vWbp vs ClfA+	2	7	4	2057.11	554.649
vWF tip treated with vWbp vs ClfA+	2	7	5	1847.09	552.855
vWF tip treated with vWbp vs ClfA+	2	7	6	1868.6	588.864
vWF tip treated with vWbp vs ClfA+	2	7	7	0	0
vWF tip treated with vWbp vs ClfA+	2	7	8	0	0
vWF tip treated with vWbp vs ClfA+	2	7	9	1894.18	395.984
vWF tip treated with vWbp vs ClfA+	2	7	10	0	0
vWF tip treated with vWbp vs ClfA+	2	7	11	1944.29	448.669
vWF tip treated with vWbp vs ClfA+	2	7	12	0	0
vWF tip treated with vWbp vs ClfA+	2	7	13	2022.2	446.963
vWF tip treated with vWbp vs ClfA+	2	7	14	0	0
vWF tip treated with vWbp vs ClfA+	2	7	15	2014.5	569.379
vWF tip treated with vWbp vs ClfA+	2	7	16	1926.66	580.907
vWF tip treated with vWbp vs ClfA+	2	8	16	2159.51	542.519
vWF tip treated with vWbp vs ClfA+	2	8	15	2025.33	586.476
vWF tip treated with vWbp vs ClfA+	2	8	14	2027.83	573.515
vWF tip treated with vWbp vs ClfA+	2	8	13	1852.03	544.477
vWF tip treated with vWbp vs ClfA+	2	8	12	0	0
vWF tip treated with vWbp vs ClfA+	2	8	11	2961.18	439.418
vWF tip treated with vWbp vs ClfA+	2	8	10	0	0
vWF tip treated with vWbp vs ClfA+	2	8	9	0	0
vWF tip treated with vWbp vs ClfA+	2	8	8	0	0
vWF tip treated with vWbp vs ClfA+	2	8	7	0	0
vWF tip treated with vWbp vs ClfA+	2	8	6	0	0
vWF tip treated with vWbp vs ClfA+	2	8	5	1836.7	485.982
vWF tip treated with vWbp vs ClfA+	2	8	4	1974.2	541.984
vWF tip treated with vWbp vs ClfA+	2	8	3	1989.37	413.709
vWF tip treated with vWbp vs ClfA+	2	8	2	2049.54	423.469
vWF tip treated with vWbp vs ClfA+	2	8	1	1991.65	423.372
vWF tip treated with vWbp vs ClfA+	2	9	1	2022.16	420.361
vWF tip treated with vWbp vs ClfA+	2	9	2	2031.57	463.526
vWF tip treated with vWbp vs ClfA+	2	9	3	2032.51	474.335
vWF tip treated with vWbp vs ClfA+	2	9	4	2053.76	412.191
vWF tip treated with vWbp vs ClfA+	2	9	5	2016.53	417.01
vWF tip treated with vWbp vs ClfA+	2	9	6	2008.22	405.663
vWF tip treated with vWbp vs ClfA+	2	9	7	1826.83	498.017
vWF tip treated with vWbp vs ClfA+	2	9	8	1958.37	563.734
vWF tip treated with vWbp vs ClfA+	2	9	9	0	0
vWF tip treated with vWbp vs ClfA+	2	9	10	0	0
vWF tip treated with vWbp vs ClfA+	2	9	11	0	0
vWF tip treated with vWbp vs ClfA+	2	9	12	0	0
vWF tip treated with vWbp vs ClfA+	2	9	13	0	0
vWF tip treated with vWbp vs ClfA+	2	9	14	1559.27	347.621
vWF tip treated with vWbp vs ClfA+	2	9	15	0	0
vWF tip treated with vWbp vs ClfA+	2	9	16	0	0
vWF tip treated with vWbp vs ClfA+	2	10	16	2891.96	537.767
vWF tip treated with vWbp vs ClfA+	2	10	15	1958.43	555.048
vWF tip treated with vWbp vs ClfA+	2	10	14	2570.19	542.51
vWF tip treated with vWbp vs ClfA+	2	10	13	1499.31	221.629
vWF tip treated with vWbp vs ClfA+	2	10	12	0	0
vWF tip treated with vWbp vs ClfA+	2	10	11	0	0
vWF tip treated with vWbp vs ClfA+	2	10	10	0	0
vWF tip treated with vWbp vs ClfA+	2	10	9	0	0
vWF tip treated with vWbp vs ClfA+	2	10	8	0	0
vWF tip treated with vWbp vs ClfA+	2	10	7	2032.83	462.817
vWF tip treated with vWbp vs ClfA+	2	10	6	1900.72	524.774
vWF tip treated with vWbp vs ClfA+	2	10	5	1945.41	454.426
vWF tip treated with vWbp vs ClfA+	2	10	4	2096.1	485.057
vWF tip treated with vWbp vs ClfA+	2	10	3	2088.85	472.702
vWF tip treated with vWbp vs ClfA+	2	10	2	2036.1	444.157
vWF tip treated with vWbp vs ClfA+	2	10	1	2106.33	375.421
vWF tip treated with vWbp vs ClfA+	2	11	1	0	0
vWF tip treated with vWbp vs ClfA+	2	11	2	1967.98	357.699
vWF tip treated with vWbp vs ClfA+	2	11	3	1904.03	476.14
vWF tip treated with vWbp vs ClfA+	2	11	4	2029.8	404.838
vWF tip treated with vWbp vs ClfA+	2	11	5	1932.86	388.524
vWF tip treated with vWbp vs ClfA+	2	11	6	1737.95	459.665
vWF tip treated with vWbp vs ClfA+	2	11	7	2003.15	419.071
vWF tip treated with vWbp vs ClfA+	2	11	8	1915.85	424.644
vWF tip treated with vWbp vs ClfA+	2	11	9	1998.53	563.912
vWF tip treated with vWbp vs ClfA+	2	11	10	0	0
vWF tip treated with vWbp vs ClfA+	2	11	11	0	0
vWF tip treated with vWbp vs ClfA+	2	11	12	0	0
vWF tip treated with vWbp vs ClfA+	2	11	13	0	0
vWF tip treated with vWbp vs ClfA+	2	11	14	1952.75	512.101
vWF tip treated with vWbp vs ClfA+	2	11	15	2752.89	609.712
vWF tip treated with vWbp vs ClfA+	2	11	16	1521.44	385.31
vWF tip treated with vWbp vs ClfA+	2	12	16	0	0
vWF tip treated with vWbp vs ClfA+	2	12	15	1945.83	591.279
vWF tip treated with vWbp vs ClfA+	2	12	14	0	0
vWF tip treated with vWbp vs ClfA+	2	12	13	1907.73	584.787
vWF tip treated with vWbp vs ClfA+	2	12	12	0	0
vWF tip treated with vWbp vs ClfA+	2	12	11	0	0
vWF tip treated with vWbp vs ClfA+	2	12	10	0	0
vWF tip treated with vWbp vs ClfA+	2	12	9	1908.98	565.841
vWF tip treated with vWbp vs ClfA+	2	12	8	1831.2	532.223
vWF tip treated with vWbp vs ClfA+	2	12	7	2006.65	458.376
vWF tip treated with vWbp vs ClfA+	2	12	6	2069.56	408.57
vWF tip treated with vWbp vs ClfA+	2	12	5	2158.87	419.25
vWF tip treated with vWbp vs ClfA+	2	12	4	1732.66	364.783
vWF tip treated with vWbp vs ClfA+	2	12	3	2063.65	383.418
vWF tip treated with vWbp vs ClfA+	2	12	2	2052.99	416.795
vWF tip treated with vWbp vs ClfA+	2	12	1	2055.8	400.321
vWF tip treated with vWbp vs ClfA+	2	13	1	1941.37	403.42
vWF tip treated with vWbp vs ClfA+	2	13	2	1948.03	398.747
vWF tip treated with vWbp vs ClfA+	2	13	3	2036.94	372.188
vWF tip treated with vWbp vs ClfA+	2	13	4	2023.6	376.396
vWF tip treated with vWbp vs ClfA+	2	13	5	0	0
vWF tip treated with vWbp vs ClfA+	2	13	6	2015.08	412.517
vWF tip treated with vWbp vs ClfA+	2	13	7	1801.14	470.206
vWF tip treated with vWbp vs ClfA+	2	13	8	1924.13	447.355
vWF tip treated with vWbp vs ClfA+	2	13	9	0	0
vWF tip treated with vWbp vs ClfA+	2	13	10	0	0
vWF tip treated with vWbp vs ClfA+	2	13	11	0	0
vWF tip treated with vWbp vs ClfA+	2	13	12	0	0
vWF tip treated with vWbp vs ClfA+	2	13	13	1925.33	579.61
vWF tip treated with vWbp vs ClfA+	2	13	14	0	0
vWF tip treated with vWbp vs ClfA+	2	13	15	0	0
vWF tip treated with vWbp vs ClfA+	2	13	16	1952.28	385.77
vWF tip treated with vWbp vs ClfA+	2	14	16	1888.83	435.565
vWF tip treated with vWbp vs ClfA+	2	14	15	1921.64	431.741
vWF tip treated with vWbp vs ClfA+	2	14	14	3147.56	535.206
vWF tip treated with vWbp vs ClfA+	2	14	13	0	0
vWF tip treated with vWbp vs ClfA+	2	14	12	0	0
vWF tip treated with vWbp vs ClfA+	2	14	11	0	0
vWF tip treated with vWbp vs ClfA+	2	14	10	0	0
vWF tip treated with vWbp vs ClfA+	2	14	9	0	0
vWF tip treated with vWbp vs ClfA+	2	14	8	1841.47	476.878
vWF tip treated with vWbp vs ClfA+	2	14	7	1952.68	537.888
vWF tip treated with vWbp vs ClfA+	2	14	6	2013.06	466.472
vWF tip treated with vWbp vs ClfA+	2	14	5	1923.6	364.101
vWF tip treated with vWbp vs ClfA+	2	14	4	1935.7	386.891
vWF tip treated with vWbp vs ClfA+	2	14	3	0	0
vWF tip treated with vWbp vs ClfA+	2	14	2	1979.89	357.018
vWF tip treated with vWbp vs ClfA+	2	14	1	0	0
vWF tip treated with vWbp vs ClfA+	2	15	1	0	0
vWF tip treated with vWbp vs ClfA+	2	15	2	0	0
vWF tip treated with vWbp vs ClfA+	2	15	3	0	0
vWF tip treated with vWbp vs ClfA+	2	15	4	1491.25	273.052
vWF tip treated with vWbp vs ClfA+	2	15	5	1987.68	362.516
vWF tip treated with vWbp vs ClfA+	2	15	6	1921.71	408.848
vWF tip treated with vWbp vs ClfA+	2	15	7	1973.45	402.861
vWF tip treated with vWbp vs ClfA+	2	15	8	1869.26	408.813
vWF tip treated with vWbp vs ClfA+	2	15	9	2004.13	275.412
vWF tip treated with vWbp vs ClfA+	2	15	10	0	0
vWF tip treated with vWbp vs ClfA+	2	15	11	2017.12	373.606
vWF tip treated with vWbp vs ClfA+	2	15	12	1945.94	419.383
vWF tip treated with vWbp vs ClfA+	2	15	13	1973	458.794
vWF tip treated with vWbp vs ClfA+	2	15	14	0	0
vWF tip treated with vWbp vs ClfA+	2	15	15	1976.15	470.73
vWF tip treated with vWbp vs ClfA+	2	15	16	0	0
vWF tip treated with vWbp vs ClfA+	2	16	16	0	0
vWF tip treated with vWbp vs ClfA+	2	16	15	1917.28	397.037
vWF tip treated with vWbp vs ClfA+	2	16	14	1818.12	445.206
vWF tip treated with vWbp vs ClfA+	2	16	13	3486.71	444.712
vWF tip treated with vWbp vs ClfA+	2	16	12	1936.12	428.556
vWF tip treated with vWbp vs ClfA+	2	16	11	0	0
vWF tip treated with vWbp vs ClfA+	2	16	10	1947.86	486.557
vWF tip treated with vWbp vs ClfA+	2	16	9	0	0
vWF tip treated with vWbp vs ClfA+	2	16	8	1959.45	537.103
vWF tip treated with vWbp vs ClfA+	2	16	7	1940.49	460.79
vWF tip treated with vWbp vs ClfA+	2	16	6	2014.19	353.558
vWF tip treated with vWbp vs ClfA+	2	16	5	1980.31	383.04
vWF tip treated with vWbp vs ClfA+	2	16	4	0	0
vWF tip treated with vWbp vs ClfA+	2	16	3	0	0
vWF tip treated with vWbp vs ClfA+	2	16	2	0	0
vWF tip treated with vWbp vs ClfA+	2	16	1	2000.45	333.897
vWF tip treated with vWbp vs ClfA+	3	1	1	0	0
vWF tip treated with vWbp vs ClfA+	3	1	2	0	0
vWF tip treated with vWbp vs ClfA+	3	1	3	0	0
vWF tip treated with vWbp vs ClfA+	3	1	4	0	0
vWF tip treated with vWbp vs ClfA+	3	1	5	0	0
vWF tip treated with vWbp vs ClfA+	3	1	6	0	0
vWF tip treated with vWbp vs ClfA+	3	1	7	0	0
vWF tip treated with vWbp vs ClfA+	3	1	8	0	0
vWF tip treated with vWbp vs ClfA+	3	1	9	0	0
vWF tip treated with vWbp vs ClfA+	3	1	10	0	0
vWF tip treated with vWbp vs ClfA+	3	1	11	0	0
vWF tip treated with vWbp vs ClfA+	3	1	12	2008.6	312.992
vWF tip treated with vWbp vs ClfA+	3	1	13	5261.75	387.356
vWF tip treated with vWbp vs ClfA+	3	1	14	3662.68	397.793
vWF tip treated with vWbp vs ClfA+	3	1	15	0	0
vWF tip treated with vWbp vs ClfA+	3	1	16	2160.54	754.36
vWF tip treated with vWbp vs ClfA+	3	2	16	1983.72	756.977
vWF tip treated with vWbp vs ClfA+	3	2	15	3226.91	778.921
vWF tip treated with vWbp vs ClfA+	3	2	14	1930.98	807.583
vWF tip treated with vWbp vs ClfA+	3	2	13	2055.55	731.549
vWF tip treated with vWbp vs ClfA+	3	2	12	0	0
vWF tip treated with vWbp vs ClfA+	3	2	11	0	0
vWF tip treated with vWbp vs ClfA+	3	2	10	0	0
vWF tip treated with vWbp vs ClfA+	3	2	9	0	0
vWF tip treated with vWbp vs ClfA+	3	2	8	0	0
vWF tip treated with vWbp vs ClfA+	3	2	7	0	0
vWF tip treated with vWbp vs ClfA+	3	2	6	0	0
vWF tip treated with vWbp vs ClfA+	3	2	5	0	0
vWF tip treated with vWbp vs ClfA+	3	2	4	0	0
vWF tip treated with vWbp vs ClfA+	3	2	3	0	0
vWF tip treated with vWbp vs ClfA+	3	2	2	0	0
vWF tip treated with vWbp vs ClfA+	3	2	1	0	0
vWF tip treated with vWbp vs ClfA+	3	3	1	0	0
vWF tip treated with vWbp vs ClfA+	3	3	2	0	0
vWF tip treated with vWbp vs ClfA+	3	3	3	0	0
vWF tip treated with vWbp vs ClfA+	3	3	4	0	0
vWF tip treated with vWbp vs ClfA+	3	3	5	0	0
vWF tip treated with vWbp vs ClfA+	3	3	6	0	0
vWF tip treated with vWbp vs ClfA+	3	3	7	0	0
vWF tip treated with vWbp vs ClfA+	3	3	8	0	0
vWF tip treated with vWbp vs ClfA+	3	3	9	0	0
vWF tip treated with vWbp vs ClfA+	3	3	10	1993.2	664.633
vWF tip treated with vWbp vs ClfA+	3	3	11	2121.64	767.499
vWF tip treated with vWbp vs ClfA+	3	3	12	0	0
vWF tip treated with vWbp vs ClfA+	3	3	13	1930.8	369.013
vWF tip treated with vWbp vs ClfA+	3	3	14	0	0
vWF tip treated with vWbp vs ClfA+	3	3	15	2103.71	518.843
vWF tip treated with vWbp vs ClfA+	3	3	16	0	0
vWF tip treated with vWbp vs ClfA+	3	4	16	2042.88	957.024
vWF tip treated with vWbp vs ClfA+	3	4	15	2004.56	931.37
vWF tip treated with vWbp vs ClfA+	3	4	14	0	0
vWF tip treated with vWbp vs ClfA+	3	4	13	2025.76	858.302
vWF tip treated with vWbp vs ClfA+	3	4	12	2020.49	762.01
vWF tip treated with vWbp vs ClfA+	3	4	11	2032.74	894.333
vWF tip treated with vWbp vs ClfA+	3	4	10	0	0
vWF tip treated with vWbp vs ClfA+	3	4	9	0	0
vWF tip treated with vWbp vs ClfA+	3	4	8	0	0
vWF tip treated with vWbp vs ClfA+	3	4	7	0	0
vWF tip treated with vWbp vs ClfA+	3	4	6	0	0
vWF tip treated with vWbp vs ClfA+	3	4	5	0	0
vWF tip treated with vWbp vs ClfA+	3	4	4	0	0
vWF tip treated with vWbp vs ClfA+	3	4	3	0	0
vWF tip treated with vWbp vs ClfA+	3	4	2	0	0
vWF tip treated with vWbp vs ClfA+	3	4	1	0	0
vWF tip treated with vWbp vs ClfA+	3	5	1	0	0
vWF tip treated with vWbp vs ClfA+	3	5	2	0	0
vWF tip treated with vWbp vs ClfA+	3	5	3	0	0
vWF tip treated with vWbp vs ClfA+	3	5	4	0	0
vWF tip treated with vWbp vs ClfA+	3	5	5	0	0
vWF tip treated with vWbp vs ClfA+	3	5	6	0	0
vWF tip treated with vWbp vs ClfA+	3	5	7	0	0
vWF tip treated with vWbp vs ClfA+	3	5	8	0	0
vWF tip treated with vWbp vs ClfA+	3	5	9	1944.45	833.24
vWF tip treated with vWbp vs ClfA+	3	5	10	0	0
vWF tip treated with vWbp vs ClfA+	3	5	11	0	0
vWF tip treated with vWbp vs ClfA+	3	5	12	2058.29	362.841
vWF tip treated with vWbp vs ClfA+	3	5	13	3467.54	380.257
vWF tip treated with vWbp vs ClfA+	3	5	14	1984.27	951.91
vWF tip treated with vWbp vs ClfA+	3	5	15	1858.05	984.335
vWF tip treated with vWbp vs ClfA+	3	5	16	1978.05	969.526
vWF tip treated with vWbp vs ClfA+	3	6	16	0	0
vWF tip treated with vWbp vs ClfA+	3	6	15	1911.19	380.489
vWF tip treated with vWbp vs ClfA+	3	6	14	1976.43	857.73
vWF tip treated with vWbp vs ClfA+	3	6	13	2101.09	962.814
vWF tip treated with vWbp vs ClfA+	3	6	12	2020.63	998.615
vWF tip treated with vWbp vs ClfA+	3	6	11	990.514	862.881
vWF tip treated with vWbp vs ClfA+	3	6	10	0	0
vWF tip treated with vWbp vs ClfA+	3	6	9	0	0
vWF tip treated with vWbp vs ClfA+	3	6	8	0	0
vWF tip treated with vWbp vs ClfA+	3	6	7	0	0
vWF tip treated with vWbp vs ClfA+	3	6	6	0	0
vWF tip treated with vWbp vs ClfA+	3	6	5	0	0
vWF tip treated with vWbp vs ClfA+	3	6	4	0	0
vWF tip treated with vWbp vs ClfA+	3	6	3	0	0
vWF tip treated with vWbp vs ClfA+	3	6	2	0	0
vWF tip treated with vWbp vs ClfA+	3	6	1	0	0
vWF tip treated with vWbp vs ClfA+	3	7	1	0	0
vWF tip treated with vWbp vs ClfA+	3	7	2	0	0
vWF tip treated with vWbp vs ClfA+	3	7	3	0	0
vWF tip treated with vWbp vs ClfA+	3	7	4	0	0
vWF tip treated with vWbp vs ClfA+	3	7	5	0	0
vWF tip treated with vWbp vs ClfA+	3	7	6	0	0
vWF tip treated with vWbp vs ClfA+	3	7	7	0	0
vWF tip treated with vWbp vs ClfA+	3	7	8	0	0
vWF tip treated with vWbp vs ClfA+	3	7	9	0	0
vWF tip treated with vWbp vs ClfA+	3	7	10	0	0
vWF tip treated with vWbp vs ClfA+	3	7	11	1941.71	355.234
vWF tip treated with vWbp vs ClfA+	3	7	12	1841.27	386.703
vWF tip treated with vWbp vs ClfA+	3	7	13	1949.33	405.542
vWF tip treated with vWbp vs ClfA+	3	7	14	0	0
vWF tip treated with vWbp vs ClfA+	3	7	15	1763.65	424.019
vWF tip treated with vWbp vs ClfA+	3	7	16	1924.7	446.453
vWF tip treated with vWbp vs ClfA+	3	8	16	0	0
vWF tip treated with vWbp vs ClfA+	3	8	15	1943.81	447.322
vWF tip treated with vWbp vs ClfA+	3	8	14	1942.5	420.472
vWF tip treated with vWbp vs ClfA+	3	8	13	1872.37	394.825
vWF tip treated with vWbp vs ClfA+	3	8	12	3411.37	397.337
vWF tip treated with vWbp vs ClfA+	3	8	11	3781.45	405.853
vWF tip treated with vWbp vs ClfA+	3	8	10	1944.81	376.793
vWF tip treated with vWbp vs ClfA+	3	8	9	0	0
vWF tip treated with vWbp vs ClfA+	3	8	8	0	0
vWF tip treated with vWbp vs ClfA+	3	8	7	0	0
vWF tip treated with vWbp vs ClfA+	3	8	6	0	0
vWF tip treated with vWbp vs ClfA+	3	8	5	0	0
vWF tip treated with vWbp vs ClfA+	3	8	4	0	0
vWF tip treated with vWbp vs ClfA+	3	8	3	0	0
vWF tip treated with vWbp vs ClfA+	3	8	2	0	0
vWF tip treated with vWbp vs ClfA+	3	8	1	0	0
vWF tip treated with vWbp vs ClfA+	3	9	1	0	0
vWF tip treated with vWbp vs ClfA+	3	9	2	0	0
vWF tip treated with vWbp vs ClfA+	3	9	3	0	0
vWF tip treated with vWbp vs ClfA+	3	9	4	0	0
vWF tip treated with vWbp vs ClfA+	3	9	5	0	0
vWF tip treated with vWbp vs ClfA+	3	9	6	0	0
vWF tip treated with vWbp vs ClfA+	3	9	7	0	0
vWF tip treated with vWbp vs ClfA+	3	9	8	1877.68	355.686
vWF tip treated with vWbp vs ClfA+	3	9	9	0	0
vWF tip treated with vWbp vs ClfA+	3	9	10	1875.77	365.374
vWF tip treated with vWbp vs ClfA+	3	9	11	0	0
vWF tip treated with vWbp vs ClfA+	3	9	12	1968	510.176
vWF tip treated with vWbp vs ClfA+	3	9	13	2003.49	425.34
vWF tip treated with vWbp vs ClfA+	3	9	14	1930.46	439.664
vWF tip treated with vWbp vs ClfA+	3	9	15	0	0
vWF tip treated with vWbp vs ClfA+	3	9	16	1930.53	454.888
vWF tip treated with vWbp vs ClfA+	3	10	16	2016.52	444.255
vWF tip treated with vWbp vs ClfA+	3	10	15	1931.84	443.761
vWF tip treated with vWbp vs ClfA+	3	10	14	0	0
vWF tip treated with vWbp vs ClfA+	3	10	13	1918.07	335.333
vWF tip treated with vWbp vs ClfA+	3	10	12	0	0
vWF tip treated with vWbp vs ClfA+	3	10	11	1832.42	341.021
vWF tip treated with vWbp vs ClfA+	3	10	10	0	0
vWF tip treated with vWbp vs ClfA+	3	10	9	1319.2	301.389
vWF tip treated with vWbp vs ClfA+	3	10	8	0	0
vWF tip treated with vWbp vs ClfA+	3	10	7	0	0
vWF tip treated with vWbp vs ClfA+	3	10	6	0	0
vWF tip treated with vWbp vs ClfA+	3	10	5	0	0
vWF tip treated with vWbp vs ClfA+	3	10	4	0	0
vWF tip treated with vWbp vs ClfA+	3	10	3	0	0
vWF tip treated with vWbp vs ClfA+	3	10	2	0	0
vWF tip treated with vWbp vs ClfA+	3	10	1	0	0
vWF tip treated with vWbp vs ClfA+	3	11	1	0	0
vWF tip treated with vWbp vs ClfA+	3	11	2	0	0
vWF tip treated with vWbp vs ClfA+	3	11	3	0	0
vWF tip treated with vWbp vs ClfA+	3	11	4	0	0
vWF tip treated with vWbp vs ClfA+	3	11	5	0	0
vWF tip treated with vWbp vs ClfA+	3	11	6	0	0
vWF tip treated with vWbp vs ClfA+	3	11	7	0	0
vWF tip treated with vWbp vs ClfA+	3	11	8	0	0
vWF tip treated with vWbp vs ClfA+	3	11	9	0	0
vWF tip treated with vWbp vs ClfA+	3	11	10	0	0
vWF tip treated with vWbp vs ClfA+	3	11	11	0	0
vWF tip treated with vWbp vs ClfA+	3	11	12	0	0
vWF tip treated with vWbp vs ClfA+	3	11	13	0	0
vWF tip treated with vWbp vs ClfA+	3	11	14	0	0
vWF tip treated with vWbp vs ClfA+	3	11	15	0	0
vWF tip treated with vWbp vs ClfA+	3	11	16	0	0
vWF tip treated with vWbp vs ClfA+	3	12	16	0	0
vWF tip treated with vWbp vs ClfA+	3	12	15	0	0
vWF tip treated with vWbp vs ClfA+	3	12	14	0	0
vWF tip treated with vWbp vs ClfA+	3	12	13	0	0
vWF tip treated with vWbp vs ClfA+	3	12	12	0	0
vWF tip treated with vWbp vs ClfA+	3	12	11	0	0
vWF tip treated with vWbp vs ClfA+	3	12	10	0	0
vWF tip treated with vWbp vs ClfA+	3	12	9	0	0
vWF tip treated with vWbp vs ClfA+	3	12	8	0	0
vWF tip treated with vWbp vs ClfA+	3	12	7	0	0
vWF tip treated with vWbp vs ClfA+	3	12	6	0	0
vWF tip treated with vWbp vs ClfA+	3	12	5	0	0
vWF tip treated with vWbp vs ClfA+	3	12	4	0	0
vWF tip treated with vWbp vs ClfA+	3	12	3	0	0
vWF tip treated with vWbp vs ClfA+	3	12	2	0	0
vWF tip treated with vWbp vs ClfA+	3	12	1	0	0
vWF tip treated with vWbp vs ClfA+	3	13	1	0	0
vWF tip treated with vWbp vs ClfA+	3	13	2	0	0
vWF tip treated with vWbp vs ClfA+	3	13	3	0	0
vWF tip treated with vWbp vs ClfA+	3	13	4	0	0
vWF tip treated with vWbp vs ClfA+	3	13	5	0	0
vWF tip treated with vWbp vs ClfA+	3	13	6	0	0
vWF tip treated with vWbp vs ClfA+	3	13	7	0	0
vWF tip treated with vWbp vs ClfA+	3	13	8	0	0
vWF tip treated with vWbp vs ClfA+	3	13	9	1728.05	368.75
vWF tip treated with vWbp vs ClfA+	3	13	10	0	0
vWF tip treated with vWbp vs ClfA+	3	13	11	1951.14	381.524
vWF tip treated with vWbp vs ClfA+	3	13	12	0	0
vWF tip treated with vWbp vs ClfA+	3	13	13	0	0
vWF tip treated with vWbp vs ClfA+	3	13	14	0	0
vWF tip treated with vWbp vs ClfA+	3	13	15	0	0
vWF tip treated with vWbp vs ClfA+	3	13	16	0	0
vWF tip treated with vWbp vs ClfA+	3	14	16	0	0
vWF tip treated with vWbp vs ClfA+	3	14	15	1972.26	416.854
vWF tip treated with vWbp vs ClfA+	3	14	14	1920.57	430.771
vWF tip treated with vWbp vs ClfA+	3	14	13	1904.12	416.787
vWF tip treated with vWbp vs ClfA+	3	14	12	1927.95	416.816
vWF tip treated with vWbp vs ClfA+	3	14	11	2000.03	407.25
vWF tip treated with vWbp vs ClfA+	3	14	10	0	0
vWF tip treated with vWbp vs ClfA+	3	14	9	1973.29	384.503
vWF tip treated with vWbp vs ClfA+	3	14	8	1893.65	315.62
vWF tip treated with vWbp vs ClfA+	3	14	7	0	0
vWF tip treated with vWbp vs ClfA+	3	14	6	1862.65	315.438
vWF tip treated with vWbp vs ClfA+	3	14	5	0	0
vWF tip treated with vWbp vs ClfA+	3	14	4	0	0
vWF tip treated with vWbp vs ClfA+	3	14	3	0	0
vWF tip treated with vWbp vs ClfA+	3	14	2	0	0
vWF tip treated with vWbp vs ClfA+	3	14	1	0	0
vWF tip treated with vWbp vs ClfA+	3	15	1	0	0
vWF tip treated with vWbp vs ClfA+	3	15	2	0	0
vWF tip treated with vWbp vs ClfA+	3	15	3	1874.79	335.921
vWF tip treated with vWbp vs ClfA+	3	15	4	1777.19	291.091
vWF tip treated with vWbp vs ClfA+	3	15	5	1806.58	354.845
vWF tip treated with vWbp vs ClfA+	3	15	6	0	0
vWF tip treated with vWbp vs ClfA+	3	15	7	0	0
vWF tip treated with vWbp vs ClfA+	3	15	8	1970.52	383.539
vWF tip treated with vWbp vs ClfA+	3	15	9	1830.69	382.259
vWF tip treated with vWbp vs ClfA+	3	15	10	1667.63	387.281
vWF tip treated with vWbp vs ClfA+	3	15	11	1869.16	351.598
vWF tip treated with vWbp vs ClfA+	3	15	12	0	0
vWF tip treated with vWbp vs ClfA+	3	15	13	0	0
vWF tip treated with vWbp vs ClfA+	3	15	14	0	0
vWF tip treated with vWbp vs ClfA+	3	15	15	0	0
vWF tip treated with vWbp vs ClfA+	3	15	16	0	0
vWF tip treated with vWbp vs ClfA+	3	16	16	0	0
vWF tip treated with vWbp vs ClfA+	3	16	15	0	0
vWF tip treated with vWbp vs ClfA+	3	16	14	169.127	181.062
vWF tip treated with vWbp vs ClfA+	3	16	13	0	0
vWF tip treated with vWbp vs ClfA+	3	16	12	0	0
vWF tip treated with vWbp vs ClfA+	3	16	11	0	0
vWF tip treated with vWbp vs ClfA+	3	16	10	1958.23	394.01
vWF tip treated with vWbp vs ClfA+	3	16	9	0	0
vWF tip treated with vWbp vs ClfA+	3	16	8	1840.36	405.774
vWF tip treated with vWbp vs ClfA+	3	16	7	0	0
vWF tip treated with vWbp vs ClfA+	3	16	6	1283.01	269.625
vWF tip treated with vWbp vs ClfA+	3	16	5	1843.08	271.91
vWF tip treated with vWbp vs ClfA+	3	16	4	0	0
vWF tip treated with vWbp vs ClfA+	3	16	3	0	0
vWF tip treated with vWbp vs ClfA+	3	16	2	0	0
vWF tip treated with vWbp vs ClfA+	3	16	1	0	0
vWF tip treated with vWbp vs ClfA+	4	1	1	0	0
vWF tip treated with vWbp vs ClfA+	4	1	2	1732.7	383.115
vWF tip treated with vWbp vs ClfA+	4	1	3	1712.83	470.004
vWF tip treated with vWbp vs ClfA+	4	1	4	1775.49	367.522
vWF tip treated with vWbp vs ClfA+	4	1	5	0	0
vWF tip treated with vWbp vs ClfA+	4	1	6	1792	384.16
vWF tip treated with vWbp vs ClfA+	4	1	7	1670.25	298.212
vWF tip treated with vWbp vs ClfA+	4	1	8	1781.23	399.377
vWF tip treated with vWbp vs ClfA+	4	1	9	1809.27	491.583
vWF tip treated with vWbp vs ClfA+	4	1	10	0	0
vWF tip treated with vWbp vs ClfA+	4	1	11	0	0
vWF tip treated with vWbp vs ClfA+	4	1	12	1702.44	404.618
vWF tip treated with vWbp vs ClfA+	4	1	13	1909.07	386.619
vWF tip treated with vWbp vs ClfA+	4	1	14	1888.44	411.896
vWF tip treated with vWbp vs ClfA+	4	1	15	0	0
vWF tip treated with vWbp vs ClfA+	4	1	16	1920.22	681.196
vWF tip treated with vWbp vs ClfA+	4	2	16	3123.39	596.641
vWF tip treated with vWbp vs ClfA+	4	2	15	1860.61	589.693
vWF tip treated with vWbp vs ClfA+	4	2	14	1786.27	585.257
vWF tip treated with vWbp vs ClfA+	4	2	13	1860.54	513.419
vWF tip treated with vWbp vs ClfA+	4	2	12	1789.62	512.371
vWF tip treated with vWbp vs ClfA+	4	2	11	1863.11	500.905
vWF tip treated with vWbp vs ClfA+	4	2	10	1838.88	491.128
vWF tip treated with vWbp vs ClfA+	4	2	9	1560.6	296.258
vWF tip treated with vWbp vs ClfA+	4	2	8	1674.56	305.324
vWF tip treated with vWbp vs ClfA+	4	2	7	0	0
vWF tip treated with vWbp vs ClfA+	4	2	6	1833.78	406.761
vWF tip treated with vWbp vs ClfA+	4	2	5	0	0
vWF tip treated with vWbp vs ClfA+	4	2	4	0	0
vWF tip treated with vWbp vs ClfA+	4	2	3	0	0
vWF tip treated with vWbp vs ClfA+	4	2	2	1779.66	412.907
vWF tip treated with vWbp vs ClfA+	4	2	1	0	0
vWF tip treated with vWbp vs ClfA+	4	3	1	0	0
vWF tip treated with vWbp vs ClfA+	4	3	2	1890.94	652.659
vWF tip treated with vWbp vs ClfA+	4	3	3	0	0
vWF tip treated with vWbp vs ClfA+	4	3	4	0	0
vWF tip treated with vWbp vs ClfA+	4	3	5	0	0
vWF tip treated with vWbp vs ClfA+	4	3	6	1802.72	393.156
vWF tip treated with vWbp vs ClfA+	4	3	7	1847.53	460.161
vWF tip treated with vWbp vs ClfA+	4	3	8	0	0
vWF tip treated with vWbp vs ClfA+	4	3	9	1966.47	517.723
vWF tip treated with vWbp vs ClfA+	4	3	10	0	0
vWF tip treated with vWbp vs ClfA+	4	3	11	1860.51	523.731
vWF tip treated with vWbp vs ClfA+	4	3	12	1903.02	598.617
vWF tip treated with vWbp vs ClfA+	4	3	13	1422.2	194.612
vWF tip treated with vWbp vs ClfA+	4	3	14	0	0
vWF tip treated with vWbp vs ClfA+	4	3	15	1925.47	649.436
vWF tip treated with vWbp vs ClfA+	4	3	16	1523.3	509.995
vWF tip treated with vWbp vs ClfA+	4	4	16	1877.37	667.601
vWF tip treated with vWbp vs ClfA+	4	4	15	1993.55	777.572
vWF tip treated with vWbp vs ClfA+	4	4	14	1925.3	656.117
vWF tip treated with vWbp vs ClfA+	4	4	13	1822.71	577.534
vWF tip treated with vWbp vs ClfA+	4	4	12	1631.59	661.097
vWF tip treated with vWbp vs ClfA+	4	4	11	0	0
vWF tip treated with vWbp vs ClfA+	4	4	10	1635.82	372.798
vWF tip treated with vWbp vs ClfA+	4	4	9	1777.92	428.927
vWF tip treated with vWbp vs ClfA+	4	4	8	0	0
vWF tip treated with vWbp vs ClfA+	4	4	7	0	0
vWF tip treated with vWbp vs ClfA+	4	4	6	0	0
vWF tip treated with vWbp vs ClfA+	4	4	5	1837.55	369.384
vWF tip treated with vWbp vs ClfA+	4	4	4	0	0
vWF tip treated with vWbp vs ClfA+	4	4	3	0	0
vWF tip treated with vWbp vs ClfA+	4	4	2	0	0
vWF tip treated with vWbp vs ClfA+	4	4	1	1709.61	354.332
vWF tip treated with vWbp vs ClfA+	4	5	1	1793.43	424.785
vWF tip treated with vWbp vs ClfA+	4	5	2	1716.7	428.103
vWF tip treated with vWbp vs ClfA+	4	5	3	1768.35	506.262
vWF tip treated with vWbp vs ClfA+	4	5	4	1724.93	461.168
vWF tip treated with vWbp vs ClfA+	4	5	5	3023.83	460.338
vWF tip treated with vWbp vs ClfA+	4	5	6	1717.83	502.938
vWF tip treated with vWbp vs ClfA+	4	5	7	1782.49	418.856
vWF tip treated with vWbp vs ClfA+	4	5	8	1487.38	299.492
vWF tip treated with vWbp vs ClfA+	4	5	9	0	0
vWF tip treated with vWbp vs ClfA+	4	5	10	1273.97	194.922
vWF tip treated with vWbp vs ClfA+	4	5	11	1480.67	587.787
vWF tip treated with vWbp vs ClfA+	4	5	12	0	0
vWF tip treated with vWbp vs ClfA+	4	5	13	0	0
vWF tip treated with vWbp vs ClfA+	4	5	14	1866.33	796.142
vWF tip treated with vWbp vs ClfA+	4	5	15	1928.06	857.565
vWF tip treated with vWbp vs ClfA+	4	5	16	0	0
vWF tip treated with vWbp vs ClfA+	4	6	16	0	0
vWF tip treated with vWbp vs ClfA+	4	6	15	1902.26	849.122
vWF tip treated with vWbp vs ClfA+	4	6	14	1976.86	770.141
vWF tip treated with vWbp vs ClfA+	4	6	13	1780.78	841.152
vWF tip treated with vWbp vs ClfA+	4	6	12	1859.48	731.107
vWF tip treated with vWbp vs ClfA+	4	6	11	1871.04	840.41
vWF tip treated with vWbp vs ClfA+	4	6	10	1855.5	734.152
vWF tip treated with vWbp vs ClfA+	4	6	9	1823.73	577.373
vWF tip treated with vWbp vs ClfA+	4	6	8	1949.25	835.351
vWF tip treated with vWbp vs ClfA+	4	6	7	1552.5	796.233
vWF tip treated with vWbp vs ClfA+	4	6	6	0	0
vWF tip treated with vWbp vs ClfA+	4	6	5	0	0
vWF tip treated with vWbp vs ClfA+	4	6	4	0	0
vWF tip treated with vWbp vs ClfA+	4	6	3	0	0
vWF tip treated with vWbp vs ClfA+	4	6	2	3348.71	474.806
vWF tip treated with vWbp vs ClfA+	4	6	1	1830.47	435.602
vWF tip treated with vWbp vs ClfA+	4	7	1	0	0
vWF tip treated with vWbp vs ClfA+	4	7	2	1895.29	458.87
vWF tip treated with vWbp vs ClfA+	4	7	3	1777.42	444.377
vWF tip treated with vWbp vs ClfA+	4	7	4	0	0
vWF tip treated with vWbp vs ClfA+	4	7	5	1839.86	754.918
vWF tip treated with vWbp vs ClfA+	4	7	6	0	0
vWF tip treated with vWbp vs ClfA+	4	7	7	1773.27	460.16
vWF tip treated with vWbp vs ClfA+	4	7	8	1830.71	759.991
vWF tip treated with vWbp vs ClfA+	4	7	9	1897.84	790.361
vWF tip treated with vWbp vs ClfA+	4	7	10	1649.63	418.157
vWF tip treated with vWbp vs ClfA+	4	7	11	0	0
vWF tip treated with vWbp vs ClfA+	4	7	12	1688.21	437.766
vWF tip treated with vWbp vs ClfA+	4	7	13	0	0
vWF tip treated with vWbp vs ClfA+	4	7	14	0	0
vWF tip treated with vWbp vs ClfA+	4	7	15	0	0
vWF tip treated with vWbp vs ClfA+	4	7	16	0	0
vWF tip treated with vWbp vs ClfA+	4	8	16	1930.5	880.472
vWF tip treated with vWbp vs ClfA+	4	8	15	0	0
vWF tip treated with vWbp vs ClfA+	4	8	14	1971.95	702.801
vWF tip treated with vWbp vs ClfA+	4	8	13	1951.77	816.521
vWF tip treated with vWbp vs ClfA+	4	8	12	0	0
vWF tip treated with vWbp vs ClfA+	4	8	11	1936.17	791.144
vWF tip treated with vWbp vs ClfA+	4	8	10	0	0
vWF tip treated with vWbp vs ClfA+	4	8	9	1719.13	473.005
vWF tip treated with vWbp vs ClfA+	4	8	8	1817.53	751.96
vWF tip treated with vWbp vs ClfA+	4	8	7	1728.8	728.395
vWF tip treated with vWbp vs ClfA+	4	8	6	1704.64	731.594
vWF tip treated with vWbp vs ClfA+	4	8	5	0	0
vWF tip treated with vWbp vs ClfA+	4	8	4	0	0
vWF tip treated with vWbp vs ClfA+	4	8	3	1785.04	619.814
vWF tip treated with vWbp vs ClfA+	4	8	2	0	0
vWF tip treated with vWbp vs ClfA+	4	8	1	1793.91	719.104
vWF tip treated with vWbp vs ClfA+	4	9	1	1879.37	722.429
vWF tip treated with vWbp vs ClfA+	4	9	2	1487.44	502.323
vWF tip treated with vWbp vs ClfA+	4	9	3	1708.87	625.18
vWF tip treated with vWbp vs ClfA+	4	9	4	1826.85	632.077
vWF tip treated with vWbp vs ClfA+	4	9	5	1667.85	725.064
vWF tip treated with vWbp vs ClfA+	4	9	6	1784.5	708.843
vWF tip treated with vWbp vs ClfA+	4	9	7	1851.76	633.799
vWF tip treated with vWbp vs ClfA+	4	9	8	0	0
vWF tip treated with vWbp vs ClfA+	4	9	9	1762.86	606.429
vWF tip treated with vWbp vs ClfA+	4	9	10	0	0
vWF tip treated with vWbp vs ClfA+	4	9	11	0	0
vWF tip treated with vWbp vs ClfA+	4	9	12	0	0
vWF tip treated with vWbp vs ClfA+	4	9	13	81.5474	212.802
vWF tip treated with vWbp vs ClfA+	4	9	14	0	0
vWF tip treated with vWbp vs ClfA+	4	9	15	0	0
vWF tip treated with vWbp vs ClfA+	4	9	16	0	0
vWF tip treated with vWbp vs ClfA+	4	10	16	0	0
vWF tip treated with vWbp vs ClfA+	4	10	15	0	0
vWF tip treated with vWbp vs ClfA+	4	10	14	0	0
vWF tip treated with vWbp vs ClfA+	4	10	13	0	0
vWF tip treated with vWbp vs ClfA+	4	10	12	0	0
vWF tip treated with vWbp vs ClfA+	4	10	11	0	0
vWF tip treated with vWbp vs ClfA+	4	10	10	1920.28	732.365
vWF tip treated with vWbp vs ClfA+	4	10	9	1876.79	805.886
vWF tip treated with vWbp vs ClfA+	4	10	8	0	0
vWF tip treated with vWbp vs ClfA+	4	10	7	1862.35	732.301
vWF tip treated with vWbp vs ClfA+	4	10	6	1880.46	822.847
vWF tip treated with vWbp vs ClfA+	4	10	5	0	0
vWF tip treated with vWbp vs ClfA+	4	10	4	3314.92	478.303
vWF tip treated with vWbp vs ClfA+	4	10	3	1889.12	894.133
vWF tip treated with vWbp vs ClfA+	4	10	2	0	0
vWF tip treated with vWbp vs ClfA+	4	10	1	0	0
vWF tip treated with vWbp vs ClfA+	4	11	1	1900.39	856.42
vWF tip treated with vWbp vs ClfA+	4	11	2	1820.05	792.015
vWF tip treated with vWbp vs ClfA+	4	11	3	0	0
vWF tip treated with vWbp vs ClfA+	4	11	4	1914.32	642.638
vWF tip treated with vWbp vs ClfA+	4	11	5	0	0
vWF tip treated with vWbp vs ClfA+	4	11	6	1787.65	659.077
vWF tip treated with vWbp vs ClfA+	4	11	7	1780.45	821.977
vWF tip treated with vWbp vs ClfA+	4	11	8	0	0
vWF tip treated with vWbp vs ClfA+	4	11	9	1866.6	820.061
vWF tip treated with vWbp vs ClfA+	4	11	10	1830.45	897.624
vWF tip treated with vWbp vs ClfA+	4	11	11	1913.23	802.83
vWF tip treated with vWbp vs ClfA+	4	11	12	0	0
vWF tip treated with vWbp vs ClfA+	4	11	13	1431.96	424.442
vWF tip treated with vWbp vs ClfA+	4	11	14	1571.06	379.347
vWF tip treated with vWbp vs ClfA+	4	11	15	0	0
vWF tip treated with vWbp vs ClfA+	4	11	16	0	0
vWF tip treated with vWbp vs ClfA+	4	12	16	0	0
vWF tip treated with vWbp vs ClfA+	4	12	15	0	0
vWF tip treated with vWbp vs ClfA+	4	12	14	0	0
vWF tip treated with vWbp vs ClfA+	4	12	13	0	0
vWF tip treated with vWbp vs ClfA+	4	12	12	0	0
vWF tip treated with vWbp vs ClfA+	4	12	11	0	0
vWF tip treated with vWbp vs ClfA+	4	12	10	1895.81	817.454
vWF tip treated with vWbp vs ClfA+	4	12	9	616.122	492.043
vWF tip treated with vWbp vs ClfA+	4	12	8	2024.5	922.482
vWF tip treated with vWbp vs ClfA+	4	12	7	1957.33	841.423
vWF tip treated with vWbp vs ClfA+	4	12	6	0	0
vWF tip treated with vWbp vs ClfA+	4	12	5	0	0
vWF tip treated with vWbp vs ClfA+	4	12	4	0	0
vWF tip treated with vWbp vs ClfA+	4	12	3	3396.58	514.568
vWF tip treated with vWbp vs ClfA+	4	12	2	1830.99	429.669
vWF tip treated with vWbp vs ClfA+	4	12	1	1450.57	496.357
vWF tip treated with vWbp vs ClfA+	4	13	1	1803.04	904.173
vWF tip treated with vWbp vs ClfA+	4	13	2	3371.15	539.695
vWF tip treated with vWbp vs ClfA+	4	13	3	1737.15	540.338
vWF tip treated with vWbp vs ClfA+	4	13	4	0	0
vWF tip treated with vWbp vs ClfA+	4	13	5	1750.02	538.204
vWF tip treated with vWbp vs ClfA+	4	13	6	1927.11	841.314
vWF tip treated with vWbp vs ClfA+	4	13	7	1741.09	904.538
vWF tip treated with vWbp vs ClfA+	4	13	8	0	0
vWF tip treated with vWbp vs ClfA+	4	13	9	0	0
vWF tip treated with vWbp vs ClfA+	4	13	10	0	0
vWF tip treated with vWbp vs ClfA+	4	13	11	0	0
vWF tip treated with vWbp vs ClfA+	4	13	12	0	0
vWF tip treated with vWbp vs ClfA+	4	13	13	0	0
vWF tip treated with vWbp vs ClfA+	4	13	14	0	0
vWF tip treated with vWbp vs ClfA+	4	13	15	1949.7	662.692
vWF tip treated with vWbp vs ClfA+	4	13	16	0	0
vWF tip treated with vWbp vs ClfA+	4	14	16	122.733	200.092
vWF tip treated with vWbp vs ClfA+	4	14	15	0	0
vWF tip treated with vWbp vs ClfA+	4	14	14	0	0
vWF tip treated with vWbp vs ClfA+	4	14	13	0	0
vWF tip treated with vWbp vs ClfA+	4	14	12	0	0
vWF tip treated with vWbp vs ClfA+	4	14	11	0	0
vWF tip treated with vWbp vs ClfA+	4	14	10	0	0
vWF tip treated with vWbp vs ClfA+	4	14	9	1385.01	371.109
vWF tip treated with vWbp vs ClfA+	4	14	8	1480.63	397.064
vWF tip treated with vWbp vs ClfA+	4	14	7	0	0
vWF tip treated with vWbp vs ClfA+	4	14	6	1644.16	512.317
vWF tip treated with vWbp vs ClfA+	4	14	5	1809.37	754.731
vWF tip treated with vWbp vs ClfA+	4	14	4	1945.37	858.261
vWF tip treated with vWbp vs ClfA+	4	14	3	1899.1	845.774
vWF tip treated with vWbp vs ClfA+	4	14	2	1930.32	934.862
vWF tip treated with vWbp vs ClfA+	4	14	1	1818.96	845.64
vWF tip treated with vWbp vs ClfA+	4	15	1	1919.72	962.933
vWF tip treated with vWbp vs ClfA+	4	15	2	1701.15	873.08
vWF tip treated with vWbp vs ClfA+	4	15	3	1821.18	936.135
vWF tip treated with vWbp vs ClfA+	4	15	4	1770.6	948.811
vWF tip treated with vWbp vs ClfA+	4	15	5	0	0
vWF tip treated with vWbp vs ClfA+	4	15	6	1668.04	396.562
vWF tip treated with vWbp vs ClfA+	4	15	7	0	0
vWF tip treated with vWbp vs ClfA+	4	15	8	1457.52	404.308
vWF tip treated with vWbp vs ClfA+	4	15	9	1547.72	407.97
vWF tip treated with vWbp vs ClfA+	4	15	10	0	0
vWF tip treated with vWbp vs ClfA+	4	15	11	0	0
vWF tip treated with vWbp vs ClfA+	4	15	12	1502.45	393.591
vWF tip treated with vWbp vs ClfA+	4	15	13	0	0
vWF tip treated with vWbp vs ClfA+	4	15	14	0	0
vWF tip treated with vWbp vs ClfA+	4	15	15	2047.05	404.008
vWF tip treated with vWbp vs ClfA+	4	15	16	0	0
vWF tip treated with vWbp vs ClfA+	4	16	16	1994.55	441.038
vWF tip treated with vWbp vs ClfA+	4	16	15	0	0
vWF tip treated with vWbp vs ClfA+	4	16	14	1860.02	808.58
vWF tip treated with vWbp vs ClfA+	4	16	13	0	0
vWF tip treated with vWbp vs ClfA+	4	16	12	0	0
vWF tip treated with vWbp vs ClfA+	4	16	11	0	0
vWF tip treated with vWbp vs ClfA+	4	16	10	0	0
vWF tip treated with vWbp vs ClfA+	4	16	9	0	0
vWF tip treated with vWbp vs ClfA+	4	16	8	0	0
vWF tip treated with vWbp vs ClfA+	4	16	7	0	0
vWF tip treated with vWbp vs ClfA+	4	16	6	1948.24	905.569
vWF tip treated with vWbp vs ClfA+	4	16	5	1957.74	901.95
vWF tip treated with vWbp vs ClfA+	4	16	4	0	0
vWF tip treated with vWbp vs ClfA+	4	16	3	1905.22	915.649
vWF tip treated with vWbp vs ClfA+	4	16	2	1902.58	913.277
vWF tip treated with vWbp vs ClfA+	4	16	1	1939.34	865.496
vWF tip treated with vWbp vs ClfA+	5	1	1	1895.88	459.008
vWF tip treated with vWbp vs ClfA+	5	1	2	0	0
vWF tip treated with vWbp vs ClfA+	5	1	3	0	0
vWF tip treated with vWbp vs ClfA+	5	1	4	0	0
vWF tip treated with vWbp vs ClfA+	5	1	5	0	0
vWF tip treated with vWbp vs ClfA+	5	1	6	0	0
vWF tip treated with vWbp vs ClfA+	5	1	7	0	0
vWF tip treated with vWbp vs ClfA+	5	1	8	0	0
vWF tip treated with vWbp vs ClfA+	5	1	9	0	0
vWF tip treated with vWbp vs ClfA+	5	1	10	0	0
vWF tip treated with vWbp vs ClfA+	5	1	11	0	0
vWF tip treated with vWbp vs ClfA+	5	1	12	0	0
vWF tip treated with vWbp vs ClfA+	5	1	13	0	0
vWF tip treated with vWbp vs ClfA+	5	1	14	0	0
vWF tip treated with vWbp vs ClfA+	5	1	15	0	0
vWF tip treated with vWbp vs ClfA+	5	1	16	0	0
vWF tip treated with vWbp vs ClfA+	5	2	16	0	0
vWF tip treated with vWbp vs ClfA+	5	2	15	0	0
vWF tip treated with vWbp vs ClfA+	5	2	14	0	0
vWF tip treated with vWbp vs ClfA+	5	2	13	0	0
vWF tip treated with vWbp vs ClfA+	5	2	12	0	0
vWF tip treated with vWbp vs ClfA+	5	2	11	0	0
vWF tip treated with vWbp vs ClfA+	5	2	10	0	0
vWF tip treated with vWbp vs ClfA+	5	2	9	0	0
vWF tip treated with vWbp vs ClfA+	5	2	8	0	0
vWF tip treated with vWbp vs ClfA+	5	2	7	0	0
vWF tip treated with vWbp vs ClfA+	5	2	6	0	0
vWF tip treated with vWbp vs ClfA+	5	2	5	0	0
vWF tip treated with vWbp vs ClfA+	5	2	4	0	0
vWF tip treated with vWbp vs ClfA+	5	2	3	0	0
vWF tip treated with vWbp vs ClfA+	5	2	2	0	0
vWF tip treated with vWbp vs ClfA+	5	2	1	1854.29	406.276
vWF tip treated with vWbp vs ClfA+	5	3	1	0	0
vWF tip treated with vWbp vs ClfA+	5	3	2	1953.94	352.758
vWF tip treated with vWbp vs ClfA+	5	3	3	0	0
vWF tip treated with vWbp vs ClfA+	5	3	4	0	0
vWF tip treated with vWbp vs ClfA+	5	3	5	0	0
vWF tip treated with vWbp vs ClfA+	5	3	6	0	0
vWF tip treated with vWbp vs ClfA+	5	3	7	0	0
vWF tip treated with vWbp vs ClfA+	5	3	8	0	0
vWF tip treated with vWbp vs ClfA+	5	3	9	0	0
vWF tip treated with vWbp vs ClfA+	5	3	10	0	0
vWF tip treated with vWbp vs ClfA+	5	3	11	0	0
vWF tip treated with vWbp vs ClfA+	5	3	12	0	0
vWF tip treated with vWbp vs ClfA+	5	3	13	0	0
vWF tip treated with vWbp vs ClfA+	5	3	14	0	0
vWF tip treated with vWbp vs ClfA+	5	3	15	0	0
vWF tip treated with vWbp vs ClfA+	5	3	16	0	0
vWF tip treated with vWbp vs ClfA+	5	4	16	0	0
vWF tip treated with vWbp vs ClfA+	5	4	15	0	0
vWF tip treated with vWbp vs ClfA+	5	4	14	0	0
vWF tip treated with vWbp vs ClfA+	5	4	13	0	0
vWF tip treated with vWbp vs ClfA+	5	4	12	0	0
vWF tip treated with vWbp vs ClfA+	5	4	11	0	0
vWF tip treated with vWbp vs ClfA+	5	4	10	0	0
vWF tip treated with vWbp vs ClfA+	5	4	9	0	0
vWF tip treated with vWbp vs ClfA+	5	4	8	0	0
vWF tip treated with vWbp vs ClfA+	5	4	7	0	0
vWF tip treated with vWbp vs ClfA+	5	4	6	0	0
vWF tip treated with vWbp vs ClfA+	5	4	5	0	0
vWF tip treated with vWbp vs ClfA+	5	4	4	1923.31	521.468
vWF tip treated with vWbp vs ClfA+	5	4	3	1951.49	413.366
vWF tip treated with vWbp vs ClfA+	5	4	2	0	0
vWF tip treated with vWbp vs ClfA+	5	4	1	0	0
vWF tip treated with vWbp vs ClfA+	5	5	1	0	0
vWF tip treated with vWbp vs ClfA+	5	5	2	0	0
vWF tip treated with vWbp vs ClfA+	5	5	3	0	0
vWF tip treated with vWbp vs ClfA+	5	5	4	0	0
vWF tip treated with vWbp vs ClfA+	5	5	5	0	0
vWF tip treated with vWbp vs ClfA+	5	5	6	0	0
vWF tip treated with vWbp vs ClfA+	5	5	7	0	0
vWF tip treated with vWbp vs ClfA+	5	5	8	0	0
vWF tip treated with vWbp vs ClfA+	5	5	9	0	0
vWF tip treated with vWbp vs ClfA+	5	5	10	0	0
vWF tip treated with vWbp vs ClfA+	5	5	11	0	0
vWF tip treated with vWbp vs ClfA+	5	5	12	0	0
vWF tip treated with vWbp vs ClfA+	5	5	13	0	0
vWF tip treated with vWbp vs ClfA+	5	5	14	0	0
vWF tip treated with vWbp vs ClfA+	5	5	15	0	0
vWF tip treated with vWbp vs ClfA+	5	5	16	0	0
vWF tip treated with vWbp vs ClfA+	5	6	16	0	0
vWF tip treated with vWbp vs ClfA+	5	6	15	0	0
vWF tip treated with vWbp vs ClfA+	5	6	14	0	0
vWF tip treated with vWbp vs ClfA+	5	6	13	0	0
vWF tip treated with vWbp vs ClfA+	5	6	12	0	0
vWF tip treated with vWbp vs ClfA+	5	6	11	0	0
vWF tip treated with vWbp vs ClfA+	5	6	10	0	0
vWF tip treated with vWbp vs ClfA+	5	6	9	0	0
vWF tip treated with vWbp vs ClfA+	5	6	8	0	0
vWF tip treated with vWbp vs ClfA+	5	6	7	0	0
vWF tip treated with vWbp vs ClfA+	5	6	6	0	0
vWF tip treated with vWbp vs ClfA+	5	6	5	0	0
vWF tip treated with vWbp vs ClfA+	5	6	4	0	0
vWF tip treated with vWbp vs ClfA+	5	6	3	0	0
vWF tip treated with vWbp vs ClfA+	5	6	2	0	0
vWF tip treated with vWbp vs ClfA+	5	6	1	0	0
vWF tip treated with vWbp vs ClfA+	5	7	1	0	0
vWF tip treated with vWbp vs ClfA+	5	7	2	0	0
vWF tip treated with vWbp vs ClfA+	5	7	3	0	0
vWF tip treated with vWbp vs ClfA+	5	7	4	0	0
vWF tip treated with vWbp vs ClfA+	5	7	5	0	0
vWF tip treated with vWbp vs ClfA+	5	7	6	0	0
vWF tip treated with vWbp vs ClfA+	5	7	7	0	0
vWF tip treated with vWbp vs ClfA+	5	7	8	0	0
vWF tip treated with vWbp vs ClfA+	5	7	9	0	0
vWF tip treated with vWbp vs ClfA+	5	7	10	0	0
vWF tip treated with vWbp vs ClfA+	5	7	11	0	0
vWF tip treated with vWbp vs ClfA+	5	7	12	0	0
vWF tip treated with vWbp vs ClfA+	5	7	13	0	0
vWF tip treated with vWbp vs ClfA+	5	7	14	0	0
vWF tip treated with vWbp vs ClfA+	5	7	15	0	0
vWF tip treated with vWbp vs ClfA+	5	7	16	0	0
vWF tip treated with vWbp vs ClfA+	5	8	16	0	0
vWF tip treated with vWbp vs ClfA+	5	8	15	0	0
vWF tip treated with vWbp vs ClfA+	5	8	14	0	0
vWF tip treated with vWbp vs ClfA+	5	8	13	0	0
vWF tip treated with vWbp vs ClfA+	5	8	12	0	0
vWF tip treated with vWbp vs ClfA+	5	8	11	0	0
vWF tip treated with vWbp vs ClfA+	5	8	10	0	0
vWF tip treated with vWbp vs ClfA+	5	8	9	0	0
vWF tip treated with vWbp vs ClfA+	5	8	8	0	0
vWF tip treated with vWbp vs ClfA+	5	8	7	0	0
vWF tip treated with vWbp vs ClfA+	5	8	6	0	0
vWF tip treated with vWbp vs ClfA+	5	8	5	0	0
vWF tip treated with vWbp vs ClfA+	5	8	4	0	0
vWF tip treated with vWbp vs ClfA+	5	8	3	0	0
vWF tip treated with vWbp vs ClfA+	5	8	2	0	0
vWF tip treated with vWbp vs ClfA+	5	8	1	0	0
vWF tip treated with vWbp vs ClfA+	5	9	1	0	0
vWF tip treated with vWbp vs ClfA+	5	9	2	0	0
vWF tip treated with vWbp vs ClfA+	5	9	3	0	0
vWF tip treated with vWbp vs ClfA+	5	9	4	0	0
vWF tip treated with vWbp vs ClfA+	5	9	5	0	0
vWF tip treated with vWbp vs ClfA+	5	9	6	1488.18	216.407
vWF tip treated with vWbp vs ClfA+	5	9	7	0	0
vWF tip treated with vWbp vs ClfA+	5	9	8	0	0
vWF tip treated with vWbp vs ClfA+	5	9	9	0	0
vWF tip treated with vWbp vs ClfA+	5	9	10	0	0
vWF tip treated with vWbp vs ClfA+	5	9	11	1899.23	584.675
vWF tip treated with vWbp vs ClfA+	5	9	12	0	0
vWF tip treated with vWbp vs ClfA+	5	9	13	0	0
vWF tip treated with vWbp vs ClfA+	5	9	14	0	0
vWF tip treated with vWbp vs ClfA+	5	9	15	0	0
vWF tip treated with vWbp vs ClfA+	5	9	16	0	0
vWF tip treated with vWbp vs ClfA+	5	10	16	1853.07	686.133
vWF tip treated with vWbp vs ClfA+	5	10	15	0	0
vWF tip treated with vWbp vs ClfA+	5	10	14	0	0
vWF tip treated with vWbp vs ClfA+	5	10	13	1879.07	585.39
vWF tip treated with vWbp vs ClfA+	5	10	12	1802.99	610.386
vWF tip treated with vWbp vs ClfA+	5	10	11	0	0
vWF tip treated with vWbp vs ClfA+	5	10	10	0	0
vWF tip treated with vWbp vs ClfA+	5	10	9	0	0
vWF tip treated with vWbp vs ClfA+	5	10	8	0	0
vWF tip treated with vWbp vs ClfA+	5	10	7	0	0
vWF tip treated with vWbp vs ClfA+	5	10	6	0	0
vWF tip treated with vWbp vs ClfA+	5	10	5	0	0
vWF tip treated with vWbp vs ClfA+	5	10	4	0	0
vWF tip treated with vWbp vs ClfA+	5	10	3	0	0
vWF tip treated with vWbp vs ClfA+	5	10	2	0	0
vWF tip treated with vWbp vs ClfA+	5	10	1	0	0
vWF tip treated with vWbp vs ClfA+	5	11	1	0	0
vWF tip treated with vWbp vs ClfA+	5	11	2	0	0
vWF tip treated with vWbp vs ClfA+	5	11	3	0	0
vWF tip treated with vWbp vs ClfA+	5	11	4	0	0
vWF tip treated with vWbp vs ClfA+	5	11	5	1471.62	193.287
vWF tip treated with vWbp vs ClfA+	5	11	6	0	0
vWF tip treated with vWbp vs ClfA+	5	11	7	1979.35	430.86
vWF tip treated with vWbp vs ClfA+	5	11	8	0	0
vWF tip treated with vWbp vs ClfA+	5	11	9	1529.33	568.524
vWF tip treated with vWbp vs ClfA+	5	11	10	1952.06	522.252
vWF tip treated with vWbp vs ClfA+	5	11	11	1892.26	528.189
vWF tip treated with vWbp vs ClfA+	5	11	12	1903.07	520.826
vWF tip treated with vWbp vs ClfA+	5	11	13	1911.84	740.449
vWF tip treated with vWbp vs ClfA+	5	11	14	0	0
vWF tip treated with vWbp vs ClfA+	5	11	15	1819.23	632.462
vWF tip treated with vWbp vs ClfA+	5	11	16	0	0
vWF tip treated with vWbp vs ClfA+	5	12	16	1972.13	667.714
vWF tip treated with vWbp vs ClfA+	5	12	15	1922.82	768.156
vWF tip treated with vWbp vs ClfA+	5	12	14	2008.58	530.328
vWF tip treated with vWbp vs ClfA+	5	12	13	1841.85	648.115
vWF tip treated with vWbp vs ClfA+	5	12	12	1999.65	448.786
vWF tip treated with vWbp vs ClfA+	5	12	11	1899.19	739.97
vWF tip treated with vWbp vs ClfA+	5	12	10	1998.02	833.833
vWF tip treated with vWbp vs ClfA+	5	12	9	1754.15	739.747
vWF tip treated with vWbp vs ClfA+	5	12	8	1836.61	490.187
vWF tip treated with vWbp vs ClfA+	5	12	7	0	0
vWF tip treated with vWbp vs ClfA+	5	12	6	0	0
vWF tip treated with vWbp vs ClfA+	5	12	5	0	0
vWF tip treated with vWbp vs ClfA+	5	12	4	0	0
vWF tip treated with vWbp vs ClfA+	5	12	3	0	0
vWF tip treated with vWbp vs ClfA+	5	12	2	0	0
vWF tip treated with vWbp vs ClfA+	5	12	1	0	0
vWF tip treated with vWbp vs ClfA+	5	13	1	0	0
vWF tip treated with vWbp vs ClfA+	5	13	2	0	0
vWF tip treated with vWbp vs ClfA+	5	13	3	0	0
vWF tip treated with vWbp vs ClfA+	5	13	4	0	0
vWF tip treated with vWbp vs ClfA+	5	13	5	0	0
vWF tip treated with vWbp vs ClfA+	5	13	6	0	0
vWF tip treated with vWbp vs ClfA+	5	13	7	1855.19	771.871
vWF tip treated with vWbp vs ClfA+	5	13	8	0	0
vWF tip treated with vWbp vs ClfA+	5	13	9	1936.6	736.258
vWF tip treated with vWbp vs ClfA+	5	13	10	1711.97	640.154
vWF tip treated with vWbp vs ClfA+	5	13	11	1755.44	761.979
vWF tip treated with vWbp vs ClfA+	5	13	12	0	0
vWF tip treated with vWbp vs ClfA+	5	13	13	0	0
vWF tip treated with vWbp vs ClfA+	5	13	14	0	0
vWF tip treated with vWbp vs ClfA+	5	13	15	0	0
vWF tip treated with vWbp vs ClfA+	5	13	16	1872.54	594.612
vWF tip treated with vWbp vs ClfA+	5	14	16	1647.04	516.851
vWF tip treated with vWbp vs ClfA+	5	14	15	1816.01	680.177
vWF tip treated with vWbp vs ClfA+	5	14	14	1917.18	870.212
vWF tip treated with vWbp vs ClfA+	5	14	13	1903.24	897.623
vWF tip treated with vWbp vs ClfA+	5	14	12	0	0
vWF tip treated with vWbp vs ClfA+	5	14	11	0	0
vWF tip treated with vWbp vs ClfA+	5	14	10	0	0
vWF tip treated with vWbp vs ClfA+	5	14	9	0	0
vWF tip treated with vWbp vs ClfA+	5	14	8	0	0
vWF tip treated with vWbp vs ClfA+	5	14	7	0	0
vWF tip treated with vWbp vs ClfA+	5	14	6	0	0
vWF tip treated with vWbp vs ClfA+	5	14	5	0	0
vWF tip treated with vWbp vs ClfA+	5	14	4	0	0
vWF tip treated with vWbp vs ClfA+	5	14	3	0	0
vWF tip treated with vWbp vs ClfA+	5	14	2	0	0
vWF tip treated with vWbp vs ClfA+	5	14	1	0	0
vWF tip treated with vWbp vs ClfA+	5	15	1	0	0
vWF tip treated with vWbp vs ClfA+	5	15	2	0	0
vWF tip treated with vWbp vs ClfA+	5	15	3	0	0
vWF tip treated with vWbp vs ClfA+	5	15	4	1946.08	770.457
vWF tip treated with vWbp vs ClfA+	5	15	5	1606.15	500.707
vWF tip treated with vWbp vs ClfA+	5	15	6	1982.14	863.288
vWF tip treated with vWbp vs ClfA+	5	15	7	0	0
vWF tip treated with vWbp vs ClfA+	5	15	8	0	0
vWF tip treated with vWbp vs ClfA+	5	15	9	0	0
vWF tip treated with vWbp vs ClfA+	5	15	10	1916.47	858.106
vWF tip treated with vWbp vs ClfA+	5	15	11	1802.31	503.182
vWF tip treated with vWbp vs ClfA+	5	15	12	1934.18	1008.47
vWF tip treated with vWbp vs ClfA+	5	15	13	1562.68	540.001
vWF tip treated with vWbp vs ClfA+	5	15	14	1464.52	539.112
vWF tip treated with vWbp vs ClfA+	5	15	15	1750.49	449.311
vWF tip treated with vWbp vs ClfA+	5	15	16	1829.72	728.675
vWF tip treated with vWbp vs ClfA+	5	16	16	1547.01	392.949
vWF tip treated with vWbp vs ClfA+	5	16	15	1369.22	454.761
vWF tip treated with vWbp vs ClfA+	5	16	14	0	0
vWF tip treated with vWbp vs ClfA+	5	16	13	0	0
vWF tip treated with vWbp vs ClfA+	5	16	12	0	0
vWF tip treated with vWbp vs ClfA+	5	16	11	0	0
vWF tip treated with vWbp vs ClfA+	5	16	10	1771.43	885.759
vWF tip treated with vWbp vs ClfA+	5	16	9	0	0
vWF tip treated with vWbp vs ClfA+	5	16	8	0	0
vWF tip treated with vWbp vs ClfA+	5	16	7	1871.99	528.291
vWF tip treated with vWbp vs ClfA+	5	16	6	0	0
vWF tip treated with vWbp vs ClfA+	5	16	5	0	0
vWF tip treated with vWbp vs ClfA+	5	16	4	0	0
vWF tip treated with vWbp vs ClfA+	5	16	3	0	0
vWF tip treated with vWbp vs ClfA+	5	16	2	0	0
vWF tip treated with vWbp vs ClfA+	5	16	1	0	0
vWF tip treated with vWbp vs ClfA+	6	1	1	0	0
vWF tip treated with vWbp vs ClfA+	6	1	2	0	0
vWF tip treated with vWbp vs ClfA+	6	1	3	1985.81	557.982
vWF tip treated with vWbp vs ClfA+	6	1	4	0	0
vWF tip treated with vWbp vs ClfA+	6	1	5	1827.58	597.089
vWF tip treated with vWbp vs ClfA+	6	1	6	1953.61	643.552
vWF tip treated with vWbp vs ClfA+	6	1	7	1883.59	531.017
vWF tip treated with vWbp vs ClfA+	6	1	8	1682.63	592.227
vWF tip treated with vWbp vs ClfA+	6	1	9	0	0
vWF tip treated with vWbp vs ClfA+	6	1	10	0	0
vWF tip treated with vWbp vs ClfA+	6	1	11	0	0
vWF tip treated with vWbp vs ClfA+	6	1	12	0	0
vWF tip treated with vWbp vs ClfA+	6	1	13	0	0
vWF tip treated with vWbp vs ClfA+	6	1	14	0	0
vWF tip treated with vWbp vs ClfA+	6	1	15	0	0
vWF tip treated with vWbp vs ClfA+	6	1	16	0	0
vWF tip treated with vWbp vs ClfA+	6	2	16	0	0
vWF tip treated with vWbp vs ClfA+	6	2	15	0	0
vWF tip treated with vWbp vs ClfA+	6	2	14	0	0
vWF tip treated with vWbp vs ClfA+	6	2	13	0	0
vWF tip treated with vWbp vs ClfA+	6	2	12	0	0
vWF tip treated with vWbp vs ClfA+	6	2	11	0	0
vWF tip treated with vWbp vs ClfA+	6	2	10	0	0
vWF tip treated with vWbp vs ClfA+	6	2	9	0	0
vWF tip treated with vWbp vs ClfA+	6	2	8	1608.36	585.971
vWF tip treated with vWbp vs ClfA+	6	2	7	1840.06	518.671
vWF tip treated with vWbp vs ClfA+	6	2	6	1832.9	612.489
vWF tip treated with vWbp vs ClfA+	6	2	5	1771.41	557.854
vWF tip treated with vWbp vs ClfA+	6	2	4	1818.73	652.904
vWF tip treated with vWbp vs ClfA+	6	2	3	0	0
vWF tip treated with vWbp vs ClfA+	6	2	2	0	0
vWF tip treated with vWbp vs ClfA+	6	2	1	0	0
vWF tip treated with vWbp vs ClfA+	6	3	1	0	0
vWF tip treated with vWbp vs ClfA+	6	3	2	0	0
vWF tip treated with vWbp vs ClfA+	6	3	3	0	0
vWF tip treated with vWbp vs ClfA+	6	3	4	0	0
vWF tip treated with vWbp vs ClfA+	6	3	5	0	0
vWF tip treated with vWbp vs ClfA+	6	3	6	0	0
vWF tip treated with vWbp vs ClfA+	6	3	7	0	0
vWF tip treated with vWbp vs ClfA+	6	3	8	0	0
vWF tip treated with vWbp vs ClfA+	6	3	9	0	0
vWF tip treated with vWbp vs ClfA+	6	3	10	0	0
vWF tip treated with vWbp vs ClfA+	6	3	11	0	0
vWF tip treated with vWbp vs ClfA+	6	3	12	0	0
vWF tip treated with vWbp vs ClfA+	6	3	13	0	0
vWF tip treated with vWbp vs ClfA+	6	3	14	0	0
vWF tip treated with vWbp vs ClfA+	6	3	15	0	0
vWF tip treated with vWbp vs ClfA+	6	3	16	0	0
vWF tip treated with vWbp vs ClfA+	6	4	16	0	0
vWF tip treated with vWbp vs ClfA+	6	4	15	0	0
vWF tip treated with vWbp vs ClfA+	6	4	14	0	0
vWF tip treated with vWbp vs ClfA+	6	4	13	0	0
vWF tip treated with vWbp vs ClfA+	6	4	12	0	0
vWF tip treated with vWbp vs ClfA+	6	4	11	0	0
vWF tip treated with vWbp vs ClfA+	6	4	10	0	0
vWF tip treated with vWbp vs ClfA+	6	4	9	0	0
vWF tip treated with vWbp vs ClfA+	6	4	8	1018	468.528
vWF tip treated with vWbp vs ClfA+	6	4	7	0	0
vWF tip treated with vWbp vs ClfA+	6	4	6	1870.66	624.991
vWF tip treated with vWbp vs ClfA+	6	4	5	0	0
vWF tip treated with vWbp vs ClfA+	6	4	4	0	0
vWF tip treated with vWbp vs ClfA+	6	4	3	1790.06	672.136
vWF tip treated with vWbp vs ClfA+	6	4	2	1866.11	581.661
vWF tip treated with vWbp vs ClfA+	6	4	1	1974.57	569.105
vWF tip treated with vWbp vs ClfA+	6	5	1	1966.76	665.445
vWF tip treated with vWbp vs ClfA+	6	5	2	1915.65	581.657
vWF tip treated with vWbp vs ClfA+	6	5	3	1797.43	688.488
vWF tip treated with vWbp vs ClfA+	6	5	4	1760.81	596.143
vWF tip treated with vWbp vs ClfA+	6	5	5	0	0
vWF tip treated with vWbp vs ClfA+	6	5	6	0	0
vWF tip treated with vWbp vs ClfA+	6	5	7	0	0
vWF tip treated with vWbp vs ClfA+	6	5	8	0	0
vWF tip treated with vWbp vs ClfA+	6	5	9	0	0
vWF tip treated with vWbp vs ClfA+	6	5	10	0	0
vWF tip treated with vWbp vs ClfA+	6	5	11	0	0
vWF tip treated with vWbp vs ClfA+	6	5	12	0	0
vWF tip treated with vWbp vs ClfA+	6	5	13	0	0
vWF tip treated with vWbp vs ClfA+	6	5	14	0	0
vWF tip treated with vWbp vs ClfA+	6	5	15	0	0
vWF tip treated with vWbp vs ClfA+	6	5	16	0	0
vWF tip treated with vWbp vs ClfA+	6	6	16	0	0
vWF tip treated with vWbp vs ClfA+	6	6	15	0	0
vWF tip treated with vWbp vs ClfA+	6	6	14	0	0
vWF tip treated with vWbp vs ClfA+	6	6	13	0	0
vWF tip treated with vWbp vs ClfA+	6	6	12	0	0
vWF tip treated with vWbp vs ClfA+	6	6	11	0	0
vWF tip treated with vWbp vs ClfA+	6	6	10	0	0
vWF tip treated with vWbp vs ClfA+	6	6	9	0	0
vWF tip treated with vWbp vs ClfA+	6	6	8	1763.14	638.126
vWF tip treated with vWbp vs ClfA+	6	6	7	1827.22	556.846
vWF tip treated with vWbp vs ClfA+	6	6	6	0	0
vWF tip treated with vWbp vs ClfA+	6	6	5	0	0
vWF tip treated with vWbp vs ClfA+	6	6	4	0	0
vWF tip treated with vWbp vs ClfA+	6	6	3	0	0
vWF tip treated with vWbp vs ClfA+	6	6	2	0	0
vWF tip treated with vWbp vs ClfA+	6	6	1	0	0
vWF tip treated with vWbp vs ClfA+	6	7	1	0	0
vWF tip treated with vWbp vs ClfA+	6	7	2	0	0
vWF tip treated with vWbp vs ClfA+	6	7	3	0	0
vWF tip treated with vWbp vs ClfA+	6	7	4	1937.87	490.394
vWF tip treated with vWbp vs ClfA+	6	7	5	1891.18	488.852
vWF tip treated with vWbp vs ClfA+	6	7	6	0	0
vWF tip treated with vWbp vs ClfA+	6	7	7	0	0
vWF tip treated with vWbp vs ClfA+	6	7	8	0	0
vWF tip treated with vWbp vs ClfA+	6	7	9	0	0
vWF tip treated with vWbp vs ClfA+	6	7	10	0	0
vWF tip treated with vWbp vs ClfA+	6	7	11	0	0
vWF tip treated with vWbp vs ClfA+	6	7	12	0	0
vWF tip treated with vWbp vs ClfA+	6	7	13	0	0
vWF tip treated with vWbp vs ClfA+	6	7	14	0	0
vWF tip treated with vWbp vs ClfA+	6	7	15	0	0
vWF tip treated with vWbp vs ClfA+	6	7	16	0	0
vWF tip treated with vWbp vs ClfA+	6	8	16	0	0
vWF tip treated with vWbp vs ClfA+	6	8	15	0	0
vWF tip treated with vWbp vs ClfA+	6	8	14	0	0
vWF tip treated with vWbp vs ClfA+	6	8	13	0	0
vWF tip treated with vWbp vs ClfA+	6	8	12	0	0
vWF tip treated with vWbp vs ClfA+	6	8	11	0	0
vWF tip treated with vWbp vs ClfA+	6	8	10	0	0
vWF tip treated with vWbp vs ClfA+	6	8	9	0	0
vWF tip treated with vWbp vs ClfA+	6	8	8	0	0
vWF tip treated with vWbp vs ClfA+	6	8	7	0	0
vWF tip treated with vWbp vs ClfA+	6	8	6	0	0
vWF tip treated with vWbp vs ClfA+	6	8	5	0	0
vWF tip treated with vWbp vs ClfA+	6	8	4	0	0
vWF tip treated with vWbp vs ClfA+	6	8	3	0	0
vWF tip treated with vWbp vs ClfA+	6	8	2	1878.83	577.009
vWF tip treated with vWbp vs ClfA+	6	8	1	2699.26	643.956
vWF tip treated with vWbp vs ClfA+	6	9	1	0	0
vWF tip treated with vWbp vs ClfA+	6	9	2	0	0
vWF tip treated with vWbp vs ClfA+	6	9	3	0	0
vWF tip treated with vWbp vs ClfA+	6	9	4	0	0
vWF tip treated with vWbp vs ClfA+	6	9	5	1936.24	561.888
vWF tip treated with vWbp vs ClfA+	6	9	6	2206.52	574.676
vWF tip treated with vWbp vs ClfA+	6	9	7	0	0
vWF tip treated with vWbp vs ClfA+	6	9	8	0	0
vWF tip treated with vWbp vs ClfA+	6	9	9	0	0
vWF tip treated with vWbp vs ClfA+	6	9	10	0	0
vWF tip treated with vWbp vs ClfA+	6	9	11	0	0
vWF tip treated with vWbp vs ClfA+	6	9	12	0	0
vWF tip treated with vWbp vs ClfA+	6	9	13	0	0
vWF tip treated with vWbp vs ClfA+	6	9	14	0	0
vWF tip treated with vWbp vs ClfA+	6	9	15	0	0
vWF tip treated with vWbp vs ClfA+	6	9	16	0	0
vWF tip treated with vWbp vs ClfA+	6	10	16	0	0
vWF tip treated with vWbp vs ClfA+	6	10	15	0	0
vWF tip treated with vWbp vs ClfA+	6	10	14	0	0
vWF tip treated with vWbp vs ClfA+	6	10	13	0	0
vWF tip treated with vWbp vs ClfA+	6	10	12	0	0
vWF tip treated with vWbp vs ClfA+	6	10	11	0	0
vWF tip treated with vWbp vs ClfA+	6	10	10	0	0
vWF tip treated with vWbp vs ClfA+	6	10	9	0	0
vWF tip treated with vWbp vs ClfA+	6	10	8	0	0
vWF tip treated with vWbp vs ClfA+	6	10	7	0	0
vWF tip treated with vWbp vs ClfA+	6	10	6	0	0
vWF tip treated with vWbp vs ClfA+	6	10	5	0	0
vWF tip treated with vWbp vs ClfA+	6	10	4	0	0
vWF tip treated with vWbp vs ClfA+	6	10	3	0	0
vWF tip treated with vWbp vs ClfA+	6	10	2	0	0
vWF tip treated with vWbp vs ClfA+	6	10	1	0	0
vWF tip treated with vWbp vs ClfA+	6	11	1	0	0
vWF tip treated with vWbp vs ClfA+	6	11	2	0	0
vWF tip treated with vWbp vs ClfA+	6	11	3	0	0
vWF tip treated with vWbp vs ClfA+	6	11	4	0	0
vWF tip treated with vWbp vs ClfA+	6	11	5	0	0
vWF tip treated with vWbp vs ClfA+	6	11	6	0	0
vWF tip treated with vWbp vs ClfA+	6	11	7	0	0
vWF tip treated with vWbp vs ClfA+	6	11	8	0	0
vWF tip treated with vWbp vs ClfA+	6	11	9	0	0
vWF tip treated with vWbp vs ClfA+	6	11	10	0	0
vWF tip treated with vWbp vs ClfA+	6	11	11	0	0
vWF tip treated with vWbp vs ClfA+	6	11	12	0	0
vWF tip treated with vWbp vs ClfA+	6	11	13	0	0
vWF tip treated with vWbp vs ClfA+	6	11	14	0	0
vWF tip treated with vWbp vs ClfA+	6	11	15	0	0
vWF tip treated with vWbp vs ClfA+	6	11	16	0	0
vWF tip treated with vWbp vs ClfA+	6	12	16	0	0
vWF tip treated with vWbp vs ClfA+	6	12	15	0	0
vWF tip treated with vWbp vs ClfA+	6	12	14	0	0
vWF tip treated with vWbp vs ClfA+	6	12	13	0	0
vWF tip treated with vWbp vs ClfA+	6	12	12	0	0
vWF tip treated with vWbp vs ClfA+	6	12	11	0	0
vWF tip treated with vWbp vs ClfA+	6	12	10	0	0
vWF tip treated with vWbp vs ClfA+	6	12	9	0	0
vWF tip treated with vWbp vs ClfA+	6	12	8	0	0
vWF tip treated with vWbp vs ClfA+	6	12	7	0	0
vWF tip treated with vWbp vs ClfA+	6	12	6	0	0
vWF tip treated with vWbp vs ClfA+	6	12	5	0	0
vWF tip treated with vWbp vs ClfA+	6	12	4	0	0
vWF tip treated with vWbp vs ClfA+	6	12	3	0	0
vWF tip treated with vWbp vs ClfA+	6	12	2	0	0
vWF tip treated with vWbp vs ClfA+	6	12	1	0	0
vWF tip treated with vWbp vs ClfA+	6	13	1	0	0
vWF tip treated with vWbp vs ClfA+	6	13	2	0	0
vWF tip treated with vWbp vs ClfA+	6	13	3	0	0
vWF tip treated with vWbp vs ClfA+	6	13	4	0	0
vWF tip treated with vWbp vs ClfA+	6	13	5	0	0
vWF tip treated with vWbp vs ClfA+	6	13	6	0	0
vWF tip treated with vWbp vs ClfA+	6	13	7	0	0
vWF tip treated with vWbp vs ClfA+	6	13	8	0	0
vWF tip treated with vWbp vs ClfA+	6	13	9	0	0
vWF tip treated with vWbp vs ClfA+	6	13	10	0	0
vWF tip treated with vWbp vs ClfA+	6	13	11	0	0
vWF tip treated with vWbp vs ClfA+	6	13	12	0	0
vWF tip treated with vWbp vs ClfA+	6	13	13	0	0
vWF tip treated with vWbp vs ClfA+	6	13	14	0	0
vWF tip treated with vWbp vs ClfA+	6	13	15	0	0
vWF tip treated with vWbp vs ClfA+	6	13	16	0	0
vWF tip treated with vWbp vs ClfA+	6	14	16	0	0
vWF tip treated with vWbp vs ClfA+	6	14	15	0	0
vWF tip treated with vWbp vs ClfA+	6	14	14	0	0
vWF tip treated with vWbp vs ClfA+	6	14	13	0	0
vWF tip treated with vWbp vs ClfA+	6	14	12	0	0
vWF tip treated with vWbp vs ClfA+	6	14	11	0	0
vWF tip treated with vWbp vs ClfA+	6	14	10	0	0
vWF tip treated with vWbp vs ClfA+	6	14	9	0	0
vWF tip treated with vWbp vs ClfA+	6	14	8	0	0
vWF tip treated with vWbp vs ClfA+	6	14	7	0	0
vWF tip treated with vWbp vs ClfA+	6	14	6	1613.72	565.671
vWF tip treated with vWbp vs ClfA+	6	14	5	1623.42	598.417
vWF tip treated with vWbp vs ClfA+	6	14	4	0	0
vWF tip treated with vWbp vs ClfA+	6	14	3	1630.17	586.231
vWF tip treated with vWbp vs ClfA+	6	14	2	0	0
vWF tip treated with vWbp vs ClfA+	6	14	1	0	0
vWF tip treated with vWbp vs ClfA+	6	15	1	0	0
vWF tip treated with vWbp vs ClfA+	6	15	2	1514.41	568.822
vWF tip treated with vWbp vs ClfA+	6	15	3	0	0
vWF tip treated with vWbp vs ClfA+	6	15	4	1538.58	603.442
vWF tip treated with vWbp vs ClfA+	6	15	5	0	0
vWF tip treated with vWbp vs ClfA+	6	15	6	0	0
vWF tip treated with vWbp vs ClfA+	6	15	7	0	0
vWF tip treated with vWbp vs ClfA+	6	15	8	0	0
vWF tip treated with vWbp vs ClfA+	6	15	9	1593.32	611.786
vWF tip treated with vWbp vs ClfA+	6	15	10	0	0
vWF tip treated with vWbp vs ClfA+	6	15	11	0	0
vWF tip treated with vWbp vs ClfA+	6	15	12	0	0
vWF tip treated with vWbp vs ClfA+	6	15	13	0	0
vWF tip treated with vWbp vs ClfA+	6	15	14	0	0
vWF tip treated with vWbp vs ClfA+	6	15	15	0	0
vWF tip treated with vWbp vs ClfA+	6	15	16	0	0
vWF tip treated with vWbp vs ClfA+	6	16	16	0	0
vWF tip treated with vWbp vs ClfA+	6	16	15	0	0
vWF tip treated with vWbp vs ClfA+	6	16	14	0	0
vWF tip treated with vWbp vs ClfA+	6	16	13	0	0
vWF tip treated with vWbp vs ClfA+	6	16	12	0	0
vWF tip treated with vWbp vs ClfA+	6	16	11	1586.33	548.522
vWF tip treated with vWbp vs ClfA+	6	16	10	0	0
vWF tip treated with vWbp vs ClfA+	6	16	9	0	0
vWF tip treated with vWbp vs ClfA+	6	16	8	0	0
vWF tip treated with vWbp vs ClfA+	6	16	7	0	0
vWF tip treated with vWbp vs ClfA+	6	16	6	0	0
vWF tip treated with vWbp vs ClfA+	6	16	5	1549.5	594.027
vWF tip treated with vWbp vs ClfA+	6	16	4	0	0
vWF tip treated with vWbp vs ClfA+	6	16	3	1500.99	616.208
vWF tip treated with vWbp vs ClfA+	6	16	2	0	0
vWF tip treated with vWbp vs ClfA+	6	16	1	2002.82	739.776
