# Supplementary material for: Staphylococcus aureus vWF-binding protein triggers a strong interaction between clumping factor A and host vWF
Source: Commun Biol. 2021 Apr 12;4:453. doi: 10.1038/s42003-021-01986-6 (PMC8041789; doi:10.1038/s42003-021-01986-6)
Supplement: Supplementary file 3 — Supplementary Data 1 [file 42003_2021_1986_MOESM3_ESM.zip › Supplementary Data 1/Fig. 4a, Table S3 data table.tsv]

strain.treatment	cell	scan.line	scan.pixel	rupture.force.(pN)	rupture.length.(nm)
vWF tip vs vWbp	1	1	1	0	0
vWF tip vs vWbp	1	1	2	0	0
vWF tip vs vWbp	1	1	3	0	0
vWF tip vs vWbp	1	1	4	0	0
vWF tip vs vWbp	1	1	5	0	0
vWF tip vs vWbp	1	1	6	87.4653	13.4765
vWF tip vs vWbp	1	1	7	0	0
vWF tip vs vWbp	1	1	8	136.026	101.881
vWF tip vs vWbp	1	1	9	0	0
vWF tip vs vWbp	1	1	10	0	0
vWF tip vs vWbp	1	1	11	0	0
vWF tip vs vWbp	1	1	12	0	0
vWF tip vs vWbp	1	1	13	0	0
vWF tip vs vWbp	1	1	14	0	0
vWF tip vs vWbp	1	1	15	0	0
vWF tip vs vWbp	1	1	16	157.713	130.93
vWF tip vs vWbp	1	2	16	198.277	119.562
vWF tip vs vWbp	1	2	15	0	0
vWF tip vs vWbp	1	2	14	0	0
vWF tip vs vWbp	1	2	13	0	0
vWF tip vs vWbp	1	2	12	0	0
vWF tip vs vWbp	1	2	11	0	0
vWF tip vs vWbp	1	2	10	0	0
vWF tip vs vWbp	1	2	9	0	0
vWF tip vs vWbp	1	2	8	0	0
vWF tip vs vWbp	1	2	7	0	0
vWF tip vs vWbp	1	2	6	0	0
vWF tip vs vWbp	1	2	5	0	0
vWF tip vs vWbp	1	2	4	0	0
vWF tip vs vWbp	1	2	3	0	0
vWF tip vs vWbp	1	2	2	0	0
vWF tip vs vWbp	1	2	1	0	0
vWF tip vs vWbp	1	3	1	0	0
vWF tip vs vWbp	1	3	2	0	0
vWF tip vs vWbp	1	3	3	0	0
vWF tip vs vWbp	1	3	4	0	0
vWF tip vs vWbp	1	3	5	0	0
vWF tip vs vWbp	1	3	6	0	0
vWF tip vs vWbp	1	3	7	0	0
vWF tip vs vWbp	1	3	8	0	0
vWF tip vs vWbp	1	3	9	0	0
vWF tip vs vWbp	1	3	10	0	0
vWF tip vs vWbp	1	3	11	0	0
vWF tip vs vWbp	1	3	12	0	0
vWF tip vs vWbp	1	3	13	0	0
vWF tip vs vWbp	1	3	14	0	0
vWF tip vs vWbp	1	3	15	0	0
vWF tip vs vWbp	1	3	16	99.1832	104.29
vWF tip vs vWbp	1	4	16	0	0
vWF tip vs vWbp	1	4	15	0	0
vWF tip vs vWbp	1	4	14	0	0
vWF tip vs vWbp	1	4	13	0	0
vWF tip vs vWbp	1	4	12	0	0
vWF tip vs vWbp	1	4	11	0	0
vWF tip vs vWbp	1	4	10	0	0
vWF tip vs vWbp	1	4	9	0	0
vWF tip vs vWbp	1	4	8	0	0
vWF tip vs vWbp	1	4	7	187.518	41.9858
vWF tip vs vWbp	1	4	6	0	0
vWF tip vs vWbp	1	4	5	0	0
vWF tip vs vWbp	1	4	4	0	0
vWF tip vs vWbp	1	4	3	0	0
vWF tip vs vWbp	1	4	2	0	0
vWF tip vs vWbp	1	4	1	0	0
vWF tip vs vWbp	1	5	1	0	0
vWF tip vs vWbp	1	5	2	0	0
vWF tip vs vWbp	1	5	3	86.7616	87.4306
vWF tip vs vWbp	1	5	4	0	0
vWF tip vs vWbp	1	5	5	0	0
vWF tip vs vWbp	1	5	6	0	0
vWF tip vs vWbp	1	5	7	0	0
vWF tip vs vWbp	1	5	8	0	0
vWF tip vs vWbp	1	5	9	0	0
vWF tip vs vWbp	1	5	10	0	0
vWF tip vs vWbp	1	5	11	0	0
vWF tip vs vWbp	1	5	12	0	0
vWF tip vs vWbp	1	5	13	54.2124	36.9923
vWF tip vs vWbp	1	5	14	0	0
vWF tip vs vWbp	1	5	15	0	0
vWF tip vs vWbp	1	5	16	0	0
vWF tip vs vWbp	1	6	16	0	0
vWF tip vs vWbp	1	6	15	0	0
vWF tip vs vWbp	1	6	14	0	0
vWF tip vs vWbp	1	6	13	0	0
vWF tip vs vWbp	1	6	12	0	0
vWF tip vs vWbp	1	6	11	76.6246	17.1348
vWF tip vs vWbp	1	6	10	0	0
vWF tip vs vWbp	1	6	9	0	0
vWF tip vs vWbp	1	6	8	0	0
vWF tip vs vWbp	1	6	7	0	0
vWF tip vs vWbp	1	6	6	0	0
vWF tip vs vWbp	1	6	5	0	0
vWF tip vs vWbp	1	6	4	0	0
vWF tip vs vWbp	1	6	3	0	0
vWF tip vs vWbp	1	6	2	0	0
vWF tip vs vWbp	1	6	1	0	0
vWF tip vs vWbp	1	7	1	0	0
vWF tip vs vWbp	1	7	2	0	0
vWF tip vs vWbp	1	7	3	0	0
vWF tip vs vWbp	1	7	4	0	0
vWF tip vs vWbp	1	7	5	110.218	47.5766
vWF tip vs vWbp	1	7	6	0	0
vWF tip vs vWbp	1	7	7	0	0
vWF tip vs vWbp	1	7	8	0	0
vWF tip vs vWbp	1	7	9	0	0
vWF tip vs vWbp	1	7	10	0	0
vWF tip vs vWbp	1	7	11	0	0
vWF tip vs vWbp	1	7	12	0	0
vWF tip vs vWbp	1	7	13	0	0
vWF tip vs vWbp	1	7	14	0	0
vWF tip vs vWbp	1	7	15	0	0
vWF tip vs vWbp	1	7	16	0	0
vWF tip vs vWbp	1	8	16	0	0
vWF tip vs vWbp	1	8	15	0	0
vWF tip vs vWbp	1	8	14	0	0
vWF tip vs vWbp	1	8	13	0	0
vWF tip vs vWbp	1	8	12	0	0
vWF tip vs vWbp	1	8	11	0	0
vWF tip vs vWbp	1	8	10	0	0
vWF tip vs vWbp	1	8	9	0	0
vWF tip vs vWbp	1	8	8	0	0
vWF tip vs vWbp	1	8	7	0	0
vWF tip vs vWbp	1	8	6	0	0
vWF tip vs vWbp	1	8	5	0	0
vWF tip vs vWbp	1	8	4	0	0
vWF tip vs vWbp	1	8	3	0	0
vWF tip vs vWbp	1	8	2	0	0
vWF tip vs vWbp	1	8	1	0	0
vWF tip vs vWbp	1	9	1	0	0
vWF tip vs vWbp	1	9	2	0	0
vWF tip vs vWbp	1	9	3	0	0
vWF tip vs vWbp	1	9	4	0	0
vWF tip vs vWbp	1	9	5	0	0
vWF tip vs vWbp	1	9	6	0	0
vWF tip vs vWbp	1	9	7	0	0
vWF tip vs vWbp	1	9	8	0	0
vWF tip vs vWbp	1	9	9	0	0
vWF tip vs vWbp	1	9	10	0	0
vWF tip vs vWbp	1	9	11	0	0
vWF tip vs vWbp	1	9	12	0	0
vWF tip vs vWbp	1	9	13	0	0
vWF tip vs vWbp	1	9	14	0	0
vWF tip vs vWbp	1	9	15	0	0
vWF tip vs vWbp	1	9	16	0	0
vWF tip vs vWbp	1	10	16	0	0
vWF tip vs vWbp	1	10	15	0	0
vWF tip vs vWbp	1	10	14	0	0
vWF tip vs vWbp	1	10	13	292.54	129.799
vWF tip vs vWbp	1	10	12	0	0
vWF tip vs vWbp	1	10	11	0	0
vWF tip vs vWbp	1	10	10	0	0
vWF tip vs vWbp	1	10	9	144.933	70.8098
vWF tip vs vWbp	1	10	8	0	0
vWF tip vs vWbp	1	10	7	0	0
vWF tip vs vWbp	1	10	6	0	0
vWF tip vs vWbp	1	10	5	0	0
vWF tip vs vWbp	1	10	4	0	0
vWF tip vs vWbp	1	10	3	90.0807	44.8572
vWF tip vs vWbp	1	10	2	0	0
vWF tip vs vWbp	1	10	1	0	0
vWF tip vs vWbp	1	11	1	0	0
vWF tip vs vWbp	1	11	2	107.308	25.6929
vWF tip vs vWbp	1	11	3	54.3731	21.4816
vWF tip vs vWbp	1	11	4	0	0
vWF tip vs vWbp	1	11	5	0	0
vWF tip vs vWbp	1	11	6	0	0
vWF tip vs vWbp	1	11	7	0	0
vWF tip vs vWbp	1	11	8	0	0
vWF tip vs vWbp	1	11	9	0	0
vWF tip vs vWbp	1	11	10	0	0
vWF tip vs vWbp	1	11	11	0	0
vWF tip vs vWbp	1	11	12	0	0
vWF tip vs vWbp	1	11	13	0	0
vWF tip vs vWbp	1	11	14	0	0
vWF tip vs vWbp	1	11	15	0	0
vWF tip vs vWbp	1	11	16	0	0
vWF tip vs vWbp	1	12	16	0	0
vWF tip vs vWbp	1	12	15	0	0
vWF tip vs vWbp	1	12	14	0	0
vWF tip vs vWbp	1	12	13	200.946	35.5582
vWF tip vs vWbp	1	12	12	0	0
vWF tip vs vWbp	1	12	11	0	0
vWF tip vs vWbp	1	12	10	0	0
vWF tip vs vWbp	1	12	9	0	0
vWF tip vs vWbp	1	12	8	216.6	49.6275
vWF tip vs vWbp	1	12	7	0	0
vWF tip vs vWbp	1	12	6	0	0
vWF tip vs vWbp	1	12	5	0	0
vWF tip vs vWbp	1	12	4	0	0
vWF tip vs vWbp	1	12	3	328.781	93.3708
vWF tip vs vWbp	1	12	2	224.318	87.5857
vWF tip vs vWbp	1	12	1	0	0
vWF tip vs vWbp	1	13	1	0	0
vWF tip vs vWbp	1	13	2	0	0
vWF tip vs vWbp	1	13	3	0	0
vWF tip vs vWbp	1	13	4	0	0
vWF tip vs vWbp	1	13	5	0	0
vWF tip vs vWbp	1	13	6	0	0
vWF tip vs vWbp	1	13	7	0	0
vWF tip vs vWbp	1	13	8	0	0
vWF tip vs vWbp	1	13	9	0	0
vWF tip vs vWbp	1	13	10	0	0
vWF tip vs vWbp	1	13	11	0	0
vWF tip vs vWbp	1	13	12	0	0
vWF tip vs vWbp	1	13	13	0	0
vWF tip vs vWbp	1	13	14	0	0
vWF tip vs vWbp	1	13	15	0	0
vWF tip vs vWbp	1	13	16	0	0
vWF tip vs vWbp	1	14	16	0	0
vWF tip vs vWbp	1	14	15	0	0
vWF tip vs vWbp	1	14	14	0	0
vWF tip vs vWbp	1	14	13	0	0
vWF tip vs vWbp	1	14	12	0	0
vWF tip vs vWbp	1	14	11	0	0
vWF tip vs vWbp	1	14	10	0	0
vWF tip vs vWbp	1	14	9	0	0
vWF tip vs vWbp	1	14	8	142.161	132.549
vWF tip vs vWbp	1	14	7	0	0
vWF tip vs vWbp	1	14	6	0	0
vWF tip vs vWbp	1	14	5	0	0
vWF tip vs vWbp	1	14	4	0	0
vWF tip vs vWbp	1	14	3	0	0
vWF tip vs vWbp	1	14	2	108.028	17.124
vWF tip vs vWbp	1	14	1	0	0
vWF tip vs vWbp	1	15	1	0	0
vWF tip vs vWbp	1	15	2	0	0
vWF tip vs vWbp	1	15	3	0	0
vWF tip vs vWbp	1	15	4	0	0
vWF tip vs vWbp	1	15	5	0	0
vWF tip vs vWbp	1	15	6	0	0
vWF tip vs vWbp	1	15	7	0	0
vWF tip vs vWbp	1	15	8	0	0
vWF tip vs vWbp	1	15	9	0	0
vWF tip vs vWbp	1	15	10	0	0
vWF tip vs vWbp	1	15	11	0	0
vWF tip vs vWbp	1	15	12	0	0
vWF tip vs vWbp	1	15	13	0	0
vWF tip vs vWbp	1	15	14	80.5946	26.5005
vWF tip vs vWbp	1	15	15	0	0
vWF tip vs vWbp	1	15	16	0	0
vWF tip vs vWbp	1	16	16	0	0
vWF tip vs vWbp	1	16	15	283.568	87.72
vWF tip vs vWbp	1	16	14	0	0
vWF tip vs vWbp	1	16	13	0	0
vWF tip vs vWbp	1	16	12	0	0
vWF tip vs vWbp	1	16	11	0	0
vWF tip vs vWbp	1	16	10	0	0
vWF tip vs vWbp	1	16	9	0	0
vWF tip vs vWbp	1	16	8	0	0
vWF tip vs vWbp	1	16	7	0	0
vWF tip vs vWbp	1	16	6	0	0
vWF tip vs vWbp	1	16	5	0	0
vWF tip vs vWbp	1	16	4	0	0
vWF tip vs vWbp	1	16	3	0	0
vWF tip vs vWbp	1	16	2	0	0
vWF tip vs vWbp	1	16	1	0	0
vWF tip vs vWbp	2	1	1	0	0
vWF tip vs vWbp	2	1	2	0	0
vWF tip vs vWbp	2	1	3	0	0
vWF tip vs vWbp	2	1	4	0	0
vWF tip vs vWbp	2	1	5	0	0
vWF tip vs vWbp	2	1	6	0	0
vWF tip vs vWbp	2	1	7	286.61	81.363
vWF tip vs vWbp	2	1	8	0	0
vWF tip vs vWbp	2	1	9	0	0
vWF tip vs vWbp	2	1	10	0	0
vWF tip vs vWbp	2	1	11	0	0
vWF tip vs vWbp	2	1	12	0	0
vWF tip vs vWbp	2	1	13	169.151	51.1525
vWF tip vs vWbp	2	1	14	0	0
vWF tip vs vWbp	2	1	15	0	0
vWF tip vs vWbp	2	1	16	0	0
vWF tip vs vWbp	2	2	16	0	0
vWF tip vs vWbp	2	2	15	0	0
vWF tip vs vWbp	2	2	14	276.847	73.0462
vWF tip vs vWbp	2	2	13	0	0
vWF tip vs vWbp	2	2	12	0	0
vWF tip vs vWbp	2	2	11	299.413	43.4294
vWF tip vs vWbp	2	2	10	0	0
vWF tip vs vWbp	2	2	9	178.175	61.7441
vWF tip vs vWbp	2	2	8	0	0
vWF tip vs vWbp	2	2	7	0	0
vWF tip vs vWbp	2	2	6	0	0
vWF tip vs vWbp	2	2	5	0	0
vWF tip vs vWbp	2	2	4	0	0
vWF tip vs vWbp	2	2	3	0	0
vWF tip vs vWbp	2	2	2	0	0
vWF tip vs vWbp	2	2	1	0	0
vWF tip vs vWbp	2	3	1	0	0
vWF tip vs vWbp	2	3	2	0	0
vWF tip vs vWbp	2	3	3	0	0
vWF tip vs vWbp	2	3	4	0	0
vWF tip vs vWbp	2	3	5	0	0
vWF tip vs vWbp	2	3	6	0	0
vWF tip vs vWbp	2	3	7	0	0
vWF tip vs vWbp	2	3	8	0	0
vWF tip vs vWbp	2	3	9	0	0
vWF tip vs vWbp	2	3	10	0	0
vWF tip vs vWbp	2	3	11	0	0
vWF tip vs vWbp	2	3	12	0	0
vWF tip vs vWbp	2	3	13	0	0
vWF tip vs vWbp	2	3	14	0	0
vWF tip vs vWbp	2	3	15	0	0
vWF tip vs vWbp	2	3	16	0	0
vWF tip vs vWbp	2	4	16	0	0
vWF tip vs vWbp	2	4	15	0	0
vWF tip vs vWbp	2	4	14	0	0
vWF tip vs vWbp	2	4	13	219.749	77.4224
vWF tip vs vWbp	2	4	12	0	0
vWF tip vs vWbp	2	4	11	0	0
vWF tip vs vWbp	2	4	10	0	0
vWF tip vs vWbp	2	4	9	0	0
vWF tip vs vWbp	2	4	8	0	0
vWF tip vs vWbp	2	4	7	0	0
vWF tip vs vWbp	2	4	6	0	0
vWF tip vs vWbp	2	4	5	0	0
vWF tip vs vWbp	2	4	4	0	0
vWF tip vs vWbp	2	4	3	0	0
vWF tip vs vWbp	2	4	2	0	0
vWF tip vs vWbp	2	4	1	0	0
vWF tip vs vWbp	2	5	1	0	0
vWF tip vs vWbp	2	5	2	0	0
vWF tip vs vWbp	2	5	3	0	0
vWF tip vs vWbp	2	5	4	0	0
vWF tip vs vWbp	2	5	5	0	0
vWF tip vs vWbp	2	5	6	0	0
vWF tip vs vWbp	2	5	7	0	0
vWF tip vs vWbp	2	5	8	0	0
vWF tip vs vWbp	2	5	9	0	0
vWF tip vs vWbp	2	5	10	0	0
vWF tip vs vWbp	2	5	11	0	0
vWF tip vs vWbp	2	5	12	0	0
vWF tip vs vWbp	2	5	13	0	0
vWF tip vs vWbp	2	5	14	0	0
vWF tip vs vWbp	2	5	15	0	0
vWF tip vs vWbp	2	5	16	0	0
vWF tip vs vWbp	2	6	16	0	0
vWF tip vs vWbp	2	6	15	0	0
vWF tip vs vWbp	2	6	14	0	0
vWF tip vs vWbp	2	6	13	0	0
vWF tip vs vWbp	2	6	12	0	0
vWF tip vs vWbp	2	6	11	0	0
vWF tip vs vWbp	2	6	10	0	0
vWF tip vs vWbp	2	6	9	0	0
vWF tip vs vWbp	2	6	8	0	0
vWF tip vs vWbp	2	6	7	0	0
vWF tip vs vWbp	2	6	6	0	0
vWF tip vs vWbp	2	6	5	0	0
vWF tip vs vWbp	2	6	4	0	0
vWF tip vs vWbp	2	6	3	0	0
vWF tip vs vWbp	2	6	2	0	0
vWF tip vs vWbp	2	6	1	0	0
vWF tip vs vWbp	2	7	1	0	0
vWF tip vs vWbp	2	7	2	0	0
vWF tip vs vWbp	2	7	3	0	0
vWF tip vs vWbp	2	7	4	0	0
vWF tip vs vWbp	2	7	5	0	0
vWF tip vs vWbp	2	7	6	302.622	131.098
vWF tip vs vWbp	2	7	7	0	0
vWF tip vs vWbp	2	7	8	0	0
vWF tip vs vWbp	2	7	9	0	0
vWF tip vs vWbp	2	7	10	0	0
vWF tip vs vWbp	2	7	11	0	0
vWF tip vs vWbp	2	7	12	0	0
vWF tip vs vWbp	2	7	13	0	0
vWF tip vs vWbp	2	7	14	0	0
vWF tip vs vWbp	2	7	15	0	0
vWF tip vs vWbp	2	7	16	0	0
vWF tip vs vWbp	2	8	16	0	0
vWF tip vs vWbp	2	8	15	0	0
vWF tip vs vWbp	2	8	14	0	0
vWF tip vs vWbp	2	8	13	0	0
vWF tip vs vWbp	2	8	12	0	0
vWF tip vs vWbp	2	8	11	0	0
vWF tip vs vWbp	2	8	10	0	0
vWF tip vs vWbp	2	8	9	0	0
vWF tip vs vWbp	2	8	8	0	0
vWF tip vs vWbp	2	8	7	0	0
vWF tip vs vWbp	2	8	6	0	0
vWF tip vs vWbp	2	8	5	0	0
vWF tip vs vWbp	2	8	4	0	0
vWF tip vs vWbp	2	8	3	0	0
vWF tip vs vWbp	2	8	2	0	0
vWF tip vs vWbp	2	8	1	0	0
vWF tip vs vWbp	2	9	1	0	0
vWF tip vs vWbp	2	9	2	0	0
vWF tip vs vWbp	2	9	3	0	0
vWF tip vs vWbp	2	9	4	187.539	75.3403
vWF tip vs vWbp	2	9	5	0	0
vWF tip vs vWbp	2	9	6	0	0
vWF tip vs vWbp	2	9	7	0	0
vWF tip vs vWbp	2	9	8	0	0
vWF tip vs vWbp	2	9	9	0	0
vWF tip vs vWbp	2	9	10	0	0
vWF tip vs vWbp	2	9	11	0	0
vWF tip vs vWbp	2	9	12	0	0
vWF tip vs vWbp	2	9	13	0	0
vWF tip vs vWbp	2	9	14	0	0
vWF tip vs vWbp	2	9	15	0	0
vWF tip vs vWbp	2	9	16	0	0
vWF tip vs vWbp	2	10	16	0	0
vWF tip vs vWbp	2	10	15	0	0
vWF tip vs vWbp	2	10	14	97.3324	39.9185
vWF tip vs vWbp	2	10	13	0	0
vWF tip vs vWbp	2	10	12	0	0
vWF tip vs vWbp	2	10	11	0	0
vWF tip vs vWbp	2	10	10	0	0
vWF tip vs vWbp	2	10	9	0	0
vWF tip vs vWbp	2	10	8	0	0
vWF tip vs vWbp	2	10	7	0	0
vWF tip vs vWbp	2	10	6	0	0
vWF tip vs vWbp	2	10	5	0	0
vWF tip vs vWbp	2	10	4	0	0
vWF tip vs vWbp	2	10	3	0	0
vWF tip vs vWbp	2	10	2	0	0
vWF tip vs vWbp	2	10	1	0	0
vWF tip vs vWbp	2	11	1	0	0
vWF tip vs vWbp	2	11	2	0	0
vWF tip vs vWbp	2	11	3	0	0
vWF tip vs vWbp	2	11	4	0	0
vWF tip vs vWbp	2	11	5	0	0
vWF tip vs vWbp	2	11	6	0	0
vWF tip vs vWbp	2	11	7	0	0
vWF tip vs vWbp	2	11	8	0	0
vWF tip vs vWbp	2	11	9	0	0
vWF tip vs vWbp	2	11	10	0	0
vWF tip vs vWbp	2	11	11	0	0
vWF tip vs vWbp	2	11	12	0	0
vWF tip vs vWbp	2	11	13	0	0
vWF tip vs vWbp	2	11	14	0	0
vWF tip vs vWbp	2	11	15	0	0
vWF tip vs vWbp	2	11	16	0	0
vWF tip vs vWbp	2	12	16	0	0
vWF tip vs vWbp	2	12	15	0	0
vWF tip vs vWbp	2	12	14	0	0
vWF tip vs vWbp	2	12	13	0	0
vWF tip vs vWbp	2	12	12	0	0
vWF tip vs vWbp	2	12	11	0	0
vWF tip vs vWbp	2	12	10	86.9686	34.8213
vWF tip vs vWbp	2	12	9	272.509	176.874
vWF tip vs vWbp	2	12	8	0	0
vWF tip vs vWbp	2	12	7	0	0
vWF tip vs vWbp	2	12	6	0	0
vWF tip vs vWbp	2	12	5	0	0
vWF tip vs vWbp	2	12	4	0	0
vWF tip vs vWbp	2	12	3	0	0
vWF tip vs vWbp	2	12	2	0	0
vWF tip vs vWbp	2	12	1	0	0
vWF tip vs vWbp	2	13	1	0	0
vWF tip vs vWbp	2	13	2	0	0
vWF tip vs vWbp	2	13	3	0	0
vWF tip vs vWbp	2	13	4	0	0
vWF tip vs vWbp	2	13	5	0	0
vWF tip vs vWbp	2	13	6	0	0
vWF tip vs vWbp	2	13	7	0	0
vWF tip vs vWbp	2	13	8	0	0
vWF tip vs vWbp	2	13	9	0	0
vWF tip vs vWbp	2	13	10	0	0
vWF tip vs vWbp	2	13	11	0	0
vWF tip vs vWbp	2	13	12	0	0
vWF tip vs vWbp	2	13	13	112.013	37.3491
vWF tip vs vWbp	2	13	14	86.886	21.1414
vWF tip vs vWbp	2	13	15	76.8862	17.7673
vWF tip vs vWbp	2	13	16	0	0
vWF tip vs vWbp	2	14	16	0	0
vWF tip vs vWbp	2	14	15	0	0
vWF tip vs vWbp	2	14	14	0	0
vWF tip vs vWbp	2	14	13	0	0
vWF tip vs vWbp	2	14	12	0	0
vWF tip vs vWbp	2	14	11	0	0
vWF tip vs vWbp	2	14	10	0	0
vWF tip vs vWbp	2	14	9	114.268	98.6964
vWF tip vs vWbp	2	14	8	0	0
vWF tip vs vWbp	2	14	7	0	0
vWF tip vs vWbp	2	14	6	0	0
vWF tip vs vWbp	2	14	5	0	0
vWF tip vs vWbp	2	14	4	0	0
vWF tip vs vWbp	2	14	3	0	0
vWF tip vs vWbp	2	14	2	0	0
vWF tip vs vWbp	2	14	1	0	0
vWF tip vs vWbp	2	15	1	0	0
vWF tip vs vWbp	2	15	2	0	0
vWF tip vs vWbp	2	15	3	0	0
vWF tip vs vWbp	2	15	4	0	0
vWF tip vs vWbp	2	15	5	0	0
vWF tip vs vWbp	2	15	6	0	0
vWF tip vs vWbp	2	15	7	0	0
vWF tip vs vWbp	2	15	8	178.616	40.8946
vWF tip vs vWbp	2	15	9	0	0
vWF tip vs vWbp	2	15	10	0	0
vWF tip vs vWbp	2	15	11	0	0
vWF tip vs vWbp	2	15	12	0	0
vWF tip vs vWbp	2	15	13	0	0
vWF tip vs vWbp	2	15	14	0	0
vWF tip vs vWbp	2	15	15	0	0
vWF tip vs vWbp	2	15	16	140.798	109.327
vWF tip vs vWbp	2	16	16	0	0
vWF tip vs vWbp	2	16	15	0	0
vWF tip vs vWbp	2	16	14	0	0
vWF tip vs vWbp	2	16	13	0	0
vWF tip vs vWbp	2	16	12	0	0
vWF tip vs vWbp	2	16	11	0	0
vWF tip vs vWbp	2	16	10	0	0
vWF tip vs vWbp	2	16	9	0	0
vWF tip vs vWbp	2	16	8	161.135	40.4341
vWF tip vs vWbp	2	16	7	0	0
vWF tip vs vWbp	2	16	6	0	0
vWF tip vs vWbp	2	16	5	0	0
vWF tip vs vWbp	2	16	4	0	0
vWF tip vs vWbp	2	16	3	0	0
vWF tip vs vWbp	2	16	2	0	0
vWF tip vs vWbp	2	16	1	0	0
vWF tip vs vWbp	3	1	1	0	0
vWF tip vs vWbp	3	1	2	106.979	267.84
vWF tip vs vWbp	3	1	3	0	0
vWF tip vs vWbp	3	1	4	0	0
vWF tip vs vWbp	3	1	5	0	0
vWF tip vs vWbp	3	1	6	106.075	241.699
vWF tip vs vWbp	3	1	7	0	0
vWF tip vs vWbp	3	1	8	144.667	278.47
vWF tip vs vWbp	3	1	9	0	0
vWF tip vs vWbp	3	1	10	0	0
vWF tip vs vWbp	3	1	11	0	0
vWF tip vs vWbp	3	1	12	0	0
vWF tip vs vWbp	3	1	13	0	0
vWF tip vs vWbp	3	1	14	0	0
vWF tip vs vWbp	3	1	15	0	0
vWF tip vs vWbp	3	1	16	0	0
vWF tip vs vWbp	3	2	16	0	0
vWF tip vs vWbp	3	2	15	0	0
vWF tip vs vWbp	3	2	14	0	0
vWF tip vs vWbp	3	2	13	0	0
vWF tip vs vWbp	3	2	12	0	0
vWF tip vs vWbp	3	2	11	0	0
vWF tip vs vWbp	3	2	10	52.5127	46.4097
vWF tip vs vWbp	3	2	9	165.52	442.038
vWF tip vs vWbp	3	2	8	0	0
vWF tip vs vWbp	3	2	7	0	0
vWF tip vs vWbp	3	2	6	73.3819	54.9027
vWF tip vs vWbp	3	2	5	0	0
vWF tip vs vWbp	3	2	4	95.4969	292.856
vWF tip vs vWbp	3	2	3	0	0
vWF tip vs vWbp	3	2	2	0	0
vWF tip vs vWbp	3	2	1	0	0
vWF tip vs vWbp	3	3	1	118.014	273.407
vWF tip vs vWbp	3	3	2	35.9111	221.598
vWF tip vs vWbp	3	3	3	201.061	55.6755
vWF tip vs vWbp	3	3	4	138.995	294.229
vWF tip vs vWbp	3	3	5	0	0
vWF tip vs vWbp	3	3	6	112.873	291.341
vWF tip vs vWbp	3	3	7	0	0
vWF tip vs vWbp	3	3	8	0	0
vWF tip vs vWbp	3	3	9	0	0
vWF tip vs vWbp	3	3	10	156.717	336.193
vWF tip vs vWbp	3	3	11	0	0
vWF tip vs vWbp	3	3	12	0	0
vWF tip vs vWbp	3	3	13	66.2642	212.794
vWF tip vs vWbp	3	3	14	150.638	290.353
vWF tip vs vWbp	3	3	15	123.603	232.915
vWF tip vs vWbp	3	3	16	110.51	66.0866
vWF tip vs vWbp	3	4	16	0	0
vWF tip vs vWbp	3	4	15	0	0
vWF tip vs vWbp	3	4	14	84.6529	270.376
vWF tip vs vWbp	3	4	13	70.1183	51.3991
vWF tip vs vWbp	3	4	12	56.1029	87.2457
vWF tip vs vWbp	3	4	11	0	0
vWF tip vs vWbp	3	4	10	0	0
vWF tip vs vWbp	3	4	9	0	0
vWF tip vs vWbp	3	4	8	76.2289	32.4056
vWF tip vs vWbp	3	4	7	103.054	39.2665
vWF tip vs vWbp	3	4	6	0	0
vWF tip vs vWbp	3	4	5	137.467	62.786
vWF tip vs vWbp	3	4	4	0	0
vWF tip vs vWbp	3	4	3	94.8328	80.8599
vWF tip vs vWbp	3	4	2	60.0046	32.3768
vWF tip vs vWbp	3	4	1	0	0
vWF tip vs vWbp	3	5	1	109.745	86.8563
vWF tip vs vWbp	3	5	2	0	0
vWF tip vs vWbp	3	5	3	0	0
vWF tip vs vWbp	3	5	4	0	0
vWF tip vs vWbp	3	5	5	0	0
vWF tip vs vWbp	3	5	6	79.213	33.8712
vWF tip vs vWbp	3	5	7	142.056	63.8981
vWF tip vs vWbp	3	5	8	88.7088	133.049
vWF tip vs vWbp	3	5	9	0	0
vWF tip vs vWbp	3	5	10	0	0
vWF tip vs vWbp	3	5	11	0	0
vWF tip vs vWbp	3	5	12	58.7766	73.7195
vWF tip vs vWbp	3	5	13	0	0
vWF tip vs vWbp	3	5	14	0	0
vWF tip vs vWbp	3	5	15	0	0
vWF tip vs vWbp	3	5	16	0	0
vWF tip vs vWbp	3	6	16	0	0
vWF tip vs vWbp	3	6	15	85.3793	52.5454
vWF tip vs vWbp	3	6	14	89.7291	61.4594
vWF tip vs vWbp	3	6	13	0	0
vWF tip vs vWbp	3	6	12	98.7148	53.7331
vWF tip vs vWbp	3	6	11	0	0
vWF tip vs vWbp	3	6	10	0	0
vWF tip vs vWbp	3	6	9	0	0
vWF tip vs vWbp	3	6	8	96.8314	61.405
vWF tip vs vWbp	3	6	7	0	0
vWF tip vs vWbp	3	6	6	0	0
vWF tip vs vWbp	3	6	5	0	0
vWF tip vs vWbp	3	6	4	82.7266	76.6571
vWF tip vs vWbp	3	6	3	0	0
vWF tip vs vWbp	3	6	2	0	0
vWF tip vs vWbp	3	6	1	149.74	131.938
vWF tip vs vWbp	3	7	1	0	0
vWF tip vs vWbp	3	7	2	125.782	213.72
vWF tip vs vWbp	3	7	3	0	0
vWF tip vs vWbp	3	7	4	0	0
vWF tip vs vWbp	3	7	5	0	0
vWF tip vs vWbp	3	7	6	362.202	129.507
vWF tip vs vWbp	3	7	7	141.927	40.7447
vWF tip vs vWbp	3	7	8	0	0
vWF tip vs vWbp	3	7	9	0	0
vWF tip vs vWbp	3	7	10	36.2543	126.943
vWF tip vs vWbp	3	7	11	114.374	65.2977
vWF tip vs vWbp	3	7	12	0	0
vWF tip vs vWbp	3	7	13	0	0
vWF tip vs vWbp	3	7	14	76.1583	137.954
vWF tip vs vWbp	3	7	15	78.24	116.382
vWF tip vs vWbp	3	7	16	0	0
vWF tip vs vWbp	3	8	16	0	0
vWF tip vs vWbp	3	8	15	0	0
vWF tip vs vWbp	3	8	14	102.92	136.966
vWF tip vs vWbp	3	8	13	0	0
vWF tip vs vWbp	3	8	12	40.7515	90.3038
vWF tip vs vWbp	3	8	11	76.6922	59.5724
vWF tip vs vWbp	3	8	10	144.685	61.0354
vWF tip vs vWbp	3	8	9	0	0
vWF tip vs vWbp	3	8	8	88.3838	32.8133
vWF tip vs vWbp	3	8	7	0	0
vWF tip vs vWbp	3	8	6	132.834	136.039
vWF tip vs vWbp	3	8	5	0	0
vWF tip vs vWbp	3	8	4	0	0
vWF tip vs vWbp	3	8	3	99.4885	82.2118
vWF tip vs vWbp	3	8	2	72.8992	103.391
vWF tip vs vWbp	3	8	1	0	0
vWF tip vs vWbp	3	9	1	0	0
vWF tip vs vWbp	3	9	2	0	0
vWF tip vs vWbp	3	9	3	0	0
vWF tip vs vWbp	3	9	4	59.1192	26.5691
vWF tip vs vWbp	3	9	5	0	0
vWF tip vs vWbp	3	9	6	0	0
vWF tip vs vWbp	3	9	7	0	0
vWF tip vs vWbp	3	9	8	0	0
vWF tip vs vWbp	3	9	9	0	0
vWF tip vs vWbp	3	9	10	0	0
vWF tip vs vWbp	3	9	11	136.197	93.5766
vWF tip vs vWbp	3	9	12	0	0
vWF tip vs vWbp	3	9	13	0	0
vWF tip vs vWbp	3	9	14	63.1312	55.8896
vWF tip vs vWbp	3	9	15	124.534	40.9763
vWF tip vs vWbp	3	9	16	0	0
vWF tip vs vWbp	3	10	16	0	0
vWF tip vs vWbp	3	10	15	0	0
vWF tip vs vWbp	3	10	14	0	0
vWF tip vs vWbp	3	10	13	0	0
vWF tip vs vWbp	3	10	12	0	0
vWF tip vs vWbp	3	10	11	0	0
vWF tip vs vWbp	3	10	10	0	0
vWF tip vs vWbp	3	10	9	0	0
vWF tip vs vWbp	3	10	8	151.492	122.253
vWF tip vs vWbp	3	10	7	0	0
vWF tip vs vWbp	3	10	6	123.965	54.944
vWF tip vs vWbp	3	10	5	85.3469	88.8529
vWF tip vs vWbp	3	10	4	101.887	89.017
vWF tip vs vWbp	3	10	3	0	0
vWF tip vs vWbp	3	10	2	0	0
vWF tip vs vWbp	3	10	1	66.4225	87.5654
vWF tip vs vWbp	3	11	1	125.198	67.6829
vWF tip vs vWbp	3	11	2	0	0
vWF tip vs vWbp	3	11	3	0	0
vWF tip vs vWbp	3	11	4	97.1722	73.2003
vWF tip vs vWbp	3	11	5	0	0
vWF tip vs vWbp	3	11	6	0	0
vWF tip vs vWbp	3	11	7	55.8336	66.6423
vWF tip vs vWbp	3	11	8	0	0
vWF tip vs vWbp	3	11	9	0	0
vWF tip vs vWbp	3	11	10	100.058	95.7726
vWF tip vs vWbp	3	11	11	163.387	219.069
vWF tip vs vWbp	3	11	12	240.884	59.238
vWF tip vs vWbp	3	11	13	132.327	53.5454
vWF tip vs vWbp	3	11	14	0	0
vWF tip vs vWbp	3	11	15	0	0
vWF tip vs vWbp	3	11	16	91.0017	129.376
vWF tip vs vWbp	3	12	16	0	0
vWF tip vs vWbp	3	12	15	0	0
vWF tip vs vWbp	3	12	14	0	0
vWF tip vs vWbp	3	12	13	0	0
vWF tip vs vWbp	3	12	12	0	0
vWF tip vs vWbp	3	12	11	60.2534	142.828
vWF tip vs vWbp	3	12	10	0	0
vWF tip vs vWbp	3	12	9	122.039	147.727
vWF tip vs vWbp	3	12	8	0	0
vWF tip vs vWbp	3	12	7	0	0
vWF tip vs vWbp	3	12	6	0	0
vWF tip vs vWbp	3	12	5	0	0
vWF tip vs vWbp	3	12	4	126.152	43.7378
vWF tip vs vWbp	3	12	3	152.617	144.77
vWF tip vs vWbp	3	12	2	137.815	31.176
vWF tip vs vWbp	3	12	1	0	0
vWF tip vs vWbp	3	13	1	73.6217	59.5557
vWF tip vs vWbp	3	13	2	0	0
vWF tip vs vWbp	3	13	3	145.123	56.418
vWF tip vs vWbp	3	13	4	32.7173	59.6946
vWF tip vs vWbp	3	13	5	0	0
vWF tip vs vWbp	3	13	6	148.434	109.567
vWF tip vs vWbp	3	13	7	88.9281	46.8272
vWF tip vs vWbp	3	13	8	0	0
vWF tip vs vWbp	3	13	9	0	0
vWF tip vs vWbp	3	13	10	0	0
vWF tip vs vWbp	3	13	11	0	0
vWF tip vs vWbp	3	13	12	0	0
vWF tip vs vWbp	3	13	13	0	0
vWF tip vs vWbp	3	13	14	109.972	85.6691
vWF tip vs vWbp	3	13	15	99.3116	42.4111
vWF tip vs vWbp	3	13	16	0	0
vWF tip vs vWbp	3	14	16	72.1232	43.466
vWF tip vs vWbp	3	14	15	50.7264	62.693
vWF tip vs vWbp	3	14	14	0	0
vWF tip vs vWbp	3	14	13	49.5676	49.9996
vWF tip vs vWbp	3	14	12	0	0
vWF tip vs vWbp	3	14	11	21.5049	73.0197
vWF tip vs vWbp	3	14	10	0	0
vWF tip vs vWbp	3	14	9	0	0
vWF tip vs vWbp	3	14	8	0	0
vWF tip vs vWbp	3	14	7	0	0
vWF tip vs vWbp	3	14	6	96.2756	139.157
vWF tip vs vWbp	3	14	5	45.7177	34.9773
vWF tip vs vWbp	3	14	4	100.986	127.608
vWF tip vs vWbp	3	14	3	0	0
vWF tip vs vWbp	3	14	2	0	0
vWF tip vs vWbp	3	14	1	0	0
vWF tip vs vWbp	3	15	1	142.543	228.985
vWF tip vs vWbp	3	15	2	68.5477	59.8506
vWF tip vs vWbp	3	15	3	0	0
vWF tip vs vWbp	3	15	4	0	0
vWF tip vs vWbp	3	15	5	139.229	47.8474
vWF tip vs vWbp	3	15	6	64.1284	134.293
vWF tip vs vWbp	3	15	7	96.708	199.567
vWF tip vs vWbp	3	15	8	130.054	337.926
vWF tip vs vWbp	3	15	9	0	0
vWF tip vs vWbp	3	15	10	0	0
vWF tip vs vWbp	3	15	11	0	0
vWF tip vs vWbp	3	15	12	121.656	55.8854
vWF tip vs vWbp	3	15	13	111.226	69.8219
vWF tip vs vWbp	3	15	14	140.448	49.6685
vWF tip vs vWbp	3	15	15	153.308	164.21
vWF tip vs vWbp	3	15	16	57.104	41.8378
vWF tip vs vWbp	3	16	16	0	0
vWF tip vs vWbp	3	16	15	0	0
vWF tip vs vWbp	3	16	14	122.885	198.386
vWF tip vs vWbp	3	16	13	131.232	350.395
vWF tip vs vWbp	3	16	12	192.088	310.385
vWF tip vs vWbp	3	16	11	75.5243	181.742
vWF tip vs vWbp	3	16	10	0	0
vWF tip vs vWbp	3	16	9	188.352	355.253
vWF tip vs vWbp	3	16	8	85.7152	106.413
vWF tip vs vWbp	3	16	7	118.071	205.068
vWF tip vs vWbp	3	16	6	126.96	124.013
vWF tip vs vWbp	3	16	5	0	0
vWF tip vs vWbp	3	16	4	0	0
vWF tip vs vWbp	3	16	3	0	0
vWF tip vs vWbp	3	16	2	53.7905	69.2351
vWF tip vs vWbp	3	16	1	76.3308	261.281
vWF tip vs vWbp	4	1	1	142.057	83.0282
vWF tip vs vWbp	4	1	2	0	0
vWF tip vs vWbp	4	1	3	0	0
vWF tip vs vWbp	4	1	4	0	0
vWF tip vs vWbp	4	1	5	134.568	114.978
vWF tip vs vWbp	4	1	6	0	0
vWF tip vs vWbp	4	1	7	0	0
vWF tip vs vWbp	4	1	8	130.535	209.801
vWF tip vs vWbp	4	1	9	0	0
vWF tip vs vWbp	4	1	10	0	0
vWF tip vs vWbp	4	1	11	70.4376	46.8453
vWF tip vs vWbp	4	1	12	82.628	49.7201
vWF tip vs vWbp	4	1	13	0	0
vWF tip vs vWbp	4	1	14	0	0
vWF tip vs vWbp	4	1	15	121.088	143.941
vWF tip vs vWbp	4	1	16	0	0
vWF tip vs vWbp	4	2	16	0	0
vWF tip vs vWbp	4	2	15	0	0
vWF tip vs vWbp	4	2	14	85.9413	114.121
vWF tip vs vWbp	4	2	13	151.222	59.238
vWF tip vs vWbp	4	2	12	0	0
vWF tip vs vWbp	4	2	11	0	0
vWF tip vs vWbp	4	2	10	0	0
vWF tip vs vWbp	4	2	9	0	0
vWF tip vs vWbp	4	2	8	0	0
vWF tip vs vWbp	4	2	7	80.4648	144.64
vWF tip vs vWbp	4	2	6	0	0
vWF tip vs vWbp	4	2	5	0	0
vWF tip vs vWbp	4	2	4	0	0
vWF tip vs vWbp	4	2	3	161.846	142.085
vWF tip vs vWbp	4	2	2	0	0
vWF tip vs vWbp	4	2	1	116.567	71.7833
vWF tip vs vWbp	4	3	1	0	0
vWF tip vs vWbp	4	3	2	0	0
vWF tip vs vWbp	4	3	3	0	0
vWF tip vs vWbp	4	3	4	92.4907	96.0404
vWF tip vs vWbp	4	3	5	56.6149	56.8787
vWF tip vs vWbp	4	3	6	0	0
vWF tip vs vWbp	4	3	7	0	0
vWF tip vs vWbp	4	3	8	0	0
vWF tip vs vWbp	4	3	9	76.7709	103.102
vWF tip vs vWbp	4	3	10	62.5857	28.6104
vWF tip vs vWbp	4	3	11	0	0
vWF tip vs vWbp	4	3	12	0	0
vWF tip vs vWbp	4	3	13	42.6548	49.5468
vWF tip vs vWbp	4	3	14	158.236	137.151
vWF tip vs vWbp	4	3	15	0	0
vWF tip vs vWbp	4	3	16	0	0
vWF tip vs vWbp	4	4	16	0	0
vWF tip vs vWbp	4	4	15	0	0
vWF tip vs vWbp	4	4	14	0	0
vWF tip vs vWbp	4	4	13	0	0
vWF tip vs vWbp	4	4	12	147.19	285.056
vWF tip vs vWbp	4	4	11	150.281	292.131
vWF tip vs vWbp	4	4	10	0	0
vWF tip vs vWbp	4	4	9	151.845	66.1843
vWF tip vs vWbp	4	4	8	0	0
vWF tip vs vWbp	4	4	7	129.034	117.166
vWF tip vs vWbp	4	4	6	0	0
vWF tip vs vWbp	4	4	5	0	0
vWF tip vs vWbp	4	4	4	82.5731	103.294
vWF tip vs vWbp	4	4	3	0	0
vWF tip vs vWbp	4	4	2	110.078	112.452
vWF tip vs vWbp	4	4	1	0	0
vWF tip vs vWbp	4	5	1	0	0
vWF tip vs vWbp	4	5	2	0	0
vWF tip vs vWbp	4	5	3	0	0
vWF tip vs vWbp	4	5	4	77.4453	52.6396
vWF tip vs vWbp	4	5	5	0	0
vWF tip vs vWbp	4	5	6	112.477	70.0186
vWF tip vs vWbp	4	5	7	0	0
vWF tip vs vWbp	4	5	8	0	0
vWF tip vs vWbp	4	5	9	141.1	141.073
vWF tip vs vWbp	4	5	10	0	0
vWF tip vs vWbp	4	5	11	0	0
vWF tip vs vWbp	4	5	12	0	0
vWF tip vs vWbp	4	5	13	0	0
vWF tip vs vWbp	4	5	14	0	0
vWF tip vs vWbp	4	5	15	114.616	144.246
vWF tip vs vWbp	4	5	16	0	0
vWF tip vs vWbp	4	6	16	86.5794	61.9669
vWF tip vs vWbp	4	6	15	39.53	18.4278
vWF tip vs vWbp	4	6	14	0	0
vWF tip vs vWbp	4	6	13	0	0
vWF tip vs vWbp	4	6	12	0	0
vWF tip vs vWbp	4	6	11	0	0
vWF tip vs vWbp	4	6	10	124.429	77.8707
vWF tip vs vWbp	4	6	9	0	0
vWF tip vs vWbp	4	6	8	0	0
vWF tip vs vWbp	4	6	7	0	0
vWF tip vs vWbp	4	6	6	68.4047	52.7328
vWF tip vs vWbp	4	6	5	0	0
vWF tip vs vWbp	4	6	4	103.501	121.205
vWF tip vs vWbp	4	6	3	0	0
vWF tip vs vWbp	4	6	2	0	0
vWF tip vs vWbp	4	6	1	0	0
vWF tip vs vWbp	4	7	1	0	0
vWF tip vs vWbp	4	7	2	216.899	129.994
vWF tip vs vWbp	4	7	3	0	0
vWF tip vs vWbp	4	7	4	0	0
vWF tip vs vWbp	4	7	5	0	0
vWF tip vs vWbp	4	7	6	0	0
vWF tip vs vWbp	4	7	7	116.141	213.558
vWF tip vs vWbp	4	7	8	142.248	72.6452
vWF tip vs vWbp	4	7	9	0	0
vWF tip vs vWbp	4	7	10	130.78	201.103
vWF tip vs vWbp	4	7	11	0	0
vWF tip vs vWbp	4	7	12	0	0
vWF tip vs vWbp	4	7	13	0	0
vWF tip vs vWbp	4	7	14	0	0
vWF tip vs vWbp	4	7	15	0	0
vWF tip vs vWbp	4	7	16	0	0
vWF tip vs vWbp	4	8	16	76.4158	90.5448
vWF tip vs vWbp	4	8	15	138.713	140.069
vWF tip vs vWbp	4	8	14	0	0
vWF tip vs vWbp	4	8	13	96.5084	247.043
vWF tip vs vWbp	4	8	12	83.3281	108.393
vWF tip vs vWbp	4	8	11	0	0
vWF tip vs vWbp	4	8	10	47.9889	53.1805
vWF tip vs vWbp	4	8	9	0	0
vWF tip vs vWbp	4	8	8	0	0
vWF tip vs vWbp	4	8	7	84.4516	84.1543
vWF tip vs vWbp	4	8	6	0	0
vWF tip vs vWbp	4	8	5	0	0
vWF tip vs vWbp	4	8	4	0	0
vWF tip vs vWbp	4	8	3	0	0
vWF tip vs vWbp	4	8	2	38.4543	53.7056
vWF tip vs vWbp	4	8	1	0	0
vWF tip vs vWbp	4	9	1	201.709	80.0412
vWF tip vs vWbp	4	9	2	52.4017	55.6147
vWF tip vs vWbp	4	9	3	165.049	341.406
vWF tip vs vWbp	4	9	4	120.813	157.991
vWF tip vs vWbp	4	9	5	77.9463	47.7999
vWF tip vs vWbp	4	9	6	93.9078	52.6338
vWF tip vs vWbp	4	9	7	92.4206	40.9213
vWF tip vs vWbp	4	9	8	200.223	159.839
vWF tip vs vWbp	4	9	9	0	0
vWF tip vs vWbp	4	9	10	0	0
vWF tip vs vWbp	4	9	11	0	0
vWF tip vs vWbp	4	9	12	234.548	134.431
vWF tip vs vWbp	4	9	13	90.5927	92.512
vWF tip vs vWbp	4	9	14	82.6756	119.014
vWF tip vs vWbp	4	9	15	0	0
vWF tip vs vWbp	4	9	16	0	0
vWF tip vs vWbp	4	10	16	107.531	105.254
vWF tip vs vWbp	4	10	15	0	0
vWF tip vs vWbp	4	10	14	116.007	137.24
vWF tip vs vWbp	4	10	13	0	0
vWF tip vs vWbp	4	10	12	100.707	124.628
vWF tip vs vWbp	4	10	11	0	0
vWF tip vs vWbp	4	10	10	0	0
vWF tip vs vWbp	4	10	9	150.564	68.2233
vWF tip vs vWbp	4	10	8	0	0
vWF tip vs vWbp	4	10	7	0	0
vWF tip vs vWbp	4	10	6	133.272	109.391
vWF tip vs vWbp	4	10	5	84.5706	113.701
vWF tip vs vWbp	4	10	4	0	0
vWF tip vs vWbp	4	10	3	94.5104	61.1381
vWF tip vs vWbp	4	10	2	0	0
vWF tip vs vWbp	4	10	1	0	0
vWF tip vs vWbp	4	11	1	103.161	64.1696
vWF tip vs vWbp	4	11	2	0	0
vWF tip vs vWbp	4	11	3	0	0
vWF tip vs vWbp	4	11	4	0	0
vWF tip vs vWbp	4	11	5	88.9948	69.1868
vWF tip vs vWbp	4	11	6	146.12	240.228
vWF tip vs vWbp	4	11	7	0	0
vWF tip vs vWbp	4	11	8	0	0
vWF tip vs vWbp	4	11	9	119.784	260.503
vWF tip vs vWbp	4	11	10	0	0
vWF tip vs vWbp	4	11	11	0	0
vWF tip vs vWbp	4	11	12	81.1412	43.8427
vWF tip vs vWbp	4	11	13	60.7508	64.2898
vWF tip vs vWbp	4	11	14	0	0
vWF tip vs vWbp	4	11	15	113.93	56.72
vWF tip vs vWbp	4	11	16	0	0
vWF tip vs vWbp	4	12	16	0	0
vWF tip vs vWbp	4	12	15	135.177	159.885
vWF tip vs vWbp	4	12	14	69.6567	85.4318
vWF tip vs vWbp	4	12	13	0	0
vWF tip vs vWbp	4	12	12	0	0
vWF tip vs vWbp	4	12	11	0	0
vWF tip vs vWbp	4	12	10	0	0
vWF tip vs vWbp	4	12	9	0	0
vWF tip vs vWbp	4	12	8	54.509	110.661
vWF tip vs vWbp	4	12	7	100.465	63.9387
vWF tip vs vWbp	4	12	6	0	0
vWF tip vs vWbp	4	12	5	0	0
vWF tip vs vWbp	4	12	4	0	0
vWF tip vs vWbp	4	12	3	85.0311	78.4708
vWF tip vs vWbp	4	12	2	149.155	399.245
vWF tip vs vWbp	4	12	1	95.7332	89.7335
vWF tip vs vWbp	4	13	1	0	0
vWF tip vs vWbp	4	13	2	0	0
vWF tip vs vWbp	4	13	3	155.72	149.447
vWF tip vs vWbp	4	13	4	0	0
vWF tip vs vWbp	4	13	5	113.295	63.7446
vWF tip vs vWbp	4	13	6	0	0
vWF tip vs vWbp	4	13	7	90.2118	111.829
vWF tip vs vWbp	4	13	8	0	0
vWF tip vs vWbp	4	13	9	0	0
vWF tip vs vWbp	4	13	10	0	0
vWF tip vs vWbp	4	13	11	0	0
vWF tip vs vWbp	4	13	12	0	0
vWF tip vs vWbp	4	13	13	0	0
vWF tip vs vWbp	4	13	14	0	0
vWF tip vs vWbp	4	13	15	0	0
vWF tip vs vWbp	4	13	16	0	0
vWF tip vs vWbp	4	14	16	0	0
vWF tip vs vWbp	4	14	15	0	0
vWF tip vs vWbp	4	14	14	0	0
vWF tip vs vWbp	4	14	13	0	0
vWF tip vs vWbp	4	14	12	0	0
vWF tip vs vWbp	4	14	11	0	0
vWF tip vs vWbp	4	14	10	0	0
vWF tip vs vWbp	4	14	9	0	0
vWF tip vs vWbp	4	14	8	0	0
vWF tip vs vWbp	4	14	7	0	0
vWF tip vs vWbp	4	14	6	0	0
vWF tip vs vWbp	4	14	5	0	0
vWF tip vs vWbp	4	14	4	50.7009	34.5137
vWF tip vs vWbp	4	14	3	0	0
vWF tip vs vWbp	4	14	2	44.1044	22.1066
vWF tip vs vWbp	4	14	1	162.233	114.746
vWF tip vs vWbp	4	15	1	87.8903	40.6868
vWF tip vs vWbp	4	15	2	0	0
vWF tip vs vWbp	4	15	3	100.457	59.5926
vWF tip vs vWbp	4	15	4	0	0
vWF tip vs vWbp	4	15	5	0	0
vWF tip vs vWbp	4	15	6	0	0
vWF tip vs vWbp	4	15	7	144.773	202.981
vWF tip vs vWbp	4	15	8	74.9329	46.8712
vWF tip vs vWbp	4	15	9	0	0
vWF tip vs vWbp	4	15	10	75.9498	178.54
vWF tip vs vWbp	4	15	11	0	0
vWF tip vs vWbp	4	15	12	0	0
vWF tip vs vWbp	4	15	13	142.081	314.141
vWF tip vs vWbp	4	15	14	64.3823	65.9221
vWF tip vs vWbp	4	15	15	0	0
vWF tip vs vWbp	4	15	16	115.027	275.24
vWF tip vs vWbp	4	16	16	109.706	337.743
vWF tip vs vWbp	4	16	15	111.943	347.332
vWF tip vs vWbp	4	16	14	0	0
vWF tip vs vWbp	4	16	13	158.393	282.522
vWF tip vs vWbp	4	16	12	0	0
vWF tip vs vWbp	4	16	11	0	0
vWF tip vs vWbp	4	16	10	0	0
vWF tip vs vWbp	4	16	9	206.62	158.058
vWF tip vs vWbp	4	16	8	145.303	141.07
vWF tip vs vWbp	4	16	7	0	0
vWF tip vs vWbp	4	16	6	159.71	48.9381
vWF tip vs vWbp	4	16	5	0	0
vWF tip vs vWbp	4	16	4	0	0
vWF tip vs vWbp	4	16	3	0	0
vWF tip vs vWbp	4	16	2	0	0
vWF tip vs vWbp	4	16	1	0	0
