# Supplementary material for: Staphylococcus aureus vWF-binding protein triggers a strong interaction between clumping factor A and host vWF
Source: Commun Biol. 2021 Apr 12;4:453. doi: 10.1038/s42003-021-01986-6 (PMC8041789; doi:10.1038/s42003-021-01986-6)
Supplement: Supplementary file 3 — Supplementary Data 1 [file 42003_2021_1986_MOESM3_ESM.zip › Supplementary Data 1/Fig. 4b,c, Table S4 data table.tsv]

strain.treatment	cell	scan.line	scan.pixel	rupture.force.(pN)	rupture.length.(nm)
vWbp tip vs ClfA+_100	1	1	1	0	0
vWbp tip vs ClfA+_100	1	1	2	0	0
vWbp tip vs ClfA+_100	1	1	3	0	0
vWbp tip vs ClfA+_100	1	1	4	0	0
vWbp tip vs ClfA+_100	1	1	5	0	0
vWbp tip vs ClfA+_100	1	1	6	0	0
vWbp tip vs ClfA+_100	1	1	7	0	0
vWbp tip vs ClfA+_100	1	1	8	0	0
vWbp tip vs ClfA+_100	1	1	9	0	0
vWbp tip vs ClfA+_100	1	1	10	0	0
vWbp tip vs ClfA+_100	1	1	11	0	0
vWbp tip vs ClfA+_100	1	1	12	0	0
vWbp tip vs ClfA+_100	1	1	13	0	0
vWbp tip vs ClfA+_100	1	1	14	0	0
vWbp tip vs ClfA+_100	1	1	15	0	0
vWbp tip vs ClfA+_100	1	1	16	0	0
vWbp tip vs ClfA+_100	1	2	16	0	0
vWbp tip vs ClfA+_100	1	2	15	0	0
vWbp tip vs ClfA+_100	1	2	14	0	0
vWbp tip vs ClfA+_100	1	2	13	0	0
vWbp tip vs ClfA+_100	1	2	12	0	0
vWbp tip vs ClfA+_100	1	2	11	0	0
vWbp tip vs ClfA+_100	1	2	10	0	0
vWbp tip vs ClfA+_100	1	2	9	0	0
vWbp tip vs ClfA+_100	1	2	8	0	0
vWbp tip vs ClfA+_100	1	2	7	0	0
vWbp tip vs ClfA+_100	1	2	6	0	0
vWbp tip vs ClfA+_100	1	2	5	0	0
vWbp tip vs ClfA+_100	1	2	4	0	0
vWbp tip vs ClfA+_100	1	2	3	0	0
vWbp tip vs ClfA+_100	1	2	2	0	0
vWbp tip vs ClfA+_100	1	2	1	0	0
vWbp tip vs ClfA+_100	1	3	1	0	0
vWbp tip vs ClfA+_100	1	3	2	0	0
vWbp tip vs ClfA+_100	1	3	3	0	0
vWbp tip vs ClfA+_100	1	3	4	0	0
vWbp tip vs ClfA+_100	1	3	5	0	0
vWbp tip vs ClfA+_100	1	3	6	0	0
vWbp tip vs ClfA+_100	1	3	7	0	0
vWbp tip vs ClfA+_100	1	3	8	0	0
vWbp tip vs ClfA+_100	1	3	9	0	0
vWbp tip vs ClfA+_100	1	3	10	0	0
vWbp tip vs ClfA+_100	1	3	11	0	0
vWbp tip vs ClfA+_100	1	3	12	0	0
vWbp tip vs ClfA+_100	1	3	13	0	0
vWbp tip vs ClfA+_100	1	3	14	0	0
vWbp tip vs ClfA+_100	1	3	15	0	0
vWbp tip vs ClfA+_100	1	3	16	0	0
vWbp tip vs ClfA+_100	1	4	16	0	0
vWbp tip vs ClfA+_100	1	4	15	0	0
vWbp tip vs ClfA+_100	1	4	14	0	0
vWbp tip vs ClfA+_100	1	4	13	62.4569	111.063
vWbp tip vs ClfA+_100	1	4	12	0	0
vWbp tip vs ClfA+_100	1	4	11	0	0
vWbp tip vs ClfA+_100	1	4	10	0	0
vWbp tip vs ClfA+_100	1	4	9	0	0
vWbp tip vs ClfA+_100	1	4	8	0	0
vWbp tip vs ClfA+_100	1	4	7	0	0
vWbp tip vs ClfA+_100	1	4	6	0	0
vWbp tip vs ClfA+_100	1	4	5	0	0
vWbp tip vs ClfA+_100	1	4	4	0	0
vWbp tip vs ClfA+_100	1	4	3	0	0
vWbp tip vs ClfA+_100	1	4	2	0	0
vWbp tip vs ClfA+_100	1	4	1	0	0
vWbp tip vs ClfA+_100	1	5	1	0	0
vWbp tip vs ClfA+_100	1	5	2	0	0
vWbp tip vs ClfA+_100	1	5	3	0	0
vWbp tip vs ClfA+_100	1	5	4	0	0
vWbp tip vs ClfA+_100	1	5	5	0	0
vWbp tip vs ClfA+_100	1	5	6	0	0
vWbp tip vs ClfA+_100	1	5	7	0	0
vWbp tip vs ClfA+_100	1	5	8	0	0
vWbp tip vs ClfA+_100	1	5	9	0	0
vWbp tip vs ClfA+_100	1	5	10	0	0
vWbp tip vs ClfA+_100	1	5	11	0	0
vWbp tip vs ClfA+_100	1	5	12	0	0
vWbp tip vs ClfA+_100	1	5	13	0	0
vWbp tip vs ClfA+_100	1	5	14	52.0713	41.8724
vWbp tip vs ClfA+_100	1	5	15	0	0
vWbp tip vs ClfA+_100	1	5	16	0	0
vWbp tip vs ClfA+_100	1	6	16	0	0
vWbp tip vs ClfA+_100	1	6	15	0	0
vWbp tip vs ClfA+_100	1	6	14	0	0
vWbp tip vs ClfA+_100	1	6	13	0	0
vWbp tip vs ClfA+_100	1	6	12	0	0
vWbp tip vs ClfA+_100	1	6	11	0	0
vWbp tip vs ClfA+_100	1	6	10	0	0
vWbp tip vs ClfA+_100	1	6	9	0	0
vWbp tip vs ClfA+_100	1	6	8	0	0
vWbp tip vs ClfA+_100	1	6	7	0	0
vWbp tip vs ClfA+_100	1	6	6	0	0
vWbp tip vs ClfA+_100	1	6	5	0	0
vWbp tip vs ClfA+_100	1	6	4	0	0
vWbp tip vs ClfA+_100	1	6	3	0	0
vWbp tip vs ClfA+_100	1	6	2	0	0
vWbp tip vs ClfA+_100	1	6	1	0	0
vWbp tip vs ClfA+_100	1	7	1	0	0
vWbp tip vs ClfA+_100	1	7	2	0	0
vWbp tip vs ClfA+_100	1	7	3	0	0
vWbp tip vs ClfA+_100	1	7	4	0	0
vWbp tip vs ClfA+_100	1	7	5	0	0
vWbp tip vs ClfA+_100	1	7	6	0	0
vWbp tip vs ClfA+_100	1	7	7	0	0
vWbp tip vs ClfA+_100	1	7	8	0	0
vWbp tip vs ClfA+_100	1	7	9	0	0
vWbp tip vs ClfA+_100	1	7	10	0	0
vWbp tip vs ClfA+_100	1	7	11	0	0
vWbp tip vs ClfA+_100	1	7	12	0	0
vWbp tip vs ClfA+_100	1	7	13	0	0
vWbp tip vs ClfA+_100	1	7	14	0	0
vWbp tip vs ClfA+_100	1	7	15	0	0
vWbp tip vs ClfA+_100	1	7	16	0	0
vWbp tip vs ClfA+_100	1	8	16	0	0
vWbp tip vs ClfA+_100	1	8	15	0	0
vWbp tip vs ClfA+_100	1	8	14	224.176	17.0376
vWbp tip vs ClfA+_100	1	8	13	0	0
vWbp tip vs ClfA+_100	1	8	12	0	0
vWbp tip vs ClfA+_100	1	8	11	0	0
vWbp tip vs ClfA+_100	1	8	10	0	0
vWbp tip vs ClfA+_100	1	8	9	0	0
vWbp tip vs ClfA+_100	1	8	8	0	0
vWbp tip vs ClfA+_100	1	8	7	0	0
vWbp tip vs ClfA+_100	1	8	6	0	0
vWbp tip vs ClfA+_100	1	8	5	0	0
vWbp tip vs ClfA+_100	1	8	4	0	0
vWbp tip vs ClfA+_100	1	8	3	0	0
vWbp tip vs ClfA+_100	1	8	2	53.1067	53.0495
vWbp tip vs ClfA+_100	1	8	1	0	0
vWbp tip vs ClfA+_100	1	9	1	0	0
vWbp tip vs ClfA+_100	1	9	2	0	0
vWbp tip vs ClfA+_100	1	9	3	0	0
vWbp tip vs ClfA+_100	1	9	4	0	0
vWbp tip vs ClfA+_100	1	9	5	0	0
vWbp tip vs ClfA+_100	1	9	6	0	0
vWbp tip vs ClfA+_100	1	9	7	0	0
vWbp tip vs ClfA+_100	1	9	8	0	0
vWbp tip vs ClfA+_100	1	9	9	0	0
vWbp tip vs ClfA+_100	1	9	10	0	0
vWbp tip vs ClfA+_100	1	9	11	0	0
vWbp tip vs ClfA+_100	1	9	12	0	0
vWbp tip vs ClfA+_100	1	9	13	0	0
vWbp tip vs ClfA+_100	1	9	14	0	0
vWbp tip vs ClfA+_100	1	9	15	0	0
vWbp tip vs ClfA+_100	1	9	16	0	0
vWbp tip vs ClfA+_100	1	10	16	0	0
vWbp tip vs ClfA+_100	1	10	15	0	0
vWbp tip vs ClfA+_100	1	10	14	0	0
vWbp tip vs ClfA+_100	1	10	13	0	0
vWbp tip vs ClfA+_100	1	10	12	0	0
vWbp tip vs ClfA+_100	1	10	11	0	0
vWbp tip vs ClfA+_100	1	10	10	0	0
vWbp tip vs ClfA+_100	1	10	9	0	0
vWbp tip vs ClfA+_100	1	10	8	0	0
vWbp tip vs ClfA+_100	1	10	7	0	0
vWbp tip vs ClfA+_100	1	10	6	0	0
vWbp tip vs ClfA+_100	1	10	5	0	0
vWbp tip vs ClfA+_100	1	10	4	0	0
vWbp tip vs ClfA+_100	1	10	3	0	0
vWbp tip vs ClfA+_100	1	10	2	0	0
vWbp tip vs ClfA+_100	1	10	1	0	0
vWbp tip vs ClfA+_100	1	11	1	0	0
vWbp tip vs ClfA+_100	1	11	2	0	0
vWbp tip vs ClfA+_100	1	11	3	0	0
vWbp tip vs ClfA+_100	1	11	4	0	0
vWbp tip vs ClfA+_100	1	11	5	0	0
vWbp tip vs ClfA+_100	1	11	6	0	0
vWbp tip vs ClfA+_100	1	11	7	0	0
vWbp tip vs ClfA+_100	1	11	8	0	0
vWbp tip vs ClfA+_100	1	11	9	0	0
vWbp tip vs ClfA+_100	1	11	10	0	0
vWbp tip vs ClfA+_100	1	11	11	0	0
vWbp tip vs ClfA+_100	1	11	12	0	0
vWbp tip vs ClfA+_100	1	11	13	1034.63	55.9998
vWbp tip vs ClfA+_100	1	11	14	0	0
vWbp tip vs ClfA+_100	1	11	15	543.461	37.5336
vWbp tip vs ClfA+_100	1	11	16	0	0
vWbp tip vs ClfA+_100	1	12	16	0	0
vWbp tip vs ClfA+_100	1	12	15	0	0
vWbp tip vs ClfA+_100	1	12	14	0	0
vWbp tip vs ClfA+_100	1	12	13	0	0
vWbp tip vs ClfA+_100	1	12	12	0	0
vWbp tip vs ClfA+_100	1	12	11	0	0
vWbp tip vs ClfA+_100	1	12	10	0	0
vWbp tip vs ClfA+_100	1	12	9	0	0
vWbp tip vs ClfA+_100	1	12	8	0	0
vWbp tip vs ClfA+_100	1	12	7	0	0
vWbp tip vs ClfA+_100	1	12	6	0	0
vWbp tip vs ClfA+_100	1	12	5	0	0
vWbp tip vs ClfA+_100	1	12	4	0	0
vWbp tip vs ClfA+_100	1	12	3	0	0
vWbp tip vs ClfA+_100	1	12	2	0	0
vWbp tip vs ClfA+_100	1	12	1	0	0
vWbp tip vs ClfA+_100	1	13	1	0	0
vWbp tip vs ClfA+_100	1	13	2	0	0
vWbp tip vs ClfA+_100	1	13	3	0	0
vWbp tip vs ClfA+_100	1	13	4	43.2733	87.0548
vWbp tip vs ClfA+_100	1	13	5	0	0
vWbp tip vs ClfA+_100	1	13	6	0	0
vWbp tip vs ClfA+_100	1	13	7	0	0
vWbp tip vs ClfA+_100	1	13	8	0	0
vWbp tip vs ClfA+_100	1	13	9	0	0
vWbp tip vs ClfA+_100	1	13	10	0	0
vWbp tip vs ClfA+_100	1	13	11	0	0
vWbp tip vs ClfA+_100	1	13	12	0	0
vWbp tip vs ClfA+_100	1	13	13	0	0
vWbp tip vs ClfA+_100	1	13	14	0	0
vWbp tip vs ClfA+_100	1	13	15	0	0
vWbp tip vs ClfA+_100	1	13	16	0	0
vWbp tip vs ClfA+_100	1	14	16	0	0
vWbp tip vs ClfA+_100	1	14	15	0	0
vWbp tip vs ClfA+_100	1	14	14	0	0
vWbp tip vs ClfA+_100	1	14	13	0	0
vWbp tip vs ClfA+_100	1	14	12	0	0
vWbp tip vs ClfA+_100	1	14	11	0	0
vWbp tip vs ClfA+_100	1	14	10	0	0
vWbp tip vs ClfA+_100	1	14	9	0	0
vWbp tip vs ClfA+_100	1	14	8	0	0
vWbp tip vs ClfA+_100	1	14	7	0	0
vWbp tip vs ClfA+_100	1	14	6	0	0
vWbp tip vs ClfA+_100	1	14	5	0	0
vWbp tip vs ClfA+_100	1	14	4	0	0
vWbp tip vs ClfA+_100	1	14	3	0	0
vWbp tip vs ClfA+_100	1	14	2	0	0
vWbp tip vs ClfA+_100	1	14	1	0	0
vWbp tip vs ClfA+_100	1	15	1	0	0
vWbp tip vs ClfA+_100	1	15	2	0	0
vWbp tip vs ClfA+_100	1	15	3	0	0
vWbp tip vs ClfA+_100	1	15	4	0	0
vWbp tip vs ClfA+_100	1	15	5	0	0
vWbp tip vs ClfA+_100	1	15	6	0	0
vWbp tip vs ClfA+_100	1	15	7	0	0
vWbp tip vs ClfA+_100	1	15	8	0	0
vWbp tip vs ClfA+_100	1	15	9	0	0
vWbp tip vs ClfA+_100	1	15	10	0	0
vWbp tip vs ClfA+_100	1	15	11	0	0
vWbp tip vs ClfA+_100	1	15	12	0	0
vWbp tip vs ClfA+_100	1	15	13	0	0
vWbp tip vs ClfA+_100	1	15	14	0	0
vWbp tip vs ClfA+_100	1	15	15	0	0
vWbp tip vs ClfA+_100	1	15	16	0	0
vWbp tip vs ClfA+_100	1	16	16	0	0
vWbp tip vs ClfA+_100	1	16	15	0	0
vWbp tip vs ClfA+_100	1	16	14	0	0
vWbp tip vs ClfA+_100	1	16	13	0	0
vWbp tip vs ClfA+_100	1	16	12	0	0
vWbp tip vs ClfA+_100	1	16	11	0	0
vWbp tip vs ClfA+_100	1	16	10	0	0
vWbp tip vs ClfA+_100	1	16	9	0	0
vWbp tip vs ClfA+_100	1	16	8	0	0
vWbp tip vs ClfA+_100	1	16	7	0	0
vWbp tip vs ClfA+_100	1	16	6	0	0
vWbp tip vs ClfA+_100	1	16	5	0	0
vWbp tip vs ClfA+_100	1	16	4	0	0
vWbp tip vs ClfA+_100	1	16	3	0	0
vWbp tip vs ClfA+_100	1	16	2	0	0
vWbp tip vs ClfA+_100	1	16	1	0	0
vWbp tip vs ClfA+_500	1	1	1	0	0
vWbp tip vs ClfA+_500	1	1	2	0	0
vWbp tip vs ClfA+_500	1	1	3	0	0
vWbp tip vs ClfA+_500	1	1	4	0	0
vWbp tip vs ClfA+_500	1	1	5	75.3916	34.3429
vWbp tip vs ClfA+_500	1	1	6	0	0
vWbp tip vs ClfA+_500	1	1	7	0	0
vWbp tip vs ClfA+_500	1	1	8	0	0
vWbp tip vs ClfA+_500	1	1	9	0	0
vWbp tip vs ClfA+_500	1	1	10	0	0
vWbp tip vs ClfA+_500	1	1	11	0	0
vWbp tip vs ClfA+_500	1	1	12	0	0
vWbp tip vs ClfA+_500	1	1	13	0	0
vWbp tip vs ClfA+_500	1	1	14	0	0
vWbp tip vs ClfA+_500	1	1	15	0	0
vWbp tip vs ClfA+_500	1	1	16	0	0
vWbp tip vs ClfA+_500	1	2	16	0	0
vWbp tip vs ClfA+_500	1	2	15	0	0
vWbp tip vs ClfA+_500	1	2	14	0	0
vWbp tip vs ClfA+_500	1	2	13	0	0
vWbp tip vs ClfA+_500	1	2	12	0	0
vWbp tip vs ClfA+_500	1	2	11	0	0
vWbp tip vs ClfA+_500	1	2	10	0	0
vWbp tip vs ClfA+_500	1	2	9	62.1769	138.257
vWbp tip vs ClfA+_500	1	2	8	0	0
vWbp tip vs ClfA+_500	1	2	7	0	0
vWbp tip vs ClfA+_500	1	2	6	0	0
vWbp tip vs ClfA+_500	1	2	5	0	0
vWbp tip vs ClfA+_500	1	2	4	0	0
vWbp tip vs ClfA+_500	1	2	3	0	0
vWbp tip vs ClfA+_500	1	2	2	0	0
vWbp tip vs ClfA+_500	1	2	1	0	0
vWbp tip vs ClfA+_500	1	3	1	0	0
vWbp tip vs ClfA+_500	1	3	2	0	0
vWbp tip vs ClfA+_500	1	3	3	0	0
vWbp tip vs ClfA+_500	1	3	4	0	0
vWbp tip vs ClfA+_500	1	3	5	0	0
vWbp tip vs ClfA+_500	1	3	6	0	0
vWbp tip vs ClfA+_500	1	3	7	0	0
vWbp tip vs ClfA+_500	1	3	8	91.5787	77.7313
vWbp tip vs ClfA+_500	1	3	9	1038.83	108.144
vWbp tip vs ClfA+_500	1	3	10	69.6639	56.473
vWbp tip vs ClfA+_500	1	3	11	0	0
vWbp tip vs ClfA+_500	1	3	12	104.756	73.7962
vWbp tip vs ClfA+_500	1	3	13	0	0
vWbp tip vs ClfA+_500	1	3	14	0	0
vWbp tip vs ClfA+_500	1	3	15	0	0
vWbp tip vs ClfA+_500	1	3	16	0	0
vWbp tip vs ClfA+_500	1	4	16	0	0
vWbp tip vs ClfA+_500	1	4	15	1377.72	66.2156
vWbp tip vs ClfA+_500	1	4	14	0	0
vWbp tip vs ClfA+_500	1	4	13	0	0
vWbp tip vs ClfA+_500	1	4	12	0	0
vWbp tip vs ClfA+_500	1	4	11	0	0
vWbp tip vs ClfA+_500	1	4	10	0	0
vWbp tip vs ClfA+_500	1	4	9	0	0
vWbp tip vs ClfA+_500	1	4	8	0	0
vWbp tip vs ClfA+_500	1	4	7	114.734	267.094
vWbp tip vs ClfA+_500	1	4	6	0	0
vWbp tip vs ClfA+_500	1	4	5	0	0
vWbp tip vs ClfA+_500	1	4	4	0	0
vWbp tip vs ClfA+_500	1	4	3	0	0
vWbp tip vs ClfA+_500	1	4	2	0	0
vWbp tip vs ClfA+_500	1	4	1	0	0
vWbp tip vs ClfA+_500	1	5	1	0	0
vWbp tip vs ClfA+_500	1	5	2	0	0
vWbp tip vs ClfA+_500	1	5	3	0	0
vWbp tip vs ClfA+_500	1	5	4	0	0
vWbp tip vs ClfA+_500	1	5	5	0	0
vWbp tip vs ClfA+_500	1	5	6	0	0
vWbp tip vs ClfA+_500	1	5	7	0	0
vWbp tip vs ClfA+_500	1	5	8	0	0
vWbp tip vs ClfA+_500	1	5	9	0	0
vWbp tip vs ClfA+_500	1	5	10	0	0
vWbp tip vs ClfA+_500	1	5	11	0	0
vWbp tip vs ClfA+_500	1	5	12	0	0
vWbp tip vs ClfA+_500	1	5	13	0	0
vWbp tip vs ClfA+_500	1	5	14	0	0
vWbp tip vs ClfA+_500	1	5	15	0	0
vWbp tip vs ClfA+_500	1	5	16	0	0
vWbp tip vs ClfA+_500	1	6	16	0	0
vWbp tip vs ClfA+_500	1	6	15	0	0
vWbp tip vs ClfA+_500	1	6	14	0	0
vWbp tip vs ClfA+_500	1	6	13	0	0
vWbp tip vs ClfA+_500	1	6	12	0	0
vWbp tip vs ClfA+_500	1	6	11	484.972	43.1506
vWbp tip vs ClfA+_500	1	6	10	0	0
vWbp tip vs ClfA+_500	1	6	9	0	0
vWbp tip vs ClfA+_500	1	6	8	0	0
vWbp tip vs ClfA+_500	1	6	7	0	0
vWbp tip vs ClfA+_500	1	6	6	655.202	246.405
vWbp tip vs ClfA+_500	1	6	5	68.8523	25.8351
vWbp tip vs ClfA+_500	1	6	4	0	0
vWbp tip vs ClfA+_500	1	6	3	0	0
vWbp tip vs ClfA+_500	1	6	2	0	0
vWbp tip vs ClfA+_500	1	6	1	0	0
vWbp tip vs ClfA+_500	1	7	1	0	0
vWbp tip vs ClfA+_500	1	7	2	0	0
vWbp tip vs ClfA+_500	1	7	3	0	0
vWbp tip vs ClfA+_500	1	7	4	0	0
vWbp tip vs ClfA+_500	1	7	5	0	0
vWbp tip vs ClfA+_500	1	7	6	0	0
vWbp tip vs ClfA+_500	1	7	7	60.9449	114.036
vWbp tip vs ClfA+_500	1	7	8	0	0
vWbp tip vs ClfA+_500	1	7	9	0	0
vWbp tip vs ClfA+_500	1	7	10	0	0
vWbp tip vs ClfA+_500	1	7	11	0	0
vWbp tip vs ClfA+_500	1	7	12	0	0
vWbp tip vs ClfA+_500	1	7	13	0	0
vWbp tip vs ClfA+_500	1	7	14	0	0
vWbp tip vs ClfA+_500	1	7	15	0	0
vWbp tip vs ClfA+_500	1	7	16	0	0
vWbp tip vs ClfA+_500	1	8	16	0	0
vWbp tip vs ClfA+_500	1	8	15	0	0
vWbp tip vs ClfA+_500	1	8	14	680.391	60.3815
vWbp tip vs ClfA+_500	1	8	13	0	0
vWbp tip vs ClfA+_500	1	8	12	0	0
vWbp tip vs ClfA+_500	1	8	11	0	0
vWbp tip vs ClfA+_500	1	8	10	0	0
vWbp tip vs ClfA+_500	1	8	9	0	0
vWbp tip vs ClfA+_500	1	8	8	0	0
vWbp tip vs ClfA+_500	1	8	7	0	0
vWbp tip vs ClfA+_500	1	8	6	0	0
vWbp tip vs ClfA+_500	1	8	5	0	0
vWbp tip vs ClfA+_500	1	8	4	0	0
vWbp tip vs ClfA+_500	1	8	3	0	0
vWbp tip vs ClfA+_500	1	8	2	0	0
vWbp tip vs ClfA+_500	1	8	1	0	0
vWbp tip vs ClfA+_500	1	9	1	0	0
vWbp tip vs ClfA+_500	1	9	2	1256.31	159.42
vWbp tip vs ClfA+_500	1	9	3	0	0
vWbp tip vs ClfA+_500	1	9	4	0	0
vWbp tip vs ClfA+_500	1	9	5	0	0
vWbp tip vs ClfA+_500	1	9	6	0	0
vWbp tip vs ClfA+_500	1	9	7	0	0
vWbp tip vs ClfA+_500	1	9	8	0	0
vWbp tip vs ClfA+_500	1	9	9	0	0
vWbp tip vs ClfA+_500	1	9	10	475.859	135.195
vWbp tip vs ClfA+_500	1	9	11	0	0
vWbp tip vs ClfA+_500	1	9	12	0	0
vWbp tip vs ClfA+_500	1	9	13	0	0
vWbp tip vs ClfA+_500	1	9	14	0	0
vWbp tip vs ClfA+_500	1	9	15	0	0
vWbp tip vs ClfA+_500	1	9	16	0	0
vWbp tip vs ClfA+_500	1	10	16	617.607	142.288
vWbp tip vs ClfA+_500	1	10	15	124.394	82.4695
vWbp tip vs ClfA+_500	1	10	14	1231.93	50.5992
vWbp tip vs ClfA+_500	1	10	13	0	0
vWbp tip vs ClfA+_500	1	10	12	0	0
vWbp tip vs ClfA+_500	1	10	11	0	0
vWbp tip vs ClfA+_500	1	10	10	0	0
vWbp tip vs ClfA+_500	1	10	9	0	0
vWbp tip vs ClfA+_500	1	10	8	0	0
vWbp tip vs ClfA+_500	1	10	7	0	0
vWbp tip vs ClfA+_500	1	10	6	0	0
vWbp tip vs ClfA+_500	1	10	5	95.747	47.4664
vWbp tip vs ClfA+_500	1	10	4	0	0
vWbp tip vs ClfA+_500	1	10	3	0	0
vWbp tip vs ClfA+_500	1	10	2	0	0
vWbp tip vs ClfA+_500	1	10	1	0	0
vWbp tip vs ClfA+_500	1	11	1	99.5333	50.0617
vWbp tip vs ClfA+_500	1	11	2	0	0
vWbp tip vs ClfA+_500	1	11	3	0	0
vWbp tip vs ClfA+_500	1	11	4	1240.98	43.3033
vWbp tip vs ClfA+_500	1	11	5	198.547	102.004
vWbp tip vs ClfA+_500	1	11	6	0	0
vWbp tip vs ClfA+_500	1	11	7	0	0
vWbp tip vs ClfA+_500	1	11	8	0	0
vWbp tip vs ClfA+_500	1	11	9	0	0
vWbp tip vs ClfA+_500	1	11	10	0	0
vWbp tip vs ClfA+_500	1	11	11	0	0
vWbp tip vs ClfA+_500	1	11	12	0	0
vWbp tip vs ClfA+_500	1	11	13	0	0
vWbp tip vs ClfA+_500	1	11	14	0	0
vWbp tip vs ClfA+_500	1	11	15	0	0
vWbp tip vs ClfA+_500	1	11	16	0	0
vWbp tip vs ClfA+_500	1	12	16	0	0
vWbp tip vs ClfA+_500	1	12	15	0	0
vWbp tip vs ClfA+_500	1	12	14	0	0
vWbp tip vs ClfA+_500	1	12	13	0	0
vWbp tip vs ClfA+_500	1	12	12	0	0
vWbp tip vs ClfA+_500	1	12	11	0	0
vWbp tip vs ClfA+_500	1	12	10	0	0
vWbp tip vs ClfA+_500	1	12	9	0	0
vWbp tip vs ClfA+_500	1	12	8	0	0
vWbp tip vs ClfA+_500	1	12	7	0	0
vWbp tip vs ClfA+_500	1	12	6	0	0
vWbp tip vs ClfA+_500	1	12	5	0	0
vWbp tip vs ClfA+_500	1	12	4	0	0
vWbp tip vs ClfA+_500	1	12	3	0	0
vWbp tip vs ClfA+_500	1	12	2	0	0
vWbp tip vs ClfA+_500	1	12	1	0	0
vWbp tip vs ClfA+_500	1	13	1	0	0
vWbp tip vs ClfA+_500	1	13	2	0	0
vWbp tip vs ClfA+_500	1	13	3	0	0
vWbp tip vs ClfA+_500	1	13	4	0	0
vWbp tip vs ClfA+_500	1	13	5	0	0
vWbp tip vs ClfA+_500	1	13	6	0	0
vWbp tip vs ClfA+_500	1	13	7	0	0
vWbp tip vs ClfA+_500	1	13	8	0	0
vWbp tip vs ClfA+_500	1	13	9	0	0
vWbp tip vs ClfA+_500	1	13	10	65.4037	348.072
vWbp tip vs ClfA+_500	1	13	11	0	0
vWbp tip vs ClfA+_500	1	13	12	0	0
vWbp tip vs ClfA+_500	1	13	13	0	0
vWbp tip vs ClfA+_500	1	13	14	0	0
vWbp tip vs ClfA+_500	1	13	15	0	0
vWbp tip vs ClfA+_500	1	13	16	0	0
vWbp tip vs ClfA+_500	1	14	16	0	0
vWbp tip vs ClfA+_500	1	14	15	0	0
vWbp tip vs ClfA+_500	1	14	14	0	0
vWbp tip vs ClfA+_500	1	14	13	114.165	128.169
vWbp tip vs ClfA+_500	1	14	12	0	0
vWbp tip vs ClfA+_500	1	14	11	0	0
vWbp tip vs ClfA+_500	1	14	10	83.2753	51.8349
vWbp tip vs ClfA+_500	1	14	9	0	0
vWbp tip vs ClfA+_500	1	14	8	0	0
vWbp tip vs ClfA+_500	1	14	7	0	0
vWbp tip vs ClfA+_500	1	14	6	0	0
vWbp tip vs ClfA+_500	1	14	5	0	0
vWbp tip vs ClfA+_500	1	14	4	0	0
vWbp tip vs ClfA+_500	1	14	3	0	0
vWbp tip vs ClfA+_500	1	14	2	0	0
vWbp tip vs ClfA+_500	1	14	1	1608.89	58.8834
vWbp tip vs ClfA+_500	1	15	1	0	0
vWbp tip vs ClfA+_500	1	15	2	0	0
vWbp tip vs ClfA+_500	1	15	3	0	0
vWbp tip vs ClfA+_500	1	15	4	0	0
vWbp tip vs ClfA+_500	1	15	5	0	0
vWbp tip vs ClfA+_500	1	15	6	0	0
vWbp tip vs ClfA+_500	1	15	7	0	0
vWbp tip vs ClfA+_500	1	15	8	0	0
vWbp tip vs ClfA+_500	1	15	9	0	0
vWbp tip vs ClfA+_500	1	15	10	0	0
vWbp tip vs ClfA+_500	1	15	11	0	0
vWbp tip vs ClfA+_500	1	15	12	0	0
vWbp tip vs ClfA+_500	1	15	13	0	0
vWbp tip vs ClfA+_500	1	15	14	0	0
vWbp tip vs ClfA+_500	1	15	15	177.082	18.8572
vWbp tip vs ClfA+_500	1	15	16	0	0
vWbp tip vs ClfA+_500	1	16	16	0	0
vWbp tip vs ClfA+_500	1	16	15	0	0
vWbp tip vs ClfA+_500	1	16	14	73.6877	116.273
vWbp tip vs ClfA+_500	1	16	13	0	0
vWbp tip vs ClfA+_500	1	16	12	0	0
vWbp tip vs ClfA+_500	1	16	11	0	0
vWbp tip vs ClfA+_500	1	16	10	0	0
vWbp tip vs ClfA+_500	1	16	9	0	0
vWbp tip vs ClfA+_500	1	16	8	0	0
vWbp tip vs ClfA+_500	1	16	7	0	0
vWbp tip vs ClfA+_500	1	16	6	0	0
vWbp tip vs ClfA+_500	1	16	5	0	0
vWbp tip vs ClfA+_500	1	16	4	0	0
vWbp tip vs ClfA+_500	1	16	3	0	0
vWbp tip vs ClfA+_500	1	16	2	0	0
vWbp tip vs ClfA+_500	1	16	1	0	0
vWbp tip vs ClfA+_100	2	1	1	0	0
vWbp tip vs ClfA+_100	2	1	2	0	0
vWbp tip vs ClfA+_100	2	1	3	0	0
vWbp tip vs ClfA+_100	2	1	4	0	0
vWbp tip vs ClfA+_100	2	1	5	0	0
vWbp tip vs ClfA+_100	2	1	6	0	0
vWbp tip vs ClfA+_100	2	1	7	0	0
vWbp tip vs ClfA+_100	2	1	8	0	0
vWbp tip vs ClfA+_100	2	1	9	0	0
vWbp tip vs ClfA+_100	2	1	10	0	0
vWbp tip vs ClfA+_100	2	1	11	0	0
vWbp tip vs ClfA+_100	2	1	12	0	0
vWbp tip vs ClfA+_100	2	1	13	0	0
vWbp tip vs ClfA+_100	2	1	14	0	0
vWbp tip vs ClfA+_100	2	1	15	157.517	86.8711
vWbp tip vs ClfA+_100	2	1	16	0	0
vWbp tip vs ClfA+_100	2	2	16	0	0
vWbp tip vs ClfA+_100	2	2	15	0	0
vWbp tip vs ClfA+_100	2	2	14	0	0
vWbp tip vs ClfA+_100	2	2	13	0	0
vWbp tip vs ClfA+_100	2	2	12	0	0
vWbp tip vs ClfA+_100	2	2	11	0	0
vWbp tip vs ClfA+_100	2	2	10	0	0
vWbp tip vs ClfA+_100	2	2	9	0	0
vWbp tip vs ClfA+_100	2	2	8	0	0
vWbp tip vs ClfA+_100	2	2	7	0	0
vWbp tip vs ClfA+_100	2	2	6	0	0
vWbp tip vs ClfA+_100	2	2	5	0	0
vWbp tip vs ClfA+_100	2	2	4	0	0
vWbp tip vs ClfA+_100	2	2	3	0	0
vWbp tip vs ClfA+_100	2	2	2	0	0
vWbp tip vs ClfA+_100	2	2	1	0	0
vWbp tip vs ClfA+_100	2	3	1	0	0
vWbp tip vs ClfA+_100	2	3	2	0	0
vWbp tip vs ClfA+_100	2	3	3	0	0
vWbp tip vs ClfA+_100	2	3	4	0	0
vWbp tip vs ClfA+_100	2	3	5	0	0
vWbp tip vs ClfA+_100	2	3	6	0	0
vWbp tip vs ClfA+_100	2	3	7	0	0
vWbp tip vs ClfA+_100	2	3	8	0	0
vWbp tip vs ClfA+_100	2	3	9	0	0
vWbp tip vs ClfA+_100	2	3	10	0	0
vWbp tip vs ClfA+_100	2	3	11	74.3357	235.709
vWbp tip vs ClfA+_100	2	3	12	0	0
vWbp tip vs ClfA+_100	2	3	13	0	0
vWbp tip vs ClfA+_100	2	3	14	0	0
vWbp tip vs ClfA+_100	2	3	15	0	0
vWbp tip vs ClfA+_100	2	3	16	0	0
vWbp tip vs ClfA+_100	2	4	16	0	0
vWbp tip vs ClfA+_100	2	4	15	0	0
vWbp tip vs ClfA+_100	2	4	14	0	0
vWbp tip vs ClfA+_100	2	4	13	0	0
vWbp tip vs ClfA+_100	2	4	12	0	0
vWbp tip vs ClfA+_100	2	4	11	0	0
vWbp tip vs ClfA+_100	2	4	10	0	0
vWbp tip vs ClfA+_100	2	4	9	0	0
vWbp tip vs ClfA+_100	2	4	8	0	0
vWbp tip vs ClfA+_100	2	4	7	0	0
vWbp tip vs ClfA+_100	2	4	6	0	0
vWbp tip vs ClfA+_100	2	4	5	0	0
vWbp tip vs ClfA+_100	2	4	4	1003.69	50.4213
vWbp tip vs ClfA+_100	2	4	3	0	0
vWbp tip vs ClfA+_100	2	4	2	0	0
vWbp tip vs ClfA+_100	2	4	1	0	0
vWbp tip vs ClfA+_100	2	5	1	0	0
vWbp tip vs ClfA+_100	2	5	2	0	0
vWbp tip vs ClfA+_100	2	5	3	0	0
vWbp tip vs ClfA+_100	2	5	4	0	0
vWbp tip vs ClfA+_100	2	5	5	0	0
vWbp tip vs ClfA+_100	2	5	6	0	0
vWbp tip vs ClfA+_100	2	5	7	0	0
vWbp tip vs ClfA+_100	2	5	8	0	0
vWbp tip vs ClfA+_100	2	5	9	0	0
vWbp tip vs ClfA+_100	2	5	10	0	0
vWbp tip vs ClfA+_100	2	5	11	0	0
vWbp tip vs ClfA+_100	2	5	12	0	0
vWbp tip vs ClfA+_100	2	5	13	0	0
vWbp tip vs ClfA+_100	2	5	14	0	0
vWbp tip vs ClfA+_100	2	5	15	0	0
vWbp tip vs ClfA+_100	2	5	16	0	0
vWbp tip vs ClfA+_100	2	6	16	0	0
vWbp tip vs ClfA+_100	2	6	15	0	0
vWbp tip vs ClfA+_100	2	6	14	0	0
vWbp tip vs ClfA+_100	2	6	13	0	0
vWbp tip vs ClfA+_100	2	6	12	0	0
vWbp tip vs ClfA+_100	2	6	11	0	0
vWbp tip vs ClfA+_100	2	6	10	0	0
vWbp tip vs ClfA+_100	2	6	9	0	0
vWbp tip vs ClfA+_100	2	6	8	0	0
vWbp tip vs ClfA+_100	2	6	7	0	0
vWbp tip vs ClfA+_100	2	6	6	0	0
vWbp tip vs ClfA+_100	2	6	5	0	0
vWbp tip vs ClfA+_100	2	6	4	0	0
vWbp tip vs ClfA+_100	2	6	3	0	0
vWbp tip vs ClfA+_100	2	6	2	0	0
vWbp tip vs ClfA+_100	2	6	1	0	0
vWbp tip vs ClfA+_100	2	7	1	0	0
vWbp tip vs ClfA+_100	2	7	2	0	0
vWbp tip vs ClfA+_100	2	7	3	0	0
vWbp tip vs ClfA+_100	2	7	4	0	0
vWbp tip vs ClfA+_100	2	7	5	0	0
vWbp tip vs ClfA+_100	2	7	6	0	0
vWbp tip vs ClfA+_100	2	7	7	0	0
vWbp tip vs ClfA+_100	2	7	8	0	0
vWbp tip vs ClfA+_100	2	7	9	0	0
vWbp tip vs ClfA+_100	2	7	10	0	0
vWbp tip vs ClfA+_100	2	7	11	0	0
vWbp tip vs ClfA+_100	2	7	12	0	0
vWbp tip vs ClfA+_100	2	7	13	0	0
vWbp tip vs ClfA+_100	2	7	14	0	0
vWbp tip vs ClfA+_100	2	7	15	0	0
vWbp tip vs ClfA+_100	2	7	16	1624.9	99.1362
vWbp tip vs ClfA+_100	2	8	16	0	0
vWbp tip vs ClfA+_100	2	8	15	0	0
vWbp tip vs ClfA+_100	2	8	14	0	0
vWbp tip vs ClfA+_100	2	8	13	0	0
vWbp tip vs ClfA+_100	2	8	12	0	0
vWbp tip vs ClfA+_100	2	8	11	0	0
vWbp tip vs ClfA+_100	2	8	10	0	0
vWbp tip vs ClfA+_100	2	8	9	0	0
vWbp tip vs ClfA+_100	2	8	8	0	0
vWbp tip vs ClfA+_100	2	8	7	0	0
vWbp tip vs ClfA+_100	2	8	6	0	0
vWbp tip vs ClfA+_100	2	8	5	0	0
vWbp tip vs ClfA+_100	2	8	4	0	0
vWbp tip vs ClfA+_100	2	8	3	0	0
vWbp tip vs ClfA+_100	2	8	2	0	0
vWbp tip vs ClfA+_100	2	8	1	0	0
vWbp tip vs ClfA+_100	2	9	1	1069.65	308.92
vWbp tip vs ClfA+_100	2	9	2	0	0
vWbp tip vs ClfA+_100	2	9	3	0	0
vWbp tip vs ClfA+_100	2	9	4	0	0
vWbp tip vs ClfA+_100	2	9	5	0	0
vWbp tip vs ClfA+_100	2	9	6	0	0
vWbp tip vs ClfA+_100	2	9	7	0	0
vWbp tip vs ClfA+_100	2	9	8	0	0
vWbp tip vs ClfA+_100	2	9	9	58.7923	80.3148
vWbp tip vs ClfA+_100	2	9	10	0	0
vWbp tip vs ClfA+_100	2	9	11	0	0
vWbp tip vs ClfA+_100	2	9	12	0	0
vWbp tip vs ClfA+_100	2	9	13	0	0
vWbp tip vs ClfA+_100	2	9	14	1377.7	100.725
vWbp tip vs ClfA+_100	2	9	15	0	0
vWbp tip vs ClfA+_100	2	9	16	0	0
vWbp tip vs ClfA+_100	2	10	16	0	0
vWbp tip vs ClfA+_100	2	10	15	0	0
vWbp tip vs ClfA+_100	2	10	14	0	0
vWbp tip vs ClfA+_100	2	10	13	0	0
vWbp tip vs ClfA+_100	2	10	12	0	0
vWbp tip vs ClfA+_100	2	10	11	0	0
vWbp tip vs ClfA+_100	2	10	10	0	0
vWbp tip vs ClfA+_100	2	10	9	0	0
vWbp tip vs ClfA+_100	2	10	8	0	0
vWbp tip vs ClfA+_100	2	10	7	0	0
vWbp tip vs ClfA+_100	2	10	6	0	0
vWbp tip vs ClfA+_100	2	10	5	0	0
vWbp tip vs ClfA+_100	2	10	4	0	0
vWbp tip vs ClfA+_100	2	10	3	0	0
vWbp tip vs ClfA+_100	2	10	2	0	0
vWbp tip vs ClfA+_100	2	10	1	0	0
vWbp tip vs ClfA+_100	2	11	1	0	0
vWbp tip vs ClfA+_100	2	11	2	0	0
vWbp tip vs ClfA+_100	2	11	3	0	0
vWbp tip vs ClfA+_100	2	11	4	0	0
vWbp tip vs ClfA+_100	2	11	5	0	0
vWbp tip vs ClfA+_100	2	11	6	0	0
vWbp tip vs ClfA+_100	2	11	7	0	0
vWbp tip vs ClfA+_100	2	11	8	0	0
vWbp tip vs ClfA+_100	2	11	9	0	0
vWbp tip vs ClfA+_100	2	11	10	0	0
vWbp tip vs ClfA+_100	2	11	11	0	0
vWbp tip vs ClfA+_100	2	11	12	0	0
vWbp tip vs ClfA+_100	2	11	13	0	0
vWbp tip vs ClfA+_100	2	11	14	0	0
vWbp tip vs ClfA+_100	2	11	15	0	0
vWbp tip vs ClfA+_100	2	11	16	0	0
vWbp tip vs ClfA+_100	2	12	16	0	0
vWbp tip vs ClfA+_100	2	12	15	0	0
vWbp tip vs ClfA+_100	2	12	14	0	0
vWbp tip vs ClfA+_100	2	12	13	0	0
vWbp tip vs ClfA+_100	2	12	12	0	0
vWbp tip vs ClfA+_100	2	12	11	0	0
vWbp tip vs ClfA+_100	2	12	10	0	0
vWbp tip vs ClfA+_100	2	12	9	0	0
vWbp tip vs ClfA+_100	2	12	8	0	0
vWbp tip vs ClfA+_100	2	12	7	0	0
vWbp tip vs ClfA+_100	2	12	6	0	0
vWbp tip vs ClfA+_100	2	12	5	0	0
vWbp tip vs ClfA+_100	2	12	4	0	0
vWbp tip vs ClfA+_100	2	12	3	0	0
vWbp tip vs ClfA+_100	2	12	2	0	0
vWbp tip vs ClfA+_100	2	12	1	0	0
vWbp tip vs ClfA+_100	2	13	1	0	0
vWbp tip vs ClfA+_100	2	13	2	0	0
vWbp tip vs ClfA+_100	2	13	3	0	0
vWbp tip vs ClfA+_100	2	13	4	0	0
vWbp tip vs ClfA+_100	2	13	5	0	0
vWbp tip vs ClfA+_100	2	13	6	0	0
vWbp tip vs ClfA+_100	2	13	7	0	0
vWbp tip vs ClfA+_100	2	13	8	0	0
vWbp tip vs ClfA+_100	2	13	9	0	0
vWbp tip vs ClfA+_100	2	13	10	0	0
vWbp tip vs ClfA+_100	2	13	11	0	0
vWbp tip vs ClfA+_100	2	13	12	0	0
vWbp tip vs ClfA+_100	2	13	13	0	0
vWbp tip vs ClfA+_100	2	13	14	0	0
vWbp tip vs ClfA+_100	2	13	15	0	0
vWbp tip vs ClfA+_100	2	13	16	0	0
vWbp tip vs ClfA+_100	2	14	16	0	0
vWbp tip vs ClfA+_100	2	14	15	0	0
vWbp tip vs ClfA+_100	2	14	14	0	0
vWbp tip vs ClfA+_100	2	14	13	0	0
vWbp tip vs ClfA+_100	2	14	12	0	0
vWbp tip vs ClfA+_100	2	14	11	0	0
vWbp tip vs ClfA+_100	2	14	10	0	0
vWbp tip vs ClfA+_100	2	14	9	0	0
vWbp tip vs ClfA+_100	2	14	8	0	0
vWbp tip vs ClfA+_100	2	14	7	0	0
vWbp tip vs ClfA+_100	2	14	6	0	0
vWbp tip vs ClfA+_100	2	14	5	0	0
vWbp tip vs ClfA+_100	2	14	4	0	0
vWbp tip vs ClfA+_100	2	14	3	0	0
vWbp tip vs ClfA+_100	2	14	2	0	0
vWbp tip vs ClfA+_100	2	14	1	0	0
vWbp tip vs ClfA+_100	2	15	1	0	0
vWbp tip vs ClfA+_100	2	15	2	0	0
vWbp tip vs ClfA+_100	2	15	3	0	0
vWbp tip vs ClfA+_100	2	15	4	0	0
vWbp tip vs ClfA+_100	2	15	5	0	0
vWbp tip vs ClfA+_100	2	15	6	0	0
vWbp tip vs ClfA+_100	2	15	7	0	0
vWbp tip vs ClfA+_100	2	15	8	0	0
vWbp tip vs ClfA+_100	2	15	9	0	0
vWbp tip vs ClfA+_100	2	15	10	0	0
vWbp tip vs ClfA+_100	2	15	11	0	0
vWbp tip vs ClfA+_100	2	15	12	0	0
vWbp tip vs ClfA+_100	2	15	13	0	0
vWbp tip vs ClfA+_100	2	15	14	2028.57	178.494
vWbp tip vs ClfA+_100	2	15	15	0	0
vWbp tip vs ClfA+_100	2	15	16	0	0
vWbp tip vs ClfA+_100	2	16	16	0	0
vWbp tip vs ClfA+_100	2	16	15	0	0
vWbp tip vs ClfA+_100	2	16	14	0	0
vWbp tip vs ClfA+_100	2	16	13	0	0
vWbp tip vs ClfA+_100	2	16	12	0	0
vWbp tip vs ClfA+_100	2	16	11	0	0
vWbp tip vs ClfA+_100	2	16	10	0	0
vWbp tip vs ClfA+_100	2	16	9	0	0
vWbp tip vs ClfA+_100	2	16	8	0	0
vWbp tip vs ClfA+_100	2	16	7	0	0
vWbp tip vs ClfA+_100	2	16	6	0	0
vWbp tip vs ClfA+_100	2	16	5	0	0
vWbp tip vs ClfA+_100	2	16	4	0	0
vWbp tip vs ClfA+_100	2	16	3	0	0
vWbp tip vs ClfA+_100	2	16	2	0	0
vWbp tip vs ClfA+_100	2	16	1	0	0
vWbp tip vs ClfA+_500	2	1	1	0	0
vWbp tip vs ClfA+_500	2	1	2	0	0
vWbp tip vs ClfA+_500	2	1	3	0	0
vWbp tip vs ClfA+_500	2	1	4	0	0
vWbp tip vs ClfA+_500	2	1	5	0	0
vWbp tip vs ClfA+_500	2	1	6	0	0
vWbp tip vs ClfA+_500	2	1	7	0	0
vWbp tip vs ClfA+_500	2	1	8	0	0
vWbp tip vs ClfA+_500	2	1	9	0	0
vWbp tip vs ClfA+_500	2	1	10	0	0
vWbp tip vs ClfA+_500	2	1	11	210.079	84.4831
vWbp tip vs ClfA+_500	2	1	12	0	0
vWbp tip vs ClfA+_500	2	1	13	0	0
vWbp tip vs ClfA+_500	2	1	14	0	0
vWbp tip vs ClfA+_500	2	1	15	0	0
vWbp tip vs ClfA+_500	2	1	16	0	0
vWbp tip vs ClfA+_500	2	2	16	0	0
vWbp tip vs ClfA+_500	2	2	15	0	0
vWbp tip vs ClfA+_500	2	2	14	0	0
vWbp tip vs ClfA+_500	2	2	13	0	0
vWbp tip vs ClfA+_500	2	2	12	0	0
vWbp tip vs ClfA+_500	2	2	11	0	0
vWbp tip vs ClfA+_500	2	2	10	0	0
vWbp tip vs ClfA+_500	2	2	9	0	0
vWbp tip vs ClfA+_500	2	2	8	0	0
vWbp tip vs ClfA+_500	2	2	7	0	0
vWbp tip vs ClfA+_500	2	2	6	0	0
vWbp tip vs ClfA+_500	2	2	5	0	0
vWbp tip vs ClfA+_500	2	2	4	0	0
vWbp tip vs ClfA+_500	2	2	3	0	0
vWbp tip vs ClfA+_500	2	2	2	0	0
vWbp tip vs ClfA+_500	2	2	1	0	0
vWbp tip vs ClfA+_500	2	3	1	0	0
vWbp tip vs ClfA+_500	2	3	2	0	0
vWbp tip vs ClfA+_500	2	3	3	0	0
vWbp tip vs ClfA+_500	2	3	4	0	0
vWbp tip vs ClfA+_500	2	3	5	0	0
vWbp tip vs ClfA+_500	2	3	6	0	0
vWbp tip vs ClfA+_500	2	3	7	0	0
vWbp tip vs ClfA+_500	2	3	8	0	0
vWbp tip vs ClfA+_500	2	3	9	0	0
vWbp tip vs ClfA+_500	2	3	10	0	0
vWbp tip vs ClfA+_500	2	3	11	0	0
vWbp tip vs ClfA+_500	2	3	12	0	0
vWbp tip vs ClfA+_500	2	3	13	0	0
vWbp tip vs ClfA+_500	2	3	14	0	0
vWbp tip vs ClfA+_500	2	3	15	0	0
vWbp tip vs ClfA+_500	2	3	16	0	0
vWbp tip vs ClfA+_500	2	4	16	0	0
vWbp tip vs ClfA+_500	2	4	15	0	0
vWbp tip vs ClfA+_500	2	4	14	0	0
vWbp tip vs ClfA+_500	2	4	13	0	0
vWbp tip vs ClfA+_500	2	4	12	0	0
vWbp tip vs ClfA+_500	2	4	11	0	0
vWbp tip vs ClfA+_500	2	4	10	0	0
vWbp tip vs ClfA+_500	2	4	9	0	0
vWbp tip vs ClfA+_500	2	4	8	0	0
vWbp tip vs ClfA+_500	2	4	7	0	0
vWbp tip vs ClfA+_500	2	4	6	0	0
vWbp tip vs ClfA+_500	2	4	5	0	0
vWbp tip vs ClfA+_500	2	4	4	0	0
vWbp tip vs ClfA+_500	2	4	3	0	0
vWbp tip vs ClfA+_500	2	4	2	0	0
vWbp tip vs ClfA+_500	2	4	1	0	0
vWbp tip vs ClfA+_500	2	5	1	0	0
vWbp tip vs ClfA+_500	2	5	2	0	0
vWbp tip vs ClfA+_500	2	5	3	0	0
vWbp tip vs ClfA+_500	2	5	4	0	0
vWbp tip vs ClfA+_500	2	5	5	0	0
vWbp tip vs ClfA+_500	2	5	6	0	0
vWbp tip vs ClfA+_500	2	5	7	0	0
vWbp tip vs ClfA+_500	2	5	8	0	0
vWbp tip vs ClfA+_500	2	5	9	0	0
vWbp tip vs ClfA+_500	2	5	10	0	0
vWbp tip vs ClfA+_500	2	5	11	0	0
vWbp tip vs ClfA+_500	2	5	12	0	0
vWbp tip vs ClfA+_500	2	5	13	0	0
vWbp tip vs ClfA+_500	2	5	14	0	0
vWbp tip vs ClfA+_500	2	5	15	0	0
vWbp tip vs ClfA+_500	2	5	16	0	0
vWbp tip vs ClfA+_500	2	6	16	0	0
vWbp tip vs ClfA+_500	2	6	15	0	0
vWbp tip vs ClfA+_500	2	6	14	0	0
vWbp tip vs ClfA+_500	2	6	13	0	0
vWbp tip vs ClfA+_500	2	6	12	0	0
vWbp tip vs ClfA+_500	2	6	11	0	0
vWbp tip vs ClfA+_500	2	6	10	0	0
vWbp tip vs ClfA+_500	2	6	9	0	0
vWbp tip vs ClfA+_500	2	6	8	0	0
vWbp tip vs ClfA+_500	2	6	7	0	0
vWbp tip vs ClfA+_500	2	6	6	0	0
vWbp tip vs ClfA+_500	2	6	5	0	0
vWbp tip vs ClfA+_500	2	6	4	0	0
vWbp tip vs ClfA+_500	2	6	3	0	0
vWbp tip vs ClfA+_500	2	6	2	0	0
vWbp tip vs ClfA+_500	2	6	1	0	0
vWbp tip vs ClfA+_500	2	7	1	0	0
vWbp tip vs ClfA+_500	2	7	2	0	0
vWbp tip vs ClfA+_500	2	7	3	0	0
vWbp tip vs ClfA+_500	2	7	4	0	0
vWbp tip vs ClfA+_500	2	7	5	0	0
vWbp tip vs ClfA+_500	2	7	6	0	0
vWbp tip vs ClfA+_500	2	7	7	0	0
vWbp tip vs ClfA+_500	2	7	8	0	0
vWbp tip vs ClfA+_500	2	7	9	0	0
vWbp tip vs ClfA+_500	2	7	10	0	0
vWbp tip vs ClfA+_500	2	7	11	0	0
vWbp tip vs ClfA+_500	2	7	12	0	0
vWbp tip vs ClfA+_500	2	7	13	0	0
vWbp tip vs ClfA+_500	2	7	14	0	0
vWbp tip vs ClfA+_500	2	7	15	0	0
vWbp tip vs ClfA+_500	2	7	16	0	0
vWbp tip vs ClfA+_500	2	8	16	0	0
vWbp tip vs ClfA+_500	2	8	15	0	0
vWbp tip vs ClfA+_500	2	8	14	0	0
vWbp tip vs ClfA+_500	2	8	13	0	0
vWbp tip vs ClfA+_500	2	8	12	0	0
vWbp tip vs ClfA+_500	2	8	11	0	0
vWbp tip vs ClfA+_500	2	8	10	0	0
vWbp tip vs ClfA+_500	2	8	9	0	0
vWbp tip vs ClfA+_500	2	8	8	0	0
vWbp tip vs ClfA+_500	2	8	7	0	0
vWbp tip vs ClfA+_500	2	8	6	0	0
vWbp tip vs ClfA+_500	2	8	5	0	0
vWbp tip vs ClfA+_500	2	8	4	0	0
vWbp tip vs ClfA+_500	2	8	3	0	0
vWbp tip vs ClfA+_500	2	8	2	0	0
vWbp tip vs ClfA+_500	2	8	1	0	0
vWbp tip vs ClfA+_500	2	9	1	0	0
vWbp tip vs ClfA+_500	2	9	2	0	0
vWbp tip vs ClfA+_500	2	9	3	0	0
vWbp tip vs ClfA+_500	2	9	4	0	0
vWbp tip vs ClfA+_500	2	9	5	0	0
vWbp tip vs ClfA+_500	2	9	6	0	0
vWbp tip vs ClfA+_500	2	9	7	0	0
vWbp tip vs ClfA+_500	2	9	8	0	0
vWbp tip vs ClfA+_500	2	9	9	0	0
vWbp tip vs ClfA+_500	2	9	10	0	0
vWbp tip vs ClfA+_500	2	9	11	0	0
vWbp tip vs ClfA+_500	2	9	12	0	0
vWbp tip vs ClfA+_500	2	9	13	0	0
vWbp tip vs ClfA+_500	2	9	14	859.624	91.9783
vWbp tip vs ClfA+_500	2	9	15	0	0
vWbp tip vs ClfA+_500	2	9	16	0	0
vWbp tip vs ClfA+_500	2	10	16	0	0
vWbp tip vs ClfA+_500	2	10	15	0	0
vWbp tip vs ClfA+_500	2	10	14	0	0
vWbp tip vs ClfA+_500	2	10	13	0	0
vWbp tip vs ClfA+_500	2	10	12	0	0
vWbp tip vs ClfA+_500	2	10	11	0	0
vWbp tip vs ClfA+_500	2	10	10	0	0
vWbp tip vs ClfA+_500	2	10	9	188	23.2074
vWbp tip vs ClfA+_500	2	10	8	0	0
vWbp tip vs ClfA+_500	2	10	7	0	0
vWbp tip vs ClfA+_500	2	10	6	0	0
vWbp tip vs ClfA+_500	2	10	5	0	0
vWbp tip vs ClfA+_500	2	10	4	0	0
vWbp tip vs ClfA+_500	2	10	3	1334.23	752.702
vWbp tip vs ClfA+_500	2	10	2	0	0
vWbp tip vs ClfA+_500	2	10	1	0	0
vWbp tip vs ClfA+_500	2	11	1	164.842	223.92
vWbp tip vs ClfA+_500	2	11	2	0	0
vWbp tip vs ClfA+_500	2	11	3	0	0
vWbp tip vs ClfA+_500	2	11	4	75.1428	48.4018
vWbp tip vs ClfA+_500	2	11	5	0	0
vWbp tip vs ClfA+_500	2	11	6	0	0
vWbp tip vs ClfA+_500	2	11	7	0	0
vWbp tip vs ClfA+_500	2	11	8	0	0
vWbp tip vs ClfA+_500	2	11	9	239.179	95.8788
vWbp tip vs ClfA+_500	2	11	10	0	0
vWbp tip vs ClfA+_500	2	11	11	0	0
vWbp tip vs ClfA+_500	2	11	12	0	0
vWbp tip vs ClfA+_500	2	11	13	0	0
vWbp tip vs ClfA+_500	2	11	14	0	0
vWbp tip vs ClfA+_500	2	11	15	0	0
vWbp tip vs ClfA+_500	2	11	16	0	0
vWbp tip vs ClfA+_500	2	12	16	0	0
vWbp tip vs ClfA+_500	2	12	15	0	0
vWbp tip vs ClfA+_500	2	12	14	0	0
vWbp tip vs ClfA+_500	2	12	13	0	0
vWbp tip vs ClfA+_500	2	12	12	0	0
vWbp tip vs ClfA+_500	2	12	11	0	0
vWbp tip vs ClfA+_500	2	12	10	0	0
vWbp tip vs ClfA+_500	2	12	9	0	0
vWbp tip vs ClfA+_500	2	12	8	0	0
vWbp tip vs ClfA+_500	2	12	7	0	0
vWbp tip vs ClfA+_500	2	12	6	0	0
vWbp tip vs ClfA+_500	2	12	5	0	0
vWbp tip vs ClfA+_500	2	12	4	0	0
vWbp tip vs ClfA+_500	2	12	3	0	0
vWbp tip vs ClfA+_500	2	12	2	0	0
vWbp tip vs ClfA+_500	2	12	1	46.5941	200.355
vWbp tip vs ClfA+_500	2	13	1	0	0
vWbp tip vs ClfA+_500	2	13	2	0	0
vWbp tip vs ClfA+_500	2	13	3	0	0
vWbp tip vs ClfA+_500	2	13	4	193.776	38.9956
vWbp tip vs ClfA+_500	2	13	5	0	0
vWbp tip vs ClfA+_500	2	13	6	0	0
vWbp tip vs ClfA+_500	2	13	7	0	0
vWbp tip vs ClfA+_500	2	13	8	0	0
vWbp tip vs ClfA+_500	2	13	9	0	0
vWbp tip vs ClfA+_500	2	13	10	0	0
vWbp tip vs ClfA+_500	2	13	11	0	0
vWbp tip vs ClfA+_500	2	13	12	0	0
vWbp tip vs ClfA+_500	2	13	13	0	0
vWbp tip vs ClfA+_500	2	13	14	0	0
vWbp tip vs ClfA+_500	2	13	15	0	0
vWbp tip vs ClfA+_500	2	13	16	0	0
vWbp tip vs ClfA+_500	2	14	16	0	0
vWbp tip vs ClfA+_500	2	14	15	0	0
vWbp tip vs ClfA+_500	2	14	14	0	0
vWbp tip vs ClfA+_500	2	14	13	0	0
vWbp tip vs ClfA+_500	2	14	12	0	0
vWbp tip vs ClfA+_500	2	14	11	0	0
vWbp tip vs ClfA+_500	2	14	10	0	0
vWbp tip vs ClfA+_500	2	14	9	0	0
vWbp tip vs ClfA+_500	2	14	8	0	0
vWbp tip vs ClfA+_500	2	14	7	0	0
vWbp tip vs ClfA+_500	2	14	6	0	0
vWbp tip vs ClfA+_500	2	14	5	0	0
vWbp tip vs ClfA+_500	2	14	4	0	0
vWbp tip vs ClfA+_500	2	14	3	0	0
vWbp tip vs ClfA+_500	2	14	2	221.856	192.229
vWbp tip vs ClfA+_500	2	14	1	0	0
vWbp tip vs ClfA+_500	2	15	1	0	0
vWbp tip vs ClfA+_500	2	15	2	0	0
vWbp tip vs ClfA+_500	2	15	3	0	0
vWbp tip vs ClfA+_500	2	15	4	0	0
vWbp tip vs ClfA+_500	2	15	5	0	0
vWbp tip vs ClfA+_500	2	15	6	0	0
vWbp tip vs ClfA+_500	2	15	7	0	0
vWbp tip vs ClfA+_500	2	15	8	74.9756	178.189
vWbp tip vs ClfA+_500	2	15	9	0	0
vWbp tip vs ClfA+_500	2	15	10	0	0
vWbp tip vs ClfA+_500	2	15	11	0	0
vWbp tip vs ClfA+_500	2	15	12	0	0
vWbp tip vs ClfA+_500	2	15	13	0	0
vWbp tip vs ClfA+_500	2	15	14	0	0
vWbp tip vs ClfA+_500	2	15	15	0	0
vWbp tip vs ClfA+_500	2	15	16	0	0
vWbp tip vs ClfA+_500	2	16	16	0	0
vWbp tip vs ClfA+_500	2	16	15	0	0
vWbp tip vs ClfA+_500	2	16	14	0	0
vWbp tip vs ClfA+_500	2	16	13	0	0
vWbp tip vs ClfA+_500	2	16	12	0	0
vWbp tip vs ClfA+_500	2	16	11	0	0
vWbp tip vs ClfA+_500	2	16	10	112.358	95.7456
vWbp tip vs ClfA+_500	2	16	9	0	0
vWbp tip vs ClfA+_500	2	16	8	0	0
vWbp tip vs ClfA+_500	2	16	7	0	0
vWbp tip vs ClfA+_500	2	16	6	0	0
vWbp tip vs ClfA+_500	2	16	5	0	0
vWbp tip vs ClfA+_500	2	16	4	0	0
vWbp tip vs ClfA+_500	2	16	3	0	0
vWbp tip vs ClfA+_500	2	16	2	0	0
vWbp tip vs ClfA+_500	2	16	1	819.59	113.304
vWbp tip vs ClfA+_100	3	1	1	0	0
vWbp tip vs ClfA+_100	3	1	2	65.4783	386.462
vWbp tip vs ClfA+_100	3	1	3	0	0
vWbp tip vs ClfA+_100	3	1	4	0	0
vWbp tip vs ClfA+_100	3	1	5	0	0
vWbp tip vs ClfA+_100	3	1	6	0	0
vWbp tip vs ClfA+_100	3	1	7	0	0
vWbp tip vs ClfA+_100	3	1	8	0	0
vWbp tip vs ClfA+_100	3	1	9	0	0
vWbp tip vs ClfA+_100	3	1	10	0	0
vWbp tip vs ClfA+_100	3	1	11	0	0
vWbp tip vs ClfA+_100	3	1	12	0	0
vWbp tip vs ClfA+_100	3	1	13	0	0
vWbp tip vs ClfA+_100	3	1	14	0	0
vWbp tip vs ClfA+_100	3	1	15	0	0
vWbp tip vs ClfA+_100	3	1	16	0	0
vWbp tip vs ClfA+_100	3	2	16	0	0
vWbp tip vs ClfA+_100	3	2	15	0	0
vWbp tip vs ClfA+_100	3	2	14	0	0
vWbp tip vs ClfA+_100	3	2	13	0	0
vWbp tip vs ClfA+_100	3	2	12	0	0
vWbp tip vs ClfA+_100	3	2	11	0	0
vWbp tip vs ClfA+_100	3	2	10	0	0
vWbp tip vs ClfA+_100	3	2	9	0	0
vWbp tip vs ClfA+_100	3	2	8	0	0
vWbp tip vs ClfA+_100	3	2	7	0	0
vWbp tip vs ClfA+_100	3	2	6	0	0
vWbp tip vs ClfA+_100	3	2	5	0	0
vWbp tip vs ClfA+_100	3	2	4	0	0
vWbp tip vs ClfA+_100	3	2	3	0	0
vWbp tip vs ClfA+_100	3	2	2	0	0
vWbp tip vs ClfA+_100	3	2	1	0	0
vWbp tip vs ClfA+_100	3	3	1	0	0
vWbp tip vs ClfA+_100	3	3	2	0	0
vWbp tip vs ClfA+_100	3	3	3	0	0
vWbp tip vs ClfA+_100	3	3	4	0	0
vWbp tip vs ClfA+_100	3	3	5	0	0
vWbp tip vs ClfA+_100	3	3	6	0	0
vWbp tip vs ClfA+_100	3	3	7	0	0
vWbp tip vs ClfA+_100	3	3	8	0	0
vWbp tip vs ClfA+_100	3	3	9	0	0
vWbp tip vs ClfA+_100	3	3	10	0	0
vWbp tip vs ClfA+_100	3	3	11	0	0
vWbp tip vs ClfA+_100	3	3	12	0	0
vWbp tip vs ClfA+_100	3	3	13	0	0
vWbp tip vs ClfA+_100	3	3	14	0	0
vWbp tip vs ClfA+_100	3	3	15	0	0
vWbp tip vs ClfA+_100	3	3	16	0	0
vWbp tip vs ClfA+_100	3	4	16	0	0
vWbp tip vs ClfA+_100	3	4	15	0	0
vWbp tip vs ClfA+_100	3	4	14	0	0
vWbp tip vs ClfA+_100	3	4	13	0	0
vWbp tip vs ClfA+_100	3	4	12	0	0
vWbp tip vs ClfA+_100	3	4	11	0	0
vWbp tip vs ClfA+_100	3	4	10	0	0
vWbp tip vs ClfA+_100	3	4	9	0	0
vWbp tip vs ClfA+_100	3	4	8	0	0
vWbp tip vs ClfA+_100	3	4	7	0	0
vWbp tip vs ClfA+_100	3	4	6	0	0
vWbp tip vs ClfA+_100	3	4	5	0	0
vWbp tip vs ClfA+_100	3	4	4	0	0
vWbp tip vs ClfA+_100	3	4	3	0	0
vWbp tip vs ClfA+_100	3	4	2	0	0
vWbp tip vs ClfA+_100	3	4	1	0	0
vWbp tip vs ClfA+_100	3	5	1	0	0
vWbp tip vs ClfA+_100	3	5	2	0	0
vWbp tip vs ClfA+_100	3	5	3	0	0
vWbp tip vs ClfA+_100	3	5	4	0	0
vWbp tip vs ClfA+_100	3	5	5	0	0
vWbp tip vs ClfA+_100	3	5	6	0	0
vWbp tip vs ClfA+_100	3	5	7	0	0
vWbp tip vs ClfA+_100	3	5	8	0	0
vWbp tip vs ClfA+_100	3	5	9	0	0
vWbp tip vs ClfA+_100	3	5	10	0	0
vWbp tip vs ClfA+_100	3	5	11	0	0
vWbp tip vs ClfA+_100	3	5	12	0	0
vWbp tip vs ClfA+_100	3	5	13	0	0
vWbp tip vs ClfA+_100	3	5	14	0	0
vWbp tip vs ClfA+_100	3	5	15	0	0
vWbp tip vs ClfA+_100	3	5	16	0	0
vWbp tip vs ClfA+_100	3	6	16	0	0
vWbp tip vs ClfA+_100	3	6	15	0	0
vWbp tip vs ClfA+_100	3	6	14	0	0
vWbp tip vs ClfA+_100	3	6	13	0	0
vWbp tip vs ClfA+_100	3	6	12	0	0
vWbp tip vs ClfA+_100	3	6	11	0	0
vWbp tip vs ClfA+_100	3	6	10	0	0
vWbp tip vs ClfA+_100	3	6	9	0	0
vWbp tip vs ClfA+_100	3	6	8	0	0
vWbp tip vs ClfA+_100	3	6	7	0	0
vWbp tip vs ClfA+_100	3	6	6	0	0
vWbp tip vs ClfA+_100	3	6	5	0	0
vWbp tip vs ClfA+_100	3	6	4	62.2601	88.9503
vWbp tip vs ClfA+_100	3	6	3	0	0
vWbp tip vs ClfA+_100	3	6	2	0	0
vWbp tip vs ClfA+_100	3	6	1	0	0
vWbp tip vs ClfA+_100	3	7	1	0	0
vWbp tip vs ClfA+_100	3	7	2	0	0
vWbp tip vs ClfA+_100	3	7	3	0	0
vWbp tip vs ClfA+_100	3	7	4	0	0
vWbp tip vs ClfA+_100	3	7	5	0	0
vWbp tip vs ClfA+_100	3	7	6	0	0
vWbp tip vs ClfA+_100	3	7	7	0	0
vWbp tip vs ClfA+_100	3	7	8	0	0
vWbp tip vs ClfA+_100	3	7	9	0	0
vWbp tip vs ClfA+_100	3	7	10	0	0
vWbp tip vs ClfA+_100	3	7	11	0	0
vWbp tip vs ClfA+_100	3	7	12	0	0
vWbp tip vs ClfA+_100	3	7	13	0	0
vWbp tip vs ClfA+_100	3	7	14	53.5378	41.2053
vWbp tip vs ClfA+_100	3	7	15	0	0
vWbp tip vs ClfA+_100	3	7	16	0	0
vWbp tip vs ClfA+_100	3	8	16	0	0
vWbp tip vs ClfA+_100	3	8	15	0	0
vWbp tip vs ClfA+_100	3	8	14	0	0
vWbp tip vs ClfA+_100	3	8	13	40.1284	60.3559
vWbp tip vs ClfA+_100	3	8	12	0	0
vWbp tip vs ClfA+_100	3	8	11	0	0
vWbp tip vs ClfA+_100	3	8	10	0	0
vWbp tip vs ClfA+_100	3	8	9	0	0
vWbp tip vs ClfA+_100	3	8	8	0	0
vWbp tip vs ClfA+_100	3	8	7	0	0
vWbp tip vs ClfA+_100	3	8	6	0	0
vWbp tip vs ClfA+_100	3	8	5	0	0
vWbp tip vs ClfA+_100	3	8	4	0	0
vWbp tip vs ClfA+_100	3	8	3	0	0
vWbp tip vs ClfA+_100	3	8	2	0	0
vWbp tip vs ClfA+_100	3	8	1	0	0
vWbp tip vs ClfA+_100	3	9	1	0	0
vWbp tip vs ClfA+_100	3	9	2	0	0
vWbp tip vs ClfA+_100	3	9	3	0	0
vWbp tip vs ClfA+_100	3	9	4	0	0
vWbp tip vs ClfA+_100	3	9	5	0	0
vWbp tip vs ClfA+_100	3	9	6	0	0
vWbp tip vs ClfA+_100	3	9	7	0	0
vWbp tip vs ClfA+_100	3	9	8	0	0
vWbp tip vs ClfA+_100	3	9	9	0	0
vWbp tip vs ClfA+_100	3	9	10	0	0
vWbp tip vs ClfA+_100	3	9	11	0	0
vWbp tip vs ClfA+_100	3	9	12	0	0
vWbp tip vs ClfA+_100	3	9	13	0	0
vWbp tip vs ClfA+_100	3	9	14	0	0
vWbp tip vs ClfA+_100	3	9	15	0	0
vWbp tip vs ClfA+_100	3	9	16	0	0
vWbp tip vs ClfA+_100	3	10	16	0	0
vWbp tip vs ClfA+_100	3	10	15	0	0
vWbp tip vs ClfA+_100	3	10	14	0	0
vWbp tip vs ClfA+_100	3	10	13	0	0
vWbp tip vs ClfA+_100	3	10	12	0	0
vWbp tip vs ClfA+_100	3	10	11	0	0
vWbp tip vs ClfA+_100	3	10	10	0	0
vWbp tip vs ClfA+_100	3	10	9	0	0
vWbp tip vs ClfA+_100	3	10	8	0	0
vWbp tip vs ClfA+_100	3	10	7	0	0
vWbp tip vs ClfA+_100	3	10	6	0	0
vWbp tip vs ClfA+_100	3	10	5	0	0
vWbp tip vs ClfA+_100	3	10	4	0	0
vWbp tip vs ClfA+_100	3	10	3	0	0
vWbp tip vs ClfA+_100	3	10	2	0	0
vWbp tip vs ClfA+_100	3	10	1	0	0
vWbp tip vs ClfA+_100	3	11	1	0	0
vWbp tip vs ClfA+_100	3	11	2	0	0
vWbp tip vs ClfA+_100	3	11	3	0	0
vWbp tip vs ClfA+_100	3	11	4	0	0
vWbp tip vs ClfA+_100	3	11	5	0	0
vWbp tip vs ClfA+_100	3	11	6	0	0
vWbp tip vs ClfA+_100	3	11	7	0	0
vWbp tip vs ClfA+_100	3	11	8	0	0
vWbp tip vs ClfA+_100	3	11	9	0	0
vWbp tip vs ClfA+_100	3	11	10	0	0
vWbp tip vs ClfA+_100	3	11	11	0	0
vWbp tip vs ClfA+_100	3	11	12	0	0
vWbp tip vs ClfA+_100	3	11	13	65.3449	146.791
vWbp tip vs ClfA+_100	3	11	14	0	0
vWbp tip vs ClfA+_100	3	11	15	0	0
vWbp tip vs ClfA+_100	3	11	16	0	0
vWbp tip vs ClfA+_100	3	12	16	0	0
vWbp tip vs ClfA+_100	3	12	15	0	0
vWbp tip vs ClfA+_100	3	12	14	0	0
vWbp tip vs ClfA+_100	3	12	13	0	0
vWbp tip vs ClfA+_100	3	12	12	0	0
vWbp tip vs ClfA+_100	3	12	11	0	0
vWbp tip vs ClfA+_100	3	12	10	110.746	145.163
vWbp tip vs ClfA+_100	3	12	9	0	0
vWbp tip vs ClfA+_100	3	12	8	0	0
vWbp tip vs ClfA+_100	3	12	7	0	0
vWbp tip vs ClfA+_100	3	12	6	0	0
vWbp tip vs ClfA+_100	3	12	5	0	0
vWbp tip vs ClfA+_100	3	12	4	0	0
vWbp tip vs ClfA+_100	3	12	3	0	0
vWbp tip vs ClfA+_100	3	12	2	0	0
vWbp tip vs ClfA+_100	3	12	1	0	0
vWbp tip vs ClfA+_100	3	13	1	0	0
vWbp tip vs ClfA+_100	3	13	2	0	0
vWbp tip vs ClfA+_100	3	13	3	0	0
vWbp tip vs ClfA+_100	3	13	4	0	0
vWbp tip vs ClfA+_100	3	13	5	0	0
vWbp tip vs ClfA+_100	3	13	6	0	0
vWbp tip vs ClfA+_100	3	13	7	0	0
vWbp tip vs ClfA+_100	3	13	8	0	0
vWbp tip vs ClfA+_100	3	13	9	0	0
vWbp tip vs ClfA+_100	3	13	10	0	0
vWbp tip vs ClfA+_100	3	13	11	0	0
vWbp tip vs ClfA+_100	3	13	12	0	0
vWbp tip vs ClfA+_100	3	13	13	0	0
vWbp tip vs ClfA+_100	3	13	14	0	0
vWbp tip vs ClfA+_100	3	13	15	0	0
vWbp tip vs ClfA+_100	3	13	16	0	0
vWbp tip vs ClfA+_100	3	14	16	0	0
vWbp tip vs ClfA+_100	3	14	15	0	0
vWbp tip vs ClfA+_100	3	14	14	0	0
vWbp tip vs ClfA+_100	3	14	13	0	0
vWbp tip vs ClfA+_100	3	14	12	0	0
vWbp tip vs ClfA+_100	3	14	11	0	0
vWbp tip vs ClfA+_100	3	14	10	0	0
vWbp tip vs ClfA+_100	3	14	9	0	0
vWbp tip vs ClfA+_100	3	14	8	0	0
vWbp tip vs ClfA+_100	3	14	7	0	0
vWbp tip vs ClfA+_100	3	14	6	0	0
vWbp tip vs ClfA+_100	3	14	5	0	0
vWbp tip vs ClfA+_100	3	14	4	0	0
vWbp tip vs ClfA+_100	3	14	3	114.61	159.747
vWbp tip vs ClfA+_100	3	14	2	0	0
vWbp tip vs ClfA+_100	3	14	1	0	0
vWbp tip vs ClfA+_100	3	15	1	0	0
vWbp tip vs ClfA+_100	3	15	2	0	0
vWbp tip vs ClfA+_100	3	15	3	0	0
vWbp tip vs ClfA+_100	3	15	4	0	0
vWbp tip vs ClfA+_100	3	15	5	0	0
vWbp tip vs ClfA+_100	3	15	6	0	0
vWbp tip vs ClfA+_100	3	15	7	0	0
vWbp tip vs ClfA+_100	3	15	8	0	0
vWbp tip vs ClfA+_100	3	15	9	0	0
vWbp tip vs ClfA+_100	3	15	10	0	0
vWbp tip vs ClfA+_100	3	15	11	0	0
vWbp tip vs ClfA+_100	3	15	12	0	0
vWbp tip vs ClfA+_100	3	15	13	940.414	156.698
vWbp tip vs ClfA+_100	3	15	14	0	0
vWbp tip vs ClfA+_100	3	15	15	0	0
vWbp tip vs ClfA+_100	3	15	16	772.81	22.8495
vWbp tip vs ClfA+_100	3	16	16	0	0
vWbp tip vs ClfA+_100	3	16	15	0	0
vWbp tip vs ClfA+_100	3	16	14	123.538	75.726
vWbp tip vs ClfA+_100	3	16	13	0	0
vWbp tip vs ClfA+_100	3	16	12	140.815	139.485
vWbp tip vs ClfA+_100	3	16	11	0	0
vWbp tip vs ClfA+_100	3	16	10	0	0
vWbp tip vs ClfA+_100	3	16	9	0	0
vWbp tip vs ClfA+_100	3	16	8	0	0
vWbp tip vs ClfA+_100	3	16	7	0	0
vWbp tip vs ClfA+_100	3	16	6	0	0
vWbp tip vs ClfA+_100	3	16	5	0	0
vWbp tip vs ClfA+_100	3	16	4	0	0
vWbp tip vs ClfA+_100	3	16	3	0	0
vWbp tip vs ClfA+_100	3	16	2	0	0
vWbp tip vs ClfA+_100	3	16	1	0	0
vWbp tip vs ClfA+_500	3	1	1	0	0
vWbp tip vs ClfA+_500	3	1	2	0	0
vWbp tip vs ClfA+_500	3	1	3	0	0
vWbp tip vs ClfA+_500	3	1	4	0	0
vWbp tip vs ClfA+_500	3	1	5	0	0
vWbp tip vs ClfA+_500	3	1	6	102.544	86.8734
vWbp tip vs ClfA+_500	3	1	7	55.1359	256.925
vWbp tip vs ClfA+_500	3	1	8	0	0
vWbp tip vs ClfA+_500	3	1	9	246.843	166.38
vWbp tip vs ClfA+_500	3	1	10	0	0
vWbp tip vs ClfA+_500	3	1	11	0	0
vWbp tip vs ClfA+_500	3	1	12	0	0
vWbp tip vs ClfA+_500	3	1	13	0	0
vWbp tip vs ClfA+_500	3	1	14	0	0
vWbp tip vs ClfA+_500	3	1	15	0	0
vWbp tip vs ClfA+_500	3	1	16	0	0
vWbp tip vs ClfA+_500	3	2	16	0	0
vWbp tip vs ClfA+_500	3	2	15	0	0
vWbp tip vs ClfA+_500	3	2	14	0	0
vWbp tip vs ClfA+_500	3	2	13	0	0
vWbp tip vs ClfA+_500	3	2	12	0	0
vWbp tip vs ClfA+_500	3	2	11	0	0
vWbp tip vs ClfA+_500	3	2	10	0	0
vWbp tip vs ClfA+_500	3	2	9	0	0
vWbp tip vs ClfA+_500	3	2	8	0	0
vWbp tip vs ClfA+_500	3	2	7	0	0
vWbp tip vs ClfA+_500	3	2	6	0	0
vWbp tip vs ClfA+_500	3	2	5	0	0
vWbp tip vs ClfA+_500	3	2	4	0	0
vWbp tip vs ClfA+_500	3	2	3	59.3345	148.33
vWbp tip vs ClfA+_500	3	2	2	56.9504	252.139
vWbp tip vs ClfA+_500	3	2	1	32.702	113.504
vWbp tip vs ClfA+_500	3	3	1	0	0
vWbp tip vs ClfA+_500	3	3	2	0	0
vWbp tip vs ClfA+_500	3	3	3	0	0
vWbp tip vs ClfA+_500	3	3	4	0	0
vWbp tip vs ClfA+_500	3	3	5	0	0
vWbp tip vs ClfA+_500	3	3	6	0	0
vWbp tip vs ClfA+_500	3	3	7	0	0
vWbp tip vs ClfA+_500	3	3	8	0	0
vWbp tip vs ClfA+_500	3	3	9	0	0
vWbp tip vs ClfA+_500	3	3	10	0	0
vWbp tip vs ClfA+_500	3	3	11	0	0
vWbp tip vs ClfA+_500	3	3	12	0	0
vWbp tip vs ClfA+_500	3	3	13	0	0
vWbp tip vs ClfA+_500	3	3	14	0	0
vWbp tip vs ClfA+_500	3	3	15	0	0
vWbp tip vs ClfA+_500	3	3	16	0	0
vWbp tip vs ClfA+_500	3	4	16	0	0
vWbp tip vs ClfA+_500	3	4	15	0	0
vWbp tip vs ClfA+_500	3	4	14	0	0
vWbp tip vs ClfA+_500	3	4	13	0	0
vWbp tip vs ClfA+_500	3	4	12	0	0
vWbp tip vs ClfA+_500	3	4	11	0	0
vWbp tip vs ClfA+_500	3	4	10	0	0
vWbp tip vs ClfA+_500	3	4	9	0	0
vWbp tip vs ClfA+_500	3	4	8	0	0
vWbp tip vs ClfA+_500	3	4	7	0	0
vWbp tip vs ClfA+_500	3	4	6	0	0
vWbp tip vs ClfA+_500	3	4	5	0	0
vWbp tip vs ClfA+_500	3	4	4	0	0
vWbp tip vs ClfA+_500	3	4	3	129.072	151.72
vWbp tip vs ClfA+_500	3	4	2	0	0
vWbp tip vs ClfA+_500	3	4	1	0	0
vWbp tip vs ClfA+_500	3	5	1	0	0
vWbp tip vs ClfA+_500	3	5	2	0	0
vWbp tip vs ClfA+_500	3	5	3	0	0
vWbp tip vs ClfA+_500	3	5	4	0	0
vWbp tip vs ClfA+_500	3	5	5	0	0
vWbp tip vs ClfA+_500	3	5	6	0	0
vWbp tip vs ClfA+_500	3	5	7	0	0
vWbp tip vs ClfA+_500	3	5	8	71.5521	119.897
vWbp tip vs ClfA+_500	3	5	9	1048.11	47.1317
vWbp tip vs ClfA+_500	3	5	10	0	0
vWbp tip vs ClfA+_500	3	5	11	0	0
vWbp tip vs ClfA+_500	3	5	12	0	0
vWbp tip vs ClfA+_500	3	5	13	0	0
vWbp tip vs ClfA+_500	3	5	14	0	0
vWbp tip vs ClfA+_500	3	5	15	0	0
vWbp tip vs ClfA+_500	3	5	16	0	0
vWbp tip vs ClfA+_500	3	6	16	0	0
vWbp tip vs ClfA+_500	3	6	15	0	0
vWbp tip vs ClfA+_500	3	6	14	0	0
vWbp tip vs ClfA+_500	3	6	13	0	0
vWbp tip vs ClfA+_500	3	6	12	0	0
vWbp tip vs ClfA+_500	3	6	11	0	0
vWbp tip vs ClfA+_500	3	6	10	0	0
vWbp tip vs ClfA+_500	3	6	9	843.676	202.286
vWbp tip vs ClfA+_500	3	6	8	0	0
vWbp tip vs ClfA+_500	3	6	7	0	0
vWbp tip vs ClfA+_500	3	6	6	0	0
vWbp tip vs ClfA+_500	3	6	5	0	0
vWbp tip vs ClfA+_500	3	6	4	0	0
vWbp tip vs ClfA+_500	3	6	3	0	0
vWbp tip vs ClfA+_500	3	6	2	0	0
vWbp tip vs ClfA+_500	3	6	1	0	0
vWbp tip vs ClfA+_500	3	7	1	0	0
vWbp tip vs ClfA+_500	3	7	2	0	0
vWbp tip vs ClfA+_500	3	7	3	0	0
vWbp tip vs ClfA+_500	3	7	4	0	0
vWbp tip vs ClfA+_500	3	7	5	0	0
vWbp tip vs ClfA+_500	3	7	6	0	0
vWbp tip vs ClfA+_500	3	7	7	1131.44	162.316
vWbp tip vs ClfA+_500	3	7	8	0	0
vWbp tip vs ClfA+_500	3	7	9	0	0
vWbp tip vs ClfA+_500	3	7	10	0	0
vWbp tip vs ClfA+_500	3	7	11	0	0
vWbp tip vs ClfA+_500	3	7	12	0	0
vWbp tip vs ClfA+_500	3	7	13	0	0
vWbp tip vs ClfA+_500	3	7	14	0	0
vWbp tip vs ClfA+_500	3	7	15	0	0
vWbp tip vs ClfA+_500	3	7	16	0	0
vWbp tip vs ClfA+_500	3	8	16	0	0
vWbp tip vs ClfA+_500	3	8	15	0	0
vWbp tip vs ClfA+_500	3	8	14	0	0
vWbp tip vs ClfA+_500	3	8	13	0	0
vWbp tip vs ClfA+_500	3	8	12	0	0
vWbp tip vs ClfA+_500	3	8	11	0	0
vWbp tip vs ClfA+_500	3	8	10	0	0
vWbp tip vs ClfA+_500	3	8	9	0	0
vWbp tip vs ClfA+_500	3	8	8	0	0
vWbp tip vs ClfA+_500	3	8	7	0	0
vWbp tip vs ClfA+_500	3	8	6	93.5365	149.644
vWbp tip vs ClfA+_500	3	8	5	0	0
vWbp tip vs ClfA+_500	3	8	4	0	0
vWbp tip vs ClfA+_500	3	8	3	0	0
vWbp tip vs ClfA+_500	3	8	2	0	0
vWbp tip vs ClfA+_500	3	8	1	0	0
vWbp tip vs ClfA+_500	3	9	1	0	0
vWbp tip vs ClfA+_500	3	9	2	0	0
vWbp tip vs ClfA+_500	3	9	3	0	0
vWbp tip vs ClfA+_500	3	9	4	0	0
vWbp tip vs ClfA+_500	3	9	5	0	0
vWbp tip vs ClfA+_500	3	9	6	0	0
vWbp tip vs ClfA+_500	3	9	7	0	0
vWbp tip vs ClfA+_500	3	9	8	0	0
vWbp tip vs ClfA+_500	3	9	9	0	0
vWbp tip vs ClfA+_500	3	9	10	0	0
vWbp tip vs ClfA+_500	3	9	11	0	0
vWbp tip vs ClfA+_500	3	9	12	0	0
vWbp tip vs ClfA+_500	3	9	13	0	0
vWbp tip vs ClfA+_500	3	9	14	0	0
vWbp tip vs ClfA+_500	3	9	15	0	0
vWbp tip vs ClfA+_500	3	9	16	0	0
vWbp tip vs ClfA+_500	3	10	16	0	0
vWbp tip vs ClfA+_500	3	10	15	0	0
vWbp tip vs ClfA+_500	3	10	14	0	0
vWbp tip vs ClfA+_500	3	10	13	0	0
vWbp tip vs ClfA+_500	3	10	12	0	0
vWbp tip vs ClfA+_500	3	10	11	0	0
vWbp tip vs ClfA+_500	3	10	10	0	0
vWbp tip vs ClfA+_500	3	10	9	0	0
vWbp tip vs ClfA+_500	3	10	8	0	0
vWbp tip vs ClfA+_500	3	10	7	0	0
vWbp tip vs ClfA+_500	3	10	6	0	0
vWbp tip vs ClfA+_500	3	10	5	0	0
vWbp tip vs ClfA+_500	3	10	4	0	0
vWbp tip vs ClfA+_500	3	10	3	0	0
vWbp tip vs ClfA+_500	3	10	2	0	0
vWbp tip vs ClfA+_500	3	10	1	0	0
vWbp tip vs ClfA+_500	3	11	1	0	0
vWbp tip vs ClfA+_500	3	11	2	0	0
vWbp tip vs ClfA+_500	3	11	3	0	0
vWbp tip vs ClfA+_500	3	11	4	0	0
vWbp tip vs ClfA+_500	3	11	5	247.925	54.738
vWbp tip vs ClfA+_500	3	11	6	0	0
vWbp tip vs ClfA+_500	3	11	7	0	0
vWbp tip vs ClfA+_500	3	11	8	0	0
vWbp tip vs ClfA+_500	3	11	9	0	0
vWbp tip vs ClfA+_500	3	11	10	0	0
vWbp tip vs ClfA+_500	3	11	11	0	0
vWbp tip vs ClfA+_500	3	11	12	0	0
vWbp tip vs ClfA+_500	3	11	13	0	0
vWbp tip vs ClfA+_500	3	11	14	0	0
vWbp tip vs ClfA+_500	3	11	15	0	0
vWbp tip vs ClfA+_500	3	11	16	0	0
vWbp tip vs ClfA+_500	3	12	16	0	0
vWbp tip vs ClfA+_500	3	12	15	0	0
vWbp tip vs ClfA+_500	3	12	14	0	0
vWbp tip vs ClfA+_500	3	12	13	0	0
vWbp tip vs ClfA+_500	3	12	12	0	0
vWbp tip vs ClfA+_500	3	12	11	0	0
vWbp tip vs ClfA+_500	3	12	10	0	0
vWbp tip vs ClfA+_500	3	12	9	0	0
vWbp tip vs ClfA+_500	3	12	8	0	0
vWbp tip vs ClfA+_500	3	12	7	0	0
vWbp tip vs ClfA+_500	3	12	6	0	0
vWbp tip vs ClfA+_500	3	12	5	0	0
vWbp tip vs ClfA+_500	3	12	4	0	0
vWbp tip vs ClfA+_500	3	12	3	0	0
vWbp tip vs ClfA+_500	3	12	2	0	0
vWbp tip vs ClfA+_500	3	12	1	0	0
vWbp tip vs ClfA+_500	3	13	1	0	0
vWbp tip vs ClfA+_500	3	13	2	0	0
vWbp tip vs ClfA+_500	3	13	3	0	0
vWbp tip vs ClfA+_500	3	13	4	0	0
vWbp tip vs ClfA+_500	3	13	5	0	0
vWbp tip vs ClfA+_500	3	13	6	0	0
vWbp tip vs ClfA+_500	3	13	7	0	0
vWbp tip vs ClfA+_500	3	13	8	0	0
vWbp tip vs ClfA+_500	3	13	9	0	0
vWbp tip vs ClfA+_500	3	13	10	0	0
vWbp tip vs ClfA+_500	3	13	11	0	0
vWbp tip vs ClfA+_500	3	13	12	0	0
vWbp tip vs ClfA+_500	3	13	13	0	0
vWbp tip vs ClfA+_500	3	13	14	0	0
vWbp tip vs ClfA+_500	3	13	15	0	0
vWbp tip vs ClfA+_500	3	13	16	0	0
vWbp tip vs ClfA+_500	3	14	16	0	0
vWbp tip vs ClfA+_500	3	14	15	0	0
vWbp tip vs ClfA+_500	3	14	14	0	0
vWbp tip vs ClfA+_500	3	14	13	0	0
vWbp tip vs ClfA+_500	3	14	12	0	0
vWbp tip vs ClfA+_500	3	14	11	0	0
vWbp tip vs ClfA+_500	3	14	10	0	0
vWbp tip vs ClfA+_500	3	14	9	0	0
vWbp tip vs ClfA+_500	3	14	8	0	0
vWbp tip vs ClfA+_500	3	14	7	0	0
vWbp tip vs ClfA+_500	3	14	6	0	0
vWbp tip vs ClfA+_500	3	14	5	0	0
vWbp tip vs ClfA+_500	3	14	4	0	0
vWbp tip vs ClfA+_500	3	14	3	0	0
vWbp tip vs ClfA+_500	3	14	2	0	0
vWbp tip vs ClfA+_500	3	14	1	0	0
vWbp tip vs ClfA+_500	3	15	1	0	0
vWbp tip vs ClfA+_500	3	15	2	0	0
vWbp tip vs ClfA+_500	3	15	3	0	0
vWbp tip vs ClfA+_500	3	15	4	0	0
vWbp tip vs ClfA+_500	3	15	5	0	0
vWbp tip vs ClfA+_500	3	15	6	0	0
vWbp tip vs ClfA+_500	3	15	7	0	0
vWbp tip vs ClfA+_500	3	15	8	0	0
vWbp tip vs ClfA+_500	3	15	9	0	0
vWbp tip vs ClfA+_500	3	15	10	0	0
vWbp tip vs ClfA+_500	3	15	11	0	0
vWbp tip vs ClfA+_500	3	15	12	0	0
vWbp tip vs ClfA+_500	3	15	13	0	0
vWbp tip vs ClfA+_500	3	15	14	0	0
vWbp tip vs ClfA+_500	3	15	15	0	0
vWbp tip vs ClfA+_500	3	15	16	0	0
vWbp tip vs ClfA+_500	3	16	16	0	0
vWbp tip vs ClfA+_500	3	16	15	0	0
vWbp tip vs ClfA+_500	3	16	14	0	0
vWbp tip vs ClfA+_500	3	16	13	0	0
vWbp tip vs ClfA+_500	3	16	12	0	0
vWbp tip vs ClfA+_500	3	16	11	0	0
vWbp tip vs ClfA+_500	3	16	10	0	0
vWbp tip vs ClfA+_500	3	16	9	0	0
vWbp tip vs ClfA+_500	3	16	8	0	0
vWbp tip vs ClfA+_500	3	16	7	0	0
vWbp tip vs ClfA+_500	3	16	6	0	0
vWbp tip vs ClfA+_500	3	16	5	0	0
vWbp tip vs ClfA+_500	3	16	4	0	0
vWbp tip vs ClfA+_500	3	16	3	0	0
vWbp tip vs ClfA+_500	3	16	2	0	0
vWbp tip vs ClfA+_500	3	16	1	0	0
vWbp tip vs ClfA+_500	4	1	1	0	710.865
vWbp tip vs ClfA+_500	4	1	2	0	0
vWbp tip vs ClfA+_500	4	1	3	0	0
vWbp tip vs ClfA+_500	4	1	4	0	0
vWbp tip vs ClfA+_500	4	1	5	2795.19	357.835
vWbp tip vs ClfA+_500	4	1	6	1743.19	284.82
vWbp tip vs ClfA+_500	4	1	7	1775.05	424.931
vWbp tip vs ClfA+_500	4	1	8	0	0
vWbp tip vs ClfA+_500	4	1	9	0	0
vWbp tip vs ClfA+_500	4	1	10	751.487	646.507
vWbp tip vs ClfA+_500	4	1	11	911.684	195.063
vWbp tip vs ClfA+_500	4	1	12	0	0
vWbp tip vs ClfA+_500	4	1	13	0	0
vWbp tip vs ClfA+_500	4	1	14	1375.22	381.269
vWbp tip vs ClfA+_500	4	1	15	0	0
vWbp tip vs ClfA+_500	4	1	16	0	0
vWbp tip vs ClfA+_500	4	2	16	0	0
vWbp tip vs ClfA+_500	4	2	15	0	0
vWbp tip vs ClfA+_500	4	2	14	1055.33	183.323
vWbp tip vs ClfA+_500	4	2	13	1807.56	312.293
vWbp tip vs ClfA+_500	4	2	12	0	0
vWbp tip vs ClfA+_500	4	2	11	1836.87	386.288
vWbp tip vs ClfA+_500	4	2	10	0	0
vWbp tip vs ClfA+_500	4	2	9	0	0
vWbp tip vs ClfA+_500	4	2	8	0	0
vWbp tip vs ClfA+_500	4	2	7	0	0
vWbp tip vs ClfA+_500	4	2	6	0	0
vWbp tip vs ClfA+_500	4	2	5	1768.85	131.312
vWbp tip vs ClfA+_500	4	2	4	0	0
vWbp tip vs ClfA+_500	4	2	3	240.02	360.994
vWbp tip vs ClfA+_500	4	2	2	0	0
vWbp tip vs ClfA+_500	4	2	1	0	0
vWbp tip vs ClfA+_500	4	3	1	2673.93	374.204
vWbp tip vs ClfA+_500	4	3	2	0	0
vWbp tip vs ClfA+_500	4	3	3	0	0
vWbp tip vs ClfA+_500	4	3	4	929.31	300.465
vWbp tip vs ClfA+_500	4	3	5	0	0
vWbp tip vs ClfA+_500	4	3	6	691.933	851.517
vWbp tip vs ClfA+_500	4	3	7	0	0
vWbp tip vs ClfA+_500	4	3	8	0	0
vWbp tip vs ClfA+_500	4	3	9	0	0
vWbp tip vs ClfA+_500	4	3	10	0	0
vWbp tip vs ClfA+_500	4	3	11	0	0
vWbp tip vs ClfA+_500	4	3	12	0	0
vWbp tip vs ClfA+_500	4	3	13	0	0
vWbp tip vs ClfA+_500	4	3	14	1708.48	384.67
vWbp tip vs ClfA+_500	4	3	15	0	0
vWbp tip vs ClfA+_500	4	3	16	0	0
vWbp tip vs ClfA+_500	4	4	16	0	0
vWbp tip vs ClfA+_500	4	4	15	0	0
vWbp tip vs ClfA+_500	4	4	14	0	0
vWbp tip vs ClfA+_500	4	4	13	0	0
vWbp tip vs ClfA+_500	4	4	12	0	0
vWbp tip vs ClfA+_500	4	4	11	1163.73	398.394
vWbp tip vs ClfA+_500	4	4	10	0	0
vWbp tip vs ClfA+_500	4	4	9	968.724	271.548
vWbp tip vs ClfA+_500	4	4	8	0	0
vWbp tip vs ClfA+_500	4	4	7	0	0
vWbp tip vs ClfA+_500	4	4	6	0	0
vWbp tip vs ClfA+_500	4	4	5	0	0
vWbp tip vs ClfA+_500	4	4	4	0	0
vWbp tip vs ClfA+_500	4	4	3	2047.76	510.515
vWbp tip vs ClfA+_500	4	4	2	0	0
vWbp tip vs ClfA+_500	4	4	1	0	0
vWbp tip vs ClfA+_500	4	5	1	0	0
vWbp tip vs ClfA+_500	4	5	2	0	0
vWbp tip vs ClfA+_500	4	5	3	0	0
vWbp tip vs ClfA+_500	4	5	4	0	0
vWbp tip vs ClfA+_500	4	5	5	1352.06	734.15
vWbp tip vs ClfA+_500	4	5	6	0	0
vWbp tip vs ClfA+_500	4	5	7	0	0
vWbp tip vs ClfA+_500	4	5	8	1645.9	273.005
vWbp tip vs ClfA+_500	4	5	9	0	0
vWbp tip vs ClfA+_500	4	5	10	0	0
vWbp tip vs ClfA+_500	4	5	11	0	0
vWbp tip vs ClfA+_500	4	5	12	1211.18	77.8456
vWbp tip vs ClfA+_500	4	5	13	0	0
vWbp tip vs ClfA+_500	4	5	14	0	0
vWbp tip vs ClfA+_500	4	5	15	0	0
vWbp tip vs ClfA+_500	4	5	16	0	0
vWbp tip vs ClfA+_500	4	6	16	0	0
vWbp tip vs ClfA+_500	4	6	15	0	0
vWbp tip vs ClfA+_500	4	6	14	0	0
vWbp tip vs ClfA+_500	4	6	13	0	0
vWbp tip vs ClfA+_500	4	6	12	0	0
vWbp tip vs ClfA+_500	4	6	11	754.259	137.317
vWbp tip vs ClfA+_500	4	6	10	0	0
vWbp tip vs ClfA+_500	4	6	9	0	0
vWbp tip vs ClfA+_500	4	6	8	1345.38	311.083
vWbp tip vs ClfA+_500	4	6	7	0	0
vWbp tip vs ClfA+_500	4	6	6	0	0
vWbp tip vs ClfA+_500	4	6	5	0	0
vWbp tip vs ClfA+_500	4	6	4	1069.7	134.807
vWbp tip vs ClfA+_500	4	6	3	0	0
vWbp tip vs ClfA+_500	4	6	2	0	0
vWbp tip vs ClfA+_500	4	6	1	0	0
vWbp tip vs ClfA+_500	4	7	1	0	0
vWbp tip vs ClfA+_500	4	7	2	0	0
vWbp tip vs ClfA+_500	4	7	3	0	0
vWbp tip vs ClfA+_500	4	7	4	0	0
vWbp tip vs ClfA+_500	4	7	5	0	0
vWbp tip vs ClfA+_500	4	7	6	1544.88	363.738
vWbp tip vs ClfA+_500	4	7	7	0	0
vWbp tip vs ClfA+_500	4	7	8	0	0
vWbp tip vs ClfA+_500	4	7	9	0	0
vWbp tip vs ClfA+_500	4	7	10	0	0
vWbp tip vs ClfA+_500	4	7	11	1600.75	147.908
vWbp tip vs ClfA+_500	4	7	12	2518.73	344.852
vWbp tip vs ClfA+_500	4	7	13	0	0
vWbp tip vs ClfA+_500	4	7	14	0	0
vWbp tip vs ClfA+_500	4	7	15	0	0
vWbp tip vs ClfA+_500	4	7	16	0	0
vWbp tip vs ClfA+_500	4	8	16	0	0
vWbp tip vs ClfA+_500	4	8	15	0	0
vWbp tip vs ClfA+_500	4	8	14	0	0
vWbp tip vs ClfA+_500	4	8	13	0	0
vWbp tip vs ClfA+_500	4	8	12	0	0
vWbp tip vs ClfA+_500	4	8	11	0	0
vWbp tip vs ClfA+_500	4	8	10	0	0
vWbp tip vs ClfA+_500	4	8	9	0	0
vWbp tip vs ClfA+_500	4	8	8	0	0
vWbp tip vs ClfA+_500	4	8	7	0	0
vWbp tip vs ClfA+_500	4	8	6	0	0
vWbp tip vs ClfA+_500	4	8	5	0	0
vWbp tip vs ClfA+_500	4	8	4	0	0
vWbp tip vs ClfA+_500	4	8	3	0	0
vWbp tip vs ClfA+_500	4	8	2	0	0
vWbp tip vs ClfA+_500	4	8	1	0	0
vWbp tip vs ClfA+_500	4	9	1	981.382	310.715
vWbp tip vs ClfA+_500	4	9	2	1804.88	407.758
vWbp tip vs ClfA+_500	4	9	3	0	0
vWbp tip vs ClfA+_500	4	9	4	0	0
vWbp tip vs ClfA+_500	4	9	5	0	0
vWbp tip vs ClfA+_500	4	9	6	0	0
vWbp tip vs ClfA+_500	4	9	7	0	0
vWbp tip vs ClfA+_500	4	9	8	0	0
vWbp tip vs ClfA+_500	4	9	9	0	0
vWbp tip vs ClfA+_500	4	9	10	0	0
vWbp tip vs ClfA+_500	4	9	11	0	0
vWbp tip vs ClfA+_500	4	9	12	0	0
vWbp tip vs ClfA+_500	4	9	13	1738.65	693.525
vWbp tip vs ClfA+_500	4	9	14	0	0
vWbp tip vs ClfA+_500	4	9	15	0	0
vWbp tip vs ClfA+_500	4	9	16	0	0
vWbp tip vs ClfA+_500	4	10	16	0	0
vWbp tip vs ClfA+_500	4	10	15	0	0
vWbp tip vs ClfA+_500	4	10	14	1453.29	386.38
vWbp tip vs ClfA+_500	4	10	13	1298.38	205.318
vWbp tip vs ClfA+_500	4	10	12	0	0
vWbp tip vs ClfA+_500	4	10	11	0	0
vWbp tip vs ClfA+_500	4	10	10	1567.17	485.06
vWbp tip vs ClfA+_500	4	10	9	0	0
vWbp tip vs ClfA+_500	4	10	8	0	0
vWbp tip vs ClfA+_500	4	10	7	0	0
vWbp tip vs ClfA+_500	4	10	6	0	0
vWbp tip vs ClfA+_500	4	10	5	0	0
vWbp tip vs ClfA+_500	4	10	4	0	0
vWbp tip vs ClfA+_500	4	10	3	0	0
vWbp tip vs ClfA+_500	4	10	2	0	0
vWbp tip vs ClfA+_500	4	10	1	0	0
vWbp tip vs ClfA+_500	4	11	1	0	0
vWbp tip vs ClfA+_500	4	11	2	0	0
vWbp tip vs ClfA+_500	4	11	3	0	0
vWbp tip vs ClfA+_500	4	11	4	2518.45	361.826
vWbp tip vs ClfA+_500	4	11	5	0	0
vWbp tip vs ClfA+_500	4	11	6	0	0
vWbp tip vs ClfA+_500	4	11	7	0	0
vWbp tip vs ClfA+_500	4	11	8	0	0
vWbp tip vs ClfA+_500	4	11	9	1570.27	615.072
vWbp tip vs ClfA+_500	4	11	10	0	0
vWbp tip vs ClfA+_500	4	11	11	0	0
vWbp tip vs ClfA+_500	4	11	12	0	0
vWbp tip vs ClfA+_500	4	11	13	1620.48	758.899
vWbp tip vs ClfA+_500	4	11	14	0	0
vWbp tip vs ClfA+_500	4	11	15	0	0
vWbp tip vs ClfA+_500	4	11	16	0	0
vWbp tip vs ClfA+_500	4	12	16	0	0
vWbp tip vs ClfA+_500	4	12	15	0	0
vWbp tip vs ClfA+_500	4	12	14	0	0
vWbp tip vs ClfA+_500	4	12	13	0	0
vWbp tip vs ClfA+_500	4	12	12	0	0
vWbp tip vs ClfA+_500	4	12	11	0	0
vWbp tip vs ClfA+_500	4	12	10	0	0
vWbp tip vs ClfA+_500	4	12	9	0	0
vWbp tip vs ClfA+_500	4	12	8	0	0
vWbp tip vs ClfA+_500	4	12	7	0	0
vWbp tip vs ClfA+_500	4	12	6	0	0
vWbp tip vs ClfA+_500	4	12	5	0	0
vWbp tip vs ClfA+_500	4	12	4	0	0
vWbp tip vs ClfA+_500	4	12	3	0	0
vWbp tip vs ClfA+_500	4	12	2	0	0
vWbp tip vs ClfA+_500	4	12	1	0	0
vWbp tip vs ClfA+_500	4	13	1	0	0
vWbp tip vs ClfA+_500	4	13	2	0	0
vWbp tip vs ClfA+_500	4	13	3	938.624	131.165
vWbp tip vs ClfA+_500	4	13	4	0	0
vWbp tip vs ClfA+_500	4	13	5	1009.16	211.925
vWbp tip vs ClfA+_500	4	13	6	0	0
vWbp tip vs ClfA+_500	4	13	7	1820.92	223.256
vWbp tip vs ClfA+_500	4	13	8	0	0
vWbp tip vs ClfA+_500	4	13	9	0	0
vWbp tip vs ClfA+_500	4	13	10	0	0
vWbp tip vs ClfA+_500	4	13	11	0	0
vWbp tip vs ClfA+_500	4	13	12	1851.74	147.153
vWbp tip vs ClfA+_500	4	13	13	0	0
vWbp tip vs ClfA+_500	4	13	14	0	0
vWbp tip vs ClfA+_500	4	13	15	0	0
vWbp tip vs ClfA+_500	4	13	16	0	0
vWbp tip vs ClfA+_500	4	14	16	0	0
vWbp tip vs ClfA+_500	4	14	15	0	0
vWbp tip vs ClfA+_500	4	14	14	0	0
vWbp tip vs ClfA+_500	4	14	13	0	0
vWbp tip vs ClfA+_500	4	14	12	0	0
vWbp tip vs ClfA+_500	4	14	11	0	0
vWbp tip vs ClfA+_500	4	14	10	0	0
vWbp tip vs ClfA+_500	4	14	9	0	0
vWbp tip vs ClfA+_500	4	14	8	0	0
vWbp tip vs ClfA+_500	4	14	7	1812.88	195.012
vWbp tip vs ClfA+_500	4	14	6	0	0
vWbp tip vs ClfA+_500	4	14	5	0	0
vWbp tip vs ClfA+_500	4	14	4	0	0
vWbp tip vs ClfA+_500	4	14	3	0	0
vWbp tip vs ClfA+_500	4	14	2	0	0
vWbp tip vs ClfA+_500	4	14	1	0	0
vWbp tip vs ClfA+_500	4	15	1	1774.52	215.08
vWbp tip vs ClfA+_500	4	15	2	1951.67	159.209
vWbp tip vs ClfA+_500	4	15	3	814.17	226.87
vWbp tip vs ClfA+_500	4	15	4	0	0
vWbp tip vs ClfA+_500	4	15	5	0	0
vWbp tip vs ClfA+_500	4	15	6	1706.52	331.61
vWbp tip vs ClfA+_500	4	15	7	0	0
vWbp tip vs ClfA+_500	4	15	8	1755.49	163.991
vWbp tip vs ClfA+_500	4	15	9	1791.26	156.204
vWbp tip vs ClfA+_500	4	15	10	0	0
vWbp tip vs ClfA+_500	4	15	11	444.6	116.733
vWbp tip vs ClfA+_500	4	15	12	2028.92	446.559
vWbp tip vs ClfA+_500	4	15	13	0	0
vWbp tip vs ClfA+_500	4	15	14	0	0
vWbp tip vs ClfA+_500	4	15	15	1049.35	234.594
vWbp tip vs ClfA+_500	4	15	16	0	0
vWbp tip vs ClfA+_500	4	16	16	0	0
vWbp tip vs ClfA+_500	4	16	15	0	0
vWbp tip vs ClfA+_500	4	16	14	0	0
vWbp tip vs ClfA+_500	4	16	13	0	0
vWbp tip vs ClfA+_500	4	16	12	2087.65	163.059
vWbp tip vs ClfA+_500	4	16	11	1638.28	127.866
vWbp tip vs ClfA+_500	4	16	10	0	0
vWbp tip vs ClfA+_500	4	16	9	1884.07	164.158
vWbp tip vs ClfA+_500	4	16	8	0	0
vWbp tip vs ClfA+_500	4	16	7	0	0
vWbp tip vs ClfA+_500	4	16	6	0	0
vWbp tip vs ClfA+_500	4	16	5	0	0
vWbp tip vs ClfA+_500	4	16	4	0	0
vWbp tip vs ClfA+_500	4	16	3	0	0
vWbp tip vs ClfA+_500	4	16	2	0	0
vWbp tip vs ClfA+_500	4	16	1	0	0
vWbp tip vs ClfA+_500	5	1	1	2098.85	146.578
vWbp tip vs ClfA+_500	5	1	2	1717.65	169.799
vWbp tip vs ClfA+_500	5	1	3	1991.7	221.381
vWbp tip vs ClfA+_500	5	1	4	0	0
vWbp tip vs ClfA+_500	5	1	5	0	0
vWbp tip vs ClfA+_500	5	1	6	0	0
vWbp tip vs ClfA+_500	5	1	7	0	0
vWbp tip vs ClfA+_500	5	1	8	0	0
vWbp tip vs ClfA+_500	5	1	9	0	0
vWbp tip vs ClfA+_500	5	1	10	0	0
vWbp tip vs ClfA+_500	5	1	11	0	0
vWbp tip vs ClfA+_500	5	1	12	0	0
vWbp tip vs ClfA+_500	5	1	13	0	0
vWbp tip vs ClfA+_500	5	1	14	0	0
vWbp tip vs ClfA+_500	5	1	15	0	0
vWbp tip vs ClfA+_500	5	1	16	0	0
vWbp tip vs ClfA+_500	5	2	16	0	0
vWbp tip vs ClfA+_500	5	2	15	0	0
vWbp tip vs ClfA+_500	5	2	14	0	0
vWbp tip vs ClfA+_500	5	2	13	0	0
vWbp tip vs ClfA+_500	5	2	12	0	0
vWbp tip vs ClfA+_500	5	2	11	0	0
vWbp tip vs ClfA+_500	5	2	10	0	0
vWbp tip vs ClfA+_500	5	2	9	0	0
vWbp tip vs ClfA+_500	5	2	8	0	0
vWbp tip vs ClfA+_500	5	2	7	0	0
vWbp tip vs ClfA+_500	5	2	6	252.279	205.588
vWbp tip vs ClfA+_500	5	2	5	789.469	236.443
vWbp tip vs ClfA+_500	5	2	4	499.221	51.124
vWbp tip vs ClfA+_500	5	2	3	0	0
vWbp tip vs ClfA+_500	5	2	2	1815.38	114.801
vWbp tip vs ClfA+_500	5	2	1	0	0
vWbp tip vs ClfA+_500	5	3	1	0	0
vWbp tip vs ClfA+_500	5	3	2	1874.84	191.872
vWbp tip vs ClfA+_500	5	3	3	0	0
vWbp tip vs ClfA+_500	5	3	4	0	0
vWbp tip vs ClfA+_500	5	3	5	0	0
vWbp tip vs ClfA+_500	5	3	6	0	0
vWbp tip vs ClfA+_500	5	3	7	0	0
vWbp tip vs ClfA+_500	5	3	8	0	0
vWbp tip vs ClfA+_500	5	3	9	2.30187e-14	200.936
vWbp tip vs ClfA+_500	5	3	10	0	0
vWbp tip vs ClfA+_500	5	3	11	0	0
vWbp tip vs ClfA+_500	5	3	12	0	0
vWbp tip vs ClfA+_500	5	3	13	0	0
vWbp tip vs ClfA+_500	5	3	14	0	0
vWbp tip vs ClfA+_500	5	3	15	0	0
vWbp tip vs ClfA+_500	5	3	16	0	0
vWbp tip vs ClfA+_500	5	4	16	0	0
vWbp tip vs ClfA+_500	5	4	15	0	0
vWbp tip vs ClfA+_500	5	4	14	0	0
vWbp tip vs ClfA+_500	5	4	13	0	0
vWbp tip vs ClfA+_500	5	4	12	0	0
vWbp tip vs ClfA+_500	5	4	11	0	0
vWbp tip vs ClfA+_500	5	4	10	0	0
vWbp tip vs ClfA+_500	5	4	9	1612.34	61.6248
vWbp tip vs ClfA+_500	5	4	8	0	0
vWbp tip vs ClfA+_500	5	4	7	0	0
vWbp tip vs ClfA+_500	5	4	6	0	0
vWbp tip vs ClfA+_500	5	4	5	0	0
vWbp tip vs ClfA+_500	5	4	4	0	0
vWbp tip vs ClfA+_500	5	4	3	0	0
vWbp tip vs ClfA+_500	5	4	2	0	0
vWbp tip vs ClfA+_500	5	4	1	2051.58	182.286
vWbp tip vs ClfA+_500	5	5	1	0	0
vWbp tip vs ClfA+_500	5	5	2	0	0
vWbp tip vs ClfA+_500	5	5	3	0	0
vWbp tip vs ClfA+_500	5	5	4	87.524	81.4366
vWbp tip vs ClfA+_500	5	5	5	0	0
vWbp tip vs ClfA+_500	5	5	6	0	0
vWbp tip vs ClfA+_500	5	5	7	0	0
vWbp tip vs ClfA+_500	5	5	8	0	0
vWbp tip vs ClfA+_500	5	5	9	0	0
vWbp tip vs ClfA+_500	5	5	10	0	0
vWbp tip vs ClfA+_500	5	5	11	0	0
vWbp tip vs ClfA+_500	5	5	12	0	0
vWbp tip vs ClfA+_500	5	5	13	0	0
vWbp tip vs ClfA+_500	5	5	14	0	0
vWbp tip vs ClfA+_500	5	5	15	0	0
vWbp tip vs ClfA+_500	5	5	16	0	0
vWbp tip vs ClfA+_500	5	6	16	0	0
vWbp tip vs ClfA+_500	5	6	15	0	0
vWbp tip vs ClfA+_500	5	6	14	0	0
vWbp tip vs ClfA+_500	5	6	13	0	0
vWbp tip vs ClfA+_500	5	6	12	0	0
vWbp tip vs ClfA+_500	5	6	11	0	0
vWbp tip vs ClfA+_500	5	6	10	0	0
vWbp tip vs ClfA+_500	5	6	9	0	0
vWbp tip vs ClfA+_500	5	6	8	1992.54	124.583
vWbp tip vs ClfA+_500	5	6	7	147.598	133.059
vWbp tip vs ClfA+_500	5	6	6	0	0
vWbp tip vs ClfA+_500	5	6	5	0	0
vWbp tip vs ClfA+_500	5	6	4	0	0
vWbp tip vs ClfA+_500	5	6	3	0	0
vWbp tip vs ClfA+_500	5	6	2	0	0
vWbp tip vs ClfA+_500	5	6	1	0	0
vWbp tip vs ClfA+_500	5	7	1	0	0
vWbp tip vs ClfA+_500	5	7	2	0	0
vWbp tip vs ClfA+_500	5	7	3	0	0
vWbp tip vs ClfA+_500	5	7	4	0	0
vWbp tip vs ClfA+_500	5	7	5	1223.11	49.4783
vWbp tip vs ClfA+_500	5	7	6	0	0
vWbp tip vs ClfA+_500	5	7	7	0	0
vWbp tip vs ClfA+_500	5	7	8	0	0
vWbp tip vs ClfA+_500	5	7	9	0	0
vWbp tip vs ClfA+_500	5	7	10	0	0
vWbp tip vs ClfA+_500	5	7	11	0	0
vWbp tip vs ClfA+_500	5	7	12	0	0
vWbp tip vs ClfA+_500	5	7	13	0	0
vWbp tip vs ClfA+_500	5	7	14	0	0
vWbp tip vs ClfA+_500	5	7	15	0	0
vWbp tip vs ClfA+_500	5	7	16	0	0
vWbp tip vs ClfA+_500	5	8	16	1866.84	316.291
vWbp tip vs ClfA+_500	5	8	15	0	0
vWbp tip vs ClfA+_500	5	8	14	0	0
vWbp tip vs ClfA+_500	5	8	13	0	0
vWbp tip vs ClfA+_500	5	8	12	0	0
vWbp tip vs ClfA+_500	5	8	11	0	0
vWbp tip vs ClfA+_500	5	8	10	0	0
vWbp tip vs ClfA+_500	5	8	9	0	0
vWbp tip vs ClfA+_500	5	8	8	0	0
vWbp tip vs ClfA+_500	5	8	7	0	0
vWbp tip vs ClfA+_500	5	8	6	0	0
vWbp tip vs ClfA+_500	5	8	5	0	0
vWbp tip vs ClfA+_500	5	8	4	0	0
vWbp tip vs ClfA+_500	5	8	3	0	0
vWbp tip vs ClfA+_500	5	8	2	0	0
vWbp tip vs ClfA+_500	5	8	1	0	0
vWbp tip vs ClfA+_500	5	9	1	0	0
vWbp tip vs ClfA+_500	5	9	2	0	0
vWbp tip vs ClfA+_500	5	9	3	0	0
vWbp tip vs ClfA+_500	5	9	4	569.476	84.3547
vWbp tip vs ClfA+_500	5	9	5	0	0
vWbp tip vs ClfA+_500	5	9	6	0	0
vWbp tip vs ClfA+_500	5	9	7	0	0
vWbp tip vs ClfA+_500	5	9	8	0	0
vWbp tip vs ClfA+_500	5	9	9	0	0
vWbp tip vs ClfA+_500	5	9	10	0	0
vWbp tip vs ClfA+_500	5	9	11	0	0
vWbp tip vs ClfA+_500	5	9	12	0	0
vWbp tip vs ClfA+_500	5	9	13	0	0
vWbp tip vs ClfA+_500	5	9	14	0	0
vWbp tip vs ClfA+_500	5	9	15	0	0
vWbp tip vs ClfA+_500	5	9	16	0	0
vWbp tip vs ClfA+_500	5	10	16	2274.29	110.896
vWbp tip vs ClfA+_500	5	10	15	0	0
vWbp tip vs ClfA+_500	5	10	14	0	0
vWbp tip vs ClfA+_500	5	10	13	0	0
vWbp tip vs ClfA+_500	5	10	12	0	0
vWbp tip vs ClfA+_500	5	10	11	0	0
vWbp tip vs ClfA+_500	5	10	10	0	0
vWbp tip vs ClfA+_500	5	10	9	0	0
vWbp tip vs ClfA+_500	5	10	8	0	0
vWbp tip vs ClfA+_500	5	10	7	0	0
vWbp tip vs ClfA+_500	5	10	6	0	0
vWbp tip vs ClfA+_500	5	10	5	0	0
vWbp tip vs ClfA+_500	5	10	4	1840.51	228.946
vWbp tip vs ClfA+_500	5	10	3	0	0
vWbp tip vs ClfA+_500	5	10	2	0	0
vWbp tip vs ClfA+_500	5	10	1	0	0
vWbp tip vs ClfA+_500	5	11	1	0	0
vWbp tip vs ClfA+_500	5	11	2	0	0
vWbp tip vs ClfA+_500	5	11	3	0	0
vWbp tip vs ClfA+_500	5	11	4	0	0
vWbp tip vs ClfA+_500	5	11	5	0	0
vWbp tip vs ClfA+_500	5	11	6	0	0
vWbp tip vs ClfA+_500	5	11	7	0	0
vWbp tip vs ClfA+_500	5	11	8	0	0
vWbp tip vs ClfA+_500	5	11	9	0	0
vWbp tip vs ClfA+_500	5	11	10	0	0
vWbp tip vs ClfA+_500	5	11	11	0	0
vWbp tip vs ClfA+_500	5	11	12	585.48	136.361
vWbp tip vs ClfA+_500	5	11	13	0	0
vWbp tip vs ClfA+_500	5	11	14	0	0
vWbp tip vs ClfA+_500	5	11	15	0	0
vWbp tip vs ClfA+_500	5	11	16	0	0
vWbp tip vs ClfA+_500	5	12	16	0	0
vWbp tip vs ClfA+_500	5	12	15	0	0
vWbp tip vs ClfA+_500	5	12	14	2010.69	138.243
vWbp tip vs ClfA+_500	5	12	13	1806.1	310.84
vWbp tip vs ClfA+_500	5	12	12	0	0
vWbp tip vs ClfA+_500	5	12	11	0	0
vWbp tip vs ClfA+_500	5	12	10	0	0
vWbp tip vs ClfA+_500	5	12	9	0	0
vWbp tip vs ClfA+_500	5	12	8	0	0
vWbp tip vs ClfA+_500	5	12	7	0	0
vWbp tip vs ClfA+_500	5	12	6	1219.9	134.333
vWbp tip vs ClfA+_500	5	12	5	0	0
vWbp tip vs ClfA+_500	5	12	4	0	0
vWbp tip vs ClfA+_500	5	12	3	0	0
vWbp tip vs ClfA+_500	5	12	2	541.096	100.441
vWbp tip vs ClfA+_500	5	12	1	0	0
vWbp tip vs ClfA+_500	5	13	1	1909.96	126.725
vWbp tip vs ClfA+_500	5	13	2	0	0
vWbp tip vs ClfA+_500	5	13	3	0	0
vWbp tip vs ClfA+_500	5	13	4	0	0
vWbp tip vs ClfA+_500	5	13	5	0	0
vWbp tip vs ClfA+_500	5	13	6	0	0
vWbp tip vs ClfA+_500	5	13	7	0	0
vWbp tip vs ClfA+_500	5	13	8	0	0
vWbp tip vs ClfA+_500	5	13	9	0	0
vWbp tip vs ClfA+_500	5	13	10	0	0
vWbp tip vs ClfA+_500	5	13	11	0	0
vWbp tip vs ClfA+_500	5	13	12	0	0
vWbp tip vs ClfA+_500	5	13	13	0	0
vWbp tip vs ClfA+_500	5	13	14	162.44	258.927
vWbp tip vs ClfA+_500	5	13	15	0	0
[truncated: 8,497 more rows]
