# Supplementary material for: Staphylococcus aureus vWF-binding protein triggers a strong interaction between clumping factor A and host vWF
Source: Commun Biol. 2021 Apr 12;4:453. doi: 10.1038/s42003-021-01986-6 (PMC8041789; doi:10.1038/s42003-021-01986-6)
Supplement: Supplementary file 3 — Supplementary Data 1 [file 42003_2021_1986_MOESM3_ESM.zip › Supplementary Data 1/Fig. 5, Table S5 data table.tsv]

strain.treatment	cell	scan.line	scan.pixel	rupture.force.(pN)	rupture.length.(nm)
vWF-A1 tip vs ClfA+ treated with vWbp	1	1	1	0	0
vWF-A1 tip vs ClfA+ treated with vWbp	1	1	2	0	0
vWF-A1 tip vs ClfA+ treated with vWbp	1	1	3	0	0
vWF-A1 tip vs ClfA+ treated with vWbp	1	1	4	0	0
vWF-A1 tip vs ClfA+ treated with vWbp	1	1	5	0	0
vWF-A1 tip vs ClfA+ treated with vWbp	1	1	6	0	0
vWF-A1 tip vs ClfA+ treated with vWbp	1	1	7	0	0
vWF-A1 tip vs ClfA+ treated with vWbp	1	1	8	0	0
vWF-A1 tip vs ClfA+ treated with vWbp	1	1	9	0	0
vWF-A1 tip vs ClfA+ treated with vWbp	1	1	10	84.3896	75.0833
vWF-A1 tip vs ClfA+ treated with vWbp	1	1	11	0	0
vWF-A1 tip vs ClfA+ treated with vWbp	1	1	12	0	0
vWF-A1 tip vs ClfA+ treated with vWbp	1	1	13	0	0
vWF-A1 tip vs ClfA+ treated with vWbp	1	1	14	0	0
vWF-A1 tip vs ClfA+ treated with vWbp	1	1	15	0	0
vWF-A1 tip vs ClfA+ treated with vWbp	1	1	16	0	0
vWF-A1 tip vs ClfA+ treated with vWbp	1	2	16	0	0
vWF-A1 tip vs ClfA+ treated with vWbp	1	2	15	0	0
vWF-A1 tip vs ClfA+ treated with vWbp	1	2	14	67.5514	38.726
vWF-A1 tip vs ClfA+ treated with vWbp	1	2	13	0	0
vWF-A1 tip vs ClfA+ treated with vWbp	1	2	12	0	0
vWF-A1 tip vs ClfA+ treated with vWbp	1	2	11	0	0
vWF-A1 tip vs ClfA+ treated with vWbp	1	2	10	0	0
vWF-A1 tip vs ClfA+ treated with vWbp	1	2	9	0	0
vWF-A1 tip vs ClfA+ treated with vWbp	1	2	8	67.7349	61.7574
vWF-A1 tip vs ClfA+ treated with vWbp	1	2	7	0	0
vWF-A1 tip vs ClfA+ treated with vWbp	1	2	6	174.103	185.177
vWF-A1 tip vs ClfA+ treated with vWbp	1	2	5	1058.44	158.44
vWF-A1 tip vs ClfA+ treated with vWbp	1	2	4	0	0
vWF-A1 tip vs ClfA+ treated with vWbp	1	2	3	0	0
vWF-A1 tip vs ClfA+ treated with vWbp	1	2	2	0	0
vWF-A1 tip vs ClfA+ treated with vWbp	1	2	1	0	0
vWF-A1 tip vs ClfA+ treated with vWbp	1	3	1	0	0
vWF-A1 tip vs ClfA+ treated with vWbp	1	3	2	0	0
vWF-A1 tip vs ClfA+ treated with vWbp	1	3	3	0	0
vWF-A1 tip vs ClfA+ treated with vWbp	1	3	4	0	0
vWF-A1 tip vs ClfA+ treated with vWbp	1	3	5	0	0
vWF-A1 tip vs ClfA+ treated with vWbp	1	3	6	0	0
vWF-A1 tip vs ClfA+ treated with vWbp	1	3	7	0	0
vWF-A1 tip vs ClfA+ treated with vWbp	1	3	8	0	0
vWF-A1 tip vs ClfA+ treated with vWbp	1	3	9	0	0
vWF-A1 tip vs ClfA+ treated with vWbp	1	3	10	0	0
vWF-A1 tip vs ClfA+ treated with vWbp	1	3	11	0	0
vWF-A1 tip vs ClfA+ treated with vWbp	1	3	12	0	0
vWF-A1 tip vs ClfA+ treated with vWbp	1	3	13	0	0
vWF-A1 tip vs ClfA+ treated with vWbp	1	3	14	0	0
vWF-A1 tip vs ClfA+ treated with vWbp	1	3	15	0	0
vWF-A1 tip vs ClfA+ treated with vWbp	1	3	16	0	0
vWF-A1 tip vs ClfA+ treated with vWbp	1	4	16	0	0
vWF-A1 tip vs ClfA+ treated with vWbp	1	4	15	152.147	60.9651
vWF-A1 tip vs ClfA+ treated with vWbp	1	4	14	0	0
vWF-A1 tip vs ClfA+ treated with vWbp	1	4	13	0	0
vWF-A1 tip vs ClfA+ treated with vWbp	1	4	12	0	0
vWF-A1 tip vs ClfA+ treated with vWbp	1	4	11	0	0
vWF-A1 tip vs ClfA+ treated with vWbp	1	4	10	0	0
vWF-A1 tip vs ClfA+ treated with vWbp	1	4	9	0	0
vWF-A1 tip vs ClfA+ treated with vWbp	1	4	8	40.3566	66.643
vWF-A1 tip vs ClfA+ treated with vWbp	1	4	7	0	0
vWF-A1 tip vs ClfA+ treated with vWbp	1	4	6	0	0
vWF-A1 tip vs ClfA+ treated with vWbp	1	4	5	0	0
vWF-A1 tip vs ClfA+ treated with vWbp	1	4	4	0	0
vWF-A1 tip vs ClfA+ treated with vWbp	1	4	3	0	0
vWF-A1 tip vs ClfA+ treated with vWbp	1	4	2	0	0
vWF-A1 tip vs ClfA+ treated with vWbp	1	4	1	0	0
vWF-A1 tip vs ClfA+ treated with vWbp	1	5	1	0	0
vWF-A1 tip vs ClfA+ treated with vWbp	1	5	2	0	0
vWF-A1 tip vs ClfA+ treated with vWbp	1	5	3	131.548	55.7881
vWF-A1 tip vs ClfA+ treated with vWbp	1	5	4	0	0
vWF-A1 tip vs ClfA+ treated with vWbp	1	5	5	91.3271	40.4581
vWF-A1 tip vs ClfA+ treated with vWbp	1	5	6	0	0
vWF-A1 tip vs ClfA+ treated with vWbp	1	5	7	0	0
vWF-A1 tip vs ClfA+ treated with vWbp	1	5	8	0	0
vWF-A1 tip vs ClfA+ treated with vWbp	1	5	9	0	0
vWF-A1 tip vs ClfA+ treated with vWbp	1	5	10	0	0
vWF-A1 tip vs ClfA+ treated with vWbp	1	5	11	0	0
vWF-A1 tip vs ClfA+ treated with vWbp	1	5	12	0	0
vWF-A1 tip vs ClfA+ treated with vWbp	1	5	13	195.984	132.559
vWF-A1 tip vs ClfA+ treated with vWbp	1	5	14	0	0
vWF-A1 tip vs ClfA+ treated with vWbp	1	5	15	297.207	242.848
vWF-A1 tip vs ClfA+ treated with vWbp	1	5	16	0	0
vWF-A1 tip vs ClfA+ treated with vWbp	1	6	16	0	0
vWF-A1 tip vs ClfA+ treated with vWbp	1	6	15	0	0
vWF-A1 tip vs ClfA+ treated with vWbp	1	6	14	0	0
vWF-A1 tip vs ClfA+ treated with vWbp	1	6	13	0	0
vWF-A1 tip vs ClfA+ treated with vWbp	1	6	12	0	0
vWF-A1 tip vs ClfA+ treated with vWbp	1	6	11	0	0
vWF-A1 tip vs ClfA+ treated with vWbp	1	6	10	0	0
vWF-A1 tip vs ClfA+ treated with vWbp	1	6	9	0	0
vWF-A1 tip vs ClfA+ treated with vWbp	1	6	8	0	0
vWF-A1 tip vs ClfA+ treated with vWbp	1	6	7	98.3024	68.5856
vWF-A1 tip vs ClfA+ treated with vWbp	1	6	6	0	0
vWF-A1 tip vs ClfA+ treated with vWbp	1	6	5	0	0
vWF-A1 tip vs ClfA+ treated with vWbp	1	6	4	87.4515	104.982
vWF-A1 tip vs ClfA+ treated with vWbp	1	6	3	142.011	72.4941
vWF-A1 tip vs ClfA+ treated with vWbp	1	6	2	0	0
vWF-A1 tip vs ClfA+ treated with vWbp	1	6	1	0	0
vWF-A1 tip vs ClfA+ treated with vWbp	1	7	1	0	0
vWF-A1 tip vs ClfA+ treated with vWbp	1	7	2	0	0
vWF-A1 tip vs ClfA+ treated with vWbp	1	7	3	0	0
vWF-A1 tip vs ClfA+ treated with vWbp	1	7	4	0	0
vWF-A1 tip vs ClfA+ treated with vWbp	1	7	5	0	0
vWF-A1 tip vs ClfA+ treated with vWbp	1	7	6	0	0
vWF-A1 tip vs ClfA+ treated with vWbp	1	7	7	0	0
vWF-A1 tip vs ClfA+ treated with vWbp	1	7	8	0	0
vWF-A1 tip vs ClfA+ treated with vWbp	1	7	9	0	0
vWF-A1 tip vs ClfA+ treated with vWbp	1	7	10	0	0
vWF-A1 tip vs ClfA+ treated with vWbp	1	7	11	175.617	113.545
vWF-A1 tip vs ClfA+ treated with vWbp	1	7	12	0	0
vWF-A1 tip vs ClfA+ treated with vWbp	1	7	13	0	0
vWF-A1 tip vs ClfA+ treated with vWbp	1	7	14	0	0
vWF-A1 tip vs ClfA+ treated with vWbp	1	7	15	0	0
vWF-A1 tip vs ClfA+ treated with vWbp	1	7	16	0	0
vWF-A1 tip vs ClfA+ treated with vWbp	1	8	16	671.414	342.672
vWF-A1 tip vs ClfA+ treated with vWbp	1	8	15	0	0
vWF-A1 tip vs ClfA+ treated with vWbp	1	8	14	0	0
vWF-A1 tip vs ClfA+ treated with vWbp	1	8	13	0	0
vWF-A1 tip vs ClfA+ treated with vWbp	1	8	12	0	0
vWF-A1 tip vs ClfA+ treated with vWbp	1	8	11	0	0
vWF-A1 tip vs ClfA+ treated with vWbp	1	8	10	66.037	115.4
vWF-A1 tip vs ClfA+ treated with vWbp	1	8	9	0	0
vWF-A1 tip vs ClfA+ treated with vWbp	1	8	8	0	0
vWF-A1 tip vs ClfA+ treated with vWbp	1	8	7	0	0
vWF-A1 tip vs ClfA+ treated with vWbp	1	8	6	0	0
vWF-A1 tip vs ClfA+ treated with vWbp	1	8	5	0	0
vWF-A1 tip vs ClfA+ treated with vWbp	1	8	4	0	0
vWF-A1 tip vs ClfA+ treated with vWbp	1	8	3	0	0
vWF-A1 tip vs ClfA+ treated with vWbp	1	8	2	0	0
vWF-A1 tip vs ClfA+ treated with vWbp	1	8	1	160.263	96.4244
vWF-A1 tip vs ClfA+ treated with vWbp	1	9	1	115.492	44.1402
vWF-A1 tip vs ClfA+ treated with vWbp	1	9	2	0	0
vWF-A1 tip vs ClfA+ treated with vWbp	1	9	3	154.566	91.1936
vWF-A1 tip vs ClfA+ treated with vWbp	1	9	4	0	0
vWF-A1 tip vs ClfA+ treated with vWbp	1	9	5	0	0
vWF-A1 tip vs ClfA+ treated with vWbp	1	9	6	70.3181	82.1536
vWF-A1 tip vs ClfA+ treated with vWbp	1	9	7	0	0
vWF-A1 tip vs ClfA+ treated with vWbp	1	9	8	78.2064	63.5601
vWF-A1 tip vs ClfA+ treated with vWbp	1	9	9	0	0
vWF-A1 tip vs ClfA+ treated with vWbp	1	9	10	0	0
vWF-A1 tip vs ClfA+ treated with vWbp	1	9	11	0	0
vWF-A1 tip vs ClfA+ treated with vWbp	1	9	12	0	0
vWF-A1 tip vs ClfA+ treated with vWbp	1	9	13	0	0
vWF-A1 tip vs ClfA+ treated with vWbp	1	9	14	0	0
vWF-A1 tip vs ClfA+ treated with vWbp	1	9	15	0	0
vWF-A1 tip vs ClfA+ treated with vWbp	1	9	16	0	0
vWF-A1 tip vs ClfA+ treated with vWbp	1	10	16	0	0
vWF-A1 tip vs ClfA+ treated with vWbp	1	10	15	0	0
vWF-A1 tip vs ClfA+ treated with vWbp	1	10	14	0	0
vWF-A1 tip vs ClfA+ treated with vWbp	1	10	13	0	0
vWF-A1 tip vs ClfA+ treated with vWbp	1	10	12	196.843	37.3891
vWF-A1 tip vs ClfA+ treated with vWbp	1	10	11	0	0
vWF-A1 tip vs ClfA+ treated with vWbp	1	10	10	0	0
vWF-A1 tip vs ClfA+ treated with vWbp	1	10	9	0	0
vWF-A1 tip vs ClfA+ treated with vWbp	1	10	8	131.256	72.3103
vWF-A1 tip vs ClfA+ treated with vWbp	1	10	7	100.077	58.6003
vWF-A1 tip vs ClfA+ treated with vWbp	1	10	6	0	0
vWF-A1 tip vs ClfA+ treated with vWbp	1	10	5	0	0
vWF-A1 tip vs ClfA+ treated with vWbp	1	10	4	0	0
vWF-A1 tip vs ClfA+ treated with vWbp	1	10	3	0	0
vWF-A1 tip vs ClfA+ treated with vWbp	1	10	2	0	0
vWF-A1 tip vs ClfA+ treated with vWbp	1	10	1	0	0
vWF-A1 tip vs ClfA+ treated with vWbp	1	11	1	0	0
vWF-A1 tip vs ClfA+ treated with vWbp	1	11	2	0	0
vWF-A1 tip vs ClfA+ treated with vWbp	1	11	3	0	0
vWF-A1 tip vs ClfA+ treated with vWbp	1	11	4	0	0
vWF-A1 tip vs ClfA+ treated with vWbp	1	11	5	0	0
vWF-A1 tip vs ClfA+ treated with vWbp	1	11	6	0	0
vWF-A1 tip vs ClfA+ treated with vWbp	1	11	7	0	0
vWF-A1 tip vs ClfA+ treated with vWbp	1	11	8	0	0
vWF-A1 tip vs ClfA+ treated with vWbp	1	11	9	0	0
vWF-A1 tip vs ClfA+ treated with vWbp	1	11	10	0	0
vWF-A1 tip vs ClfA+ treated with vWbp	1	11	11	0	0
vWF-A1 tip vs ClfA+ treated with vWbp	1	11	12	130.504	151.327
vWF-A1 tip vs ClfA+ treated with vWbp	1	11	13	175.463	148.648
vWF-A1 tip vs ClfA+ treated with vWbp	1	11	14	0	0
vWF-A1 tip vs ClfA+ treated with vWbp	1	11	15	640.414	366.465
vWF-A1 tip vs ClfA+ treated with vWbp	1	11	16	0	0
vWF-A1 tip vs ClfA+ treated with vWbp	1	12	16	0	0
vWF-A1 tip vs ClfA+ treated with vWbp	1	12	15	0	0
vWF-A1 tip vs ClfA+ treated with vWbp	1	12	14	0	0
vWF-A1 tip vs ClfA+ treated with vWbp	1	12	13	745.353	305.726
vWF-A1 tip vs ClfA+ treated with vWbp	1	12	12	0	0
vWF-A1 tip vs ClfA+ treated with vWbp	1	12	11	0	0
vWF-A1 tip vs ClfA+ treated with vWbp	1	12	10	0	0
vWF-A1 tip vs ClfA+ treated with vWbp	1	12	9	0	0
vWF-A1 tip vs ClfA+ treated with vWbp	1	12	8	0	0
vWF-A1 tip vs ClfA+ treated with vWbp	1	12	7	0	0
vWF-A1 tip vs ClfA+ treated with vWbp	1	12	6	0	0
vWF-A1 tip vs ClfA+ treated with vWbp	1	12	5	0	0
vWF-A1 tip vs ClfA+ treated with vWbp	1	12	4	0	0
vWF-A1 tip vs ClfA+ treated with vWbp	1	12	3	0	0
vWF-A1 tip vs ClfA+ treated with vWbp	1	12	2	0	0
vWF-A1 tip vs ClfA+ treated with vWbp	1	12	1	300.8	137.846
vWF-A1 tip vs ClfA+ treated with vWbp	1	13	1	0	0
vWF-A1 tip vs ClfA+ treated with vWbp	1	13	2	0	0
vWF-A1 tip vs ClfA+ treated with vWbp	1	13	3	0	0
vWF-A1 tip vs ClfA+ treated with vWbp	1	13	4	0	0
vWF-A1 tip vs ClfA+ treated with vWbp	1	13	5	0	0
vWF-A1 tip vs ClfA+ treated with vWbp	1	13	6	0	0
vWF-A1 tip vs ClfA+ treated with vWbp	1	13	7	0	0
vWF-A1 tip vs ClfA+ treated with vWbp	1	13	8	0	0
vWF-A1 tip vs ClfA+ treated with vWbp	1	13	9	0	0
vWF-A1 tip vs ClfA+ treated with vWbp	1	13	10	0	0
vWF-A1 tip vs ClfA+ treated with vWbp	1	13	11	0	0
vWF-A1 tip vs ClfA+ treated with vWbp	1	13	12	569.161	397.138
vWF-A1 tip vs ClfA+ treated with vWbp	1	13	13	0	0
vWF-A1 tip vs ClfA+ treated with vWbp	1	13	14	0	0
vWF-A1 tip vs ClfA+ treated with vWbp	1	13	15	0	0
vWF-A1 tip vs ClfA+ treated with vWbp	1	13	16	0	0
vWF-A1 tip vs ClfA+ treated with vWbp	1	14	16	98.5408	87.7433
vWF-A1 tip vs ClfA+ treated with vWbp	1	14	15	0	0
vWF-A1 tip vs ClfA+ treated with vWbp	1	14	14	0	0
vWF-A1 tip vs ClfA+ treated with vWbp	1	14	13	0	0
vWF-A1 tip vs ClfA+ treated with vWbp	1	14	12	0	0
vWF-A1 tip vs ClfA+ treated with vWbp	1	14	11	0	0
vWF-A1 tip vs ClfA+ treated with vWbp	1	14	10	0	0
vWF-A1 tip vs ClfA+ treated with vWbp	1	14	9	90.38	56.4968
vWF-A1 tip vs ClfA+ treated with vWbp	1	14	8	0	0
vWF-A1 tip vs ClfA+ treated with vWbp	1	14	7	0	0
vWF-A1 tip vs ClfA+ treated with vWbp	1	14	6	0	0
vWF-A1 tip vs ClfA+ treated with vWbp	1	14	5	0	0
vWF-A1 tip vs ClfA+ treated with vWbp	1	14	4	0	0
vWF-A1 tip vs ClfA+ treated with vWbp	1	14	3	299.47	160.151
vWF-A1 tip vs ClfA+ treated with vWbp	1	14	2	0	0
vWF-A1 tip vs ClfA+ treated with vWbp	1	14	1	0	0
vWF-A1 tip vs ClfA+ treated with vWbp	1	15	1	0	0
vWF-A1 tip vs ClfA+ treated with vWbp	1	15	2	0	0
vWF-A1 tip vs ClfA+ treated with vWbp	1	15	3	0	0
vWF-A1 tip vs ClfA+ treated with vWbp	1	15	4	0	0
vWF-A1 tip vs ClfA+ treated with vWbp	1	15	5	111.19	76.64
vWF-A1 tip vs ClfA+ treated with vWbp	1	15	6	0	0
vWF-A1 tip vs ClfA+ treated with vWbp	1	15	7	0	0
vWF-A1 tip vs ClfA+ treated with vWbp	1	15	8	0	0
vWF-A1 tip vs ClfA+ treated with vWbp	1	15	9	0	0
vWF-A1 tip vs ClfA+ treated with vWbp	1	15	10	0	0
vWF-A1 tip vs ClfA+ treated with vWbp	1	15	11	172.69	68.169
vWF-A1 tip vs ClfA+ treated with vWbp	1	15	12	0	0
vWF-A1 tip vs ClfA+ treated with vWbp	1	15	13	182.51	57.2957
vWF-A1 tip vs ClfA+ treated with vWbp	1	15	14	0	0
vWF-A1 tip vs ClfA+ treated with vWbp	1	15	15	0	0
vWF-A1 tip vs ClfA+ treated with vWbp	1	15	16	0	0
vWF-A1 tip vs ClfA+ treated with vWbp	1	16	16	0	0
vWF-A1 tip vs ClfA+ treated with vWbp	1	16	15	0	0
vWF-A1 tip vs ClfA+ treated with vWbp	1	16	14	0	0
vWF-A1 tip vs ClfA+ treated with vWbp	1	16	13	104.665	86.6658
vWF-A1 tip vs ClfA+ treated with vWbp	1	16	12	0	0
vWF-A1 tip vs ClfA+ treated with vWbp	1	16	11	61.5033	51.3558
vWF-A1 tip vs ClfA+ treated with vWbp	1	16	10	0	0
vWF-A1 tip vs ClfA+ treated with vWbp	1	16	9	0	0
vWF-A1 tip vs ClfA+ treated with vWbp	1	16	8	0	0
vWF-A1 tip vs ClfA+ treated with vWbp	1	16	7	0	0
vWF-A1 tip vs ClfA+ treated with vWbp	1	16	6	0	0
vWF-A1 tip vs ClfA+ treated with vWbp	1	16	5	0	0
vWF-A1 tip vs ClfA+ treated with vWbp	1	16	4	0	0
vWF-A1 tip vs ClfA+ treated with vWbp	1	16	3	0	0
vWF-A1 tip vs ClfA+ treated with vWbp	1	16	2	0	0
vWF-A1 tip vs ClfA+ treated with vWbp	1	16	1	0	0
vWF-A1 tip vs ClfA+ treated with vWbp	2	1	1	0	0
vWF-A1 tip vs ClfA+ treated with vWbp	2	1	2	0	0
vWF-A1 tip vs ClfA+ treated with vWbp	2	1	3	0	0
vWF-A1 tip vs ClfA+ treated with vWbp	2	1	4	0	0
vWF-A1 tip vs ClfA+ treated with vWbp	2	1	5	0	0
vWF-A1 tip vs ClfA+ treated with vWbp	2	1	6	0	0
vWF-A1 tip vs ClfA+ treated with vWbp	2	1	7	0	0
vWF-A1 tip vs ClfA+ treated with vWbp	2	1	8	0	0
vWF-A1 tip vs ClfA+ treated with vWbp	2	1	9	0	0
vWF-A1 tip vs ClfA+ treated with vWbp	2	1	10	0	0
vWF-A1 tip vs ClfA+ treated with vWbp	2	1	11	298.438	23.859
vWF-A1 tip vs ClfA+ treated with vWbp	2	1	12	0	0
vWF-A1 tip vs ClfA+ treated with vWbp	2	1	13	0	0
vWF-A1 tip vs ClfA+ treated with vWbp	2	1	14	0	0
vWF-A1 tip vs ClfA+ treated with vWbp	2	1	15	0	0
vWF-A1 tip vs ClfA+ treated with vWbp	2	1	16	0	0
vWF-A1 tip vs ClfA+ treated with vWbp	2	2	16	0	0
vWF-A1 tip vs ClfA+ treated with vWbp	2	2	15	0	0
vWF-A1 tip vs ClfA+ treated with vWbp	2	2	14	53.0964	60.7722
vWF-A1 tip vs ClfA+ treated with vWbp	2	2	13	0	0
vWF-A1 tip vs ClfA+ treated with vWbp	2	2	12	0	0
vWF-A1 tip vs ClfA+ treated with vWbp	2	2	11	0	0
vWF-A1 tip vs ClfA+ treated with vWbp	2	2	10	0	0
vWF-A1 tip vs ClfA+ treated with vWbp	2	2	9	0	0
vWF-A1 tip vs ClfA+ treated with vWbp	2	2	8	0	0
vWF-A1 tip vs ClfA+ treated with vWbp	2	2	7	0	0
vWF-A1 tip vs ClfA+ treated with vWbp	2	2	6	0	0
vWF-A1 tip vs ClfA+ treated with vWbp	2	2	5	0	0
vWF-A1 tip vs ClfA+ treated with vWbp	2	2	4	0	0
vWF-A1 tip vs ClfA+ treated with vWbp	2	2	3	0	0
vWF-A1 tip vs ClfA+ treated with vWbp	2	2	2	0	0
vWF-A1 tip vs ClfA+ treated with vWbp	2	2	1	0	0
vWF-A1 tip vs ClfA+ treated with vWbp	2	3	1	0	0
vWF-A1 tip vs ClfA+ treated with vWbp	2	3	2	0	0
vWF-A1 tip vs ClfA+ treated with vWbp	2	3	3	0	0
vWF-A1 tip vs ClfA+ treated with vWbp	2	3	4	0	0
vWF-A1 tip vs ClfA+ treated with vWbp	2	3	5	0	0
vWF-A1 tip vs ClfA+ treated with vWbp	2	3	6	0	0
vWF-A1 tip vs ClfA+ treated with vWbp	2	3	7	0	0
vWF-A1 tip vs ClfA+ treated with vWbp	2	3	8	0	0
vWF-A1 tip vs ClfA+ treated with vWbp	2	3	9	232.116	48.3445
vWF-A1 tip vs ClfA+ treated with vWbp	2	3	10	0	0
vWF-A1 tip vs ClfA+ treated with vWbp	2	3	11	0	0
vWF-A1 tip vs ClfA+ treated with vWbp	2	3	12	0	0
vWF-A1 tip vs ClfA+ treated with vWbp	2	3	13	0	0
vWF-A1 tip vs ClfA+ treated with vWbp	2	3	14	368.668	32.9882
vWF-A1 tip vs ClfA+ treated with vWbp	2	3	15	0	0
vWF-A1 tip vs ClfA+ treated with vWbp	2	3	16	0	0
vWF-A1 tip vs ClfA+ treated with vWbp	2	4	16	0	0
vWF-A1 tip vs ClfA+ treated with vWbp	2	4	15	0	0
vWF-A1 tip vs ClfA+ treated with vWbp	2	4	14	0	0
vWF-A1 tip vs ClfA+ treated with vWbp	2	4	13	0	0
vWF-A1 tip vs ClfA+ treated with vWbp	2	4	12	0	0
vWF-A1 tip vs ClfA+ treated with vWbp	2	4	11	0	0
vWF-A1 tip vs ClfA+ treated with vWbp	2	4	10	0	0
vWF-A1 tip vs ClfA+ treated with vWbp	2	4	9	0	0
vWF-A1 tip vs ClfA+ treated with vWbp	2	4	8	0	0
vWF-A1 tip vs ClfA+ treated with vWbp	2	4	7	0	0
vWF-A1 tip vs ClfA+ treated with vWbp	2	4	6	0	0
vWF-A1 tip vs ClfA+ treated with vWbp	2	4	5	0	0
vWF-A1 tip vs ClfA+ treated with vWbp	2	4	4	0	0
vWF-A1 tip vs ClfA+ treated with vWbp	2	4	3	0	0
vWF-A1 tip vs ClfA+ treated with vWbp	2	4	2	0	0
vWF-A1 tip vs ClfA+ treated with vWbp	2	4	1	0	0
vWF-A1 tip vs ClfA+ treated with vWbp	2	5	1	519.163	65.4955
vWF-A1 tip vs ClfA+ treated with vWbp	2	5	2	0	0
vWF-A1 tip vs ClfA+ treated with vWbp	2	5	3	99.7719	37.0282
vWF-A1 tip vs ClfA+ treated with vWbp	2	5	4	0	0
vWF-A1 tip vs ClfA+ treated with vWbp	2	5	5	0	0
vWF-A1 tip vs ClfA+ treated with vWbp	2	5	6	0	0
vWF-A1 tip vs ClfA+ treated with vWbp	2	5	7	0	0
vWF-A1 tip vs ClfA+ treated with vWbp	2	5	8	0	0
vWF-A1 tip vs ClfA+ treated with vWbp	2	5	9	0	0
vWF-A1 tip vs ClfA+ treated with vWbp	2	5	10	0	0
vWF-A1 tip vs ClfA+ treated with vWbp	2	5	11	0	0
vWF-A1 tip vs ClfA+ treated with vWbp	2	5	12	0	0
vWF-A1 tip vs ClfA+ treated with vWbp	2	5	13	0	0
vWF-A1 tip vs ClfA+ treated with vWbp	2	5	14	0	0
vWF-A1 tip vs ClfA+ treated with vWbp	2	5	15	0	0
vWF-A1 tip vs ClfA+ treated with vWbp	2	5	16	0	0
vWF-A1 tip vs ClfA+ treated with vWbp	2	6	16	101.812	97.5971
vWF-A1 tip vs ClfA+ treated with vWbp	2	6	15	0	0
vWF-A1 tip vs ClfA+ treated with vWbp	2	6	14	0	0
vWF-A1 tip vs ClfA+ treated with vWbp	2	6	13	0	0
vWF-A1 tip vs ClfA+ treated with vWbp	2	6	12	0	0
vWF-A1 tip vs ClfA+ treated with vWbp	2	6	11	0	0
vWF-A1 tip vs ClfA+ treated with vWbp	2	6	10	0	0
vWF-A1 tip vs ClfA+ treated with vWbp	2	6	9	0	0
vWF-A1 tip vs ClfA+ treated with vWbp	2	6	8	0	0
vWF-A1 tip vs ClfA+ treated with vWbp	2	6	7	0	0
vWF-A1 tip vs ClfA+ treated with vWbp	2	6	6	0	0
vWF-A1 tip vs ClfA+ treated with vWbp	2	6	5	0	0
vWF-A1 tip vs ClfA+ treated with vWbp	2	6	4	448.377	83.2251
vWF-A1 tip vs ClfA+ treated with vWbp	2	6	3	377.33	58.904
vWF-A1 tip vs ClfA+ treated with vWbp	2	6	2	0	0
vWF-A1 tip vs ClfA+ treated with vWbp	2	6	1	0	0
vWF-A1 tip vs ClfA+ treated with vWbp	2	7	1	0	0
vWF-A1 tip vs ClfA+ treated with vWbp	2	7	2	0	0
vWF-A1 tip vs ClfA+ treated with vWbp	2	7	3	0	0
vWF-A1 tip vs ClfA+ treated with vWbp	2	7	4	0	0
vWF-A1 tip vs ClfA+ treated with vWbp	2	7	5	476.984	26.821
vWF-A1 tip vs ClfA+ treated with vWbp	2	7	6	0	0
vWF-A1 tip vs ClfA+ treated with vWbp	2	7	7	0	0
vWF-A1 tip vs ClfA+ treated with vWbp	2	7	8	0	0
vWF-A1 tip vs ClfA+ treated with vWbp	2	7	9	0	0
vWF-A1 tip vs ClfA+ treated with vWbp	2	7	10	0	0
vWF-A1 tip vs ClfA+ treated with vWbp	2	7	11	0	0
vWF-A1 tip vs ClfA+ treated with vWbp	2	7	12	0	0
vWF-A1 tip vs ClfA+ treated with vWbp	2	7	13	0	0
vWF-A1 tip vs ClfA+ treated with vWbp	2	7	14	0	0
vWF-A1 tip vs ClfA+ treated with vWbp	2	7	15	198.935	118.036
vWF-A1 tip vs ClfA+ treated with vWbp	2	7	16	0	0
vWF-A1 tip vs ClfA+ treated with vWbp	2	8	16	0	0
vWF-A1 tip vs ClfA+ treated with vWbp	2	8	15	0	0
vWF-A1 tip vs ClfA+ treated with vWbp	2	8	14	445.258	80.4335
vWF-A1 tip vs ClfA+ treated with vWbp	2	8	13	0	0
vWF-A1 tip vs ClfA+ treated with vWbp	2	8	12	0	0
vWF-A1 tip vs ClfA+ treated with vWbp	2	8	11	0	0
vWF-A1 tip vs ClfA+ treated with vWbp	2	8	10	0	0
vWF-A1 tip vs ClfA+ treated with vWbp	2	8	9	0	0
vWF-A1 tip vs ClfA+ treated with vWbp	2	8	8	0	0
vWF-A1 tip vs ClfA+ treated with vWbp	2	8	7	0	0
vWF-A1 tip vs ClfA+ treated with vWbp	2	8	6	0	0
vWF-A1 tip vs ClfA+ treated with vWbp	2	8	5	0	0
vWF-A1 tip vs ClfA+ treated with vWbp	2	8	4	0	0
vWF-A1 tip vs ClfA+ treated with vWbp	2	8	3	0	0
vWF-A1 tip vs ClfA+ treated with vWbp	2	8	2	0	0
vWF-A1 tip vs ClfA+ treated with vWbp	2	8	1	0	0
vWF-A1 tip vs ClfA+ treated with vWbp	2	9	1	0	0
vWF-A1 tip vs ClfA+ treated with vWbp	2	9	2	0	0
vWF-A1 tip vs ClfA+ treated with vWbp	2	9	3	87.7665	51.0826
vWF-A1 tip vs ClfA+ treated with vWbp	2	9	4	0	0
vWF-A1 tip vs ClfA+ treated with vWbp	2	9	5	0	0
vWF-A1 tip vs ClfA+ treated with vWbp	2	9	6	0	0
vWF-A1 tip vs ClfA+ treated with vWbp	2	9	7	0	0
vWF-A1 tip vs ClfA+ treated with vWbp	2	9	8	0	0
vWF-A1 tip vs ClfA+ treated with vWbp	2	9	9	0	0
vWF-A1 tip vs ClfA+ treated with vWbp	2	9	10	0	0
vWF-A1 tip vs ClfA+ treated with vWbp	2	9	11	0	0
vWF-A1 tip vs ClfA+ treated with vWbp	2	9	12	0	0
vWF-A1 tip vs ClfA+ treated with vWbp	2	9	13	0	0
vWF-A1 tip vs ClfA+ treated with vWbp	2	9	14	72.3077	74.0499
vWF-A1 tip vs ClfA+ treated with vWbp	2	9	15	0	0
vWF-A1 tip vs ClfA+ treated with vWbp	2	9	16	0	0
vWF-A1 tip vs ClfA+ treated with vWbp	2	10	16	0	0
vWF-A1 tip vs ClfA+ treated with vWbp	2	10	15	0	0
vWF-A1 tip vs ClfA+ treated with vWbp	2	10	14	0	0
vWF-A1 tip vs ClfA+ treated with vWbp	2	10	13	0	0
vWF-A1 tip vs ClfA+ treated with vWbp	2	10	12	0	0
vWF-A1 tip vs ClfA+ treated with vWbp	2	10	11	0	0
vWF-A1 tip vs ClfA+ treated with vWbp	2	10	10	0	0
vWF-A1 tip vs ClfA+ treated with vWbp	2	10	9	0	0
vWF-A1 tip vs ClfA+ treated with vWbp	2	10	8	349.452	68.2984
vWF-A1 tip vs ClfA+ treated with vWbp	2	10	7	0	0
vWF-A1 tip vs ClfA+ treated with vWbp	2	10	6	0	0
vWF-A1 tip vs ClfA+ treated with vWbp	2	10	5	0	0
vWF-A1 tip vs ClfA+ treated with vWbp	2	10	4	0	0
vWF-A1 tip vs ClfA+ treated with vWbp	2	10	3	0	0
vWF-A1 tip vs ClfA+ treated with vWbp	2	10	2	0	0
vWF-A1 tip vs ClfA+ treated with vWbp	2	10	1	0	0
vWF-A1 tip vs ClfA+ treated with vWbp	2	11	1	0	0
vWF-A1 tip vs ClfA+ treated with vWbp	2	11	2	0	0
vWF-A1 tip vs ClfA+ treated with vWbp	2	11	3	0	0
vWF-A1 tip vs ClfA+ treated with vWbp	2	11	4	0	0
vWF-A1 tip vs ClfA+ treated with vWbp	2	11	5	0	0
vWF-A1 tip vs ClfA+ treated with vWbp	2	11	6	0	0
vWF-A1 tip vs ClfA+ treated with vWbp	2	11	7	0	0
vWF-A1 tip vs ClfA+ treated with vWbp	2	11	8	0	0
vWF-A1 tip vs ClfA+ treated with vWbp	2	11	9	0	0
vWF-A1 tip vs ClfA+ treated with vWbp	2	11	10	0	0
vWF-A1 tip vs ClfA+ treated with vWbp	2	11	11	113.513	37.8727
vWF-A1 tip vs ClfA+ treated with vWbp	2	11	12	0	0
vWF-A1 tip vs ClfA+ treated with vWbp	2	11	13	0	0
vWF-A1 tip vs ClfA+ treated with vWbp	2	11	14	0	0
vWF-A1 tip vs ClfA+ treated with vWbp	2	11	15	0	0
vWF-A1 tip vs ClfA+ treated with vWbp	2	11	16	0	0
vWF-A1 tip vs ClfA+ treated with vWbp	2	12	16	0	0
vWF-A1 tip vs ClfA+ treated with vWbp	2	12	15	0	0
vWF-A1 tip vs ClfA+ treated with vWbp	2	12	14	0	0
vWF-A1 tip vs ClfA+ treated with vWbp	2	12	13	0	0
vWF-A1 tip vs ClfA+ treated with vWbp	2	12	12	69.206	105.409
vWF-A1 tip vs ClfA+ treated with vWbp	2	12	11	0	0
vWF-A1 tip vs ClfA+ treated with vWbp	2	12	10	0	0
vWF-A1 tip vs ClfA+ treated with vWbp	2	12	9	0	0
vWF-A1 tip vs ClfA+ treated with vWbp	2	12	8	0	0
vWF-A1 tip vs ClfA+ treated with vWbp	2	12	7	0	0
vWF-A1 tip vs ClfA+ treated with vWbp	2	12	6	245.76	75.4018
vWF-A1 tip vs ClfA+ treated with vWbp	2	12	5	0	0
vWF-A1 tip vs ClfA+ treated with vWbp	2	12	4	0	0
vWF-A1 tip vs ClfA+ treated with vWbp	2	12	3	0	0
vWF-A1 tip vs ClfA+ treated with vWbp	2	12	2	0	0
vWF-A1 tip vs ClfA+ treated with vWbp	2	12	1	0	0
vWF-A1 tip vs ClfA+ treated with vWbp	2	13	1	0	0
vWF-A1 tip vs ClfA+ treated with vWbp	2	13	2	0	0
vWF-A1 tip vs ClfA+ treated with vWbp	2	13	3	0	0
vWF-A1 tip vs ClfA+ treated with vWbp	2	13	4	0	0
vWF-A1 tip vs ClfA+ treated with vWbp	2	13	5	0	0
vWF-A1 tip vs ClfA+ treated with vWbp	2	13	6	0	0
vWF-A1 tip vs ClfA+ treated with vWbp	2	13	7	0	0
vWF-A1 tip vs ClfA+ treated with vWbp	2	13	8	0	0
vWF-A1 tip vs ClfA+ treated with vWbp	2	13	9	0	0
vWF-A1 tip vs ClfA+ treated with vWbp	2	13	10	0	0
vWF-A1 tip vs ClfA+ treated with vWbp	2	13	11	0	0
vWF-A1 tip vs ClfA+ treated with vWbp	2	13	12	0	0
vWF-A1 tip vs ClfA+ treated with vWbp	2	13	13	0	0
vWF-A1 tip vs ClfA+ treated with vWbp	2	13	14	0	0
vWF-A1 tip vs ClfA+ treated with vWbp	2	13	15	0	0
vWF-A1 tip vs ClfA+ treated with vWbp	2	13	16	0	0
vWF-A1 tip vs ClfA+ treated with vWbp	2	14	16	0	0
vWF-A1 tip vs ClfA+ treated with vWbp	2	14	15	0	0
vWF-A1 tip vs ClfA+ treated with vWbp	2	14	14	0	0
vWF-A1 tip vs ClfA+ treated with vWbp	2	14	13	0	0
vWF-A1 tip vs ClfA+ treated with vWbp	2	14	12	0	0
vWF-A1 tip vs ClfA+ treated with vWbp	2	14	11	0	0
vWF-A1 tip vs ClfA+ treated with vWbp	2	14	10	0	0
vWF-A1 tip vs ClfA+ treated with vWbp	2	14	9	0	0
vWF-A1 tip vs ClfA+ treated with vWbp	2	14	8	0	0
vWF-A1 tip vs ClfA+ treated with vWbp	2	14	7	0	0
vWF-A1 tip vs ClfA+ treated with vWbp	2	14	6	242.44	54.3614
vWF-A1 tip vs ClfA+ treated with vWbp	2	14	5	0	0
vWF-A1 tip vs ClfA+ treated with vWbp	2	14	4	0	0
vWF-A1 tip vs ClfA+ treated with vWbp	2	14	3	0	0
vWF-A1 tip vs ClfA+ treated with vWbp	2	14	2	0	0
vWF-A1 tip vs ClfA+ treated with vWbp	2	14	1	0	0
vWF-A1 tip vs ClfA+ treated with vWbp	2	15	1	0	0
vWF-A1 tip vs ClfA+ treated with vWbp	2	15	2	0	0
vWF-A1 tip vs ClfA+ treated with vWbp	2	15	3	196.096	35.7401
vWF-A1 tip vs ClfA+ treated with vWbp	2	15	4	0	0
vWF-A1 tip vs ClfA+ treated with vWbp	2	15	5	0	0
vWF-A1 tip vs ClfA+ treated with vWbp	2	15	6	0	0
vWF-A1 tip vs ClfA+ treated with vWbp	2	15	7	0	0
vWF-A1 tip vs ClfA+ treated with vWbp	2	15	8	0	0
vWF-A1 tip vs ClfA+ treated with vWbp	2	15	9	0	0
vWF-A1 tip vs ClfA+ treated with vWbp	2	15	10	0	0
vWF-A1 tip vs ClfA+ treated with vWbp	2	15	11	0	0
vWF-A1 tip vs ClfA+ treated with vWbp	2	15	12	0	0
vWF-A1 tip vs ClfA+ treated with vWbp	2	15	13	0	0
vWF-A1 tip vs ClfA+ treated with vWbp	2	15	14	0	0
vWF-A1 tip vs ClfA+ treated with vWbp	2	15	15	0	0
vWF-A1 tip vs ClfA+ treated with vWbp	2	15	16	0	0
vWF-A1 tip vs ClfA+ treated with vWbp	2	16	16	0	0
vWF-A1 tip vs ClfA+ treated with vWbp	2	16	15	0	0
vWF-A1 tip vs ClfA+ treated with vWbp	2	16	14	0	0
vWF-A1 tip vs ClfA+ treated with vWbp	2	16	13	0	0
vWF-A1 tip vs ClfA+ treated with vWbp	2	16	12	0	0
vWF-A1 tip vs ClfA+ treated with vWbp	2	16	11	0	0
vWF-A1 tip vs ClfA+ treated with vWbp	2	16	10	202.949	65.3771
vWF-A1 tip vs ClfA+ treated with vWbp	2	16	9	0	0
vWF-A1 tip vs ClfA+ treated with vWbp	2	16	8	0	0
vWF-A1 tip vs ClfA+ treated with vWbp	2	16	7	0	0
vWF-A1 tip vs ClfA+ treated with vWbp	2	16	6	0	0
vWF-A1 tip vs ClfA+ treated with vWbp	2	16	5	0	0
vWF-A1 tip vs ClfA+ treated with vWbp	2	16	4	0	0
vWF-A1 tip vs ClfA+ treated with vWbp	2	16	3	0	0
vWF-A1 tip vs ClfA+ treated with vWbp	2	16	2	0	0
vWF-A1 tip vs ClfA+ treated with vWbp	2	16	1	0	0
vWF-A1 tip vs ClfA+ treated with vWbp	3	1	1	0	0
vWF-A1 tip vs ClfA+ treated with vWbp	3	1	2	546.363	219.521
vWF-A1 tip vs ClfA+ treated with vWbp	3	1	3	0	0
vWF-A1 tip vs ClfA+ treated with vWbp	3	1	4	0	0
vWF-A1 tip vs ClfA+ treated with vWbp	3	1	5	0	0
vWF-A1 tip vs ClfA+ treated with vWbp	3	1	6	0	0
vWF-A1 tip vs ClfA+ treated with vWbp	3	1	7	0	0
vWF-A1 tip vs ClfA+ treated with vWbp	3	1	8	0	0
vWF-A1 tip vs ClfA+ treated with vWbp	3	1	9	0	0
vWF-A1 tip vs ClfA+ treated with vWbp	3	1	10	0	0
vWF-A1 tip vs ClfA+ treated with vWbp	3	1	11	311.268	97.0669
vWF-A1 tip vs ClfA+ treated with vWbp	3	1	12	350.517	366.874
vWF-A1 tip vs ClfA+ treated with vWbp	3	1	13	0	0
vWF-A1 tip vs ClfA+ treated with vWbp	3	1	14	0	0
vWF-A1 tip vs ClfA+ treated with vWbp	3	1	15	642.21	221.013
vWF-A1 tip vs ClfA+ treated with vWbp	3	1	16	109.14	83.296
vWF-A1 tip vs ClfA+ treated with vWbp	3	2	16	203.669	127.381
vWF-A1 tip vs ClfA+ treated with vWbp	3	2	15	0	0
vWF-A1 tip vs ClfA+ treated with vWbp	3	2	14	0	0
vWF-A1 tip vs ClfA+ treated with vWbp	3	2	13	0	0
vWF-A1 tip vs ClfA+ treated with vWbp	3	2	12	0	0
vWF-A1 tip vs ClfA+ treated with vWbp	3	2	11	0	0
vWF-A1 tip vs ClfA+ treated with vWbp	3	2	10	0	0
vWF-A1 tip vs ClfA+ treated with vWbp	3	2	9	261.609	118.519
vWF-A1 tip vs ClfA+ treated with vWbp	3	2	8	0	0
vWF-A1 tip vs ClfA+ treated with vWbp	3	2	7	0	0
vWF-A1 tip vs ClfA+ treated with vWbp	3	2	6	0	0
vWF-A1 tip vs ClfA+ treated with vWbp	3	2	5	0	0
vWF-A1 tip vs ClfA+ treated with vWbp	3	2	4	0	0
vWF-A1 tip vs ClfA+ treated with vWbp	3	2	3	0	0
vWF-A1 tip vs ClfA+ treated with vWbp	3	2	2	367.092	174.974
vWF-A1 tip vs ClfA+ treated with vWbp	3	2	1	0	0
vWF-A1 tip vs ClfA+ treated with vWbp	3	3	1	0	0
vWF-A1 tip vs ClfA+ treated with vWbp	3	3	2	396.189	130.781
vWF-A1 tip vs ClfA+ treated with vWbp	3	3	3	0	0
vWF-A1 tip vs ClfA+ treated with vWbp	3	3	4	335.292	196.809
vWF-A1 tip vs ClfA+ treated with vWbp	3	3	5	0	0
vWF-A1 tip vs ClfA+ treated with vWbp	3	3	6	0	0
vWF-A1 tip vs ClfA+ treated with vWbp	3	3	7	0	0
vWF-A1 tip vs ClfA+ treated with vWbp	3	3	8	0	0
vWF-A1 tip vs ClfA+ treated with vWbp	3	3	9	0	0
vWF-A1 tip vs ClfA+ treated with vWbp	3	3	10	0	0
vWF-A1 tip vs ClfA+ treated with vWbp	3	3	11	0	0
vWF-A1 tip vs ClfA+ treated with vWbp	3	3	12	0	0
vWF-A1 tip vs ClfA+ treated with vWbp	3	3	13	0	0
vWF-A1 tip vs ClfA+ treated with vWbp	3	3	14	0	0
vWF-A1 tip vs ClfA+ treated with vWbp	3	3	15	0	0
vWF-A1 tip vs ClfA+ treated with vWbp	3	3	16	0	0
vWF-A1 tip vs ClfA+ treated with vWbp	3	4	16	0	0
vWF-A1 tip vs ClfA+ treated with vWbp	3	4	15	0	0
vWF-A1 tip vs ClfA+ treated with vWbp	3	4	14	0	0
vWF-A1 tip vs ClfA+ treated with vWbp	3	4	13	0	0
vWF-A1 tip vs ClfA+ treated with vWbp	3	4	12	0	0
vWF-A1 tip vs ClfA+ treated with vWbp	3	4	11	0	0
vWF-A1 tip vs ClfA+ treated with vWbp	3	4	10	0	0
vWF-A1 tip vs ClfA+ treated with vWbp	3	4	9	0	0
vWF-A1 tip vs ClfA+ treated with vWbp	3	4	8	0	0
vWF-A1 tip vs ClfA+ treated with vWbp	3	4	7	0	0
vWF-A1 tip vs ClfA+ treated with vWbp	3	4	6	0	0
vWF-A1 tip vs ClfA+ treated with vWbp	3	4	5	0	0
vWF-A1 tip vs ClfA+ treated with vWbp	3	4	4	0	0
vWF-A1 tip vs ClfA+ treated with vWbp	3	4	3	0	0
vWF-A1 tip vs ClfA+ treated with vWbp	3	4	2	0	0
vWF-A1 tip vs ClfA+ treated with vWbp	3	4	1	0	0
vWF-A1 tip vs ClfA+ treated with vWbp	3	5	1	0	0
vWF-A1 tip vs ClfA+ treated with vWbp	3	5	2	0	0
vWF-A1 tip vs ClfA+ treated with vWbp	3	5	3	0	0
vWF-A1 tip vs ClfA+ treated with vWbp	3	5	4	0	0
vWF-A1 tip vs ClfA+ treated with vWbp	3	5	5	0	0
vWF-A1 tip vs ClfA+ treated with vWbp	3	5	6	0	0
vWF-A1 tip vs ClfA+ treated with vWbp	3	5	7	0	0
vWF-A1 tip vs ClfA+ treated with vWbp	3	5	8	0	0
vWF-A1 tip vs ClfA+ treated with vWbp	3	5	9	0	0
vWF-A1 tip vs ClfA+ treated with vWbp	3	5	10	0	0
vWF-A1 tip vs ClfA+ treated with vWbp	3	5	11	0	0
vWF-A1 tip vs ClfA+ treated with vWbp	3	5	12	0	0
vWF-A1 tip vs ClfA+ treated with vWbp	3	5	13	0	0
vWF-A1 tip vs ClfA+ treated with vWbp	3	5	14	0	0
vWF-A1 tip vs ClfA+ treated with vWbp	3	5	15	0	0
vWF-A1 tip vs ClfA+ treated with vWbp	3	5	16	0	0
vWF-A1 tip vs ClfA+ treated with vWbp	3	6	16	0	0
vWF-A1 tip vs ClfA+ treated with vWbp	3	6	15	0	0
vWF-A1 tip vs ClfA+ treated with vWbp	3	6	14	0	0
vWF-A1 tip vs ClfA+ treated with vWbp	3	6	13	0	0
vWF-A1 tip vs ClfA+ treated with vWbp	3	6	12	82.9938	31.6568
vWF-A1 tip vs ClfA+ treated with vWbp	3	6	11	0	0
vWF-A1 tip vs ClfA+ treated with vWbp	3	6	10	0	0
vWF-A1 tip vs ClfA+ treated with vWbp	3	6	9	0	0
vWF-A1 tip vs ClfA+ treated with vWbp	3	6	8	0	0
vWF-A1 tip vs ClfA+ treated with vWbp	3	6	7	0	0
vWF-A1 tip vs ClfA+ treated with vWbp	3	6	6	0	0
vWF-A1 tip vs ClfA+ treated with vWbp	3	6	5	379.002	162.823
vWF-A1 tip vs ClfA+ treated with vWbp	3	6	4	0	0
vWF-A1 tip vs ClfA+ treated with vWbp	3	6	3	0	0
vWF-A1 tip vs ClfA+ treated with vWbp	3	6	2	0	0
vWF-A1 tip vs ClfA+ treated with vWbp	3	6	1	0	0
vWF-A1 tip vs ClfA+ treated with vWbp	3	7	1	0	0
vWF-A1 tip vs ClfA+ treated with vWbp	3	7	2	0	0
vWF-A1 tip vs ClfA+ treated with vWbp	3	7	3	0	0
vWF-A1 tip vs ClfA+ treated with vWbp	3	7	4	0	0
vWF-A1 tip vs ClfA+ treated with vWbp	3	7	5	0	0
vWF-A1 tip vs ClfA+ treated with vWbp	3	7	6	117.318	35.4258
vWF-A1 tip vs ClfA+ treated with vWbp	3	7	7	0	0
vWF-A1 tip vs ClfA+ treated with vWbp	3	7	8	0	0
vWF-A1 tip vs ClfA+ treated with vWbp	3	7	9	0	0
vWF-A1 tip vs ClfA+ treated with vWbp	3	7	10	0	0
vWF-A1 tip vs ClfA+ treated with vWbp	3	7	11	0	0
vWF-A1 tip vs ClfA+ treated with vWbp	3	7	12	0	0
vWF-A1 tip vs ClfA+ treated with vWbp	3	7	13	0	0
vWF-A1 tip vs ClfA+ treated with vWbp	3	7	14	0	0
vWF-A1 tip vs ClfA+ treated with vWbp	3	7	15	0	0
vWF-A1 tip vs ClfA+ treated with vWbp	3	7	16	0	0
vWF-A1 tip vs ClfA+ treated with vWbp	3	8	16	0	0
vWF-A1 tip vs ClfA+ treated with vWbp	3	8	15	0	0
vWF-A1 tip vs ClfA+ treated with vWbp	3	8	14	0	0
vWF-A1 tip vs ClfA+ treated with vWbp	3	8	13	0	0
vWF-A1 tip vs ClfA+ treated with vWbp	3	8	12	0	0
vWF-A1 tip vs ClfA+ treated with vWbp	3	8	11	0	0
vWF-A1 tip vs ClfA+ treated with vWbp	3	8	10	0	0
vWF-A1 tip vs ClfA+ treated with vWbp	3	8	9	0	0
vWF-A1 tip vs ClfA+ treated with vWbp	3	8	8	0	0
vWF-A1 tip vs ClfA+ treated with vWbp	3	8	7	0	0
vWF-A1 tip vs ClfA+ treated with vWbp	3	8	6	0	0
vWF-A1 tip vs ClfA+ treated with vWbp	3	8	5	0	0
vWF-A1 tip vs ClfA+ treated with vWbp	3	8	4	0	0
vWF-A1 tip vs ClfA+ treated with vWbp	3	8	3	0	0
vWF-A1 tip vs ClfA+ treated with vWbp	3	8	2	0	0
vWF-A1 tip vs ClfA+ treated with vWbp	3	8	1	0	0
vWF-A1 tip vs ClfA+ treated with vWbp	3	9	1	258.035	48.575
vWF-A1 tip vs ClfA+ treated with vWbp	3	9	2	0	0
vWF-A1 tip vs ClfA+ treated with vWbp	3	9	3	0	0
vWF-A1 tip vs ClfA+ treated with vWbp	3	9	4	0	0
vWF-A1 tip vs ClfA+ treated with vWbp	3	9	5	0	0
vWF-A1 tip vs ClfA+ treated with vWbp	3	9	6	0	0
vWF-A1 tip vs ClfA+ treated with vWbp	3	9	7	0	0
vWF-A1 tip vs ClfA+ treated with vWbp	3	9	8	0	0
vWF-A1 tip vs ClfA+ treated with vWbp	3	9	9	0	0
vWF-A1 tip vs ClfA+ treated with vWbp	3	9	10	0	0
vWF-A1 tip vs ClfA+ treated with vWbp	3	9	11	0	0
vWF-A1 tip vs ClfA+ treated with vWbp	3	9	12	0	0
vWF-A1 tip vs ClfA+ treated with vWbp	3	9	13	0	0
vWF-A1 tip vs ClfA+ treated with vWbp	3	9	14	0	0
vWF-A1 tip vs ClfA+ treated with vWbp	3	9	15	0	0
vWF-A1 tip vs ClfA+ treated with vWbp	3	9	16	0	0
vWF-A1 tip vs ClfA+ treated with vWbp	3	10	16	0	0
vWF-A1 tip vs ClfA+ treated with vWbp	3	10	15	0	0
vWF-A1 tip vs ClfA+ treated with vWbp	3	10	14	270.887	70.8818
vWF-A1 tip vs ClfA+ treated with vWbp	3	10	13	0	0
vWF-A1 tip vs ClfA+ treated with vWbp	3	10	12	0	0
vWF-A1 tip vs ClfA+ treated with vWbp	3	10	11	0	0
vWF-A1 tip vs ClfA+ treated with vWbp	3	10	10	274.564	50.2677
vWF-A1 tip vs ClfA+ treated with vWbp	3	10	9	0	0
vWF-A1 tip vs ClfA+ treated with vWbp	3	10	8	0	0
vWF-A1 tip vs ClfA+ treated with vWbp	3	10	7	0	0
vWF-A1 tip vs ClfA+ treated with vWbp	3	10	6	0	0
vWF-A1 tip vs ClfA+ treated with vWbp	3	10	5	0	0
vWF-A1 tip vs ClfA+ treated with vWbp	3	10	4	0	0
vWF-A1 tip vs ClfA+ treated with vWbp	3	10	3	0	0
vWF-A1 tip vs ClfA+ treated with vWbp	3	10	2	0	0
vWF-A1 tip vs ClfA+ treated with vWbp	3	10	1	0	0
vWF-A1 tip vs ClfA+ treated with vWbp	3	11	1	0	0
vWF-A1 tip vs ClfA+ treated with vWbp	3	11	2	0	0
vWF-A1 tip vs ClfA+ treated with vWbp	3	11	3	0	0
vWF-A1 tip vs ClfA+ treated with vWbp	3	11	4	0	0
vWF-A1 tip vs ClfA+ treated with vWbp	3	11	5	0	0
vWF-A1 tip vs ClfA+ treated with vWbp	3	11	6	103.348	51.0391
vWF-A1 tip vs ClfA+ treated with vWbp	3	11	7	0	0
vWF-A1 tip vs ClfA+ treated with vWbp	3	11	8	0	0
vWF-A1 tip vs ClfA+ treated with vWbp	3	11	9	0	0
vWF-A1 tip vs ClfA+ treated with vWbp	3	11	10	0	0
vWF-A1 tip vs ClfA+ treated with vWbp	3	11	11	0	0
vWF-A1 tip vs ClfA+ treated with vWbp	3	11	12	0	0
vWF-A1 tip vs ClfA+ treated with vWbp	3	11	13	0	0
vWF-A1 tip vs ClfA+ treated with vWbp	3	11	14	0	0
vWF-A1 tip vs ClfA+ treated with vWbp	3	11	15	0	0
vWF-A1 tip vs ClfA+ treated with vWbp	3	11	16	0	0
vWF-A1 tip vs ClfA+ treated with vWbp	3	12	16	0	0
vWF-A1 tip vs ClfA+ treated with vWbp	3	12	15	0	0
vWF-A1 tip vs ClfA+ treated with vWbp	3	12	14	0	0
vWF-A1 tip vs ClfA+ treated with vWbp	3	12	13	0	0
vWF-A1 tip vs ClfA+ treated with vWbp	3	12	12	0	0
vWF-A1 tip vs ClfA+ treated with vWbp	3	12	11	0	0
vWF-A1 tip vs ClfA+ treated with vWbp	3	12	10	0	0
vWF-A1 tip vs ClfA+ treated with vWbp	3	12	9	0	0
vWF-A1 tip vs ClfA+ treated with vWbp	3	12	8	0	0
vWF-A1 tip vs ClfA+ treated with vWbp	3	12	7	0	0
vWF-A1 tip vs ClfA+ treated with vWbp	3	12	6	0	0
vWF-A1 tip vs ClfA+ treated with vWbp	3	12	5	0	0
vWF-A1 tip vs ClfA+ treated with vWbp	3	12	4	0	0
vWF-A1 tip vs ClfA+ treated with vWbp	3	12	3	0	0
vWF-A1 tip vs ClfA+ treated with vWbp	3	12	2	0	0
vWF-A1 tip vs ClfA+ treated with vWbp	3	12	1	0	0
vWF-A1 tip vs ClfA+ treated with vWbp	3	13	1	0	0
vWF-A1 tip vs ClfA+ treated with vWbp	3	13	2	0	0
vWF-A1 tip vs ClfA+ treated with vWbp	3	13	3	0	0
vWF-A1 tip vs ClfA+ treated with vWbp	3	13	4	0	0
vWF-A1 tip vs ClfA+ treated with vWbp	3	13	5	0	0
vWF-A1 tip vs ClfA+ treated with vWbp	3	13	6	0	0
vWF-A1 tip vs ClfA+ treated with vWbp	3	13	7	0	0
vWF-A1 tip vs ClfA+ treated with vWbp	3	13	8	0	0
vWF-A1 tip vs ClfA+ treated with vWbp	3	13	9	0	0
vWF-A1 tip vs ClfA+ treated with vWbp	3	13	10	0	0
vWF-A1 tip vs ClfA+ treated with vWbp	3	13	11	0	0
vWF-A1 tip vs ClfA+ treated with vWbp	3	13	12	0	0
vWF-A1 tip vs ClfA+ treated with vWbp	3	13	13	0	0
vWF-A1 tip vs ClfA+ treated with vWbp	3	13	14	0	0
vWF-A1 tip vs ClfA+ treated with vWbp	3	13	15	0	0
vWF-A1 tip vs ClfA+ treated with vWbp	3	13	16	0	0
vWF-A1 tip vs ClfA+ treated with vWbp	3	14	16	0	0
vWF-A1 tip vs ClfA+ treated with vWbp	3	14	15	0	0
vWF-A1 tip vs ClfA+ treated with vWbp	3	14	14	0	0
vWF-A1 tip vs ClfA+ treated with vWbp	3	14	13	0	0
vWF-A1 tip vs ClfA+ treated with vWbp	3	14	12	0	0
vWF-A1 tip vs ClfA+ treated with vWbp	3	14	11	0	0
vWF-A1 tip vs ClfA+ treated with vWbp	3	14	10	0	0
vWF-A1 tip vs ClfA+ treated with vWbp	3	14	9	0	0
vWF-A1 tip vs ClfA+ treated with vWbp	3	14	8	0	0
vWF-A1 tip vs ClfA+ treated with vWbp	3	14	7	0	0
vWF-A1 tip vs ClfA+ treated with vWbp	3	14	6	0	0
vWF-A1 tip vs ClfA+ treated with vWbp	3	14	5	0	0
vWF-A1 tip vs ClfA+ treated with vWbp	3	14	4	0	0
vWF-A1 tip vs ClfA+ treated with vWbp	3	14	3	0	0
vWF-A1 tip vs ClfA+ treated with vWbp	3	14	2	0	0
vWF-A1 tip vs ClfA+ treated with vWbp	3	14	1	0	0
vWF-A1 tip vs ClfA+ treated with vWbp	3	15	1	0	0
vWF-A1 tip vs ClfA+ treated with vWbp	3	15	2	0	0
vWF-A1 tip vs ClfA+ treated with vWbp	3	15	3	0	0
vWF-A1 tip vs ClfA+ treated with vWbp	3	15	4	0	0
vWF-A1 tip vs ClfA+ treated with vWbp	3	15	5	0	0
vWF-A1 tip vs ClfA+ treated with vWbp	3	15	6	0	0
vWF-A1 tip vs ClfA+ treated with vWbp	3	15	7	0	0
vWF-A1 tip vs ClfA+ treated with vWbp	3	15	8	0	0
vWF-A1 tip vs ClfA+ treated with vWbp	3	15	9	0	0
vWF-A1 tip vs ClfA+ treated with vWbp	3	15	10	0	0
vWF-A1 tip vs ClfA+ treated with vWbp	3	15	11	0	0
vWF-A1 tip vs ClfA+ treated with vWbp	3	15	12	137.785	25.4972
vWF-A1 tip vs ClfA+ treated with vWbp	3	15	13	264.015	50.2387
vWF-A1 tip vs ClfA+ treated with vWbp	3	15	14	0	0
vWF-A1 tip vs ClfA+ treated with vWbp	3	15	15	0	0
vWF-A1 tip vs ClfA+ treated with vWbp	3	15	16	0	0
vWF-A1 tip vs ClfA+ treated with vWbp	3	16	16	0	0
vWF-A1 tip vs ClfA+ treated with vWbp	3	16	15	0	0
vWF-A1 tip vs ClfA+ treated with vWbp	3	16	14	0	0
vWF-A1 tip vs ClfA+ treated with vWbp	3	16	13	0	0
vWF-A1 tip vs ClfA+ treated with vWbp	3	16	12	155.293	42.5076
vWF-A1 tip vs ClfA+ treated with vWbp	3	16	11	0	0
vWF-A1 tip vs ClfA+ treated with vWbp	3	16	10	0	0
vWF-A1 tip vs ClfA+ treated with vWbp	3	16	9	0	0
vWF-A1 tip vs ClfA+ treated with vWbp	3	16	8	0	0
vWF-A1 tip vs ClfA+ treated with vWbp	3	16	7	0	0
vWF-A1 tip vs ClfA+ treated with vWbp	3	16	6	0	0
vWF-A1 tip vs ClfA+ treated with vWbp	3	16	5	0	0
vWF-A1 tip vs ClfA+ treated with vWbp	3	16	4	147.238	87.5705
vWF-A1 tip vs ClfA+ treated with vWbp	3	16	3	0	0
vWF-A1 tip vs ClfA+ treated with vWbp	3	16	2	0	0
vWF-A1 tip vs ClfA+ treated with vWbp	3	16	1	0	0
vWF-A1 tip vs ClfA+ treated with vWbp	4	1	1	0	0
vWF-A1 tip vs ClfA+ treated with vWbp	4	1	2	0	0
vWF-A1 tip vs ClfA+ treated with vWbp	4	1	3	0	0
vWF-A1 tip vs ClfA+ treated with vWbp	4	1	4	74.9731	55.2638
vWF-A1 tip vs ClfA+ treated with vWbp	4	1	5	65.1571	130.092
vWF-A1 tip vs ClfA+ treated with vWbp	4	1	6	0	0
vWF-A1 tip vs ClfA+ treated with vWbp	4	1	7	0	0
vWF-A1 tip vs ClfA+ treated with vWbp	4	1	8	0	0
vWF-A1 tip vs ClfA+ treated with vWbp	4	1	9	0	0
vWF-A1 tip vs ClfA+ treated with vWbp	4	1	10	0	0
vWF-A1 tip vs ClfA+ treated with vWbp	4	1	11	148.392	68.8813
vWF-A1 tip vs ClfA+ treated with vWbp	4	1	12	0	0
vWF-A1 tip vs ClfA+ treated with vWbp	4	1	13	0	0
vWF-A1 tip vs ClfA+ treated with vWbp	4	1	14	0	0
vWF-A1 tip vs ClfA+ treated with vWbp	4	1	15	0	0
vWF-A1 tip vs ClfA+ treated with vWbp	4	1	16	0	0
vWF-A1 tip vs ClfA+ treated with vWbp	4	2	16	0	0
vWF-A1 tip vs ClfA+ treated with vWbp	4	2	15	0	0
vWF-A1 tip vs ClfA+ treated with vWbp	4	2	14	0	0
vWF-A1 tip vs ClfA+ treated with vWbp	4	2	13	0	0
vWF-A1 tip vs ClfA+ treated with vWbp	4	2	12	0	0
vWF-A1 tip vs ClfA+ treated with vWbp	4	2	11	0	0
vWF-A1 tip vs ClfA+ treated with vWbp	4	2	10	0	0
vWF-A1 tip vs ClfA+ treated with vWbp	4	2	9	0	0
vWF-A1 tip vs ClfA+ treated with vWbp	4	2	8	0	0
vWF-A1 tip vs ClfA+ treated with vWbp	4	2	7	0	0
vWF-A1 tip vs ClfA+ treated with vWbp	4	2	6	0	0
vWF-A1 tip vs ClfA+ treated with vWbp	4	2	5	0	0
vWF-A1 tip vs ClfA+ treated with vWbp	4	2	4	0	0
vWF-A1 tip vs ClfA+ treated with vWbp	4	2	3	0	0
vWF-A1 tip vs ClfA+ treated with vWbp	4	2	2	0	0
vWF-A1 tip vs ClfA+ treated with vWbp	4	2	1	0	0
vWF-A1 tip vs ClfA+ treated with vWbp	4	3	1	0	0
vWF-A1 tip vs ClfA+ treated with vWbp	4	3	2	0	0
vWF-A1 tip vs ClfA+ treated with vWbp	4	3	3	0	0
vWF-A1 tip vs ClfA+ treated with vWbp	4	3	4	0	0
vWF-A1 tip vs ClfA+ treated with vWbp	4	3	5	0	0
vWF-A1 tip vs ClfA+ treated with vWbp	4	3	6	0	0
vWF-A1 tip vs ClfA+ treated with vWbp	4	3	7	0	0
vWF-A1 tip vs ClfA+ treated with vWbp	4	3	8	0	0
vWF-A1 tip vs ClfA+ treated with vWbp	4	3	9	0	0
vWF-A1 tip vs ClfA+ treated with vWbp	4	3	10	0	0
vWF-A1 tip vs ClfA+ treated with vWbp	4	3	11	0	0
vWF-A1 tip vs ClfA+ treated with vWbp	4	3	12	0	0
vWF-A1 tip vs ClfA+ treated with vWbp	4	3	13	0	0
vWF-A1 tip vs ClfA+ treated with vWbp	4	3	14	0	0
vWF-A1 tip vs ClfA+ treated with vWbp	4	3	15	0	0
vWF-A1 tip vs ClfA+ treated with vWbp	4	3	16	0	0
vWF-A1 tip vs ClfA+ treated with vWbp	4	4	16	0	0
vWF-A1 tip vs ClfA+ treated with vWbp	4	4	15	0	0
vWF-A1 tip vs ClfA+ treated with vWbp	4	4	14	0	0
vWF-A1 tip vs ClfA+ treated with vWbp	4	4	13	0	0
vWF-A1 tip vs ClfA+ treated with vWbp	4	4	12	0	0
vWF-A1 tip vs ClfA+ treated with vWbp	4	4	11	0	0
vWF-A1 tip vs ClfA+ treated with vWbp	4	4	10	0	0
vWF-A1 tip vs ClfA+ treated with vWbp	4	4	9	0	0
vWF-A1 tip vs ClfA+ treated with vWbp	4	4	8	0	0
vWF-A1 tip vs ClfA+ treated with vWbp	4	4	7	0	0
vWF-A1 tip vs ClfA+ treated with vWbp	4	4	6	0	0
vWF-A1 tip vs ClfA+ treated with vWbp	4	4	5	0	0
vWF-A1 tip vs ClfA+ treated with vWbp	4	4	4	0	0
vWF-A1 tip vs ClfA+ treated with vWbp	4	4	3	0	0
vWF-A1 tip vs ClfA+ treated with vWbp	4	4	2	0	0
vWF-A1 tip vs ClfA+ treated with vWbp	4	4	1	0	0
vWF-A1 tip vs ClfA+ treated with vWbp	4	5	1	0	0
vWF-A1 tip vs ClfA+ treated with vWbp	4	5	2	0	0
vWF-A1 tip vs ClfA+ treated with vWbp	4	5	3	0	0
vWF-A1 tip vs ClfA+ treated with vWbp	4	5	4	0	0
vWF-A1 tip vs ClfA+ treated with vWbp	4	5	5	0	0
vWF-A1 tip vs ClfA+ treated with vWbp	4	5	6	0	0
vWF-A1 tip vs ClfA+ treated with vWbp	4	5	7	0	0
vWF-A1 tip vs ClfA+ treated with vWbp	4	5	8	0	0
vWF-A1 tip vs ClfA+ treated with vWbp	4	5	9	0	0
vWF-A1 tip vs ClfA+ treated with vWbp	4	5	10	0	0
vWF-A1 tip vs ClfA+ treated with vWbp	4	5	11	0	0
vWF-A1 tip vs ClfA+ treated with vWbp	4	5	12	202.965	79.5824
vWF-A1 tip vs ClfA+ treated with vWbp	4	5	13	0	0
vWF-A1 tip vs ClfA+ treated with vWbp	4	5	14	0	0
vWF-A1 tip vs ClfA+ treated with vWbp	4	5	15	0	0
vWF-A1 tip vs ClfA+ treated with vWbp	4	5	16	0	0
vWF-A1 tip vs ClfA+ treated with vWbp	4	6	16	0	0
vWF-A1 tip vs ClfA+ treated with vWbp	4	6	15	0	0
vWF-A1 tip vs ClfA+ treated with vWbp	4	6	14	0	0
vWF-A1 tip vs ClfA+ treated with vWbp	4	6	13	0	0
vWF-A1 tip vs ClfA+ treated with vWbp	4	6	12	0	0
vWF-A1 tip vs ClfA+ treated with vWbp	4	6	11	0	0
vWF-A1 tip vs ClfA+ treated with vWbp	4	6	10	0	0
vWF-A1 tip vs ClfA+ treated with vWbp	4	6	9	0	0
vWF-A1 tip vs ClfA+ treated with vWbp	4	6	8	0	0
vWF-A1 tip vs ClfA+ treated with vWbp	4	6	7	0	0
vWF-A1 tip vs ClfA+ treated with vWbp	4	6	6	0	0
vWF-A1 tip vs ClfA+ treated with vWbp	4	6	5	0	0
vWF-A1 tip vs ClfA+ treated with vWbp	4	6	4	0	0
vWF-A1 tip vs ClfA+ treated with vWbp	4	6	3	0	0
vWF-A1 tip vs ClfA+ treated with vWbp	4	6	2	0	0
vWF-A1 tip vs ClfA+ treated with vWbp	4	6	1	0	0
vWF-A1 tip vs ClfA+ treated with vWbp	4	7	1	0	0
vWF-A1 tip vs ClfA+ treated with vWbp	4	7	2	0	0
vWF-A1 tip vs ClfA+ treated with vWbp	4	7	3	0	0
vWF-A1 tip vs ClfA+ treated with vWbp	4	7	4	0	0
vWF-A1 tip vs ClfA+ treated with vWbp	4	7	5	0	0
vWF-A1 tip vs ClfA+ treated with vWbp	4	7	6	549.237	102.915
vWF-A1 tip vs ClfA+ treated with vWbp	4	7	7	0	0
vWF-A1 tip vs ClfA+ treated with vWbp	4	7	8	0	0
vWF-A1 tip vs ClfA+ treated with vWbp	4	7	9	0	0
vWF-A1 tip vs ClfA+ treated with vWbp	4	7	10	0	0
vWF-A1 tip vs ClfA+ treated with vWbp	4	7	11	0	0
vWF-A1 tip vs ClfA+ treated with vWbp	4	7	12	0	0
vWF-A1 tip vs ClfA+ treated with vWbp	4	7	13	0	0
vWF-A1 tip vs ClfA+ treated with vWbp	4	7	14	0	0
vWF-A1 tip vs ClfA+ treated with vWbp	4	7	15	0	0
vWF-A1 tip vs ClfA+ treated with vWbp	4	7	16	0	0
vWF-A1 tip vs ClfA+ treated with vWbp	4	8	16	0	0
vWF-A1 tip vs ClfA+ treated with vWbp	4	8	15	0	0
vWF-A1 tip vs ClfA+ treated with vWbp	4	8	14	356.85	54.7892
vWF-A1 tip vs ClfA+ treated with vWbp	4	8	13	0	0
vWF-A1 tip vs ClfA+ treated with vWbp	4	8	12	0	0
vWF-A1 tip vs ClfA+ treated with vWbp	4	8	11	0	0
vWF-A1 tip vs ClfA+ treated with vWbp	4	8	10	0	0
vWF-A1 tip vs ClfA+ treated with vWbp	4	8	9	0	0
vWF-A1 tip vs ClfA+ treated with vWbp	4	8	8	0	0
vWF-A1 tip vs ClfA+ treated with vWbp	4	8	7	0	0
vWF-A1 tip vs ClfA+ treated with vWbp	4	8	6	0	0
vWF-A1 tip vs ClfA+ treated with vWbp	4	8	5	0	0
vWF-A1 tip vs ClfA+ treated with vWbp	4	8	4	0	0
vWF-A1 tip vs ClfA+ treated with vWbp	4	8	3	0	0
vWF-A1 tip vs ClfA+ treated with vWbp	4	8	2	0	0
vWF-A1 tip vs ClfA+ treated with vWbp	4	8	1	0	0
vWF-A1 tip vs ClfA+ treated with vWbp	4	9	1	0	0
vWF-A1 tip vs ClfA+ treated with vWbp	4	9	2	85.4958	68.1611
vWF-A1 tip vs ClfA+ treated with vWbp	4	9	3	0	0
vWF-A1 tip vs ClfA+ treated with vWbp	4	9	4	59.1412	75.2818
vWF-A1 tip vs ClfA+ treated with vWbp	4	9	5	0	0
vWF-A1 tip vs ClfA+ treated with vWbp	4	9	6	0	0
vWF-A1 tip vs ClfA+ treated with vWbp	4	9	7	0	0
vWF-A1 tip vs ClfA+ treated with vWbp	4	9	8	0	0
vWF-A1 tip vs ClfA+ treated with vWbp	4	9	9	0	0
vWF-A1 tip vs ClfA+ treated with vWbp	4	9	10	0	0
vWF-A1 tip vs ClfA+ treated with vWbp	4	9	11	91.0095	73.3553
vWF-A1 tip vs ClfA+ treated with vWbp	4	9	12	0	0
vWF-A1 tip vs ClfA+ treated with vWbp	4	9	13	0	0
vWF-A1 tip vs ClfA+ treated with vWbp	4	9	14	0	0
vWF-A1 tip vs ClfA+ treated with vWbp	4	9	15	0	0
vWF-A1 tip vs ClfA+ treated with vWbp	4	9	16	0	0
vWF-A1 tip vs ClfA+ treated with vWbp	4	10	16	0	0
vWF-A1 tip vs ClfA+ treated with vWbp	4	10	15	0	0
vWF-A1 tip vs ClfA+ treated with vWbp	4	10	14	0	0
vWF-A1 tip vs ClfA+ treated with vWbp	4	10	13	0	0
vWF-A1 tip vs ClfA+ treated with vWbp	4	10	12	0	0
vWF-A1 tip vs ClfA+ treated with vWbp	4	10	11	0	0
vWF-A1 tip vs ClfA+ treated with vWbp	4	10	10	0	0
vWF-A1 tip vs ClfA+ treated with vWbp	4	10	9	0	0
vWF-A1 tip vs ClfA+ treated with vWbp	4	10	8	0	0
vWF-A1 tip vs ClfA+ treated with vWbp	4	10	7	0	0
vWF-A1 tip vs ClfA+ treated with vWbp	4	10	6	0	0
vWF-A1 tip vs ClfA+ treated with vWbp	4	10	5	0	0
vWF-A1 tip vs ClfA+ treated with vWbp	4	10	4	0	0
vWF-A1 tip vs ClfA+ treated with vWbp	4	10	3	0	0
vWF-A1 tip vs ClfA+ treated with vWbp	4	10	2	0	0
vWF-A1 tip vs ClfA+ treated with vWbp	4	10	1	0	0
vWF-A1 tip vs ClfA+ treated with vWbp	4	11	1	0	0
vWF-A1 tip vs ClfA+ treated with vWbp	4	11	2	0	0
vWF-A1 tip vs ClfA+ treated with vWbp	4	11	3	0	0
vWF-A1 tip vs ClfA+ treated with vWbp	4	11	4	0	0
vWF-A1 tip vs ClfA+ treated with vWbp	4	11	5	0	0
vWF-A1 tip vs ClfA+ treated with vWbp	4	11	6	0	0
vWF-A1 tip vs ClfA+ treated with vWbp	4	11	7	0	0
vWF-A1 tip vs ClfA+ treated with vWbp	4	11	8	0	0
vWF-A1 tip vs ClfA+ treated with vWbp	4	11	9	46.7576	66.9206
vWF-A1 tip vs ClfA+ treated with vWbp	4	11	10	72.493	76.3638
vWF-A1 tip vs ClfA+ treated with vWbp	4	11	11	125.068	90.2086
vWF-A1 tip vs ClfA+ treated with vWbp	4	11	12	0	0
vWF-A1 tip vs ClfA+ treated with vWbp	4	11	13	0	0
vWF-A1 tip vs ClfA+ treated with vWbp	4	11	14	0	0
vWF-A1 tip vs ClfA+ treated with vWbp	4	11	15	0	0
vWF-A1 tip vs ClfA+ treated with vWbp	4	11	16	0	0
vWF-A1 tip vs ClfA+ treated with vWbp	4	12	16	0	0
vWF-A1 tip vs ClfA+ treated with vWbp	4	12	15	0	0
vWF-A1 tip vs ClfA+ treated with vWbp	4	12	14	0	0
vWF-A1 tip vs ClfA+ treated with vWbp	4	12	13	0	0
vWF-A1 tip vs ClfA+ treated with vWbp	4	12	12	0	0
vWF-A1 tip vs ClfA+ treated with vWbp	4	12	11	0	0
vWF-A1 tip vs ClfA+ treated with vWbp	4	12	10	0	0
vWF-A1 tip vs ClfA+ treated with vWbp	4	12	9	0	0
vWF-A1 tip vs ClfA+ treated with vWbp	4	12	8	0	0
vWF-A1 tip vs ClfA+ treated with vWbp	4	12	7	0	0
vWF-A1 tip vs ClfA+ treated with vWbp	4	12	6	0	0
vWF-A1 tip vs ClfA+ treated with vWbp	4	12	5	0	0
vWF-A1 tip vs ClfA+ treated with vWbp	4	12	4	0	0
vWF-A1 tip vs ClfA+ treated with vWbp	4	12	3	0	0
vWF-A1 tip vs ClfA+ treated with vWbp	4	12	2	0	0
vWF-A1 tip vs ClfA+ treated with vWbp	4	12	1	153.778	38.5345
vWF-A1 tip vs ClfA+ treated with vWbp	4	13	1	0	0
vWF-A1 tip vs ClfA+ treated with vWbp	4	13	2	73.7494	62.7647
vWF-A1 tip vs ClfA+ treated with vWbp	4	13	3	0	0
vWF-A1 tip vs ClfA+ treated with vWbp	4	13	4	0	0
vWF-A1 tip vs ClfA+ treated with vWbp	4	13	5	0	0
vWF-A1 tip vs ClfA+ treated with vWbp	4	13	6	0	0
vWF-A1 tip vs ClfA+ treated with vWbp	4	13	7	0	0
vWF-A1 tip vs ClfA+ treated with vWbp	4	13	8	0	0
vWF-A1 tip vs ClfA+ treated with vWbp	4	13	9	84.2087	50.7411
vWF-A1 tip vs ClfA+ treated with vWbp	4	13	10	0	0
vWF-A1 tip vs ClfA+ treated with vWbp	4	13	11	0	0
vWF-A1 tip vs ClfA+ treated with vWbp	4	13	12	0	0
vWF-A1 tip vs ClfA+ treated with vWbp	4	13	13	0	0
vWF-A1 tip vs ClfA+ treated with vWbp	4	13	14	0	0
vWF-A1 tip vs ClfA+ treated with vWbp	4	13	15	0	0
vWF-A1 tip vs ClfA+ treated with vWbp	4	13	16	88.1228	37.8295
vWF-A1 tip vs ClfA+ treated with vWbp	4	14	16	0	0
vWF-A1 tip vs ClfA+ treated with vWbp	4	14	15	0	0
vWF-A1 tip vs ClfA+ treated with vWbp	4	14	14	0	0
vWF-A1 tip vs ClfA+ treated with vWbp	4	14	13	0	0
vWF-A1 tip vs ClfA+ treated with vWbp	4	14	12	0	0
vWF-A1 tip vs ClfA+ treated with vWbp	4	14	11	0	0
vWF-A1 tip vs ClfA+ treated with vWbp	4	14	10	0	0
vWF-A1 tip vs ClfA+ treated with vWbp	4	14	9	0	0
vWF-A1 tip vs ClfA+ treated with vWbp	4	14	8	0	0
vWF-A1 tip vs ClfA+ treated with vWbp	4	14	7	0	0
vWF-A1 tip vs ClfA+ treated with vWbp	4	14	6	0	0
vWF-A1 tip vs ClfA+ treated with vWbp	4	14	5	0	0
vWF-A1 tip vs ClfA+ treated with vWbp	4	14	4	0	0
vWF-A1 tip vs ClfA+ treated with vWbp	4	14	3	0	0
vWF-A1 tip vs ClfA+ treated with vWbp	4	14	2	0	0
vWF-A1 tip vs ClfA+ treated with vWbp	4	14	1	0	0
vWF-A1 tip vs ClfA+ treated with vWbp	4	15	1	0	0
vWF-A1 tip vs ClfA+ treated with vWbp	4	15	2	0	0
vWF-A1 tip vs ClfA+ treated with vWbp	4	15	3	0	0
vWF-A1 tip vs ClfA+ treated with vWbp	4	15	4	94.8983	75.7135
vWF-A1 tip vs ClfA+ treated with vWbp	4	15	5	0	0
vWF-A1 tip vs ClfA+ treated with vWbp	4	15	6	0	0
vWF-A1 tip vs ClfA+ treated with vWbp	4	15	7	0	0
vWF-A1 tip vs ClfA+ treated with vWbp	4	15	8	0	0
vWF-A1 tip vs ClfA+ treated with vWbp	4	15	9	0	0
vWF-A1 tip vs ClfA+ treated with vWbp	4	15	10	0	0
vWF-A1 tip vs ClfA+ treated with vWbp	4	15	11	0	0
vWF-A1 tip vs ClfA+ treated with vWbp	4	15	12	0	0
vWF-A1 tip vs ClfA+ treated with vWbp	4	15	13	0	0
vWF-A1 tip vs ClfA+ treated with vWbp	4	15	14	0	0
vWF-A1 tip vs ClfA+ treated with vWbp	4	15	15	0	0
vWF-A1 tip vs ClfA+ treated with vWbp	4	15	16	0	0
vWF-A1 tip vs ClfA+ treated with vWbp	4	16	16	0	0
vWF-A1 tip vs ClfA+ treated with vWbp	4	16	15	0	0
vWF-A1 tip vs ClfA+ treated with vWbp	4	16	14	0	0
vWF-A1 tip vs ClfA+ treated with vWbp	4	16	13	0	0
vWF-A1 tip vs ClfA+ treated with vWbp	4	16	12	0	0
vWF-A1 tip vs ClfA+ treated with vWbp	4	16	11	0	0
vWF-A1 tip vs ClfA+ treated with vWbp	4	16	10	0	0
vWF-A1 tip vs ClfA+ treated with vWbp	4	16	9	0	0
vWF-A1 tip vs ClfA+ treated with vWbp	4	16	8	0	0
vWF-A1 tip vs ClfA+ treated with vWbp	4	16	7	0	0
vWF-A1 tip vs ClfA+ treated with vWbp	4	16	6	0	0
vWF-A1 tip vs ClfA+ treated with vWbp	4	16	5	0	0
vWF-A1 tip vs ClfA+ treated with vWbp	4	16	4	0	0
vWF-A1 tip vs ClfA+ treated with vWbp	4	16	3	0	0
vWF-A1 tip vs ClfA+ treated with vWbp	4	16	2	0	0
vWF-A1 tip vs ClfA+ treated with vWbp	4	16	1	0	0
