# Supplementary material for: Staphylococcus aureus vWF-binding protein triggers a strong interaction between clumping factor A and host vWF
Source: Commun Biol. 2021 Apr 12;4:453. doi: 10.1038/s42003-021-01986-6 (PMC8041789; doi:10.1038/s42003-021-01986-6)
Supplement: Supplementary file 3 — Supplementary Data 1 [file 42003_2021_1986_MOESM3_ESM.zip › Supplementary Data 1/Fig. 6, Table S6 data table.tsv]

strain.treatment	cell	scan.line	scan.pixel	rupture.force.(pN)	rupture.length.(nm)
random peptide	1	1	1	1898.21	713.702
random peptide	1	1	2	1885.38	846.444
random peptide	1	1	3	3416.99	899.971
random peptide	1	1	4	1938.16	845.337
random peptide	1	1	5	4756.63	996.736
random peptide	1	1	6	1805.66	793.934
random peptide	1	1	7	2988.2	897.264
random peptide	1	1	8	1987.06	988.15
random peptide	1	1	9	3264.66	916.397
random peptide	1	1	10	2653.55	776.641
random peptide	1	1	11	1887.88	999.769
random peptide	1	1	12	0	0
random peptide	1	1	13	1878.81	1102.73
random peptide	1	1	14	0	0
random peptide	1	1	15	1635.4	1196.93
random peptide	1	1	16	1874.11	915.128
random peptide	1	2	16	0	0
random peptide	1	2	15	1805.51	1150.78
random peptide	1	2	14	1819	972.925
random peptide	1	2	13	3443.18	1070.29
random peptide	1	2	12	1882.85	869.696
random peptide	1	2	11	1889.18	1056.78
random peptide	1	2	10	0	0
random peptide	1	2	9	1826.14	600.958
random peptide	1	2	8	1900.48	540.238
random peptide	1	2	7	1917.68	887.4
random peptide	1	2	6	3053.92	747.91
random peptide	1	2	5	0	384.381
random peptide	1	2	4	1988.36	575.471
random peptide	1	2	3	0	0
random peptide	1	2	2	0	666.055
random peptide	1	2	1	1820.48	917.302
random peptide	1	3	1	0	0
random peptide	1	3	2	1840.63	1274.35
random peptide	1	3	3	1886.75	1338.55
random peptide	1	3	4	1898.93	1070.85
random peptide	1	3	5	1915.89	883
random peptide	1	3	6	1915.81	1018.04
random peptide	1	3	7	1915.6	873
random peptide	1	3	8	1954.05	982.48
random peptide	1	3	9	1991.28	604.914
random peptide	1	3	10	3242.36	920.307
random peptide	1	3	11	1885.97	975.685
random peptide	1	3	12	0	0
random peptide	1	3	13	1863.08	928.984
random peptide	1	3	14	0	0
random peptide	1	3	15	1924.16	717.052
random peptide	1	3	16	0	0
random peptide	1	4	16	1942.28	444.18
random peptide	1	4	15	0	0
random peptide	1	4	14	1811.19	594.996
random peptide	1	4	13	1375.45	646.241
random peptide	1	4	12	1865.71	838.482
random peptide	1	4	11	1998.02	593.134
random peptide	1	4	10	0	0
random peptide	1	4	9	1902.3	545.977
random peptide	1	4	8	1918.17	945.48
random peptide	1	4	7	1767.86	851.277
random peptide	1	4	6	1879.44	902.308
random peptide	1	4	5	1913.55	595.602
random peptide	1	4	4	0	0
random peptide	1	4	3	1377.86	642.528
random peptide	1	4	2	1881.46	1209.61
random peptide	1	4	1	0	0
random peptide	1	5	1	0	0
random peptide	1	5	2	1840.33	477.644
random peptide	1	5	3	1946.55	686.149
random peptide	1	5	4	0	0
random peptide	1	5	5	0	0
random peptide	1	5	6	1399.14	686.131
random peptide	1	5	7	1011.04	575.343
random peptide	1	5	8	0	0
random peptide	1	5	9	0	0
random peptide	1	5	10	0	123.311
random peptide	1	5	11	0	0
random peptide	1	5	12	0	0
random peptide	1	5	13	1841.26	392.418
random peptide	1	5	14	1751.17	322.22
random peptide	1	5	15	0	0
random peptide	1	5	16	0	0
random peptide	1	6	16	0	0
random peptide	1	6	15	0	0
random peptide	1	6	14	0	0
random peptide	1	6	13	0	0
random peptide	1	6	12	1921.71	700.533
random peptide	1	6	11	0	0
random peptide	1	6	10	0	0
random peptide	1	6	9	1942.25	389.774
random peptide	1	6	8	1912.88	500.928
random peptide	1	6	7	0	0
random peptide	1	6	6	1876.84	626.945
random peptide	1	6	5	0	0
random peptide	1	6	4	0	0
random peptide	1	6	3	2016.65	1157.26
random peptide	1	6	2	1976.77	591.78
random peptide	1	6	1	1959.73	601.499
random peptide	1	7	1	1797.18	700.83
random peptide	1	7	2	1788.79	1135.11
random peptide	1	7	3	1421.05	985.919
random peptide	1	7	4	1819.15	358.797
random peptide	1	7	5	0	0
random peptide	1	7	6	0	0
random peptide	1	7	7	1869.07	831.997
random peptide	1	7	8	0	0
random peptide	1	7	9	0	0
random peptide	1	7	10	0	0
random peptide	1	7	11	1875.4	625.977
random peptide	1	7	12	0	0
random peptide	1	7	13	1930.26	532.036
random peptide	1	7	14	2030.19	581.468
random peptide	1	7	15	1906.78	580.726
random peptide	1	7	16	0	0
random peptide	1	8	16	1709.05	345.677
random peptide	1	8	15	0	0
random peptide	1	8	14	0	0
random peptide	1	8	13	0	0
random peptide	1	8	12	0	0
random peptide	1	8	11	1830.52	585.011
random peptide	1	8	10	0	0
random peptide	1	8	9	0	0
random peptide	1	8	8	0	0
random peptide	1	8	7	1619.77	674.12
random peptide	1	8	6	1953.18	779.804
random peptide	1	8	5	2919.81	879.154
random peptide	1	8	4	2162.33	374.506
random peptide	1	8	3	934.849	1061.22
random peptide	1	8	2	1815.6	888.431
random peptide	1	8	1	1863.83	1008.61
random peptide	1	9	1	0	0
random peptide	1	9	2	0	0
random peptide	1	9	3	0	0
random peptide	1	9	4	0	0
random peptide	1	9	5	1949.53	582.783
random peptide	1	9	6	1923.91	625.797
random peptide	1	9	7	0	0
random peptide	1	9	8	2198.78	811.124
random peptide	1	9	9	1653.39	319.242
random peptide	1	9	10	0	0
random peptide	1	9	11	1873.23	1224.63
random peptide	1	9	12	0	0
random peptide	1	9	13	0	0
random peptide	1	9	14	1642.69	540.148
random peptide	1	9	15	0	0
random peptide	1	9	16	1919.5	1201.38
random peptide	1	10	16	0	0
random peptide	1	10	15	0	0
random peptide	1	10	14	1980.31	985.043
random peptide	1	10	13	3422.37	621.395
random peptide	1	10	12	0	0
random peptide	1	10	11	0	0
random peptide	1	10	10	1672.45	725.422
random peptide	1	10	9	2006.91	652.23
random peptide	1	10	8	0	0
random peptide	1	10	7	0	0
random peptide	1	10	6	0	0
random peptide	1	10	5	1875.7	549.926
random peptide	1	10	4	1968.2	1044.31
random peptide	1	10	3	0	0
random peptide	1	10	2	0	0
random peptide	1	10	1	1835.47	1043.79
random peptide	1	11	1	0	0
random peptide	1	11	2	1952.67	1136.3
random peptide	1	11	3	1985.4	1188.21
random peptide	1	11	4	0	0
random peptide	1	11	5	1846.83	776.811
random peptide	1	11	6	0	0
random peptide	1	11	7	0	0
random peptide	1	11	8	1924.31	1057.62
random peptide	1	11	9	1755.29	936.026
random peptide	1	11	10	0	0
random peptide	1	11	11	0	0
random peptide	1	11	12	1586.86	811.65
random peptide	1	11	13	0	0
random peptide	1	11	14	0	0
random peptide	1	11	15	1823.59	1100.4
random peptide	1	11	16	1872.48	1247.43
random peptide	1	12	16	1972.26	922.668
random peptide	1	12	15	1964.05	1155.88
random peptide	1	12	14	0	0
random peptide	1	12	13	0	0
random peptide	1	12	12	0	0
random peptide	1	12	11	0	0
random peptide	1	12	10	0	0
random peptide	1	12	9	0	0
random peptide	1	12	8	1951.23	912.956
random peptide	1	12	7	1733.89	684.453
random peptide	1	12	6	0	0
random peptide	1	12	5	0	0
random peptide	1	12	4	0	0
random peptide	1	12	3	0	0
random peptide	1	12	2	0	0
random peptide	1	12	1	0	0
random peptide	1	13	1	1831.6	944.443
random peptide	1	13	2	0	0
random peptide	1	13	3	2003.57	783.797
random peptide	1	13	4	0	0
random peptide	1	13	5	1932.79	518.08
random peptide	1	13	6	1718.6	885.933
random peptide	1	13	7	1750.27	422.936
random peptide	1	13	8	0	0
random peptide	1	13	9	1950.36	521.685
random peptide	1	13	10	0	0
random peptide	1	13	11	1852.16	1064.49
random peptide	1	13	12	1786.75	885.801
random peptide	1	13	13	0	0
random peptide	1	13	14	0	0
random peptide	1	13	15	1888.86	546.706
random peptide	1	13	16	0	0
random peptide	1	14	16	0	0
random peptide	1	14	15	2015.7	974.23
random peptide	1	14	14	1375.29	816.815
random peptide	1	14	13	2213.06	782.639
random peptide	1	14	12	1907.03	569.193
random peptide	1	14	11	1746	561.34
random peptide	1	14	10	0	0
random peptide	1	14	9	0	0
random peptide	1	14	8	1752.91	1155.53
random peptide	1	14	7	1911.65	580.083
random peptide	1	14	6	0	0
random peptide	1	14	5	0	0
random peptide	1	14	4	1812.33	767.451
random peptide	1	14	3	1881.41	790.244
random peptide	1	14	2	0	0
random peptide	1	14	1	0	0
random peptide	1	15	1	0	0
random peptide	1	15	2	0	0
random peptide	1	15	3	0	0
random peptide	1	15	4	1965.17	613.902
random peptide	1	15	5	0	0
random peptide	1	15	6	4607.02	1204.76
random peptide	1	15	7	1886.1	530.593
random peptide	1	15	8	1837.98	403.055
random peptide	1	15	9	1887.38	1108.51
random peptide	1	15	10	1944.16	466.579
random peptide	1	15	11	1878.44	1080.81
random peptide	1	15	12	1061.27	724.227
random peptide	1	15	13	1853.17	953.273
random peptide	1	15	14	0	0
random peptide	1	15	15	0	0
random peptide	1	15	16	1896.49	397.584
random peptide	1	16	16	0	0
random peptide	1	16	15	0	0
random peptide	1	16	14	0	0
random peptide	1	16	13	0	0
random peptide	1	16	12	0	0
random peptide	1	16	11	1783.19	1087.05
random peptide	1	16	10	1612.76	832.423
random peptide	1	16	9	0	0
random peptide	1	16	8	1816.96	1165.09
random peptide	1	16	7	1864.33	628.881
random peptide	1	16	6	0	0
random peptide	1	16	5	1791.12	1297.04
random peptide	1	16	4	1853.73	797.918
random peptide	1	16	3	1524.59	1172.75
random peptide	1	16	2	0	0
random peptide	1	16	1	0	0
random peptide	2	1	1	0	0
random peptide	2	1	2	0	0
random peptide	2	1	3	0	0
random peptide	2	1	4	0	0
random peptide	2	1	5	0	0
random peptide	2	1	6	0	0
random peptide	2	1	7	0	0
random peptide	2	1	8	0	0
random peptide	2	1	9	0	0
random peptide	2	1	10	1879.07	548.552
random peptide	2	1	11	1936.84	598.65
random peptide	2	1	12	1651.04	816.404
random peptide	2	1	13	2015.3	996.304
random peptide	2	1	14	0	0
random peptide	2	1	15	0	0
random peptide	2	1	16	0	0
random peptide	2	2	16	0	0
random peptide	2	2	15	895.11	244.918
random peptide	2	2	14	1865.75	431.972
random peptide	2	2	13	1840.72	543.364
random peptide	2	2	12	0	259.342
random peptide	2	2	11	0	0
random peptide	2	2	10	0	0
random peptide	2	2	9	0	0
random peptide	2	2	8	0	0
random peptide	2	2	7	0	0
random peptide	2	2	6	0	0
random peptide	2	2	5	0	0
random peptide	2	2	4	0	0
random peptide	2	2	3	0	0
random peptide	2	2	2	0	0
random peptide	2	2	1	0	0
random peptide	2	3	1	0	0
random peptide	2	3	2	0	0
random peptide	2	3	3	0	0
random peptide	2	3	4	0	0
random peptide	2	3	5	0	0
random peptide	2	3	6	0	0
random peptide	2	3	7	0	0
random peptide	2	3	8	0	0
random peptide	2	3	9	0	0
random peptide	2	3	10	0	0
random peptide	2	3	11	0	0
random peptide	2	3	12	1876.39	1003.18
random peptide	2	3	13	1966.6	583.472
random peptide	2	3	14	1963.32	913.516
random peptide	2	3	15	0	0
random peptide	2	3	16	0	0
random peptide	2	4	16	0	69.885
random peptide	2	4	15	1968.16	394.148
random peptide	2	4	14	0	0
random peptide	2	4	13	0	0
random peptide	2	4	12	1481.79	555.456
random peptide	2	4	11	0	0
random peptide	2	4	10	1896.57	740.612
random peptide	2	4	9	0	0
random peptide	2	4	8	0	0
random peptide	2	4	7	0	0
random peptide	2	4	6	0	0
random peptide	2	4	5	0	0
random peptide	2	4	4	0	0
random peptide	2	4	3	0	0
random peptide	2	4	2	0	0
random peptide	2	4	1	0	0
random peptide	2	5	1	0	0
random peptide	2	5	2	0	0
random peptide	2	5	3	0	0
random peptide	2	5	4	0	0
random peptide	2	5	5	0	0
random peptide	2	5	6	0	0
random peptide	2	5	7	0	0
random peptide	2	5	8	0	0
random peptide	2	5	9	0	0
random peptide	2	5	10	0	0
random peptide	2	5	11	0	0
random peptide	2	5	12	0	0
random peptide	2	5	13	1393.47	591.431
random peptide	2	5	14	1957.15	1005.85
random peptide	2	5	15	1880.99	779.728
random peptide	2	5	16	0	0
random peptide	2	6	16	1459.09	673.287
random peptide	2	6	15	1838.34	967.007
random peptide	2	6	14	1447.26	590.464
random peptide	2	6	13	1895.55	798.391
random peptide	2	6	12	1867.2	411.252
random peptide	2	6	11	1917	635.29
random peptide	2	6	10	1907.45	708.89
random peptide	2	6	9	0	0
random peptide	2	6	8	0	0
random peptide	2	6	7	0	0
random peptide	2	6	6	0	0
random peptide	2	6	5	0	0
random peptide	2	6	4	0	0
random peptide	2	6	3	0	0
random peptide	2	6	2	0	0
random peptide	2	6	1	0	0
random peptide	2	7	1	0	0
random peptide	2	7	2	0	0
random peptide	2	7	3	0	0
random peptide	2	7	4	0	0
random peptide	2	7	5	0	0
random peptide	2	7	6	0	0
random peptide	2	7	7	0	0
random peptide	2	7	8	0	0
random peptide	2	7	9	0	0
random peptide	2	7	10	0	0
random peptide	2	7	11	1972.96	751.562
random peptide	2	7	12	1855.45	822.101
random peptide	2	7	13	1996.18	846.065
random peptide	2	7	14	1992.14	948.066
random peptide	2	7	15	1874.93	935.669
random peptide	2	7	16	1516.45	684.008
random peptide	2	8	16	0	0
random peptide	2	8	15	0	0
random peptide	2	8	14	0	0
random peptide	2	8	13	0	0
random peptide	2	8	12	0	0
random peptide	2	8	11	0	0
random peptide	2	8	10	0	0
random peptide	2	8	9	0	0
random peptide	2	8	8	0	0
random peptide	2	8	7	0	0
random peptide	2	8	6	0	0
random peptide	2	8	5	0	0
random peptide	2	8	4	0	0
random peptide	2	8	3	0	0
random peptide	2	8	2	0	0
random peptide	2	8	1	0	0
random peptide	2	9	1	0	213.445
random peptide	2	9	2	0	0
random peptide	2	9	3	0	0
random peptide	2	9	4	0	0
random peptide	2	9	5	0	0
random peptide	2	9	6	1491.67	670.622
random peptide	2	9	7	0	0
random peptide	2	9	8	0	0
random peptide	2	9	9	0	0
random peptide	2	9	10	0	0
random peptide	2	9	11	0	0
random peptide	2	9	12	0	0
random peptide	2	9	13	0	0
random peptide	2	9	14	1428.65	540.563
random peptide	2	9	15	2415.12	496.291
random peptide	2	9	16	0	0
random peptide	2	10	16	1379.51	792.425
random peptide	2	10	15	0	271.21
random peptide	2	10	14	1887.42	938.561
random peptide	2	10	13	1878.08	687.346
random peptide	2	10	12	1946.92	628.283
random peptide	2	10	11	1908.88	598.913
random peptide	2	10	10	0	0
random peptide	2	10	9	0	0
random peptide	2	10	8	1648.59	735.23
random peptide	2	10	7	0	0
random peptide	2	10	6	0	0
random peptide	2	10	5	0	0
random peptide	2	10	4	0	0
random peptide	2	10	3	0	0
random peptide	2	10	2	0	0
random peptide	2	10	1	0	0
random peptide	2	11	1	1965.74	445.275
random peptide	2	11	2	0	0
random peptide	2	11	3	0	0
random peptide	2	11	4	0	0
random peptide	2	11	5	0	0
random peptide	2	11	6	0	0
random peptide	2	11	7	0	0
random peptide	2	11	8	0	0
random peptide	2	11	9	0	0
random peptide	2	11	10	0	0
random peptide	2	11	11	0	0
random peptide	2	11	12	0	0
random peptide	2	11	13	1544.29	786.446
random peptide	2	11	14	1403.15	916.866
random peptide	2	11	15	1834.27	390.507
random peptide	2	11	16	0	0
random peptide	2	12	16	1545.94	797.32
random peptide	2	12	15	1362.03	647.69
random peptide	2	12	14	0	0
random peptide	2	12	13	1831.76	662.029
random peptide	2	12	12	1503.8	505.115
random peptide	2	12	11	0	0
random peptide	2	12	10	0	0
random peptide	2	12	9	0	0
random peptide	2	12	8	0	0
random peptide	2	12	7	0	0
random peptide	2	12	6	0	0
random peptide	2	12	5	0	0
random peptide	2	12	4	0	0
random peptide	2	12	3	0	0
random peptide	2	12	2	0	0
random peptide	2	12	1	0	0
random peptide	2	13	1	0	0
random peptide	2	13	2	0	0
random peptide	2	13	3	0	0
random peptide	2	13	4	0	0
random peptide	2	13	5	0	0
random peptide	2	13	6	0	0
random peptide	2	13	7	0	0
random peptide	2	13	8	0	0
random peptide	2	13	9	0	0
random peptide	2	13	10	0	0
random peptide	2	13	11	0	0
random peptide	2	13	12	1733.71	559.918
random peptide	2	13	13	0	0
random peptide	2	13	14	0	0
random peptide	2	13	15	1490.35	689.981
random peptide	2	13	16	1453.75	847.46
random peptide	2	14	16	1566.75	628.675
random peptide	2	14	15	0	0
random peptide	2	14	14	1641.21	617.638
random peptide	2	14	13	1538.24	819.037
random peptide	2	14	12	1556.21	538.354
random peptide	2	14	11	0	0
random peptide	2	14	10	0	0
random peptide	2	14	9	0	0
random peptide	2	14	8	0	0
random peptide	2	14	7	0	0
random peptide	2	14	6	0	0
random peptide	2	14	5	0	0
random peptide	2	14	4	0	0
random peptide	2	14	3	0	0
random peptide	2	14	2	0	0
random peptide	2	14	1	0	0
random peptide	2	15	1	0	0
random peptide	2	15	2	0	0
random peptide	2	15	3	0	0
random peptide	2	15	4	0	0
random peptide	2	15	5	0	0
random peptide	2	15	6	1853.36	716.68
random peptide	2	15	7	0	0
random peptide	2	15	8	0	0
random peptide	2	15	9	0	0
random peptide	2	15	10	0	0
random peptide	2	15	11	0	0
random peptide	2	15	12	0	0
random peptide	2	15	13	0	0
random peptide	2	15	14	0	0
random peptide	2	15	15	0	0
random peptide	2	15	16	1470.65	624.303
random peptide	2	16	16	1605.74	659.953
random peptide	2	16	15	556.619	264.122
random peptide	2	16	14	0	0
random peptide	2	16	13	0	0
random peptide	2	16	12	0	0
random peptide	2	16	11	0	0
random peptide	2	16	10	0	0
random peptide	2	16	9	0	0
random peptide	2	16	8	0	0
random peptide	2	16	7	0	0
random peptide	2	16	6	0	0
random peptide	2	16	5	0	0
random peptide	2	16	4	0	0
random peptide	2	16	3	0	0
random peptide	2	16	2	0	0
random peptide	2	16	1	0	0
random peptide	3	1	1	1202.21	487.232
random peptide	3	1	2	0	0
random peptide	3	1	3	0	405.434
random peptide	3	1	4	0	403.883
random peptide	3	1	5	1821.78	429.451
random peptide	3	1	6	1862.71	470.111
random peptide	3	1	7	1868.9	658.282
random peptide	3	1	8	1843.6	582.298
random peptide	3	1	9	1871.52	1105.61
random peptide	3	1	10	1875.41	546.68
random peptide	3	1	11	0	0
random peptide	3	1	12	0	0
random peptide	3	1	13	1824.07	606.901
random peptide	3	1	14	0	0
random peptide	3	1	15	0	0
random peptide	3	1	16	0	0
random peptide	3	2	16	0	0
random peptide	3	2	15	1891.61	707.133
random peptide	3	2	14	0	327.045
random peptide	3	2	13	0	225.893
random peptide	3	2	12	0	0
random peptide	3	2	11	1745.25	543.269
random peptide	3	2	10	1691.05	609.121
random peptide	3	2	9	1786.84	510.05
random peptide	3	2	8	0	0
random peptide	3	2	7	0	361.525
random peptide	3	2	6	0	0
random peptide	3	2	5	0	267.918
random peptide	3	2	4	0	284.339
random peptide	3	2	3	0	0
random peptide	3	2	2	0	0
random peptide	3	2	1	0	0
random peptide	3	3	1	0	340.583
random peptide	3	3	2	0	342.503
random peptide	3	3	3	0	428.926
random peptide	3	3	4	0	547.265
random peptide	3	3	5	0	0
random peptide	3	3	6	2903.32	795.61
random peptide	3	3	7	1698.48	715.688
random peptide	3	3	8	0	420.587
random peptide	3	3	9	1863.62	740.799
random peptide	3	3	10	1764.89	842.187
random peptide	3	3	11	1637.23	535.814
random peptide	3	3	12	0	0
random peptide	3	3	13	0	0
random peptide	3	3	14	1906.03	725.355
random peptide	3	3	15	1847.4	660.771
random peptide	3	3	16	1928.64	733.197
random peptide	3	4	16	1814.52	650.047
random peptide	3	4	15	1845.24	664.983
random peptide	3	4	14	0	0
random peptide	3	4	13	1849.39	834.081
random peptide	3	4	12	0	0
random peptide	3	4	11	1693.72	651.949
random peptide	3	4	10	1967.56	1149.51
random peptide	3	4	9	1800.77	798.674
random peptide	3	4	8	0	375.807
random peptide	3	4	7	1642.23	677.609
random peptide	3	4	6	0	586.111
random peptide	3	4	5	1611.87	447.796
random peptide	3	4	4	0	458.658
random peptide	3	4	3	0	457.395
random peptide	3	4	2	0	477.624
random peptide	3	4	1	0	426.534
random peptide	3	5	1	0	702.641
random peptide	3	5	2	0	402.356
random peptide	3	5	3	1835.16	639.786
random peptide	3	5	4	0	368.957
random peptide	3	5	5	1838.44	533.858
random peptide	3	5	6	0	358.043
random peptide	3	5	7	1792.18	693.6
random peptide	3	5	8	1813.14	877.018
random peptide	3	5	9	0	435.57
random peptide	3	5	10	0	0
random peptide	3	5	11	1834.76	381.009
random peptide	3	5	12	0	0
random peptide	3	5	13	0	0
random peptide	3	5	14	0	0
random peptide	3	5	15	1268.95	317.814
random peptide	3	5	16	1867.26	892.807
random peptide	3	6	16	1825.23	943.794
random peptide	3	6	15	0	0
random peptide	3	6	14	0	0
random peptide	3	6	13	0	0
random peptide	3	6	12	0	0
random peptide	3	6	11	0	349.484
random peptide	3	6	10	0	317.601
random peptide	3	6	9	0	641.708
random peptide	3	6	8	0	0
random peptide	3	6	7	0	0
random peptide	3	6	6	1678.76	694.606
random peptide	3	6	5	0	530.205
random peptide	3	6	4	0	526.023
random peptide	3	6	3	0	0
random peptide	3	6	2	1777.2	516.368
random peptide	3	6	1	0	0
random peptide	3	7	1	0	0
random peptide	3	7	2	0	0
random peptide	3	7	3	0	0
random peptide	3	7	4	0	0
random peptide	3	7	5	0	406.504
random peptide	3	7	6	0	0
random peptide	3	7	7	0	0
random peptide	3	7	8	0	288.402
random peptide	3	7	9	1681.97	640.251
random peptide	3	7	10	0	472.109
random peptide	3	7	11	1781.52	714.404
random peptide	3	7	12	1786.01	680.907
random peptide	3	7	13	1887.28	810.749
random peptide	3	7	14	1945.72	630.21
random peptide	3	7	15	1725.39	736.947
random peptide	3	7	16	1907.3	701.75
random peptide	3	8	16	1849.02	724.515
random peptide	3	8	15	1816.99	741.912
random peptide	3	8	14	0	0
random peptide	3	8	13	0	490.949
random peptide	3	8	12	0	0
random peptide	3	8	11	1511.84	549.916
random peptide	3	8	10	0	686.121
random peptide	3	8	9	0	424.528
random peptide	3	8	8	0	235.527
random peptide	3	8	7	0	0
random peptide	3	8	6	0	0
random peptide	3	8	5	0	210.022
random peptide	3	8	4	0	0
random peptide	3	8	3	0	0
random peptide	3	8	2	0	371.165
random peptide	3	8	1	0	0
random peptide	3	9	1	0	0
random peptide	3	9	2	0	313.716
random peptide	3	9	3	1664.32	788.26
random peptide	3	9	4	0	0
random peptide	3	9	5	0	204.975
random peptide	3	9	6	0	0
random peptide	3	9	7	0	555.156
random peptide	3	9	8	1750.12	585.571
random peptide	3	9	9	0	507.549
random peptide	3	9	10	0	368.366
random peptide	3	9	11	0	0
random peptide	3	9	12	0	391.448
random peptide	3	9	13	0	531.268
random peptide	3	9	14	0	0
random peptide	3	9	15	0	0
random peptide	3	9	16	1502.21	517.781
random peptide	3	10	16	0	414.217
random peptide	3	10	15	0	0
random peptide	3	10	14	0	837.001
random peptide	3	10	13	0	407.221
random peptide	3	10	12	1629.91	468.351
random peptide	3	10	11	0	473.973
random peptide	3	10	10	0	0
random peptide	3	10	9	0	473.669
random peptide	3	10	8	0	481.788
random peptide	3	10	7	0	0
random peptide	3	10	6	1675.66	783.627
random peptide	3	10	5	1785.54	982.016
random peptide	3	10	4	0	600.789
random peptide	3	10	3	0	571.637
random peptide	3	10	2	0	638.367
random peptide	3	10	1	0	0
random peptide	3	11	1	544.661	354.103
random peptide	3	11	2	0	480.709
random peptide	3	11	3	0	0
random peptide	3	11	4	0	0
random peptide	3	11	5	0	0
random peptide	3	11	6	0	238.433
random peptide	3	11	7	0	473.809
random peptide	3	11	8	0	0
random peptide	3	11	9	0	0
random peptide	3	11	10	0	362.5
random peptide	3	11	11	0	0
random peptide	3	11	12	0	0
random peptide	3	11	13	0	0
random peptide	3	11	14	0	0
random peptide	3	11	15	0	0
random peptide	3	11	16	0	0
random peptide	3	12	16	0	0
random peptide	3	12	15	0	0
random peptide	3	12	14	1584.62	536.375
random peptide	3	12	13	0	0
random peptide	3	12	12	0	0
random peptide	3	12	11	0	384.597
random peptide	3	12	10	0	0
random peptide	3	12	9	0	0
random peptide	3	12	8	1771.36	581.128
random peptide	3	12	7	0	0
random peptide	3	12	6	1864.51	535.965
random peptide	3	12	5	0	0
random peptide	3	12	4	0	0
random peptide	3	12	3	1858.63	614.465
random peptide	3	12	2	0	0
random peptide	3	12	1	0	0
random peptide	3	13	1	0	0
random peptide	3	13	2	1837.41	536.594
random peptide	3	13	3	0	288.05
random peptide	3	13	4	0	0
random peptide	3	13	5	0	0
random peptide	3	13	6	0	244.124
random peptide	3	13	7	0	0
random peptide	3	13	8	0	338.203
random peptide	3	13	9	0	0
random peptide	3	13	10	0	486.239
random peptide	3	13	11	0	0
random peptide	3	13	12	0	0
random peptide	3	13	13	0	0
random peptide	3	13	14	1717.68	549.225
random peptide	3	13	15	0	0
random peptide	3	13	16	0	0
random peptide	3	14	16	1824.01	463.567
random peptide	3	14	15	0	0
random peptide	3	14	14	1773.18	543.886
random peptide	3	14	13	0	0
random peptide	3	14	12	1702.43	569.837
random peptide	3	14	11	1624.75	500.74
random peptide	3	14	10	0	0
random peptide	3	14	9	0	0
random peptide	3	14	8	0	433.899
random peptide	3	14	7	1851.08	500.691
random peptide	3	14	6	0	0
random peptide	3	14	5	0	0
random peptide	3	14	4	0	0
random peptide	3	14	3	1830.06	556.509
random peptide	3	14	2	0	323.082
random peptide	3	14	1	0	0
random peptide	3	15	1	0	0
random peptide	3	15	2	0	0
random peptide	3	15	3	4167.3	659.567
random peptide	3	15	4	1882.72	649.547
random peptide	3	15	5	0	0
random peptide	3	15	6	0	0
random peptide	3	15	7	0	451.693
random peptide	3	15	8	0	0
random peptide	3	15	9	0	0
random peptide	3	15	10	0	0
random peptide	3	15	11	1830.34	496.368
random peptide	3	15	12	0	0
random peptide	3	15	13	0	0
random peptide	3	15	14	0	0
random peptide	3	15	15	1820.84	491.968
random peptide	3	15	16	1817.28	471.895
random peptide	3	16	16	1815.05	464.106
random peptide	3	16	15	0	0
random peptide	3	16	14	1928.31	444.341
random peptide	3	16	13	0	522.389
random peptide	3	16	12	0	0
random peptide	3	16	11	0	0
random peptide	3	16	10	0	0
random peptide	3	16	9	0	289.002
random peptide	3	16	8	0	0
random peptide	3	16	7	0	0
random peptide	3	16	6	0	0
random peptide	3	16	5	1893.13	578.627
random peptide	3	16	4	2861.78	617.795
random peptide	3	16	3	0	0
random peptide	3	16	2	0	0
random peptide	3	16	1	0	0
Fg_gamma peptide	2	1	1	2930.54	306.815
Fg_gamma peptide	2	1	2	1848.96	328.141
Fg_gamma peptide	2	1	3	1893.99	356.02
Fg_gamma peptide	2	1	4	0	0
Fg_gamma peptide	2	1	5	1399.86	467.453
Fg_gamma peptide	2	1	6	0	0
Fg_gamma peptide	2	1	7	0	282.394
Fg_gamma peptide	2	1	8	0	0
Fg_gamma peptide	2	1	9	0	0
Fg_gamma peptide	2	1	10	0	0
Fg_gamma peptide	2	1	11	0	0
Fg_gamma peptide	2	1	12	0	0
Fg_gamma peptide	2	1	13	0	304.803
Fg_gamma peptide	2	1	14	1396.68	344.11
Fg_gamma peptide	2	1	15	0	0
Fg_gamma peptide	2	1	16	0	113.693
Fg_gamma peptide	2	2	16	0	0
Fg_gamma peptide	2	2	15	0	0
Fg_gamma peptide	2	2	14	1735.94	275.371
Fg_gamma peptide	2	2	13	0	0
Fg_gamma peptide	2	2	12	0	0
Fg_gamma peptide	2	2	11	0	0
Fg_gamma peptide	2	2	10	0	0
Fg_gamma peptide	2	2	9	0	0
Fg_gamma peptide	2	2	8	0	0
Fg_gamma peptide	2	2	7	0	0
Fg_gamma peptide	2	2	6	0	0
Fg_gamma peptide	2	2	5	0	0
Fg_gamma peptide	2	2	4	1897.06	308.755
Fg_gamma peptide	2	2	3	1914.78	305.076
Fg_gamma peptide	2	2	2	1885.35	336.13
Fg_gamma peptide	2	2	1	1718.96	376.912
Fg_gamma peptide	2	3	1	1854.23	283.278
Fg_gamma peptide	2	3	2	1886.96	297.08
Fg_gamma peptide	2	3	3	1896.21	316.918
Fg_gamma peptide	2	3	4	0	247.952
Fg_gamma peptide	2	3	5	0	0
Fg_gamma peptide	2	3	6	0	0
Fg_gamma peptide	2	3	7	0	0
Fg_gamma peptide	2	3	8	0	0
Fg_gamma peptide	2	3	9	0	0
Fg_gamma peptide	2	3	10	0	0
Fg_gamma peptide	2	3	11	614.619	153.177
Fg_gamma peptide	2	3	12	0	0
Fg_gamma peptide	2	3	13	0	0
Fg_gamma peptide	2	3	14	0	0
Fg_gamma peptide	2	3	15	0	0
Fg_gamma peptide	2	3	16	506.801	99.0654
Fg_gamma peptide	2	4	16	0	0
Fg_gamma peptide	2	4	15	0	0
Fg_gamma peptide	2	4	14	0	0
Fg_gamma peptide	2	4	13	0	0
Fg_gamma peptide	2	4	12	0	170.222
Fg_gamma peptide	2	4	11	0	0
Fg_gamma peptide	2	4	10	565.478	235.354
Fg_gamma peptide	2	4	9	0	0
Fg_gamma peptide	2	4	8	0	0
Fg_gamma peptide	2	4	7	1865.77	413.448
Fg_gamma peptide	2	4	6	1134.2	301.115
Fg_gamma peptide	2	4	5	0	0
Fg_gamma peptide	2	4	4	0	0
Fg_gamma peptide	2	4	3	0	0
Fg_gamma peptide	2	4	2	1906.4	292.599
Fg_gamma peptide	2	4	1	1674.04	285.651
Fg_gamma peptide	2	5	1	1801.9	297.535
Fg_gamma peptide	2	5	2	1829.2	274.527
Fg_gamma peptide	2	5	3	1885.41	404.231
Fg_gamma peptide	2	5	4	1818.18	428.917
Fg_gamma peptide	2	5	5	1816.76	397.374
Fg_gamma peptide	2	5	6	0	0
Fg_gamma peptide	2	5	7	0	0
Fg_gamma peptide	2	5	8	0	0
Fg_gamma peptide	2	5	9	0	0
Fg_gamma peptide	2	5	10	0	0
Fg_gamma peptide	2	5	11	0	0
Fg_gamma peptide	2	5	12	0	0
Fg_gamma peptide	2	5	13	0	0
Fg_gamma peptide	2	5	14	0	0
Fg_gamma peptide	2	5	15	1750.31	316.272
Fg_gamma peptide	2	5	16	0	0
Fg_gamma peptide	2	6	16	0	0
Fg_gamma peptide	2	6	15	0	0
Fg_gamma peptide	2	6	14	0	0
Fg_gamma peptide	2	6	13	0	0
Fg_gamma peptide	2	6	12	0	0
Fg_gamma peptide	2	6	11	0	0
Fg_gamma peptide	2	6	10	0	0
Fg_gamma peptide	2	6	9	773.652	483.449
Fg_gamma peptide	2	6	8	700.681	186.033
Fg_gamma peptide	2	6	7	0	0
Fg_gamma peptide	2	6	6	0	0
Fg_gamma peptide	2	6	5	0	0
Fg_gamma peptide	2	6	4	1832.67	413.212
Fg_gamma peptide	2	6	3	0	0
Fg_gamma peptide	2	6	2	0	0
Fg_gamma peptide	2	6	1	1839.89	284.284
Fg_gamma peptide	2	7	1	0	0
Fg_gamma peptide	2	7	2	0	0
Fg_gamma peptide	2	7	3	0	216.482
Fg_gamma peptide	2	7	4	0	0
Fg_gamma peptide	2	7	5	0	0
Fg_gamma peptide	2	7	6	0	0
Fg_gamma peptide	2	7	7	0	0
Fg_gamma peptide	2	7	8	0	0
Fg_gamma peptide	2	7	9	0	0
Fg_gamma peptide	2	7	10	0	0
Fg_gamma peptide	2	7	11	0	0
Fg_gamma peptide	2	7	12	0	0
Fg_gamma peptide	2	7	13	0	0
Fg_gamma peptide	2	7	14	0	0
Fg_gamma peptide	2	7	15	0	0
Fg_gamma peptide	2	7	16	0	0
Fg_gamma peptide	2	8	16	0	0
Fg_gamma peptide	2	8	15	0	0
Fg_gamma peptide	2	8	14	0	0
Fg_gamma peptide	2	8	13	0	0
Fg_gamma peptide	2	8	12	0	0
Fg_gamma peptide	2	8	11	0	0
Fg_gamma peptide	2	8	10	0	0
Fg_gamma peptide	2	8	9	0	0
Fg_gamma peptide	2	8	8	0	0
Fg_gamma peptide	2	8	7	0	0
Fg_gamma peptide	2	8	6	0	0
Fg_gamma peptide	2	8	5	0	0
Fg_gamma peptide	2	8	4	0	0
Fg_gamma peptide	2	8	3	0	0
Fg_gamma peptide	2	8	2	0	0
Fg_gamma peptide	2	8	1	0	0
Fg_gamma peptide	2	9	1	0	0
Fg_gamma peptide	2	9	2	0	0
Fg_gamma peptide	2	9	3	0	0
Fg_gamma peptide	2	9	4	515.001	94.071
Fg_gamma peptide	2	9	5	0	0
Fg_gamma peptide	2	9	6	0	0
Fg_gamma peptide	2	9	7	0	0
Fg_gamma peptide	2	9	8	0	0
Fg_gamma peptide	2	9	9	0	0
Fg_gamma peptide	2	9	10	0	0
Fg_gamma peptide	2	9	11	0	0
Fg_gamma peptide	2	9	12	0	0
Fg_gamma peptide	2	9	13	674.011	274.325
Fg_gamma peptide	2	9	14	0	0
Fg_gamma peptide	2	9	15	0	0
Fg_gamma peptide	2	9	16	0	63.1695
Fg_gamma peptide	2	10	16	0	0
Fg_gamma peptide	2	10	15	0	0
Fg_gamma peptide	2	10	14	0	0
Fg_gamma peptide	2	10	13	0	101.56
Fg_gamma peptide	2	10	12	0	0
Fg_gamma peptide	2	10	11	0	0
Fg_gamma peptide	2	10	10	0	0
Fg_gamma peptide	2	10	9	0	0
Fg_gamma peptide	2	10	8	0	0
Fg_gamma peptide	2	10	7	0	0
Fg_gamma peptide	2	10	6	0	0
Fg_gamma peptide	2	10	5	0	0
Fg_gamma peptide	2	10	4	0	0
Fg_gamma peptide	2	10	3	0	0
Fg_gamma peptide	2	10	2	0	0
Fg_gamma peptide	2	10	1	0	0
Fg_gamma peptide	2	11	1	0	0
Fg_gamma peptide	2	11	2	0	0
Fg_gamma peptide	2	11	3	0	0
Fg_gamma peptide	2	11	4	0	0
Fg_gamma peptide	2	11	5	0	0
Fg_gamma peptide	2	11	6	0	0
Fg_gamma peptide	2	11	7	0	0
Fg_gamma peptide	2	11	8	0	0
Fg_gamma peptide	2	11	9	0	0
Fg_gamma peptide	2	11	10	0	0
Fg_gamma peptide	2	11	11	0	0
Fg_gamma peptide	2	11	12	0	0
Fg_gamma peptide	2	11	13	0	0
Fg_gamma peptide	2	11	14	0	0
Fg_gamma peptide	2	11	15	0	0
Fg_gamma peptide	2	11	16	0	0
Fg_gamma peptide	2	12	16	0	185.611
Fg_gamma peptide	2	12	15	0	0
Fg_gamma peptide	2	12	14	0	0
Fg_gamma peptide	2	12	13	0	0
Fg_gamma peptide	2	12	12	0	0
Fg_gamma peptide	2	12	11	0	0
Fg_gamma peptide	2	12	10	0	0
Fg_gamma peptide	2	12	9	0	0
Fg_gamma peptide	2	12	8	0	0
Fg_gamma peptide	2	12	7	0	0
Fg_gamma peptide	2	12	6	0	0
Fg_gamma peptide	2	12	5	0	0
Fg_gamma peptide	2	12	4	0	0
Fg_gamma peptide	2	12	3	0	0
Fg_gamma peptide	2	12	2	0	0
Fg_gamma peptide	2	12	1	0	0
Fg_gamma peptide	2	13	1	0	0
Fg_gamma peptide	2	13	2	0	0
Fg_gamma peptide	2	13	3	1643.61	217.241
Fg_gamma peptide	2	13	4	0	100.011
Fg_gamma peptide	2	13	5	0	0
Fg_gamma peptide	2	13	6	0	0
Fg_gamma peptide	2	13	7	0	0
Fg_gamma peptide	2	13	8	0	0
Fg_gamma peptide	2	13	9	0	0
Fg_gamma peptide	2	13	10	0	0
Fg_gamma peptide	2	13	11	0	0
Fg_gamma peptide	2	13	12	0	0
Fg_gamma peptide	2	13	13	0	0
Fg_gamma peptide	2	13	14	0	0
Fg_gamma peptide	2	13	15	0	0
Fg_gamma peptide	2	13	16	0	0
Fg_gamma peptide	2	14	16	0	0
Fg_gamma peptide	2	14	15	0	0
Fg_gamma peptide	2	14	14	0	0
Fg_gamma peptide	2	14	13	0	0
Fg_gamma peptide	2	14	12	0	0
Fg_gamma peptide	2	14	11	0	0
Fg_gamma peptide	2	14	10	0	0
Fg_gamma peptide	2	14	9	0	0
Fg_gamma peptide	2	14	8	0	0
Fg_gamma peptide	2	14	7	0	0
Fg_gamma peptide	2	14	6	0	0
Fg_gamma peptide	2	14	5	0	0
Fg_gamma peptide	2	14	4	0	0
Fg_gamma peptide	2	14	3	0	157.291
Fg_gamma peptide	2	14	2	0	0
Fg_gamma peptide	2	14	1	0	0
Fg_gamma peptide	2	15	1	0	0
Fg_gamma peptide	2	15	2	0	0
Fg_gamma peptide	2	15	3	0	0
Fg_gamma peptide	2	15	4	0	0
Fg_gamma peptide	2	15	5	0	0
Fg_gamma peptide	2	15	6	0	0
Fg_gamma peptide	2	15	7	0	0
Fg_gamma peptide	2	15	8	0	0
Fg_gamma peptide	2	15	9	0	0
Fg_gamma peptide	2	15	10	0	0
Fg_gamma peptide	2	15	11	0	0
Fg_gamma peptide	2	15	12	0	0
Fg_gamma peptide	2	15	13	0	0
Fg_gamma peptide	2	15	14	0	0
Fg_gamma peptide	2	15	15	0	60.4519
Fg_gamma peptide	2	15	16	0	0
Fg_gamma peptide	2	16	16	0	0
Fg_gamma peptide	2	16	15	0	0
Fg_gamma peptide	2	16	14	0	0
Fg_gamma peptide	2	16	13	0	0
Fg_gamma peptide	2	16	12	0	0
Fg_gamma peptide	2	16	11	0	0
Fg_gamma peptide	2	16	10	0	0
Fg_gamma peptide	2	16	9	0	0
Fg_gamma peptide	2	16	8	0	0
Fg_gamma peptide	2	16	7	0	0
Fg_gamma peptide	2	16	6	0	0
Fg_gamma peptide	2	16	5	0	0
Fg_gamma peptide	2	16	4	0	0
Fg_gamma peptide	2	16	3	0	0
Fg_gamma peptide	2	16	2	0	0
Fg_gamma peptide	2	16	1	0	0
Fg_gamma peptide	3	1	1	0	0
Fg_gamma peptide	3	1	2	0	0
Fg_gamma peptide	3	1	3	0	0
Fg_gamma peptide	3	1	4	0	0
Fg_gamma peptide	3	1	5	0	0
Fg_gamma peptide	3	1	6	0	0
Fg_gamma peptide	3	1	7	0	0
Fg_gamma peptide	3	1	8	0	0
Fg_gamma peptide	3	1	9	0	0
Fg_gamma peptide	3	1	10	0	0
Fg_gamma peptide	3	1	11	0	0
Fg_gamma peptide	3	1	12	0	0
Fg_gamma peptide	3	1	13	0	0
Fg_gamma peptide	3	1	14	0	0
Fg_gamma peptide	3	1	15	0	0
Fg_gamma peptide	3	1	16	0	369.74
Fg_gamma peptide	3	2	16	0	0
Fg_gamma peptide	3	2	15	0	0
Fg_gamma peptide	3	2	14	0	0
Fg_gamma peptide	3	2	13	0	0
Fg_gamma peptide	3	2	12	0	0
Fg_gamma peptide	3	2	11	0	0
Fg_gamma peptide	3	2	10	0	0
Fg_gamma peptide	3	2	9	0	0
Fg_gamma peptide	3	2	8	0	0
Fg_gamma peptide	3	2	7	0	0
Fg_gamma peptide	3	2	6	0	0
Fg_gamma peptide	3	2	5	0	0
Fg_gamma peptide	3	2	4	0	0
Fg_gamma peptide	3	2	3	0	0
Fg_gamma peptide	3	2	2	0	0
Fg_gamma peptide	3	2	1	0	0
Fg_gamma peptide	3	3	1	0	0
Fg_gamma peptide	3	3	2	0	0
Fg_gamma peptide	3	3	3	0	0
Fg_gamma peptide	3	3	4	0	0
Fg_gamma peptide	3	3	5	0	0
Fg_gamma peptide	3	3	6	0	0
Fg_gamma peptide	3	3	7	0	0
Fg_gamma peptide	3	3	8	0	0
Fg_gamma peptide	3	3	9	0	0
Fg_gamma peptide	3	3	10	0	0
Fg_gamma peptide	3	3	11	0	0
Fg_gamma peptide	3	3	12	0	0
Fg_gamma peptide	3	3	13	0	0
Fg_gamma peptide	3	3	14	0	201.25
Fg_gamma peptide	3	3	15	0	0
Fg_gamma peptide	3	3	16	0	0
Fg_gamma peptide	3	4	16	0	0
Fg_gamma peptide	3	4	15	0	0
Fg_gamma peptide	3	4	14	0	0
Fg_gamma peptide	3	4	13	0	0
Fg_gamma peptide	3	4	12	0	0
Fg_gamma peptide	3	4	11	0	0
Fg_gamma peptide	3	4	10	0	0
Fg_gamma peptide	3	4	9	0	0
Fg_gamma peptide	3	4	8	0	0
Fg_gamma peptide	3	4	7	0	0
Fg_gamma peptide	3	4	6	0	0
Fg_gamma peptide	3	4	5	0	0
Fg_gamma peptide	3	4	4	0	0
Fg_gamma peptide	3	4	3	0	0
Fg_gamma peptide	3	4	2	0	0
Fg_gamma peptide	3	4	1	0	0
Fg_gamma peptide	3	5	1	0	0
Fg_gamma peptide	3	5	2	0	0
Fg_gamma peptide	3	5	3	0	0
Fg_gamma peptide	3	5	4	0	0
Fg_gamma peptide	3	5	5	0	0
Fg_gamma peptide	3	5	6	0	0
Fg_gamma peptide	3	5	7	0	0
Fg_gamma peptide	3	5	8	0	0
Fg_gamma peptide	3	5	9	0	0
Fg_gamma peptide	3	5	10	0	0
Fg_gamma peptide	3	5	11	0	0
Fg_gamma peptide	3	5	12	0	0
Fg_gamma peptide	3	5	13	0	0
Fg_gamma peptide	3	5	14	0	0
Fg_gamma peptide	3	5	15	0	0
Fg_gamma peptide	3	5	16	0	310.712
Fg_gamma peptide	3	6	16	0	0
Fg_gamma peptide	3	6	15	0	0
Fg_gamma peptide	3	6	14	0	0
Fg_gamma peptide	3	6	13	0	0
Fg_gamma peptide	3	6	12	0	0
Fg_gamma peptide	3	6	11	0	0
Fg_gamma peptide	3	6	10	0	0
Fg_gamma peptide	3	6	9	0	0
Fg_gamma peptide	3	6	8	0	0
Fg_gamma peptide	3	6	7	0	0
Fg_gamma peptide	3	6	6	0	0
Fg_gamma peptide	3	6	5	0	0
Fg_gamma peptide	3	6	4	0	0
Fg_gamma peptide	3	6	3	0	0
Fg_gamma peptide	3	6	2	0	0
Fg_gamma peptide	3	6	1	0	0
Fg_gamma peptide	3	7	1	0	0
Fg_gamma peptide	3	7	2	0	0
Fg_gamma peptide	3	7	3	0	0
Fg_gamma peptide	3	7	4	0	0
Fg_gamma peptide	3	7	5	0	0
Fg_gamma peptide	3	7	6	0	0
Fg_gamma peptide	3	7	7	0	0
Fg_gamma peptide	3	7	8	0	0
Fg_gamma peptide	3	7	9	0	0
Fg_gamma peptide	3	7	10	0	0
Fg_gamma peptide	3	7	11	0	0
Fg_gamma peptide	3	7	12	0	0
Fg_gamma peptide	3	7	13	0	0
Fg_gamma peptide	3	7	14	0	0
Fg_gamma peptide	3	7	15	0	0
Fg_gamma peptide	3	7	16	0	0
Fg_gamma peptide	3	8	16	0	0
Fg_gamma peptide	3	8	15	0	0
Fg_gamma peptide	3	8	14	0	0
Fg_gamma peptide	3	8	13	0	0
Fg_gamma peptide	3	8	12	0	0
Fg_gamma peptide	3	8	11	0	0
Fg_gamma peptide	3	8	10	0	342.794
Fg_gamma peptide	3	8	9	0	0
Fg_gamma peptide	3	8	8	0	0
Fg_gamma peptide	3	8	7	0	0
Fg_gamma peptide	3	8	6	0	0
Fg_gamma peptide	3	8	5	0	0
Fg_gamma peptide	3	8	4	0	0
Fg_gamma peptide	3	8	3	0	0
Fg_gamma peptide	3	8	2	0	0
Fg_gamma peptide	3	8	1	0	0
Fg_gamma peptide	3	9	1	0	0
Fg_gamma peptide	3	9	2	0	0
Fg_gamma peptide	3	9	3	0	0
Fg_gamma peptide	3	9	4	0	0
Fg_gamma peptide	3	9	5	0	0
Fg_gamma peptide	3	9	6	0	0
Fg_gamma peptide	3	9	7	0	0
Fg_gamma peptide	3	9	8	0	0
Fg_gamma peptide	3	9	9	0	0
Fg_gamma peptide	3	9	10	0	0
Fg_gamma peptide	3	9	11	0	0
Fg_gamma peptide	3	9	12	0	0
Fg_gamma peptide	3	9	13	0	0
Fg_gamma peptide	3	9	14	0	0
Fg_gamma peptide	3	9	15	0	0
Fg_gamma peptide	3	9	16	0	0
Fg_gamma peptide	3	10	16	0	0
Fg_gamma peptide	3	10	15	0	0
Fg_gamma peptide	3	10	14	0	0
Fg_gamma peptide	3	10	13	0	0
Fg_gamma peptide	3	10	12	0	0
Fg_gamma peptide	3	10	11	0	0
Fg_gamma peptide	3	10	10	0	0
Fg_gamma peptide	3	10	9	0	0
Fg_gamma peptide	3	10	8	0	0
Fg_gamma peptide	3	10	7	0	0
Fg_gamma peptide	3	10	6	0	0
Fg_gamma peptide	3	10	5	0	0
Fg_gamma peptide	3	10	4	0	0
Fg_gamma peptide	3	10	3	0	0
Fg_gamma peptide	3	10	2	0	0
Fg_gamma peptide	3	10	1	0	0
Fg_gamma peptide	3	11	1	0	0
Fg_gamma peptide	3	11	2	0	0
Fg_gamma peptide	3	11	3	0	0
Fg_gamma peptide	3	11	4	0	0
Fg_gamma peptide	3	11	5	0	0
Fg_gamma peptide	3	11	6	0	0
Fg_gamma peptide	3	11	7	0	0
Fg_gamma peptide	3	11	8	0	0
Fg_gamma peptide	3	11	9	0	0
Fg_gamma peptide	3	11	10	0	0
Fg_gamma peptide	3	11	11	0	0
Fg_gamma peptide	3	11	12	0	0
Fg_gamma peptide	3	11	13	0	0
Fg_gamma peptide	3	11	14	0	0
Fg_gamma peptide	3	11	15	0	0
Fg_gamma peptide	3	11	16	0	0
Fg_gamma peptide	3	12	16	0	0
Fg_gamma peptide	3	12	15	0	0
Fg_gamma peptide	3	12	14	0	0
Fg_gamma peptide	3	12	13	1628.68	651.447
Fg_gamma peptide	3	12	12	0	0
Fg_gamma peptide	3	12	11	0	0
Fg_gamma peptide	3	12	10	0	218.738
Fg_gamma peptide	3	12	9	0	0
Fg_gamma peptide	3	12	8	0	0
Fg_gamma peptide	3	12	7	0	0
Fg_gamma peptide	3	12	6	0	0
Fg_gamma peptide	3	12	5	0	0
Fg_gamma peptide	3	12	4	0	0
Fg_gamma peptide	3	12	3	0	0
Fg_gamma peptide	3	12	2	0	0
Fg_gamma peptide	3	12	1	0	0
Fg_gamma peptide	3	13	1	0	0
Fg_gamma peptide	3	13	2	0	0
Fg_gamma peptide	3	13	3	0	0
Fg_gamma peptide	3	13	4	0	0
Fg_gamma peptide	3	13	5	0	0
Fg_gamma peptide	3	13	6	0	0
Fg_gamma peptide	3	13	7	0	0
Fg_gamma peptide	3	13	8	0	0
Fg_gamma peptide	3	13	9	0	0
Fg_gamma peptide	3	13	10	0	0
Fg_gamma peptide	3	13	11	0	0
Fg_gamma peptide	3	13	12	0	0
Fg_gamma peptide	3	13	13	0	0
Fg_gamma peptide	3	13	14	0	0
Fg_gamma peptide	3	13	15	0	0
Fg_gamma peptide	3	13	16	0	0
Fg_gamma peptide	3	14	16	0	0
Fg_gamma peptide	3	14	15	0	0
Fg_gamma peptide	3	14	14	0	0
Fg_gamma peptide	3	14	13	0	0
Fg_gamma peptide	3	14	12	0	0
Fg_gamma peptide	3	14	11	0	0
Fg_gamma peptide	3	14	10	0	0
Fg_gamma peptide	3	14	9	0	0
Fg_gamma peptide	3	14	8	0	0
Fg_gamma peptide	3	14	7	0	0
Fg_gamma peptide	3	14	6	0	0
Fg_gamma peptide	3	14	5	0	0
Fg_gamma peptide	3	14	4	0	0
Fg_gamma peptide	3	14	3	0	0
Fg_gamma peptide	3	14	2	0	0
Fg_gamma peptide	3	14	1	0	0
Fg_gamma peptide	3	15	1	0	0
Fg_gamma peptide	3	15	2	0	0
Fg_gamma peptide	3	15	3	0	0
Fg_gamma peptide	3	15	4	0	0
Fg_gamma peptide	3	15	5	0	0
Fg_gamma peptide	3	15	6	0	0
Fg_gamma peptide	3	15	7	0	0
Fg_gamma peptide	3	15	8	0	0
Fg_gamma peptide	3	15	9	0	0
Fg_gamma peptide	3	15	10	0	0
Fg_gamma peptide	3	15	11	0	0
Fg_gamma peptide	3	15	12	0	0
Fg_gamma peptide	3	15	13	0	0
Fg_gamma peptide	3	15	14	0	61.84
Fg_gamma peptide	3	15	15	0	0
Fg_gamma peptide	3	15	16	0	0
Fg_gamma peptide	3	16	16	0	0
Fg_gamma peptide	3	16	15	0	0
Fg_gamma peptide	3	16	14	0	0
Fg_gamma peptide	3	16	13	0	0
Fg_gamma peptide	3	16	12	0	0
Fg_gamma peptide	3	16	11	0	0
Fg_gamma peptide	3	16	10	0	0
Fg_gamma peptide	3	16	9	0	123.302
Fg_gamma peptide	3	16	8	0	0
Fg_gamma peptide	3	16	7	0	0
Fg_gamma peptide	3	16	6	0	0
Fg_gamma peptide	3	16	5	0	0
Fg_gamma peptide	3	16	4	0	0
Fg_gamma peptide	3	16	3	0	0
Fg_gamma peptide	3	16	2	0	0
Fg_gamma peptide	3	16	1	0	0
Fg_gamma peptide	5	1	1	1553.46	315.385
Fg_gamma peptide	5	1	2	1693.32	275.567
Fg_gamma peptide	5	1	3	0	0
Fg_gamma peptide	5	1	4	1880.25	454.602
Fg_gamma peptide	5	1	5	1867.99	490.144
Fg_gamma peptide	5	1	6	1795.58	514.967
Fg_gamma peptide	5	1	7	1814.63	570.742
Fg_gamma peptide	5	1	8	1860.2	566.192
Fg_gamma peptide	5	1	9	1830.74	420.458
Fg_gamma peptide	5	1	10	1800.15	430.553
Fg_gamma peptide	5	1	11	1843.59	770.897
Fg_gamma peptide	5	1	12	1762.37	752.502
Fg_gamma peptide	5	1	13	1841.54	703.3
Fg_gamma peptide	5	1	14	1668.06	533.34
Fg_gamma peptide	5	1	15	1758.2	916.053
Fg_gamma peptide	5	1	16	1631.07	418.266
Fg_gamma peptide	5	2	16	1713.73	896.634
Fg_gamma peptide	5	2	15	1869.37	694.842
Fg_gamma peptide	5	2	14	1965.1	426.268
Fg_gamma peptide	5	2	13	1828.01	853.917
Fg_gamma peptide	5	2	12	2805.81	450.172
Fg_gamma peptide	5	2	11	2813.44	509.373
Fg_gamma peptide	5	2	10	1566.75	391.671
Fg_gamma peptide	5	2	9	0	0
Fg_gamma peptide	5	2	8	1778.06	448.609
Fg_gamma peptide	5	2	7	1816.99	418.284
Fg_gamma peptide	5	2	6	1543.33	390.862
Fg_gamma peptide	5	2	5	1761.74	508.405
Fg_gamma peptide	5	2	4	1783.75	486.488
Fg_gamma peptide	5	2	3	1435.08	274.054
Fg_gamma peptide	5	2	2	1762.86	384.176
Fg_gamma peptide	5	2	1	0	0
Fg_gamma peptide	5	3	1	0	0
Fg_gamma peptide	5	3	2	1535.49	264.257
Fg_gamma peptide	5	3	3	0	0
Fg_gamma peptide	5	3	4	1836.46	408.181
Fg_gamma peptide	5	3	5	0	0
Fg_gamma peptide	5	3	6	0	0
Fg_gamma peptide	5	3	7	0	0
Fg_gamma peptide	5	3	8	1761.59	355.14
Fg_gamma peptide	5	3	9	0	0
Fg_gamma peptide	5	3	10	0	0
Fg_gamma peptide	5	3	11	1775.48	492.536
Fg_gamma peptide	5	3	12	1631.15	455.125
Fg_gamma peptide	5	3	13	1856.32	539.438
Fg_gamma peptide	5	3	14	1308.69	460.608
Fg_gamma peptide	5	3	15	1805.93	505.356
Fg_gamma peptide	5	3	16	1629.82	194.783
Fg_gamma peptide	5	4	16	1914.28	436.32
Fg_gamma peptide	5	4	15	1807.3	458.463
Fg_gamma peptide	5	4	14	1768.43	504.502
Fg_gamma peptide	5	4	13	1947.86	422.204
Fg_gamma peptide	5	4	12	1912.04	481.908
Fg_gamma peptide	5	4	11	1712.08	436.693
Fg_gamma peptide	5	4	10	1919.93	457.056
Fg_gamma peptide	5	4	9	1787.55	380.489
Fg_gamma peptide	5	4	8	0	0
Fg_gamma peptide	5	4	7	1698.21	402.279
Fg_gamma peptide	5	4	6	0	0
Fg_gamma peptide	5	4	5	1290.14	341.226
Fg_gamma peptide	5	4	4	0	0
Fg_gamma peptide	5	4	3	0	0
Fg_gamma peptide	5	4	2	0	0
Fg_gamma peptide	5	4	1	1827.18	353.723
Fg_gamma peptide	5	5	1	0	0
Fg_gamma peptide	5	5	2	0	0
Fg_gamma peptide	5	5	3	1790.19	379.336
Fg_gamma peptide	5	5	4	2567.36	404.898
Fg_gamma peptide	5	5	5	1786.42	338.865
Fg_gamma peptide	5	5	6	1646.77	345.527
Fg_gamma peptide	5	5	7	2855.41	341.894
Fg_gamma peptide	5	5	8	0	0
Fg_gamma peptide	5	5	9	0	0
Fg_gamma peptide	5	5	10	1794.14	445.527
Fg_gamma peptide	5	5	11	0	0
Fg_gamma peptide	5	5	12	1568.48	413.093
Fg_gamma peptide	5	5	13	0	0
Fg_gamma peptide	5	5	14	1550.85	447.484
Fg_gamma peptide	5	5	15	1495.73	496.856
Fg_gamma peptide	5	5	16	1564.7	455.975
Fg_gamma peptide	5	6	16	1895.18	330.778
Fg_gamma peptide	5	6	15	0	0
Fg_gamma peptide	5	6	14	0	0
Fg_gamma peptide	5	6	13	0	240.979
Fg_gamma peptide	5	6	12	1340.78	425.841
Fg_gamma peptide	5	6	11	1492.61	426.317
Fg_gamma peptide	5	6	10	0	0
Fg_gamma peptide	5	6	9	0	0
Fg_gamma peptide	5	6	8	0	0
Fg_gamma peptide	5	6	7	0	0
Fg_gamma peptide	5	6	6	1791.39	406.61
Fg_gamma peptide	5	6	5	1815.09	468.13
Fg_gamma peptide	5	6	4	1754.08	478.749
Fg_gamma peptide	5	6	3	1721.86	455.345
Fg_gamma peptide	5	6	2	0	0
Fg_gamma peptide	5	6	1	1729.79	432.778
Fg_gamma peptide	5	7	1	0	0
Fg_gamma peptide	5	7	2	1634.25	444.524
Fg_gamma peptide	5	7	3	0	0
Fg_gamma peptide	5	7	4	0	0
Fg_gamma peptide	5	7	5	1628.84	422.794
Fg_gamma peptide	5	7	6	1761.21	473.087
Fg_gamma peptide	5	7	7	1574.55	459.926
Fg_gamma peptide	5	7	8	1686.84	400.155
Fg_gamma peptide	5	7	9	1761.39	444.889
Fg_gamma peptide	5	7	10	0	0
Fg_gamma peptide	5	7	11	0	0
Fg_gamma peptide	5	7	12	0	0
Fg_gamma peptide	5	7	13	1514.45	509.653
Fg_gamma peptide	5	7	14	1484.29	362.732
Fg_gamma peptide	5	7	15	0	0
Fg_gamma peptide	5	7	16	0	0
Fg_gamma peptide	5	8	16	1553.8	482.16
Fg_gamma peptide	5	8	15	0	0
Fg_gamma peptide	5	8	14	0	0
Fg_gamma peptide	5	8	13	1460.46	379.149
Fg_gamma peptide	5	8	12	0	0
Fg_gamma peptide	5	8	11	1460.65	408.126
Fg_gamma peptide	5	8	10	0	102.886
Fg_gamma peptide	5	8	9	0	0
Fg_gamma peptide	5	8	8	1675.38	424.559
Fg_gamma peptide	5	8	7	0	0
Fg_gamma peptide	5	8	6	1701.36	473.047
Fg_gamma peptide	5	8	5	0	0
Fg_gamma peptide	5	8	4	1888.63	445.796
Fg_gamma peptide	5	8	3	1892.05	435.661
Fg_gamma peptide	5	8	2	1743.83	469.288
Fg_gamma peptide	5	8	1	0	0
Fg_gamma peptide	5	9	1	1789.65	458.278
Fg_gamma peptide	5	9	2	1742.14	527.254
Fg_gamma peptide	5	9	3	1655	466.375
Fg_gamma peptide	5	9	4	1700.9	482.938
Fg_gamma peptide	5	9	5	1706.75	431.308
Fg_gamma peptide	5	9	6	1710.77	384.761
Fg_gamma peptide	5	9	7	0	0
Fg_gamma peptide	5	9	8	1682.43	398.449
Fg_gamma peptide	5	9	9	0	0
Fg_gamma peptide	5	9	10	0	0
Fg_gamma peptide	5	9	11	0	0
Fg_gamma peptide	5	9	12	1505.94	410.605
Fg_gamma peptide	5	9	13	1540.08	504.173
Fg_gamma peptide	5	9	14	1508.49	364.858
Fg_gamma peptide	5	9	15	1507.03	582.942
Fg_gamma peptide	5	9	16	1461.27	536.009
Fg_gamma peptide	5	10	16	1463.07	487.29
Fg_gamma peptide	5	10	15	1523.26	519.768
Fg_gamma peptide	5	10	14	1373.91	530.794
Fg_gamma peptide	5	10	13	1450.51	435.596
Fg_gamma peptide	5	10	12	0	0
Fg_gamma peptide	5	10	11	1551.77	479.301
Fg_gamma peptide	5	10	10	0	0
Fg_gamma peptide	5	10	9	1356.58	351.861
Fg_gamma peptide	5	10	8	1453.66	467.204
Fg_gamma peptide	5	10	7	0	0
Fg_gamma peptide	5	10	6	0	0
Fg_gamma peptide	5	10	5	1668.39	381.847
Fg_gamma peptide	5	10	4	0	0
Fg_gamma peptide	5	10	3	0	0
Fg_gamma peptide	5	10	2	0	0
Fg_gamma peptide	5	10	1	0	0
Fg_gamma peptide	5	11	1	0	0
Fg_gamma peptide	5	11	2	0	0
Fg_gamma peptide	5	11	3	0	0
Fg_gamma peptide	5	11	4	0	0
Fg_gamma peptide	5	11	5	0	0
Fg_gamma peptide	5	11	6	0	0
Fg_gamma peptide	5	11	7	1433.34	458.643
Fg_gamma peptide	5	11	8	1821.46	334.18
Fg_gamma peptide	5	11	9	1446.44	503.974
Fg_gamma peptide	5	11	10	0	0
Fg_gamma peptide	5	11	11	0	0
Fg_gamma peptide	5	11	12	1454.37	507.832
Fg_gamma peptide	5	11	13	1457.68	580.665
Fg_gamma peptide	5	11	14	1420.43	536.308
Fg_gamma peptide	5	11	15	1348.82	529.152
Fg_gamma peptide	5	11	16	1875.52	312.498
Fg_gamma peptide	5	12	16	2355.83	378.609
Fg_gamma peptide	5	12	15	1889.49	367.931
Fg_gamma peptide	5	12	14	1161.89	515.737
Fg_gamma peptide	5	12	13	1498.12	552.631
Fg_gamma peptide	5	12	12	1380.67	566.065
Fg_gamma peptide	5	12	11	1921.13	345.159
Fg_gamma peptide	5	12	10	0	0
Fg_gamma peptide	5	12	9	1782.72	317.921
Fg_gamma peptide	5	12	8	2883.12	376.756
Fg_gamma peptide	5	12	7	1412.89	394.203
Fg_gamma peptide	5	12	6	0	0
Fg_gamma peptide	5	12	5	0	0
Fg_gamma peptide	5	12	4	0	0
Fg_gamma peptide	5	12	3	0	0
Fg_gamma peptide	5	12	2	0	0
Fg_gamma peptide	5	12	1	0	0
Fg_gamma peptide	5	13	1	0	0
Fg_gamma peptide	5	13	2	0	0
Fg_gamma peptide	5	13	3	0	0
Fg_gamma peptide	5	13	4	0	0
Fg_gamma peptide	5	13	5	1539.98	297.352
Fg_gamma peptide	5	13	6	0	0
Fg_gamma peptide	5	13	7	1449.09	362.551
Fg_gamma peptide	5	13	8	1480.95	469.789
Fg_gamma peptide	5	13	9	1503.93	474.379
Fg_gamma peptide	5	13	10	1870.61	411.678
Fg_gamma peptide	5	13	11	0	0
Fg_gamma peptide	5	13	12	0	0
Fg_gamma peptide	5	13	13	0	0
Fg_gamma peptide	5	13	14	0	0
Fg_gamma peptide	5	13	15	1831.74	444.304
Fg_gamma peptide	5	13	16	1482.62	314.502
Fg_gamma peptide	5	14	16	1526.71	493.374
Fg_gamma peptide	5	14	15	1932.04	252.289
Fg_gamma peptide	5	14	14	1480.5	571.223
Fg_gamma peptide	5	14	13	0	0
Fg_gamma peptide	5	14	12	2111.65	578.721
Fg_gamma peptide	5	14	11	0	0
Fg_gamma peptide	5	14	10	0	0
Fg_gamma peptide	5	14	9	0	0
Fg_gamma peptide	5	14	8	0	0
Fg_gamma peptide	5	14	7	0	0
Fg_gamma peptide	5	14	6	0	0
Fg_gamma peptide	5	14	5	0	0
Fg_gamma peptide	5	14	4	0	0
Fg_gamma peptide	5	14	3	0	0
Fg_gamma peptide	5	14	2	0	0
Fg_gamma peptide	5	14	1	0	0
Fg_gamma peptide	5	15	1	0	0
Fg_gamma peptide	5	15	2	0	0
Fg_gamma peptide	5	15	3	1490.36	308.672
Fg_gamma peptide	5	15	4	1815.51	362.801
Fg_gamma peptide	5	15	5	0	0
Fg_gamma peptide	5	15	6	1856.42	386.57
Fg_gamma peptide	5	15	7	0	0
Fg_gamma peptide	5	15	8	0	0
Fg_gamma peptide	5	15	9	1516.85	364.541
Fg_gamma peptide	5	15	10	0	0
Fg_gamma peptide	5	15	11	1761.45	416.681
Fg_gamma peptide	5	15	12	0	0
Fg_gamma peptide	5	15	13	0	0
Fg_gamma peptide	5	15	14	0	0
Fg_gamma peptide	5	15	15	1274.18	360.536
Fg_gamma peptide	5	15	16	1864.52	289.607
Fg_gamma peptide	5	16	16	1803.78	276.5
Fg_gamma peptide	5	16	15	1380.33	339.705
Fg_gamma peptide	5	16	14	0	0
Fg_gamma peptide	5	16	13	0	0
Fg_gamma peptide	5	16	12	1505.81	438.265
Fg_gamma peptide	5	16	11	0	0
Fg_gamma peptide	5	16	10	1402.22	346.415
Fg_gamma peptide	5	16	9	0	0
Fg_gamma peptide	5	16	8	0	0
Fg_gamma peptide	5	16	7	0	0
Fg_gamma peptide	5	16	6	0	0
Fg_gamma peptide	5	16	5	0	0
Fg_gamma peptide	5	16	4	1876.31	389.679
Fg_gamma peptide	5	16	3	1890.53	405.933
Fg_gamma peptide	5	16	2	0	0
Fg_gamma peptide	5	16	1	0	0
Fg_gamma peptide	6	1	1	0	537.288
Fg_gamma peptide	6	1	2	0	0
Fg_gamma peptide	6	1	3	0	0
Fg_gamma peptide	6	1	4	0	0
Fg_gamma peptide	6	1	5	0	83.5023
Fg_gamma peptide	6	1	6	0	0
Fg_gamma peptide	6	1	7	0	0
Fg_gamma peptide	6	1	8	0	0
Fg_gamma peptide	6	1	9	0	0
Fg_gamma peptide	6	1	10	0	0
Fg_gamma peptide	6	1	11	0	0
Fg_gamma peptide	6	1	12	0	0
Fg_gamma peptide	6	1	13	0	0
Fg_gamma peptide	6	1	14	0	33.7924
Fg_gamma peptide	6	1	15	0	0
Fg_gamma peptide	6	1	16	0	0
Fg_gamma peptide	6	2	16	0	0
Fg_gamma peptide	6	2	15	0	0
Fg_gamma peptide	6	2	14	0	270.2
Fg_gamma peptide	6	2	13	0	0
Fg_gamma peptide	6	2	12	0	0
Fg_gamma peptide	6	2	11	0	0
Fg_gamma peptide	6	2	10	0	0
Fg_gamma peptide	6	2	9	0	0
Fg_gamma peptide	6	2	8	0	0
Fg_gamma peptide	6	2	7	0	0
Fg_gamma peptide	6	2	6	0	0
Fg_gamma peptide	6	2	5	0	373.747
Fg_gamma peptide	6	2	4	0	0
Fg_gamma peptide	6	2	3	0	0
Fg_gamma peptide	6	2	2	0	0
Fg_gamma peptide	6	2	1	0	0
Fg_gamma peptide	6	3	1	0	408.807
Fg_gamma peptide	6	3	2	0	0
Fg_gamma peptide	6	3	3	0	313.06
Fg_gamma peptide	6	3	4	0	0
Fg_gamma peptide	6	3	5	1746.98	353.29
Fg_gamma peptide	6	3	6	0	0
Fg_gamma peptide	6	3	7	0	0
Fg_gamma peptide	6	3	8	0	0
Fg_gamma peptide	6	3	9	0	0
Fg_gamma peptide	6	3	10	0	0
Fg_gamma peptide	6	3	11	0	0
Fg_gamma peptide	6	3	12	0	0
Fg_gamma peptide	6	3	13	0	0
Fg_gamma peptide	6	3	14	0	0
Fg_gamma peptide	6	3	15	0	0
Fg_gamma peptide	6	3	16	0	0
Fg_gamma peptide	6	4	16	0	0
Fg_gamma peptide	6	4	15	0	0
Fg_gamma peptide	6	4	14	0	0
Fg_gamma peptide	6	4	13	0	0
Fg_gamma peptide	6	4	12	0	0
Fg_gamma peptide	6	4	11	0	0
Fg_gamma peptide	6	4	10	0	0
Fg_gamma peptide	6	4	9	0	0
Fg_gamma peptide	6	4	8	0	0
Fg_gamma peptide	6	4	7	0	0
Fg_gamma peptide	6	4	6	0	0
Fg_gamma peptide	6	4	5	0	0
Fg_gamma peptide	6	4	4	0	0
Fg_gamma peptide	6	4	3	0	0
Fg_gamma peptide	6	4	2	0	0
Fg_gamma peptide	6	4	1	1621.19	657.215
Fg_gamma peptide	6	5	1	0	0
Fg_gamma peptide	6	5	2	0	204.008
Fg_gamma peptide	6	5	3	0	0
Fg_gamma peptide	6	5	4	1669.91	261.365
Fg_gamma peptide	6	5	5	0	0
Fg_gamma peptide	6	5	6	0	0
Fg_gamma peptide	6	5	7	0	0
Fg_gamma peptide	6	5	8	0	0
Fg_gamma peptide	6	5	9	0	0
Fg_gamma peptide	6	5	10	0	0
Fg_gamma peptide	6	5	11	0	0
Fg_gamma peptide	6	5	12	0	0
Fg_gamma peptide	6	5	13	0	0
Fg_gamma peptide	6	5	14	0	0
Fg_gamma peptide	6	5	15	0	0
Fg_gamma peptide	6	5	16	0	0
Fg_gamma peptide	6	6	16	0	0
Fg_gamma peptide	6	6	15	0	0
Fg_gamma peptide	6	6	14	0	0
Fg_gamma peptide	6	6	13	0	0
Fg_gamma peptide	6	6	12	0	0
Fg_gamma peptide	6	6	11	0	0
Fg_gamma peptide	6	6	10	0	0
Fg_gamma peptide	6	6	9	0	0
Fg_gamma peptide	6	6	8	0	0
Fg_gamma peptide	6	6	7	0	0
Fg_gamma peptide	6	6	6	0	0
Fg_gamma peptide	6	6	5	0	0
Fg_gamma peptide	6	6	4	0	0
Fg_gamma peptide	6	6	3	0	0
Fg_gamma peptide	6	6	2	0	0
Fg_gamma peptide	6	6	1	0	188.636
Fg_gamma peptide	6	7	1	0	0
Fg_gamma peptide	6	7	2	0	0
Fg_gamma peptide	6	7	3	0	0
Fg_gamma peptide	6	7	4	0	0
Fg_gamma peptide	6	7	5	0	0
Fg_gamma peptide	6	7	6	0	0
Fg_gamma peptide	6	7	7	0	0
Fg_gamma peptide	6	7	8	0	0
Fg_gamma peptide	6	7	9	0	0
Fg_gamma peptide	6	7	10	0	0
Fg_gamma peptide	6	7	11	0	0
Fg_gamma peptide	6	7	12	0	0
Fg_gamma peptide	6	7	13	0	0
Fg_gamma peptide	6	7	14	0	0
Fg_gamma peptide	6	7	15	0	0
Fg_gamma peptide	6	7	16	0	0
Fg_gamma peptide	6	8	16	0	0
Fg_gamma peptide	6	8	15	0	0
Fg_gamma peptide	6	8	14	0	0
Fg_gamma peptide	6	8	13	0	0
Fg_gamma peptide	6	8	12	0	0
Fg_gamma peptide	6	8	11	0	0
Fg_gamma peptide	6	8	10	0	0
Fg_gamma peptide	6	8	9	0	0
Fg_gamma peptide	6	8	8	0	0
Fg_gamma peptide	6	8	7	0	0
Fg_gamma peptide	6	8	6	0	0
Fg_gamma peptide	6	8	5	0	0
Fg_gamma peptide	6	8	4	0	0
Fg_gamma peptide	6	8	3	0	0
Fg_gamma peptide	6	8	2	0	0
Fg_gamma peptide	6	8	1	0	0
Fg_gamma peptide	6	9	1	0	0
Fg_gamma peptide	6	9	2	0	0
Fg_gamma peptide	6	9	3	0	0
Fg_gamma peptide	6	9	4	0	0
Fg_gamma peptide	6	9	5	512.024	83.6308
Fg_gamma peptide	6	9	6	0	0
Fg_gamma peptide	6	9	7	0	0
Fg_gamma peptide	6	9	8	0	0
Fg_gamma peptide	6	9	9	0	0
Fg_gamma peptide	6	9	10	0	0
Fg_gamma peptide	6	9	11	0	0
Fg_gamma peptide	6	9	12	0	0
Fg_gamma peptide	6	9	13	0	0
Fg_gamma peptide	6	9	14	0	0
Fg_gamma peptide	6	9	15	0	0
Fg_gamma peptide	6	9	16	0	0
Fg_gamma peptide	6	10	16	0	0
Fg_gamma peptide	6	10	15	0	0
Fg_gamma peptide	6	10	14	0	0
Fg_gamma peptide	6	10	13	0	0
Fg_gamma peptide	6	10	12	0	0
Fg_gamma peptide	6	10	11	0	0
Fg_gamma peptide	6	10	10	0	0
Fg_gamma peptide	6	10	9	0	0
Fg_gamma peptide	6	10	8	0	0
Fg_gamma peptide	6	10	7	0	0
Fg_gamma peptide	6	10	6	0	117.861
Fg_gamma peptide	6	10	5	0	0
Fg_gamma peptide	6	10	4	0	0
Fg_gamma peptide	6	10	3	0	0
Fg_gamma peptide	6	10	2	0	0
Fg_gamma peptide	6	10	1	0	0
Fg_gamma peptide	6	11	1	0	0
Fg_gamma peptide	6	11	2	553.898	217.026
Fg_gamma peptide	6	11	3	833.763	190.655
Fg_gamma peptide	6	11	4	0	0
Fg_gamma peptide	6	11	5	0	0
Fg_gamma peptide	6	11	6	0	0
Fg_gamma peptide	6	11	7	0	0
Fg_gamma peptide	6	11	8	0	0
Fg_gamma peptide	6	11	9	0	0
Fg_gamma peptide	6	11	10	0	0
Fg_gamma peptide	6	11	11	0	0
Fg_gamma peptide	6	11	12	0	0
Fg_gamma peptide	6	11	13	0	0
Fg_gamma peptide	6	11	14	0	0
Fg_gamma peptide	6	11	15	0	0
Fg_gamma peptide	6	11	16	0	0
Fg_gamma peptide	6	12	16	0	0
Fg_gamma peptide	6	12	15	0	0
Fg_gamma peptide	6	12	14	0	0
Fg_gamma peptide	6	12	13	0	0
Fg_gamma peptide	6	12	12	0	0
Fg_gamma peptide	6	12	11	0	0
Fg_gamma peptide	6	12	10	0	0
Fg_gamma peptide	6	12	9	0	0
Fg_gamma peptide	6	12	8	0	0
Fg_gamma peptide	6	12	7	0	0
Fg_gamma peptide	6	12	6	0	0
Fg_gamma peptide	6	12	5	0	0
Fg_gamma peptide	6	12	4	0	0
Fg_gamma peptide	6	12	3	0	335.377
Fg_gamma peptide	6	12	2	0	0
Fg_gamma peptide	6	12	1	0	0
Fg_gamma peptide	6	13	1	0	163.139
Fg_gamma peptide	6	13	2	0	0
Fg_gamma peptide	6	13	3	0	77.8064
Fg_gamma peptide	6	13	4	0	0
Fg_gamma peptide	6	13	5	0	0
Fg_gamma peptide	6	13	6	0	85.143
Fg_gamma peptide	6	13	7	0	0
Fg_gamma peptide	6	13	8	0	0
Fg_gamma peptide	6	13	9	0	0
Fg_gamma peptide	6	13	10	0	0
Fg_gamma peptide	6	13	11	0	0
Fg_gamma peptide	6	13	12	0	0
Fg_gamma peptide	6	13	13	0	0
Fg_gamma peptide	6	13	14	0	0
Fg_gamma peptide	6	13	15	0	0
Fg_gamma peptide	6	13	16	0	0
Fg_gamma peptide	6	14	16	543.867	97.242
Fg_gamma peptide	6	14	15	0	0
Fg_gamma peptide	6	14	14	0	0
Fg_gamma peptide	6	14	13	0	0
Fg_gamma peptide	6	14	12	0	0
Fg_gamma peptide	6	14	11	0	0
Fg_gamma peptide	6	14	10	0	0
Fg_gamma peptide	6	14	9	0	0
Fg_gamma peptide	6	14	8	0	195.901
Fg_gamma peptide	6	14	7	0	166.112
Fg_gamma peptide	6	14	6	0	0
Fg_gamma peptide	6	14	5	0	0
Fg_gamma peptide	6	14	4	0	0
Fg_gamma peptide	6	14	3	0	0
Fg_gamma peptide	6	14	2	0	139.731
Fg_gamma peptide	6	14	1	0	0
Fg_gamma peptide	6	15	1	0	0
Fg_gamma peptide	6	15	2	0	224.535
Fg_gamma peptide	6	15	3	1701.58	364.688
Fg_gamma peptide	6	15	4	0	102.533
Fg_gamma peptide	6	15	5	0	0
Fg_gamma peptide	6	15	6	0	0
Fg_gamma peptide	6	15	7	0	0
Fg_gamma peptide	6	15	8	0	0
Fg_gamma peptide	6	15	9	0	0
Fg_gamma peptide	6	15	10	0	0
Fg_gamma peptide	6	15	11	0	0
Fg_gamma peptide	6	15	12	0	90.0471
Fg_gamma peptide	6	15	13	0	0
Fg_gamma peptide	6	15	14	0	0
Fg_gamma peptide	6	15	15	0	0
Fg_gamma peptide	6	15	16	0	0
Fg_gamma peptide	6	16	16	0	0
Fg_gamma peptide	6	16	15	0	0
Fg_gamma peptide	6	16	14	0	0
Fg_gamma peptide	6	16	13	0	0
Fg_gamma peptide	6	16	12	0	0
Fg_gamma peptide	6	16	11	0	0
Fg_gamma peptide	6	16	10	0	0
Fg_gamma peptide	6	16	9	0	0
Fg_gamma peptide	6	16	8	0	0
Fg_gamma peptide	6	16	7	0	0
Fg_gamma peptide	6	16	6	0	0
Fg_gamma peptide	6	16	5	0	0
Fg_gamma peptide	6	16	4	0	0
Fg_gamma peptide	6	16	3	0	175.938
Fg_gamma peptide	6	16	2	0	0
Fg_gamma peptide	6	16	1	0	0
Fg_gamma peptide	7	1	1	0	0
Fg_gamma peptide	7	1	2	0	0
Fg_gamma peptide	7	1	3	0	0
Fg_gamma peptide	7	1	4	0	0
Fg_gamma peptide	7	1	5	0	0
Fg_gamma peptide	7	1	6	0	0
Fg_gamma peptide	7	1	7	0	0
Fg_gamma peptide	7	1	8	0	0
Fg_gamma peptide	7	1	9	0	0
Fg_gamma peptide	7	1	10	0	0
Fg_gamma peptide	7	1	11	0	0
Fg_gamma peptide	7	1	12	0	0
Fg_gamma peptide	7	1	13	34.9305	59.1383
Fg_gamma peptide	7	1	14	0	0
Fg_gamma peptide	7	1	15	0	0
Fg_gamma peptide	7	1	16	0	0
Fg_gamma peptide	7	2	16	0	0
Fg_gamma peptide	7	2	15	0	0
Fg_gamma peptide	7	2	14	0	0
Fg_gamma peptide	7	2	13	0	0
Fg_gamma peptide	7	2	12	0	0
Fg_gamma peptide	7	2	11	0	0
Fg_gamma peptide	7	2	10	0	0
Fg_gamma peptide	7	2	9	0	0
Fg_gamma peptide	7	2	8	0	0
Fg_gamma peptide	7	2	7	27.5333	57.5759
Fg_gamma peptide	7	2	6	0	0
Fg_gamma peptide	7	2	5	46.3463	163.671
Fg_gamma peptide	7	2	4	47.2395	212.683
Fg_gamma peptide	7	2	3	0	0
Fg_gamma peptide	7	2	2	0	0
Fg_gamma peptide	7	2	1	64.9795	140.464
Fg_gamma peptide	7	3	1	0	0
Fg_gamma peptide	7	3	2	0	0
Fg_gamma peptide	7	3	3	0	0
Fg_gamma peptide	7	3	4	0	0
Fg_gamma peptide	7	3	5	0	0
Fg_gamma peptide	7	3	6	0	0
Fg_gamma peptide	7	3	7	0	0
Fg_gamma peptide	7	3	8	0	0
Fg_gamma peptide	7	3	9	0	0
Fg_gamma peptide	7	3	10	0	0
Fg_gamma peptide	7	3	11	0	0
Fg_gamma peptide	7	3	12	0	0
Fg_gamma peptide	7	3	13	0	0
Fg_gamma peptide	7	3	14	0	0
Fg_gamma peptide	7	3	15	0	0
Fg_gamma peptide	7	3	16	0	0
Fg_gamma peptide	7	4	16	0	0
Fg_gamma peptide	7	4	15	0	0
Fg_gamma peptide	7	4	14	0	0
Fg_gamma peptide	7	4	13	0	0
Fg_gamma peptide	7	4	12	0	0
Fg_gamma peptide	7	4	11	64.1292	137.936
Fg_gamma peptide	7	4	10	0	0
Fg_gamma peptide	7	4	9	0	0
Fg_gamma peptide	7	4	8	0	0
Fg_gamma peptide	7	4	7	0	0
Fg_gamma peptide	7	4	6	0	0
Fg_gamma peptide	7	4	5	0	0
Fg_gamma peptide	7	4	4	0	0
Fg_gamma peptide	7	4	3	0	0
Fg_gamma peptide	7	4	2	0	0
Fg_gamma peptide	7	4	1	31.4161	135.912
Fg_gamma peptide	7	5	1	0	0
Fg_gamma peptide	7	5	2	0	0
Fg_gamma peptide	7	5	3	0	0
Fg_gamma peptide	7	5	4	0	0
Fg_gamma peptide	7	5	5	0	0
Fg_gamma peptide	7	5	6	0	0
Fg_gamma peptide	7	5	7	0	0
Fg_gamma peptide	7	5	8	45.049	356.126
Fg_gamma peptide	7	5	9	0	0
Fg_gamma peptide	7	5	10	0	0
Fg_gamma peptide	7	5	11	0	0
Fg_gamma peptide	7	5	12	0	0
Fg_gamma peptide	7	5	13	0	0
Fg_gamma peptide	7	5	14	0	0
Fg_gamma peptide	7	5	15	0	0
Fg_gamma peptide	7	5	16	0	0
Fg_gamma peptide	7	6	16	0	0
Fg_gamma peptide	7	6	15	0	0
Fg_gamma peptide	7	6	14	0	0
Fg_gamma peptide	7	6	13	0	0
Fg_gamma peptide	7	6	12	0	0
Fg_gamma peptide	7	6	11	0	0
Fg_gamma peptide	7	6	10	0	0
Fg_gamma peptide	7	6	9	0	0
Fg_gamma peptide	7	6	8	0	0
Fg_gamma peptide	7	6	7	0	0
Fg_gamma peptide	7	6	6	0	0
Fg_gamma peptide	7	6	5	0	0
Fg_gamma peptide	7	6	4	0	0
Fg_gamma peptide	7	6	3	0	0
Fg_gamma peptide	7	6	2	0	0
Fg_gamma peptide	7	6	1	0	0
Fg_gamma peptide	7	7	1	0	0
Fg_gamma peptide	7	7	2	0	0
Fg_gamma peptide	7	7	3	0	0
Fg_gamma peptide	7	7	4	0	0
Fg_gamma peptide	7	7	5	0	0
Fg_gamma peptide	7	7	6	0	0
Fg_gamma peptide	7	7	7	0	0
Fg_gamma peptide	7	7	8	0	0
Fg_gamma peptide	7	7	9	0	0
Fg_gamma peptide	7	7	10	0	0
Fg_gamma peptide	7	7	11	0	0
Fg_gamma peptide	7	7	12	0	0
Fg_gamma peptide	7	7	13	0	0
Fg_gamma peptide	7	7	14	0	0
Fg_gamma peptide	7	7	15	0	0
Fg_gamma peptide	7	7	16	0	0
Fg_gamma peptide	7	8	16	0	0
Fg_gamma peptide	7	8	15	0	0
Fg_gamma peptide	7	8	14	0	0
Fg_gamma peptide	7	8	13	0	0
Fg_gamma peptide	7	8	12	0	0
Fg_gamma peptide	7	8	11	0	0
Fg_gamma peptide	7	8	10	0	0
Fg_gamma peptide	7	8	9	0	0
Fg_gamma peptide	7	8	8	0	0
Fg_gamma peptide	7	8	7	0	0
Fg_gamma peptide	7	8	6	0	0
Fg_gamma peptide	7	8	5	0	0
Fg_gamma peptide	7	8	4	0	0
Fg_gamma peptide	7	8	3	0	0
Fg_gamma peptide	7	8	2	0	0
Fg_gamma peptide	7	8	1	0	0
Fg_gamma peptide	7	9	1	0	0
Fg_gamma peptide	7	9	2	0	0
Fg_gamma peptide	7	9	3	0	0
Fg_gamma peptide	7	9	4	164.29	287.395
Fg_gamma peptide	7	9	5	0	0
Fg_gamma peptide	7	9	6	0	0
Fg_gamma peptide	7	9	7	0	0
Fg_gamma peptide	7	9	8	0	0
Fg_gamma peptide	7	9	9	0	0
Fg_gamma peptide	7	9	10	0	0
Fg_gamma peptide	7	9	11	0	0
Fg_gamma peptide	7	9	12	0	0
Fg_gamma peptide	7	9	13	0	0
Fg_gamma peptide	7	9	14	0	0
Fg_gamma peptide	7	9	15	0	0
Fg_gamma peptide	7	9	16	0	0
Fg_gamma peptide	7	10	16	0	0
Fg_gamma peptide	7	10	15	0	0
Fg_gamma peptide	7	10	14	0	0
Fg_gamma peptide	7	10	13	0	0
Fg_gamma peptide	7	10	12	0	0
Fg_gamma peptide	7	10	11	0	0
Fg_gamma peptide	7	10	10	0	0
Fg_gamma peptide	7	10	9	0	0
Fg_gamma peptide	7	10	8	0	0
Fg_gamma peptide	7	10	7	0	0
Fg_gamma peptide	7	10	6	0	0
Fg_gamma peptide	7	10	5	479.827	82.7616
Fg_gamma peptide	7	10	4	0	0
Fg_gamma peptide	7	10	3	0	0
Fg_gamma peptide	7	10	2	0	0
Fg_gamma peptide	7	10	1	0	0
Fg_gamma peptide	7	11	1	0	0
Fg_gamma peptide	7	11	2	0	0
Fg_gamma peptide	7	11	3	57.8547	50.6407
Fg_gamma peptide	7	11	4	0	0
Fg_gamma peptide	7	11	5	0	0
Fg_gamma peptide	7	11	6	0	0
Fg_gamma peptide	7	11	7	0	0
Fg_gamma peptide	7	11	8	0	0
Fg_gamma peptide	7	11	9	0	0
Fg_gamma peptide	7	11	10	0	0
Fg_gamma peptide	7	11	11	0	0
Fg_gamma peptide	7	11	12	0	0
Fg_gamma peptide	7	11	13	0	0
Fg_gamma peptide	7	11	14	0	0
Fg_gamma peptide	7	11	15	0	0
Fg_gamma peptide	7	11	16	0	0
Fg_gamma peptide	7	12	16	0	0
Fg_gamma peptide	7	12	15	0	0
Fg_gamma peptide	7	12	14	0	0
Fg_gamma peptide	7	12	13	0	0
Fg_gamma peptide	7	12	12	0	0
Fg_gamma peptide	7	12	11	0	0
Fg_gamma peptide	7	12	10	0	0
Fg_gamma peptide	7	12	9	0	0
Fg_gamma peptide	7	12	8	0	0
Fg_gamma peptide	7	12	7	0	0
Fg_gamma peptide	7	12	6	0	0
Fg_gamma peptide	7	12	5	0	0
Fg_gamma peptide	7	12	4	0	0
Fg_gamma peptide	7	12	3	0	0
Fg_gamma peptide	7	12	2	0	0
Fg_gamma peptide	7	12	1	0	0
Fg_gamma peptide	7	13	1	0	0
Fg_gamma peptide	7	13	2	0	0
Fg_gamma peptide	7	13	3	0	0
Fg_gamma peptide	7	13	4	0	0
Fg_gamma peptide	7	13	5	0	0
Fg_gamma peptide	7	13	6	0	0
Fg_gamma peptide	7	13	7	0	0
Fg_gamma peptide	7	13	8	0	0
Fg_gamma peptide	7	13	9	0	0
Fg_gamma peptide	7	13	10	0	0
Fg_gamma peptide	7	13	11	61.5819	48.4956
Fg_gamma peptide	7	13	12	0	0
Fg_gamma peptide	7	13	13	0	0
Fg_gamma peptide	7	13	14	0	0
Fg_gamma peptide	7	13	15	0	0
[truncated: 2,609 more rows]
