# Supplementary material for: Staphylococcus aureus vWF-binding protein triggers a strong interaction between clumping factor A and host vWF
Source: Commun Biol. 2021 Apr 12;4:453. doi: 10.1038/s42003-021-01986-6 (PMC8041789; doi:10.1038/s42003-021-01986-6)
Supplement: Supplementary file 3 — Supplementary Data 1 [file 42003_2021_1986_MOESM3_ESM.zip › Supplementary Data 1/Table S5.R]

#load basic libraries
library(magicfor)
library(dplyr)
library(magicaxis)
library(rowr)
library(raster)
library(plotrix)


## Import map data
map <- list.files(full.names = TRUE, pattern = "Table S5 data table")
map <- read.table(file = map, header = TRUE, sep = "\t", blank.lines.skip = TRUE, comment.char = "#", quote = NULL, numerals = "no.loss")
map$strain.treatment <- factor(map$strain.treatment, levels = unique(map$strain.treatment))
names(map)[1] <- "description"

## Make summary tables
mean.funct <- function(d) {
  d <- as.numeric(d)
  d <- d[d > 0]
  lower <- as.numeric(quantile(d)[2]) - 1.5*IQR(d)
  upper <- as.numeric(quantile(d)[4]) + 1.5*IQR(d)
  d <- d[d > lower & d < upper]
  d <- round(mean(d),0)
  if(is.na(d) == T) {d <- 0}
  d
}
sd.funct <- function(d) {
  d <- as.numeric(d)
  d <- d[d > 0]
  lower <- as.numeric(quantile(d)[2]) - 1.5*IQR(d)
  upper <- as.numeric(quantile(d)[4]) + 1.5*IQR(d)
  d <- d[d > lower & d < upper]
  d <- round(sd(d),0)
  if(is.na(d) == T) {d <- 0}
  d
}
Padh.funct <- function(d) {
  d <- round(100*length(d[d > 0])/length(d),0)
  d
}
n.funct <- function(d) {
  d <- as.numeric(d)
  d <- d[d > 0]
  d <- length(d)
  d
}
Table <- map %>% group_by(description, cell) %>% summarise(n = n.funct(rupture.force..pN.),
                                                           mean.Fadh = mean.funct(rupture.force..pN.),
                                                           sd.Fadh = sd.funct(rupture.force..pN.),
                                                           mean.Lrupt = mean.funct(rupture.length..nm.),
                                                           sd.Lrupt = sd.funct(rupture.length..nm.),
                                                           Padh = Padh.funct(rupture.force..pN.))

Table.means <- Table %>% group_by(description) %>% summarise(cell = max(cell) + 1,
                                                             n = sum(n),
                                                             mean.Fadh.all = round(mean(mean.Fadh),0),
                                                             sd.Fadh.all = round(sd(mean.Fadh),0),
                                                             mean.Lrupt.all = round(mean(mean.Lrupt),0),
                                                             sd.Lrupt.all = round(sd(mean.Lrupt),0),
                                                             Padh = paste(round(mean(Padh),0), "±", round(sd(Padh),0))
)
names(Table.means) <- c("description","cell","n","mean.Fadh","sd.Fadh","mean.Lrupt","sd.Lrupt","Padh")
names(Table) <- c("description","cell","n","mean.Fadh","sd.Fadh","mean.Lrupt","sd.Lrupt","Padh")
class(Table$Padh) <- "character"
class(Table.means$Padh) <- "character"
Table.X <- bind_rows(Table, Table.means) %>% arrange(description, cell)
Table.X <- mutate(Table.X, Fadh = paste(mean.Fadh, "±", sd.Fadh),
                  Lrupt = paste(mean.Lrupt, "±", sd.Lrupt))
Table.X <- subset(Table.X, select = names(Table.X)[c(1,2,3,9,10,8)])
for(k in c(1:length(unique(Table.X$description)))) {
  Table.X$cell[Table.X$description == unique(Table.X$description)[k]][length(Table.X$cell[Table.X$description == unique(Table.X$description)[k]])] <- "Total"
}

## Do T-tests on Padh
if(length(unique(Table$description)) > 2) {
  t.test.fn <- function(j) {
    descriptions <- as.character(unique(Table$description))
    compare.these <- descriptions[combn(c(1:length(descriptions)), 2, FUN = NULL, simplify = TRUE)[,j]]
    T.test <- t.test(x = as.numeric(Table$Padh[Table$description == compare.these[1]]), y = as.numeric(Table$Padh[Table$description == compare.these[2]]), alternative = "two.sided", mu = 0, paired = FALSE, var.equal = FALSE, conf.level = 0.95)
    Wilcox <- wilcox.test(x = as.numeric(Table$Padh[Table$description == compare.these[1]]), y = as.numeric(Table$Padh[Table$description == compare.these[2]]), alternative = "two.sided", con.level = 0.95)
    result <- data.frame('Sample 1' = compare.these[1], 'Sample 2' = compare.these[2], 'T test' = T.test$p.value, 'Mann-Whitney U test' = Wilcox$p.value)
    result
  }
  Statistics <- do.call("rbind", lapply(c(1:length(unique(Table$description))), t.test.fn))
  Statistics$Tukey <- as.numeric(TukeyHSD(aov(Padh ~ description, data = Table))$description[,4])
}
if(length(unique(Table$description)) == 2) {
  descriptions <- as.character(unique(Table$description))
  T.test <- t.test(x = as.numeric(Table$Padh[Table$description == descriptions[1]]), y = as.numeric(Table$Padh[Table$description == descriptions[2]]), alternative = "two.sided", mu = 0, paired = FALSE, var.equal = FALSE, conf.level = 0.95)
  Wilcox <- wilcox.test(x = as.numeric(Table$Padh[Table$description == descriptions[1]]), y = as.numeric(Table$Padh[Table$description == descriptions[2]]), alternative = "two.sided", con.level = 0.95)
  Statistics <- data.frame('Sample 1' = descriptions[1], 'Sample 2' = descriptions[2], 'T test' = T.test$p.value, 'Mann-Whitney U test' = Wilcox$p.value)
}

## Show Tables
Table.S5 <- Table.X
rm(map, Table, Table.means, Table.X)
View(Table.S5)
