# Supplementary material for: Staphylococcus aureus vWF-binding protein triggers a strong interaction between clumping factor A and host vWF
Source: Commun Biol. 2021 Apr 12;4:453. doi: 10.1038/s42003-021-01986-6 (PMC8041789; doi:10.1038/s42003-021-01986-6)
Supplement: Supplementary file 3 — Supplementary Data 1 [file 42003_2021_1986_MOESM3_ESM.zip › Supplementary Data 1/Table S7 data table.tsv]

strain.treatment	cell	scan.line	scan.pixel	rupture.force.(pN)	rupture.length.(nm)
Fg blocking ctr	1	1	1	2006.75	1158.45
Fg blocking ctr	1	1	2	1909.04	858.432
Fg blocking ctr	1	1	3	1609.57	644.775
Fg blocking ctr	1	1	4	1983.46	901.85
Fg blocking ctr	1	1	5	2064.44	1004.49
Fg blocking ctr	1	1	6	2053.17	1040.87
Fg blocking ctr	1	1	7	2012.52	813.43
Fg blocking ctr	1	1	8	1875.56	1061.47
Fg blocking ctr	1	1	9	2049.3	910.074
Fg blocking ctr	1	1	10	2022.23	862.316
Fg blocking ctr	1	1	11	0	0
Fg blocking ctr	1	1	12	0	0
Fg blocking ctr	1	1	13	1981.47	802.041
Fg blocking ctr	1	1	14	0	0
Fg blocking ctr	1	1	15	1915.62	1406.25
Fg blocking ctr	1	1	16	0	0
Fg blocking ctr	1	2	16	0	0
Fg blocking ctr	1	2	15	0	0
Fg blocking ctr	1	2	14	0	0
Fg blocking ctr	1	2	13	1951.59	960.778
Fg blocking ctr	1	2	12	0	0
Fg blocking ctr	1	2	11	0	0
Fg blocking ctr	1	2	10	2098.53	920.512
Fg blocking ctr	1	2	9	1941.41	962.331
Fg blocking ctr	1	2	8	0	0
Fg blocking ctr	1	2	7	2060.22	1034.58
Fg blocking ctr	1	2	6	0	0
Fg blocking ctr	1	2	5	2049.63	924.335
Fg blocking ctr	1	2	4	0	0
Fg blocking ctr	1	2	3	1864	869.32
Fg blocking ctr	1	2	2	1988.75	734.214
Fg blocking ctr	1	2	1	0	0
Fg blocking ctr	1	3	1	1967.98	781.347
Fg blocking ctr	1	3	2	0	0
Fg blocking ctr	1	3	3	0	0
Fg blocking ctr	1	3	4	1982.76	845.863
Fg blocking ctr	1	3	5	0	0
Fg blocking ctr	1	3	6	0	0
Fg blocking ctr	1	3	7	3384.82	981.033
Fg blocking ctr	1	3	8	1959.7	1066.69
Fg blocking ctr	1	3	9	0	0
Fg blocking ctr	1	3	10	2086.75	765.309
Fg blocking ctr	1	3	11	0	0
Fg blocking ctr	1	3	12	3521.78	695.221
Fg blocking ctr	1	3	13	1954.77	1015.58
Fg blocking ctr	1	3	14	1837.34	1240.47
Fg blocking ctr	1	3	15	2045.31	732.069
Fg blocking ctr	1	3	16	0	0
Fg blocking ctr	1	4	16	2004.62	805.863
Fg blocking ctr	1	4	15	2000.24	868.681
Fg blocking ctr	1	4	14	0	0
Fg blocking ctr	1	4	13	0	0
Fg blocking ctr	1	4	12	0	0
Fg blocking ctr	1	4	11	0	0
Fg blocking ctr	1	4	10	0	0
Fg blocking ctr	1	4	9	0	0
Fg blocking ctr	1	4	8	0	0
Fg blocking ctr	1	4	7	0	0
Fg blocking ctr	1	4	6	0	0
Fg blocking ctr	1	4	5	0	0
Fg blocking ctr	1	4	4	0	0
Fg blocking ctr	1	4	3	0	0
Fg blocking ctr	1	4	2	0	0
Fg blocking ctr	1	4	1	0	0
Fg blocking ctr	1	5	1	0	0
Fg blocking ctr	1	5	2	0	0
Fg blocking ctr	1	5	3	0	0
Fg blocking ctr	1	5	4	0	0
Fg blocking ctr	1	5	5	0	0
Fg blocking ctr	1	5	6	1987.61	1339.28
Fg blocking ctr	1	5	7	0	0
Fg blocking ctr	1	5	8	0	0
Fg blocking ctr	1	5	9	0	0
Fg blocking ctr	1	5	10	0	0
Fg blocking ctr	1	5	11	0	0
Fg blocking ctr	1	5	12	0	0
Fg blocking ctr	1	5	13	0	0
Fg blocking ctr	1	5	14	0	0
Fg blocking ctr	1	5	15	2047.76	997.913
Fg blocking ctr	1	5	16	0	0
Fg blocking ctr	1	6	16	1970.74	1051.53
Fg blocking ctr	1	6	15	0	0
Fg blocking ctr	1	6	14	0	0
Fg blocking ctr	1	6	13	1926.69	800.437
Fg blocking ctr	1	6	12	1907.67	838.283
Fg blocking ctr	1	6	11	3633.43	965.31
Fg blocking ctr	1	6	10	1851.63	663.334
Fg blocking ctr	1	6	9	1926.48	960.532
Fg blocking ctr	1	6	8	0	0
Fg blocking ctr	1	6	7	0	0
Fg blocking ctr	1	6	6	0	0
Fg blocking ctr	1	6	5	2036.33	836.401
Fg blocking ctr	1	6	4	0	0
Fg blocking ctr	1	6	3	0	0
Fg blocking ctr	1	6	2	1968.83	821.587
Fg blocking ctr	1	6	1	0	0
Fg blocking ctr	1	7	1	1818.89	999.374
Fg blocking ctr	1	7	2	0	0
Fg blocking ctr	1	7	3	0	0
Fg blocking ctr	1	7	4	0	0
Fg blocking ctr	1	7	5	1987.2	884.767
Fg blocking ctr	1	7	6	0	0
Fg blocking ctr	1	7	7	0	0
Fg blocking ctr	1	7	8	2062.19	1087.32
Fg blocking ctr	1	7	9	1938.23	1025.01
Fg blocking ctr	1	7	10	2051.39	1094.12
Fg blocking ctr	1	7	11	0	0
Fg blocking ctr	1	7	12	0	0
Fg blocking ctr	1	7	13	0	0
Fg blocking ctr	1	7	14	0	0
Fg blocking ctr	1	7	15	0	0
Fg blocking ctr	1	7	16	0	0
Fg blocking ctr	1	8	16	0	0
Fg blocking ctr	1	8	15	0	0
Fg blocking ctr	1	8	14	0	0
Fg blocking ctr	1	8	13	0	0
Fg blocking ctr	1	8	12	0	0
Fg blocking ctr	1	8	11	0	0
Fg blocking ctr	1	8	10	0	0
Fg blocking ctr	1	8	9	2038.05	1163.29
Fg blocking ctr	1	8	8	1938.5	1138.29
Fg blocking ctr	1	8	7	0	0
Fg blocking ctr	1	8	6	2075.34	1014.96
Fg blocking ctr	1	8	5	1831.48	1088.29
Fg blocking ctr	1	8	4	1903.22	1003.38
Fg blocking ctr	1	8	3	1514.55	786.564
Fg blocking ctr	1	8	2	0	0
Fg blocking ctr	1	8	1	2003.19	1004.48
Fg blocking ctr	1	9	1	0	0
Fg blocking ctr	1	9	2	1989.91	878.067
Fg blocking ctr	1	9	3	3396.69	961.799
Fg blocking ctr	1	9	4	0	0
Fg blocking ctr	1	9	5	1933.68	944.441
Fg blocking ctr	1	9	6	0	0
Fg blocking ctr	1	9	7	0	0
Fg blocking ctr	1	9	8	0	0
Fg blocking ctr	1	9	9	0	0
Fg blocking ctr	1	9	10	0	0
Fg blocking ctr	1	9	11	0	0
Fg blocking ctr	1	9	12	0	0
Fg blocking ctr	1	9	13	0	0
Fg blocking ctr	1	9	14	0	0
Fg blocking ctr	1	9	15	0	0
Fg blocking ctr	1	9	16	0	0
Fg blocking ctr	1	10	16	0	0
Fg blocking ctr	1	10	15	0	0
Fg blocking ctr	1	10	14	0	0
Fg blocking ctr	1	10	13	0	0
Fg blocking ctr	1	10	12	0	0
Fg blocking ctr	1	10	11	0	0
Fg blocking ctr	1	10	10	0	0
Fg blocking ctr	1	10	9	0	0
Fg blocking ctr	1	10	8	0	0
Fg blocking ctr	1	10	7	0	0
Fg blocking ctr	1	10	6	1956.64	1006.95
Fg blocking ctr	1	10	5	0	0
Fg blocking ctr	1	10	4	0	0
Fg blocking ctr	1	10	3	1907.44	983.888
Fg blocking ctr	1	10	2	1869.66	991.618
Fg blocking ctr	1	10	1	2078.55	997.074
Fg blocking ctr	1	11	1	1941.66	857.617
Fg blocking ctr	1	11	2	1839.9	1020.85
Fg blocking ctr	1	11	3	0	0
Fg blocking ctr	1	11	4	1953.18	707.219
Fg blocking ctr	1	11	5	0	0
Fg blocking ctr	1	11	6	0	0
Fg blocking ctr	1	11	7	0	0
Fg blocking ctr	1	11	8	0	0
Fg blocking ctr	1	11	9	0	0
Fg blocking ctr	1	11	10	0	0
Fg blocking ctr	1	11	11	0	0
Fg blocking ctr	1	11	12	0	0
Fg blocking ctr	1	11	13	0	0
Fg blocking ctr	1	11	14	0	0
Fg blocking ctr	1	11	15	0	0
Fg blocking ctr	1	11	16	0	0
Fg blocking ctr	1	12	16	0	0
Fg blocking ctr	1	12	15	0	0
Fg blocking ctr	1	12	14	0	0
Fg blocking ctr	1	12	13	0	0
Fg blocking ctr	1	12	12	0	0
Fg blocking ctr	1	12	11	0	0
Fg blocking ctr	1	12	10	0	0
Fg blocking ctr	1	12	9	0	0
Fg blocking ctr	1	12	8	0	0
Fg blocking ctr	1	12	7	0	0
Fg blocking ctr	1	12	6	0	0
Fg blocking ctr	1	12	5	0	0
Fg blocking ctr	1	12	4	0	0
Fg blocking ctr	1	12	3	0	0
Fg blocking ctr	1	12	2	1817.11	739.016
Fg blocking ctr	1	12	1	0	0
Fg blocking ctr	1	13	1	0	0
Fg blocking ctr	1	13	2	2059.08	1341.43
Fg blocking ctr	1	13	3	0	0
Fg blocking ctr	1	13	4	0	0
Fg blocking ctr	1	13	5	0	0
Fg blocking ctr	1	13	6	0	0
Fg blocking ctr	1	13	7	0	0
Fg blocking ctr	1	13	8	0	0
Fg blocking ctr	1	13	9	0	0
Fg blocking ctr	1	13	10	0	0
Fg blocking ctr	1	13	11	0	0
Fg blocking ctr	1	13	12	0	0
Fg blocking ctr	1	13	13	0	0
Fg blocking ctr	1	13	14	0	0
Fg blocking ctr	1	13	15	0	0
Fg blocking ctr	1	13	16	0	0
Fg blocking ctr	1	14	16	0	0
Fg blocking ctr	1	14	15	0	0
Fg blocking ctr	1	14	14	0	0
Fg blocking ctr	1	14	13	0	0
Fg blocking ctr	1	14	12	0	0
Fg blocking ctr	1	14	11	0	0
Fg blocking ctr	1	14	10	0	0
Fg blocking ctr	1	14	9	0	0
Fg blocking ctr	1	14	8	0	0
Fg blocking ctr	1	14	7	0	0
Fg blocking ctr	1	14	6	0	0
Fg blocking ctr	1	14	5	0	0
Fg blocking ctr	1	14	4	0	0
Fg blocking ctr	1	14	3	0	0
Fg blocking ctr	1	14	2	0	0
Fg blocking ctr	1	14	1	0	0
Fg blocking ctr	1	15	1	0	0
Fg blocking ctr	1	15	2	0	0
Fg blocking ctr	1	15	3	0	0
Fg blocking ctr	1	15	4	0	0
Fg blocking ctr	1	15	5	0	0
Fg blocking ctr	1	15	6	0	0
Fg blocking ctr	1	15	7	0	0
Fg blocking ctr	1	15	8	0	0
Fg blocking ctr	1	15	9	0	0
Fg blocking ctr	1	15	10	0	0
Fg blocking ctr	1	15	11	0	0
Fg blocking ctr	1	15	12	0	0
Fg blocking ctr	1	15	13	0	0
Fg blocking ctr	1	15	14	0	0
Fg blocking ctr	1	15	15	0	0
Fg blocking ctr	1	15	16	0	0
Fg blocking ctr	1	16	16	0	0
Fg blocking ctr	1	16	15	0	0
Fg blocking ctr	1	16	14	0	0
Fg blocking ctr	1	16	13	0	0
Fg blocking ctr	1	16	12	0	0
Fg blocking ctr	1	16	11	0	0
Fg blocking ctr	1	16	10	0	0
Fg blocking ctr	1	16	9	0	0
Fg blocking ctr	1	16	8	0	0
Fg blocking ctr	1	16	7	0	0
Fg blocking ctr	1	16	6	0	0
Fg blocking ctr	1	16	5	0	0
Fg blocking ctr	1	16	4	0	0
Fg blocking ctr	1	16	3	0	0
Fg blocking ctr	1	16	2	0	0
Fg blocking ctr	1	16	1	0	0
Fg blocking ctr	2	1	1	0	0
Fg blocking ctr	2	1	2	0	0
Fg blocking ctr	2	1	3	0	0
Fg blocking ctr	2	1	4	0	0
Fg blocking ctr	2	1	5	0	0
Fg blocking ctr	2	1	6	0	0
Fg blocking ctr	2	1	7	0	0
Fg blocking ctr	2	1	8	0	0
Fg blocking ctr	2	1	9	0	0
Fg blocking ctr	2	1	10	0	0
Fg blocking ctr	2	1	11	0	0
Fg blocking ctr	2	1	12	0	0
Fg blocking ctr	2	1	13	0	0
Fg blocking ctr	2	1	14	0	0
Fg blocking ctr	2	1	15	0	0
Fg blocking ctr	2	1	16	0	0
Fg blocking ctr	2	2	16	0	0
Fg blocking ctr	2	2	15	0	0
Fg blocking ctr	2	2	14	0	0
Fg blocking ctr	2	2	13	0	0
Fg blocking ctr	2	2	12	0	0
Fg blocking ctr	2	2	11	0	0
Fg blocking ctr	2	2	10	0	0
Fg blocking ctr	2	2	9	0	0
Fg blocking ctr	2	2	8	0	0
Fg blocking ctr	2	2	7	0	0
Fg blocking ctr	2	2	6	0	0
Fg blocking ctr	2	2	5	0	0
Fg blocking ctr	2	2	4	0	0
Fg blocking ctr	2	2	3	0	0
Fg blocking ctr	2	2	2	0	0
Fg blocking ctr	2	2	1	0	0
Fg blocking ctr	2	3	1	0	0
Fg blocking ctr	2	3	2	0	0
Fg blocking ctr	2	3	3	0	0
Fg blocking ctr	2	3	4	0	0
Fg blocking ctr	2	3	5	0	0
Fg blocking ctr	2	3	6	0	0
Fg blocking ctr	2	3	7	0	0
Fg blocking ctr	2	3	8	0	0
Fg blocking ctr	2	3	9	0	0
Fg blocking ctr	2	3	10	0	0
Fg blocking ctr	2	3	11	0	0
Fg blocking ctr	2	3	12	2163.78	765.266
Fg blocking ctr	2	3	13	0	0
Fg blocking ctr	2	3	14	0	0
Fg blocking ctr	2	3	15	0	0
Fg blocking ctr	2	3	16	0	0
Fg blocking ctr	2	4	16	0	0
Fg blocking ctr	2	4	15	0	0
Fg blocking ctr	2	4	14	0	0
Fg blocking ctr	2	4	13	0	0
Fg blocking ctr	2	4	12	0	0
Fg blocking ctr	2	4	11	0	0
Fg blocking ctr	2	4	10	0	0
Fg blocking ctr	2	4	9	0	0
Fg blocking ctr	2	4	8	0	0
Fg blocking ctr	2	4	7	0	0
Fg blocking ctr	2	4	6	0	0
Fg blocking ctr	2	4	5	0	0
Fg blocking ctr	2	4	4	2105.66	611.177
Fg blocking ctr	2	4	3	0	0
Fg blocking ctr	2	4	2	0	0
Fg blocking ctr	2	4	1	0	0
Fg blocking ctr	2	5	1	2023.35	563.178
Fg blocking ctr	2	5	2	0	0
Fg blocking ctr	2	5	3	0	0
Fg blocking ctr	2	5	4	0	0
Fg blocking ctr	2	5	5	0	0
Fg blocking ctr	2	5	6	0	0
Fg blocking ctr	2	5	7	0	0
Fg blocking ctr	2	5	8	0	0
Fg blocking ctr	2	5	9	0	0
Fg blocking ctr	2	5	10	0	0
Fg blocking ctr	2	5	11	0	0
Fg blocking ctr	2	5	12	0	0
Fg blocking ctr	2	5	13	0	0
Fg blocking ctr	2	5	14	0	0
Fg blocking ctr	2	5	15	0	0
Fg blocking ctr	2	5	16	2103.53	492.763
Fg blocking ctr	2	6	16	0	0
Fg blocking ctr	2	6	15	0	0
Fg blocking ctr	2	6	14	0	0
Fg blocking ctr	2	6	13	2010.78	513.622
Fg blocking ctr	2	6	12	2087.1	516.081
Fg blocking ctr	2	6	11	0	0
Fg blocking ctr	2	6	10	0	0
Fg blocking ctr	2	6	9	1977.62	415.38
Fg blocking ctr	2	6	8	0	0
Fg blocking ctr	2	6	7	0	0
Fg blocking ctr	2	6	6	0	0
Fg blocking ctr	2	6	5	0	0
Fg blocking ctr	2	6	4	0	0
Fg blocking ctr	2	6	3	0	0
Fg blocking ctr	2	6	2	0	0
Fg blocking ctr	2	6	1	0	0
Fg blocking ctr	2	7	1	0	0
Fg blocking ctr	2	7	2	2023.92	866.829
Fg blocking ctr	2	7	3	0	0
Fg blocking ctr	2	7	4	0	0
Fg blocking ctr	2	7	5	0	0
Fg blocking ctr	2	7	6	0	0
Fg blocking ctr	2	7	7	0	0
Fg blocking ctr	2	7	8	0	0
Fg blocking ctr	2	7	9	0	0
Fg blocking ctr	2	7	10	0	0
Fg blocking ctr	2	7	11	0	0
Fg blocking ctr	2	7	12	2066.35	514.781
Fg blocking ctr	2	7	13	0	0
Fg blocking ctr	2	7	14	0	0
Fg blocking ctr	2	7	15	2054.6	498.773
Fg blocking ctr	2	7	16	0	0
Fg blocking ctr	2	8	16	0	0
Fg blocking ctr	2	8	15	0	0
Fg blocking ctr	2	8	14	0	0
Fg blocking ctr	2	8	13	0	0
Fg blocking ctr	2	8	12	0	0
Fg blocking ctr	2	8	11	0	0
Fg blocking ctr	2	8	10	0	0
Fg blocking ctr	2	8	9	0	0
Fg blocking ctr	2	8	8	0	0
Fg blocking ctr	2	8	7	0	0
Fg blocking ctr	2	8	6	2022.33	794.103
Fg blocking ctr	2	8	5	0	0
Fg blocking ctr	2	8	4	0	0
Fg blocking ctr	2	8	3	0	0
Fg blocking ctr	2	8	2	0	0
Fg blocking ctr	2	8	1	0	0
Fg blocking ctr	2	9	1	0	0
Fg blocking ctr	2	9	2	0	0
Fg blocking ctr	2	9	3	2043.8	785.681
Fg blocking ctr	2	9	4	2042.63	772.059
Fg blocking ctr	2	9	5	0	0
Fg blocking ctr	2	9	6	0	0
Fg blocking ctr	2	9	7	0	0
Fg blocking ctr	2	9	8	0	0
Fg blocking ctr	2	9	9	0	0
Fg blocking ctr	2	9	10	0	0
Fg blocking ctr	2	9	11	0	0
Fg blocking ctr	2	9	12	0	0
Fg blocking ctr	2	9	13	0	0
Fg blocking ctr	2	9	14	2097.15	713.474
Fg blocking ctr	2	9	15	0	0
Fg blocking ctr	2	9	16	0	0
Fg blocking ctr	2	10	16	0	0
Fg blocking ctr	2	10	15	0	0
Fg blocking ctr	2	10	14	0	0
Fg blocking ctr	2	10	13	0	0
Fg blocking ctr	2	10	12	0	0
Fg blocking ctr	2	10	11	0	0
Fg blocking ctr	2	10	10	0	0
Fg blocking ctr	2	10	9	0	0
Fg blocking ctr	2	10	8	0	0
Fg blocking ctr	2	10	7	0	0
Fg blocking ctr	2	10	6	0	0
Fg blocking ctr	2	10	5	0	0
Fg blocking ctr	2	10	4	0	0
Fg blocking ctr	2	10	3	0	0
Fg blocking ctr	2	10	2	0	0
Fg blocking ctr	2	10	1	2022.41	564.309
Fg blocking ctr	2	11	1	0	0
Fg blocking ctr	2	11	2	0	0
Fg blocking ctr	2	11	3	0	0
Fg blocking ctr	2	11	4	2179.31	729.197
Fg blocking ctr	2	11	5	0	0
Fg blocking ctr	2	11	6	0	0
Fg blocking ctr	2	11	7	0	0
Fg blocking ctr	2	11	8	0	0
Fg blocking ctr	2	11	9	0	0
Fg blocking ctr	2	11	10	0	0
Fg blocking ctr	2	11	11	0	0
Fg blocking ctr	2	11	12	0	0
Fg blocking ctr	2	11	13	0	0
Fg blocking ctr	2	11	14	0	0
Fg blocking ctr	2	11	15	0	0
Fg blocking ctr	2	11	16	0	0
Fg blocking ctr	2	12	16	0	0
Fg blocking ctr	2	12	15	0	0
Fg blocking ctr	2	12	14	0	0
Fg blocking ctr	2	12	13	0	0
Fg blocking ctr	2	12	12	0	0
Fg blocking ctr	2	12	11	0	0
Fg blocking ctr	2	12	10	0	0
Fg blocking ctr	2	12	9	1956.46	648.851
Fg blocking ctr	2	12	8	0	0
Fg blocking ctr	2	12	7	0	0
Fg blocking ctr	2	12	6	0	0
Fg blocking ctr	2	12	5	2023.17	737.937
Fg blocking ctr	2	12	4	0	0
Fg blocking ctr	2	12	3	0	0
Fg blocking ctr	2	12	2	0	0
Fg blocking ctr	2	12	1	0	0
Fg blocking ctr	2	13	1	0	0
Fg blocking ctr	2	13	2	0	0
Fg blocking ctr	2	13	3	0	0
Fg blocking ctr	2	13	4	0	0
Fg blocking ctr	2	13	5	0	0
Fg blocking ctr	2	13	6	0	0
Fg blocking ctr	2	13	7	0	0
Fg blocking ctr	2	13	8	0	0
Fg blocking ctr	2	13	9	0	0
Fg blocking ctr	2	13	10	0	0
Fg blocking ctr	2	13	11	0	0
Fg blocking ctr	2	13	12	0	0
Fg blocking ctr	2	13	13	0	0
Fg blocking ctr	2	13	14	0	0
Fg blocking ctr	2	13	15	2076.3	482.842
Fg blocking ctr	2	13	16	0	0
Fg blocking ctr	2	14	16	0	0
Fg blocking ctr	2	14	15	0	0
Fg blocking ctr	2	14	14	1817.43	795.416
Fg blocking ctr	2	14	13	0	0
Fg blocking ctr	2	14	12	0	0
Fg blocking ctr	2	14	11	0	0
Fg blocking ctr	2	14	10	0	0
Fg blocking ctr	2	14	9	0	0
Fg blocking ctr	2	14	8	0	0
Fg blocking ctr	2	14	7	0	0
Fg blocking ctr	2	14	6	0	0
Fg blocking ctr	2	14	5	0	0
Fg blocking ctr	2	14	4	0	0
Fg blocking ctr	2	14	3	0	0
Fg blocking ctr	2	14	2	0	0
Fg blocking ctr	2	14	1	0	0
Fg blocking ctr	2	15	1	0	0
Fg blocking ctr	2	15	2	0	0
Fg blocking ctr	2	15	3	0	0
Fg blocking ctr	2	15	4	0	0
Fg blocking ctr	2	15	5	0	0
Fg blocking ctr	2	15	6	0	0
Fg blocking ctr	2	15	7	0	0
Fg blocking ctr	2	15	8	0	0
Fg blocking ctr	2	15	9	0	0
Fg blocking ctr	2	15	10	0	0
Fg blocking ctr	2	15	11	0	0
Fg blocking ctr	2	15	12	0	0
Fg blocking ctr	2	15	13	0	0
Fg blocking ctr	2	15	14	0	0
Fg blocking ctr	2	15	15	1784.67	750.556
Fg blocking ctr	2	15	16	1944.27	393.941
Fg blocking ctr	2	16	16	1985.1	749.075
Fg blocking ctr	2	16	15	0	0
Fg blocking ctr	2	16	14	0	0
Fg blocking ctr	2	16	13	2025.64	709.019
Fg blocking ctr	2	16	12	0	0
Fg blocking ctr	2	16	11	0	0
Fg blocking ctr	2	16	10	2055.77	398.092
Fg blocking ctr	2	16	9	0	0
Fg blocking ctr	2	16	8	0	0
Fg blocking ctr	2	16	7	0	0
Fg blocking ctr	2	16	6	2042.91	675.443
Fg blocking ctr	2	16	5	0	0
Fg blocking ctr	2	16	4	0	0
Fg blocking ctr	2	16	3	0	0
Fg blocking ctr	2	16	2	0	0
Fg blocking ctr	2	16	1	0	0
Fg blocking ctr	3	1	1	0	0
Fg blocking ctr	3	1	2	1999.29	818.532
Fg blocking ctr	3	1	3	0	0
Fg blocking ctr	3	1	4	1855.9	334.563
Fg blocking ctr	3	1	5	1918.46	884.995
Fg blocking ctr	3	1	6	1959.75	934.445
Fg blocking ctr	3	1	7	1513.27	344.631
Fg blocking ctr	3	1	8	0	0
Fg blocking ctr	3	1	9	0	0
Fg blocking ctr	3	1	10	0	0
Fg blocking ctr	3	1	11	1970.58	523.835
Fg blocking ctr	3	1	12	1915.51	960.928
Fg blocking ctr	3	1	13	0	0
Fg blocking ctr	3	1	14	0	0
Fg blocking ctr	3	1	15	0	0
Fg blocking ctr	3	1	16	1849.49	364.021
Fg blocking ctr	3	2	16	0	0
Fg blocking ctr	3	2	15	1976.3	820.775
Fg blocking ctr	3	2	14	0	0
Fg blocking ctr	3	2	13	0	0
Fg blocking ctr	3	2	12	0	0
Fg blocking ctr	3	2	11	1870.72	975.685
Fg blocking ctr	3	2	10	0	0
Fg blocking ctr	3	2	9	0	0
Fg blocking ctr	3	2	8	0	0
Fg blocking ctr	3	2	7	0	0
Fg blocking ctr	3	2	6	0	0
Fg blocking ctr	3	2	5	2002.96	924.328
Fg blocking ctr	3	2	4	0	0
Fg blocking ctr	3	2	3	1740.14	902.906
Fg blocking ctr	3	2	2	0	0
Fg blocking ctr	3	2	1	0	0
Fg blocking ctr	3	3	1	0	0
Fg blocking ctr	3	3	2	0	0
Fg blocking ctr	3	3	3	1944.9	911.09
Fg blocking ctr	3	3	4	1876.82	370.547
Fg blocking ctr	3	3	5	1927.5	942.834
Fg blocking ctr	3	3	6	1951.49	922.881
Fg blocking ctr	3	3	7	1840.73	930.632
Fg blocking ctr	3	3	8	0	0
Fg blocking ctr	3	3	9	1677.73	667.77
Fg blocking ctr	3	3	10	1649.59	727.727
Fg blocking ctr	3	3	11	0	0
Fg blocking ctr	3	3	12	0	0
Fg blocking ctr	3	3	13	0	0
Fg blocking ctr	3	3	14	1032.2	502.287
Fg blocking ctr	3	3	15	1997.55	607.737
Fg blocking ctr	3	3	16	0	0
Fg blocking ctr	3	4	16	0	0
Fg blocking ctr	3	4	15	0	0
Fg blocking ctr	3	4	14	0	0
Fg blocking ctr	3	4	13	0	0
Fg blocking ctr	3	4	12	0	0
Fg blocking ctr	3	4	11	0	0
Fg blocking ctr	3	4	10	0	0
Fg blocking ctr	3	4	9	0	0
Fg blocking ctr	3	4	8	0	0
Fg blocking ctr	3	4	7	0	0
Fg blocking ctr	3	4	6	1589.78	397.751
Fg blocking ctr	3	4	5	1528.46	698.075
Fg blocking ctr	3	4	4	1923.28	969.338
Fg blocking ctr	3	4	3	0	0
Fg blocking ctr	3	4	2	0	0
Fg blocking ctr	3	4	1	0	0
Fg blocking ctr	3	5	1	0	0
Fg blocking ctr	3	5	2	1879.84	967.648
Fg blocking ctr	3	5	3	1954.82	944.467
Fg blocking ctr	3	5	4	1520	695.446
Fg blocking ctr	3	5	5	1931.26	992.182
Fg blocking ctr	3	5	6	0	0
Fg blocking ctr	3	5	7	0	0
Fg blocking ctr	3	5	8	0	0
Fg blocking ctr	3	5	9	1941.34	592.998
Fg blocking ctr	3	5	10	1881.74	604.342
Fg blocking ctr	3	5	11	0	0
Fg blocking ctr	3	5	12	738.855	516.506
Fg blocking ctr	3	5	13	0	0
Fg blocking ctr	3	5	14	0	0
Fg blocking ctr	3	5	15	0	0
Fg blocking ctr	3	5	16	1848.81	410.946
Fg blocking ctr	3	6	16	0	0
Fg blocking ctr	3	6	15	0	0
Fg blocking ctr	3	6	14	0	0
Fg blocking ctr	3	6	13	0	0
Fg blocking ctr	3	6	12	0	0
Fg blocking ctr	3	6	11	0	0
Fg blocking ctr	3	6	10	0	0
Fg blocking ctr	3	6	9	0	0
Fg blocking ctr	3	6	8	0	0
Fg blocking ctr	3	6	7	0	0
Fg blocking ctr	3	6	6	0	0
Fg blocking ctr	3	6	5	0	0
Fg blocking ctr	3	6	4	0	0
Fg blocking ctr	3	6	3	0	0
Fg blocking ctr	3	6	2	1829.9	1071.74
Fg blocking ctr	3	6	1	0	0
Fg blocking ctr	3	7	1	0	0
Fg blocking ctr	3	7	2	0	0
Fg blocking ctr	3	7	3	0	0
Fg blocking ctr	3	7	4	0	0
Fg blocking ctr	3	7	5	0	0
Fg blocking ctr	3	7	6	0	0
Fg blocking ctr	3	7	7	0	0
Fg blocking ctr	3	7	8	0	0
Fg blocking ctr	3	7	9	0	0
Fg blocking ctr	3	7	10	0	0
Fg blocking ctr	3	7	11	0	0
Fg blocking ctr	3	7	12	0	0
Fg blocking ctr	3	7	13	0	0
Fg blocking ctr	3	7	14	0	0
Fg blocking ctr	3	7	15	0	0
Fg blocking ctr	3	7	16	0	0
Fg blocking ctr	3	8	16	1860.21	511.851
Fg blocking ctr	3	8	15	2055.62	543.039
Fg blocking ctr	3	8	14	1906.04	435.268
Fg blocking ctr	3	8	13	0	0
Fg blocking ctr	3	8	12	0	0
Fg blocking ctr	3	8	11	0	0
Fg blocking ctr	3	8	10	0	0
Fg blocking ctr	3	8	9	0	0
Fg blocking ctr	3	8	8	0	0
Fg blocking ctr	3	8	7	1901.54	1043.79
Fg blocking ctr	3	8	6	0	0
Fg blocking ctr	3	8	5	0	0
Fg blocking ctr	3	8	4	1925.85	591.006
Fg blocking ctr	3	8	3	0	0
Fg blocking ctr	3	8	2	0	0
Fg blocking ctr	3	8	1	0	0
Fg blocking ctr	3	9	1	0	0
Fg blocking ctr	3	9	2	1888.1	1038.97
Fg blocking ctr	3	9	3	1837.69	631.258
Fg blocking ctr	3	9	4	0	0
Fg blocking ctr	3	9	5	0	0
Fg blocking ctr	3	9	6	0	0
Fg blocking ctr	3	9	7	0	0
Fg blocking ctr	3	9	8	0	0
Fg blocking ctr	3	9	9	0	0
Fg blocking ctr	3	9	10	2029.45	414.588
Fg blocking ctr	3	9	11	0	0
Fg blocking ctr	3	9	12	0	0
Fg blocking ctr	3	9	13	0	0
Fg blocking ctr	3	9	14	0	0
Fg blocking ctr	3	9	15	2020.88	460.749
Fg blocking ctr	3	9	16	0	0
Fg blocking ctr	3	10	16	0	0
Fg blocking ctr	3	10	15	0	0
Fg blocking ctr	3	10	14	0	0
Fg blocking ctr	3	10	13	0	0
Fg blocking ctr	3	10	12	0	0
Fg blocking ctr	3	10	11	0	0
Fg blocking ctr	3	10	10	0	0
Fg blocking ctr	3	10	9	0	0
Fg blocking ctr	3	10	8	0	0
Fg blocking ctr	3	10	7	0	0
Fg blocking ctr	3	10	6	0	0
Fg blocking ctr	3	10	5	0	0
Fg blocking ctr	3	10	4	0	0
Fg blocking ctr	3	10	3	1917.07	1066.47
Fg blocking ctr	3	10	2	0	0
Fg blocking ctr	3	10	1	0	0
Fg blocking ctr	3	11	1	0	0
Fg blocking ctr	3	11	2	0	0
Fg blocking ctr	3	11	3	0	0
Fg blocking ctr	3	11	4	0	0
Fg blocking ctr	3	11	5	0	0
Fg blocking ctr	3	11	6	1864.89	455.947
Fg blocking ctr	3	11	7	0	0
Fg blocking ctr	3	11	8	0	0
Fg blocking ctr	3	11	9	0	0
Fg blocking ctr	3	11	10	1882.05	455.749
Fg blocking ctr	3	11	11	1840.8	452.432
Fg blocking ctr	3	11	12	1935.1	546.472
Fg blocking ctr	3	11	13	0	0
Fg blocking ctr	3	11	14	0	0
Fg blocking ctr	3	11	15	1159.17	278.761
Fg blocking ctr	3	11	16	0	0
Fg blocking ctr	3	12	16	1998.33	407.069
Fg blocking ctr	3	12	15	0	0
Fg blocking ctr	3	12	14	0	0
Fg blocking ctr	3	12	13	0	0
Fg blocking ctr	3	12	12	0	0
Fg blocking ctr	3	12	11	0	0
Fg blocking ctr	3	12	10	0	0
Fg blocking ctr	3	12	9	0	0
Fg blocking ctr	3	12	8	0	0
Fg blocking ctr	3	12	7	0	0
Fg blocking ctr	3	12	6	1791.07	463.856
Fg blocking ctr	3	12	5	1849.53	437.062
Fg blocking ctr	3	12	4	0	0
Fg blocking ctr	3	12	3	1885.65	426.303
Fg blocking ctr	3	12	2	0	0
Fg blocking ctr	3	12	1	1765.33	676.273
Fg blocking ctr	3	13	1	0	0
Fg blocking ctr	3	13	2	0	0
Fg blocking ctr	3	13	3	0	0
Fg blocking ctr	3	13	4	0	0
Fg blocking ctr	3	13	5	1847.99	403.684
Fg blocking ctr	3	13	6	0	0
Fg blocking ctr	3	13	7	0	0
Fg blocking ctr	3	13	8	0	0
Fg blocking ctr	3	13	9	0	0
Fg blocking ctr	3	13	10	0	0
Fg blocking ctr	3	13	11	1992.27	629.48
Fg blocking ctr	3	13	12	0	0
Fg blocking ctr	3	13	13	2053.11	461.831
Fg blocking ctr	3	13	14	0	0
Fg blocking ctr	3	13	15	0	0
Fg blocking ctr	3	13	16	0	0
Fg blocking ctr	3	14	16	0	0
Fg blocking ctr	3	14	15	1896.25	721.728
Fg blocking ctr	3	14	14	2157.63	975.661
Fg blocking ctr	3	14	13	0	0
Fg blocking ctr	3	14	12	0	0
Fg blocking ctr	3	14	11	0	0
Fg blocking ctr	3	14	10	0	0
Fg blocking ctr	3	14	9	0	0
Fg blocking ctr	3	14	8	0	0
Fg blocking ctr	3	14	7	0	0
Fg blocking ctr	3	14	6	0	0
Fg blocking ctr	3	14	5	0	0
Fg blocking ctr	3	14	4	0	0
Fg blocking ctr	3	14	3	0	0
Fg blocking ctr	3	14	2	0	0
Fg blocking ctr	3	14	1	0	0
Fg blocking ctr	3	15	1	0	0
Fg blocking ctr	3	15	2	0	0
Fg blocking ctr	3	15	3	0	0
Fg blocking ctr	3	15	4	0	0
Fg blocking ctr	3	15	5	0	0
Fg blocking ctr	3	15	6	0	0
Fg blocking ctr	3	15	7	0	0
Fg blocking ctr	3	15	8	0	0
Fg blocking ctr	3	15	9	0	0
Fg blocking ctr	3	15	10	0	0
Fg blocking ctr	3	15	11	0	0
Fg blocking ctr	3	15	12	0	0
Fg blocking ctr	3	15	13	0	0
Fg blocking ctr	3	15	14	0	0
Fg blocking ctr	3	15	15	0	0
Fg blocking ctr	3	15	16	0	0
Fg blocking ctr	3	16	16	2047.55	584.272
Fg blocking ctr	3	16	15	2007.91	570.555
Fg blocking ctr	3	16	14	1754.15	466.273
Fg blocking ctr	3	16	13	1951.09	466.107
Fg blocking ctr	3	16	12	0	0
Fg blocking ctr	3	16	11	0	0
Fg blocking ctr	3	16	10	0	0
Fg blocking ctr	3	16	9	0	0
Fg blocking ctr	3	16	8	673.846	528.546
Fg blocking ctr	3	16	7	1744.88	369.193
Fg blocking ctr	3	16	6	0	0
Fg blocking ctr	3	16	5	1870.96	357.733
Fg blocking ctr	3	16	4	0	0
Fg blocking ctr	3	16	3	0	0
Fg blocking ctr	3	16	2	0	0
Fg blocking ctr	3	16	1	1899.41	464.87
Fg blocking	1	1	1	0	0
Fg blocking	1	1	2	0	0
Fg blocking	1	1	3	0	0
Fg blocking	1	1	4	1369.76	344.056
Fg blocking	1	1	5	0	0
Fg blocking	1	1	6	0	0
Fg blocking	1	1	7	867.068	297.355
Fg blocking	1	1	8	0	0
Fg blocking	1	1	9	0	0
Fg blocking	1	1	10	0	0
Fg blocking	1	1	11	0	0
Fg blocking	1	1	12	0	0
Fg blocking	1	1	13	0	0
Fg blocking	1	1	14	0	0
Fg blocking	1	1	15	0	0
Fg blocking	1	1	16	0	0
Fg blocking	1	2	16	0	0
Fg blocking	1	2	15	0	0
Fg blocking	1	2	14	0	0
Fg blocking	1	2	13	0	0
Fg blocking	1	2	12	0	0
Fg blocking	1	2	11	0	0
Fg blocking	1	2	10	0	0
Fg blocking	1	2	9	0	0
Fg blocking	1	2	8	0	0
Fg blocking	1	2	7	0	0
Fg blocking	1	2	6	0	0
Fg blocking	1	2	5	0	0
Fg blocking	1	2	4	0	0
Fg blocking	1	2	3	0	0
Fg blocking	1	2	2	0	0
Fg blocking	1	2	1	0	0
Fg blocking	1	3	1	0	0
Fg blocking	1	3	2	954.603	378.24
Fg blocking	1	3	3	0	0
Fg blocking	1	3	4	0	0
Fg blocking	1	3	5	0	0
Fg blocking	1	3	6	0	0
Fg blocking	1	3	7	0	0
Fg blocking	1	3	8	560.76	369.478
Fg blocking	1	3	9	0	0
Fg blocking	1	3	10	0	0
Fg blocking	1	3	11	0	0
Fg blocking	1	3	12	0	0
Fg blocking	1	3	13	0	0
Fg blocking	1	3	14	0	0
Fg blocking	1	3	15	0	0
Fg blocking	1	3	16	0	0
Fg blocking	1	4	16	1101.51	423.762
Fg blocking	1	4	15	0	0
Fg blocking	1	4	14	0	0
Fg blocking	1	4	13	0	0
Fg blocking	1	4	12	0	0
Fg blocking	1	4	11	0	0
Fg blocking	1	4	10	0	0
Fg blocking	1	4	9	0	0
Fg blocking	1	4	8	0	0
Fg blocking	1	4	7	0	0
Fg blocking	1	4	6	0	0
Fg blocking	1	4	5	0	0
Fg blocking	1	4	4	0	0
Fg blocking	1	4	3	0	0
Fg blocking	1	4	2	0	0
Fg blocking	1	4	1	0	0
Fg blocking	1	5	1	0	0
Fg blocking	1	5	2	0	0
Fg blocking	1	5	3	0	0
Fg blocking	1	5	4	0	0
Fg blocking	1	5	5	0	0
Fg blocking	1	5	6	0	0
Fg blocking	1	5	7	0	0
Fg blocking	1	5	8	0	0
Fg blocking	1	5	9	0	0
Fg blocking	1	5	10	0	0
Fg blocking	1	5	11	0	0
Fg blocking	1	5	12	0	0
Fg blocking	1	5	13	0	0
Fg blocking	1	5	14	0	0
Fg blocking	1	5	15	0	0
Fg blocking	1	5	16	0	0
Fg blocking	1	6	16	0	0
Fg blocking	1	6	15	0	0
Fg blocking	1	6	14	1415.42	391.12
Fg blocking	1	6	13	0	0
Fg blocking	1	6	12	0	0
Fg blocking	1	6	11	0	0
Fg blocking	1	6	10	0	0
Fg blocking	1	6	9	0	0
Fg blocking	1	6	8	0	0
Fg blocking	1	6	7	0	0
Fg blocking	1	6	6	0	0
Fg blocking	1	6	5	0	0
Fg blocking	1	6	4	0	0
Fg blocking	1	6	3	0	0
Fg blocking	1	6	2	622.075	326.249
Fg blocking	1	6	1	0	0
Fg blocking	1	7	1	0	0
Fg blocking	1	7	2	0	0
Fg blocking	1	7	3	0	0
Fg blocking	1	7	4	0	0
Fg blocking	1	7	5	0	0
Fg blocking	1	7	6	0	0
Fg blocking	1	7	7	0	0
Fg blocking	1	7	8	0	0
Fg blocking	1	7	9	0	0
Fg blocking	1	7	10	0	0
Fg blocking	1	7	11	0	0
Fg blocking	1	7	12	0	0
Fg blocking	1	7	13	0	0
Fg blocking	1	7	14	0	0
Fg blocking	1	7	15	973.573	341.162
Fg blocking	1	7	16	1886.36	336.203
Fg blocking	1	8	16	0	0
Fg blocking	1	8	15	1952.25	356.853
Fg blocking	1	8	14	0	0
Fg blocking	1	8	13	1893.49	442.419
Fg blocking	1	8	12	0	0
Fg blocking	1	8	11	0	0
Fg blocking	1	8	10	0	0
Fg blocking	1	8	9	0	0
Fg blocking	1	8	8	0	0
Fg blocking	1	8	7	0	0
Fg blocking	1	8	6	0	0
Fg blocking	1	8	5	0	0
Fg blocking	1	8	4	0	0
Fg blocking	1	8	3	0	0
Fg blocking	1	8	2	0	0
Fg blocking	1	8	1	0	0
Fg blocking	1	9	1	0	0
Fg blocking	1	9	2	0	0
Fg blocking	1	9	3	0	0
Fg blocking	1	9	4	0	0
Fg blocking	1	9	5	0	0
Fg blocking	1	9	6	0	0
Fg blocking	1	9	7	0	0
Fg blocking	1	9	8	0	0
Fg blocking	1	9	9	0	0
Fg blocking	1	9	10	0	0
Fg blocking	1	9	11	0	0
Fg blocking	1	9	12	0	0
Fg blocking	1	9	13	0	0
Fg blocking	1	9	14	1860.96	358.059
Fg blocking	1	9	15	0	0
Fg blocking	1	9	16	0	0
Fg blocking	1	10	16	1954.15	314.339
Fg blocking	1	10	15	0	0
Fg blocking	1	10	14	0	0
Fg blocking	1	10	13	0	0
Fg blocking	1	10	12	1771.29	360.417
Fg blocking	1	10	11	0	0
Fg blocking	1	10	10	0	0
Fg blocking	1	10	9	0	0
Fg blocking	1	10	8	0	0
Fg blocking	1	10	7	0	0
Fg blocking	1	10	6	0	0
Fg blocking	1	10	5	0	0
Fg blocking	1	10	4	0	0
Fg blocking	1	10	3	0	0
Fg blocking	1	10	2	0	0
Fg blocking	1	10	1	0	0
Fg blocking	1	11	1	0	0
Fg blocking	1	11	2	0	0
Fg blocking	1	11	3	0	0
Fg blocking	1	11	4	0	0
Fg blocking	1	11	5	3115.75	332.097
Fg blocking	1	11	6	0	0
Fg blocking	1	11	7	0	0
Fg blocking	1	11	8	1864.74	287.095
Fg blocking	1	11	9	1915.51	336.818
Fg blocking	1	11	10	0	0
Fg blocking	1	11	11	0	0
Fg blocking	1	11	12	0	0
Fg blocking	1	11	13	0	0
Fg blocking	1	11	14	1655.47	383.374
Fg blocking	1	11	15	1941.76	279.22
Fg blocking	1	11	16	1925.89	282.846
Fg blocking	1	12	16	1837.65	287.17
Fg blocking	1	12	15	3542.11	333.485
Fg blocking	1	12	14	0	0
Fg blocking	1	12	13	1889.24	468.551
Fg blocking	1	12	12	3092.53	353.139
Fg blocking	1	12	11	1914.74	272.193
Fg blocking	1	12	10	0	0
Fg blocking	1	12	9	0	0
Fg blocking	1	12	8	0	0
Fg blocking	1	12	7	1933.57	427.255
Fg blocking	1	12	6	0	0
Fg blocking	1	12	5	0	0
Fg blocking	1	12	4	0	0
Fg blocking	1	12	3	0	0
Fg blocking	1	12	2	0	0
Fg blocking	1	12	1	0	0
Fg blocking	1	13	1	808.764	550.564
Fg blocking	1	13	2	0	0
Fg blocking	1	13	3	871.59	300.346
Fg blocking	1	13	4	0	0
Fg blocking	1	13	5	0	0
Fg blocking	1	13	6	0	0
Fg blocking	1	13	7	1918.7	439.228
Fg blocking	1	13	8	1883.3	244.803
Fg blocking	1	13	9	1944.9	235.418
Fg blocking	1	13	10	1578.43	210.632
Fg blocking	1	13	11	0	0
Fg blocking	1	13	12	1858.53	367.164
Fg blocking	1	13	13	1756.83	399.992
Fg blocking	1	13	14	1938.47	328.027
Fg blocking	1	13	15	1901.65	313.827
Fg blocking	1	13	16	4175.99	314.654
Fg blocking	1	14	16	3670.96	300.207
Fg blocking	1	14	15	1881.85	354.422
Fg blocking	1	14	14	1801.92	294.604
Fg blocking	1	14	13	0	0
Fg blocking	1	14	12	0	0
Fg blocking	1	14	11	1915.44	212.814
Fg blocking	1	14	10	1839.55	252.221
Fg blocking	1	14	9	0	0
Fg blocking	1	14	8	0	0
Fg blocking	1	14	7	0	0
Fg blocking	1	14	6	3690.28	278.913
Fg blocking	1	14	5	1851.24	281.712
Fg blocking	1	14	4	0	0
Fg blocking	1	14	3	0	0
Fg blocking	1	14	2	1791.87	293.544
Fg blocking	1	14	1	0	0
Fg blocking	1	15	1	1853.1	339.991
Fg blocking	1	15	2	0	0
Fg blocking	1	15	3	0	0
Fg blocking	1	15	4	0	0
Fg blocking	1	15	5	0	0
Fg blocking	1	15	6	2870.21	288.748
Fg blocking	1	15	7	0	0
Fg blocking	1	15	8	0	0
Fg blocking	1	15	9	0	0
Fg blocking	1	15	10	1989.42	283.563
Fg blocking	1	15	11	1832.74	264.588
Fg blocking	1	15	12	1913.77	355.009
Fg blocking	1	15	13	1840.02	367.056
Fg blocking	1	15	14	3208.58	332.421
Fg blocking	1	15	15	1975.58	288.48
Fg blocking	1	15	16	1977.59	311.967
Fg blocking	1	16	16	1679.08	347.079
Fg blocking	1	16	15	1789.36	293.819
Fg blocking	1	16	14	1806.99	321.542
Fg blocking	1	16	13	0	0
Fg blocking	1	16	12	1914.58	302.237
Fg blocking	1	16	11	0	0
Fg blocking	1	16	10	1967.66	333.546
Fg blocking	1	16	9	0	0
Fg blocking	1	16	8	1793.06	291.03
Fg blocking	1	16	7	0	0
Fg blocking	1	16	6	1722.22	337.476
Fg blocking	1	16	5	0	0
Fg blocking	1	16	4	0	0
Fg blocking	1	16	3	1757	158.672
Fg blocking	1	16	2	1785.4	385.788
Fg blocking	1	16	1	0	0
Fg blocking	2	1	1	1758.13	250.635
Fg blocking	2	1	2	1919.85	394.642
Fg blocking	2	1	3	2036.28	356.798
Fg blocking	2	1	4	0	0
Fg blocking	2	1	5	0	0
Fg blocking	2	1	6	2031.78	453.192
Fg blocking	2	1	7	0	0
Fg blocking	2	1	8	0	0
Fg blocking	2	1	9	2064.22	431.774
Fg blocking	2	1	10	2051.97	451.513
Fg blocking	2	1	11	0	0
Fg blocking	2	1	12	3087.26	328.883
Fg blocking	2	1	13	1993.12	272.952
Fg blocking	2	1	14	3105.84	369.871
Fg blocking	2	1	15	3073.95	297.973
Fg blocking	2	1	16	3871.37	372.114
Fg blocking	2	2	16	1860.81	328.244
Fg blocking	2	2	15	2181.35	493.275
Fg blocking	2	2	14	1957.78	422.887
Fg blocking	2	2	13	1958.46	357.109
Fg blocking	2	2	12	0	0
Fg blocking	2	2	11	1689.09	166.858
Fg blocking	2	2	10	1992.94	433.447
Fg blocking	2	2	9	2009.16	335.574
Fg blocking	2	2	8	1976.38	300.517
Fg blocking	2	2	7	0	0
Fg blocking	2	2	6	2019.3	250.267
Fg blocking	2	2	5	1858.36	452.684
Fg blocking	2	2	4	862.693	479.298
Fg blocking	2	2	3	0	0
Fg blocking	2	2	2	2079.78	358.286
Fg blocking	2	2	1	2008.17	390.208
Fg blocking	2	3	1	3790.84	331.055
Fg blocking	2	3	2	2001.73	269.393
Fg blocking	2	3	3	2010.59	408.342
Fg blocking	2	3	4	845.161	418.095
Fg blocking	2	3	5	1984.64	323.294
Fg blocking	2	3	6	1953.6	278.876
Fg blocking	2	3	7	0	0
Fg blocking	2	3	8	2077.19	354.5
Fg blocking	2	3	9	0	0
Fg blocking	2	3	10	2057.42	451.45
Fg blocking	2	3	11	0	0
Fg blocking	2	3	12	1032.25	448.809
Fg blocking	2	3	13	674.184	500.503
Fg blocking	2	3	14	2040.31	311.321
Fg blocking	2	3	15	1995.41	426.151
Fg blocking	2	3	16	1892.46	532.073
Fg blocking	2	4	16	1023.42	441.696
Fg blocking	2	4	15	1961.72	436.537
Fg blocking	2	4	14	3174.37	497.105
Fg blocking	2	4	13	1915.68	501.677
Fg blocking	2	4	12	0	0
Fg blocking	2	4	11	1947.46	271.758
Fg blocking	2	4	10	2052.57	409.132
Fg blocking	2	4	9	2058.22	281.712
Fg blocking	2	4	8	2673.25	448.817
Fg blocking	2	4	7	0	0
Fg blocking	2	4	6	0	0
Fg blocking	2	4	5	0	0
Fg blocking	2	4	4	0	0
Fg blocking	2	4	3	1959.08	413.788
Fg blocking	2	4	2	1984.02	271.276
Fg blocking	2	4	1	0	0
Fg blocking	2	5	1	1931.38	334.881
Fg blocking	2	5	2	0	0
Fg blocking	2	5	3	0	0
Fg blocking	2	5	4	0	0
Fg blocking	2	5	5	1955.88	241.735
Fg blocking	2	5	6	2080.56	337.295
Fg blocking	2	5	7	1998.88	497.891
Fg blocking	2	5	8	0	0
Fg blocking	2	5	9	0	0
Fg blocking	2	5	10	2057.77	588.534
Fg blocking	2	5	11	0	0
Fg blocking	2	5	12	0	0
Fg blocking	2	5	13	3722.72	263.788
Fg blocking	2	5	14	4186.82	314.045
Fg blocking	2	5	15	0	0
Fg blocking	2	5	16	4034.71	292.29
Fg blocking	2	6	16	2004.56	300.167
Fg blocking	2	6	15	2042.73	364.371
Fg blocking	2	6	14	1996.3	297.272
Fg blocking	2	6	13	2035.55	393.041
Fg blocking	2	6	12	1959.74	292.474
Fg blocking	2	6	11	0	0
Fg blocking	2	6	10	0	0
Fg blocking	2	6	9	0	0
Fg blocking	2	6	8	0	0
Fg blocking	2	6	7	0	0
Fg blocking	2	6	6	0	0
Fg blocking	2	6	5	0	0
Fg blocking	2	6	4	0	0
Fg blocking	2	6	3	0	0
Fg blocking	2	6	2	0	0
Fg blocking	2	6	1	2044.8	302.053
Fg blocking	2	7	1	0	0
Fg blocking	2	7	2	0	0
Fg blocking	2	7	3	0	0
Fg blocking	2	7	4	2017.81	1142.48
Fg blocking	2	7	5	0	0
Fg blocking	2	7	6	0	0
Fg blocking	2	7	7	0	0
Fg blocking	2	7	8	0	0
Fg blocking	2	7	9	0	0
Fg blocking	2	7	10	0	0
Fg blocking	2	7	11	3846.25	222.581
Fg blocking	2	7	12	0	0
Fg blocking	2	7	13	1756.5	441.663
Fg blocking	2	7	14	3076.28	285.901
Fg blocking	2	7	15	1681.6	445.677
Fg blocking	2	7	16	0	0
Fg blocking	2	8	16	3448.43	285.626
Fg blocking	2	8	15	1827.68	191.322
Fg blocking	2	8	14	0	0
Fg blocking	2	8	13	0	0
Fg blocking	2	8	12	2513.08	414.763
Fg blocking	2	8	11	2037.51	552.281
Fg blocking	2	8	10	2006.21	432.226
Fg blocking	2	8	9	0	0
Fg blocking	2	8	8	1981.42	227.848
Fg blocking	2	8	7	0	0
Fg blocking	2	8	6	0	0
Fg blocking	2	8	5	2016.83	374.528
Fg blocking	2	8	4	0	0
Fg blocking	2	8	3	2029.99	286.405
Fg blocking	2	8	2	0	0
Fg blocking	2	8	1	0	0
Fg blocking	2	9	1	2043.48	235.587
Fg blocking	2	9	2	0	0
Fg blocking	2	9	3	0	0
Fg blocking	2	9	4	0	0
Fg blocking	2	9	5	0	0
Fg blocking	2	9	6	1945.97	215.815
Fg blocking	2	9	7	2043.85	422.842
Fg blocking	2	9	8	0	0
Fg blocking	2	9	9	2796.04	714.449
Fg blocking	2	9	10	2009.18	428.454
Fg blocking	2	9	11	3349.29	349.875
Fg blocking	2	9	12	1815.92	466.083
Fg blocking	2	9	13	0	0
Fg blocking	2	9	14	2005.1	328.916
Fg blocking	2	9	15	2228.08	345.335
Fg blocking	2	9	16	2057.95	319.797
Fg blocking	2	10	16	1860.45	304.09
Fg blocking	2	10	15	1953.18	256.452
Fg blocking	2	10	14	1947.79	351.68
Fg blocking	2	10	13	1982.66	366.76
Fg blocking	2	10	12	3534.91	325.708
Fg blocking	2	10	11	2054.83	269.289
Fg blocking	2	10	10	1906.87	390.907
Fg blocking	2	10	9	0	0
Fg blocking	2	10	8	0	0
Fg blocking	2	10	7	0	0
Fg blocking	2	10	6	0	0
Fg blocking	2	10	5	0	0
Fg blocking	2	10	4	0	0
Fg blocking	2	10	3	0	0
Fg blocking	2	10	2	0	0
Fg blocking	2	10	1	0	0
Fg blocking	2	11	1	0	0
Fg blocking	2	11	2	0	0
Fg blocking	2	11	3	0	0
Fg blocking	2	11	4	0	0
Fg blocking	2	11	5	0	0
Fg blocking	2	11	6	0	0
Fg blocking	2	11	7	0	0
Fg blocking	2	11	8	0	0
Fg blocking	2	11	9	0	0
Fg blocking	2	11	10	3739.61	300.424
Fg blocking	2	11	11	0	0
Fg blocking	2	11	12	4340.32	286.215
Fg blocking	2	11	13	2019.1	366.553
Fg blocking	2	11	14	4927.54	283.906
Fg blocking	2	11	15	0	0
Fg blocking	2	11	16	1650.51	604.053
Fg blocking	2	12	16	1885.55	391.291
Fg blocking	2	12	15	0	0
Fg blocking	2	12	14	1944.7	388.797
Fg blocking	2	12	13	0	0
Fg blocking	2	12	12	863.441	457.335
Fg blocking	2	12	11	0	0
Fg blocking	2	12	10	1872.31	395.14
Fg blocking	2	12	9	1997.01	466.191
Fg blocking	2	12	8	1972.37	290.134
Fg blocking	2	12	7	1915.2	248.453
Fg blocking	2	12	6	1906.74	237.205
Fg blocking	2	12	5	0	0
Fg blocking	2	12	4	0	0
Fg blocking	2	12	3	1977.61	194.569
Fg blocking	2	12	2	0	0
Fg blocking	2	12	1	0	0
Fg blocking	2	13	1	0	0
Fg blocking	2	13	2	0	0
Fg blocking	2	13	3	1960.36	198.724
Fg blocking	2	13	4	1389.74	187.404
Fg blocking	2	13	5	0	0
Fg blocking	2	13	6	1940.45	396.283
Fg blocking	2	13	7	1997.18	355.536
Fg blocking	2	13	8	0	0
Fg blocking	2	13	9	1957.18	313.253
Fg blocking	2	13	10	2028.07	462.242
Fg blocking	2	13	11	1985.49	343.88
Fg blocking	2	13	12	1128.22	437.308
Fg blocking	2	13	13	1985.9	333.967
Fg blocking	2	13	14	2016.83	354.182
Fg blocking	2	13	15	1991.97	480.819
Fg blocking	2	13	16	1947.21	303.456
Fg blocking	2	14	16	1900.16	370.198
Fg blocking	2	14	15	1908.06	480.79
Fg blocking	2	14	14	2106.79	190.579
Fg blocking	2	14	13	0	0
Fg blocking	2	14	12	1940.44	391.464
Fg blocking	2	14	11	1989.3	394.545
Fg blocking	2	14	10	1956.53	161.795
Fg blocking	2	14	9	3609.65	295.858
Fg blocking	2	14	8	0	0
Fg blocking	2	14	7	1932.57	264.214
Fg blocking	2	14	6	0	0
Fg blocking	2	14	5	1928.19	283.789
Fg blocking	2	14	4	1941.31	403.565
Fg blocking	2	14	3	1703.16	398.628
Fg blocking	2	14	2	0	0
Fg blocking	2	14	1	0	0
Fg blocking	2	15	1	0	0
Fg blocking	2	15	2	0	0
Fg blocking	2	15	3	1678.21	66.832
Fg blocking	2	15	4	963.61	591.553
Fg blocking	2	15	5	0	0
Fg blocking	2	15	6	1882.94	383.752
Fg blocking	2	15	7	1997.57	343.058
Fg blocking	2	15	8	2008.4	218.692
Fg blocking	2	15	9	1987.9	259.542
Fg blocking	2	15	10	1927.03	198.015
Fg blocking	2	15	11	1936.37	471.046
Fg blocking	2	15	12	0	0
Fg blocking	2	15	13	1890.28	341.62
Fg blocking	2	15	14	1823.51	452.375
Fg blocking	2	15	15	0	0
Fg blocking	2	15	16	1957.87	407.84
Fg blocking	2	16	16	1938	264.095
Fg blocking	2	16	15	1898.35	347.791
Fg blocking	2	16	14	1949.45	415.173
Fg blocking	2	16	13	1834.92	268.244
Fg blocking	2	16	12	1968.65	198.203
Fg blocking	2	16	11	2970.82	224.583
Fg blocking	2	16	10	3032.22	369.109
Fg blocking	2	16	9	0	0
Fg blocking	2	16	8	0	0
Fg blocking	2	16	7	1977.46	361.463
Fg blocking	2	16	6	0	0
Fg blocking	2	16	5	2020.45	323.924
Fg blocking	2	16	4	0	0
Fg blocking	2	16	3	1855.37	351.31
Fg blocking	2	16	2	0	0
Fg blocking	2	16	1	0	0
Fg blocking	3	1	1	0	0
Fg blocking	3	1	2	0	0
Fg blocking	3	1	3	0	0
Fg blocking	3	1	4	0	0
Fg blocking	3	1	5	0	0
Fg blocking	3	1	6	0	0
Fg blocking	3	1	7	0	0
Fg blocking	3	1	8	0	0
Fg blocking	3	1	9	0	0
Fg blocking	3	1	10	0	0
Fg blocking	3	1	11	0	0
Fg blocking	3	1	12	0	0
Fg blocking	3	1	13	0	0
Fg blocking	3	1	14	0	0
Fg blocking	3	1	15	0	0
Fg blocking	3	1	16	0	0
Fg blocking	3	2	16	0	0
Fg blocking	3	2	15	0	0
Fg blocking	3	2	14	0	0
Fg blocking	3	2	13	0	0
Fg blocking	3	2	12	0	0
Fg blocking	3	2	11	0	0
Fg blocking	3	2	10	0	0
Fg blocking	3	2	9	0	0
Fg blocking	3	2	8	0	0
Fg blocking	3	2	7	1539.47	351.756
Fg blocking	3	2	6	0	0
Fg blocking	3	2	5	1061.95	498.992
Fg blocking	3	2	4	0	0
Fg blocking	3	2	3	0	0
Fg blocking	3	2	2	0	0
Fg blocking	3	2	1	0	0
Fg blocking	3	3	1	0	0
Fg blocking	3	3	2	0	0
Fg blocking	3	3	3	0	0
Fg blocking	3	3	4	0	0
Fg blocking	3	3	5	0	0
Fg blocking	3	3	6	0	0
Fg blocking	3	3	7	0	0
Fg blocking	3	3	8	0	0
Fg blocking	3	3	9	0	0
Fg blocking	3	3	10	0	0
Fg blocking	3	3	11	0	0
Fg blocking	3	3	12	0	0
Fg blocking	3	3	13	0	0
Fg blocking	3	3	14	0	0
Fg blocking	3	3	15	0	0
Fg blocking	3	3	16	0	0
Fg blocking	3	4	16	0	0
Fg blocking	3	4	15	0	0
Fg blocking	3	4	14	0	0
Fg blocking	3	4	13	0	0
Fg blocking	3	4	12	0	0
Fg blocking	3	4	11	0	0
Fg blocking	3	4	10	0	0
Fg blocking	3	4	9	0	0
Fg blocking	3	4	8	0	0
Fg blocking	3	4	7	0	0
Fg blocking	3	4	6	0	0
Fg blocking	3	4	5	0	0
Fg blocking	3	4	4	0	0
Fg blocking	3	4	3	0	0
Fg blocking	3	4	2	0	0
Fg blocking	3	4	1	0	0
Fg blocking	3	5	1	0	0
Fg blocking	3	5	2	0	0
Fg blocking	3	5	3	1990.75	448.589
Fg blocking	3	5	4	1955.73	319.697
Fg blocking	3	5	5	0	0
Fg blocking	3	5	6	0	0
Fg blocking	3	5	7	0	0
Fg blocking	3	5	8	0	0
Fg blocking	3	5	9	0	0
Fg blocking	3	5	10	0	0
Fg blocking	3	5	11	0	0
Fg blocking	3	5	12	0	0
Fg blocking	3	5	13	1514.68	934.077
Fg blocking	3	5	14	0	0
Fg blocking	3	5	15	0	0
Fg blocking	3	5	16	0	0
Fg blocking	3	6	16	0	0
Fg blocking	3	6	15	0	0
Fg blocking	3	6	14	0	0
Fg blocking	3	6	13	0	0
Fg blocking	3	6	12	0	0
Fg blocking	3	6	11	0	0
Fg blocking	3	6	10	0	0
Fg blocking	3	6	9	0	0
Fg blocking	3	6	8	0	0
Fg blocking	3	6	7	0	0
Fg blocking	3	6	6	0	0
Fg blocking	3	6	5	0	0
Fg blocking	3	6	4	0	0
Fg blocking	3	6	3	0	0
Fg blocking	3	6	2	0	0
Fg blocking	3	6	1	0	0
Fg blocking	3	7	1	1219.66	413.07
Fg blocking	3	7	2	0	0
Fg blocking	3	7	3	1947.3	274.427
Fg blocking	3	7	4	1749.22	280.745
Fg blocking	3	7	5	1942.23	245.617
Fg blocking	3	7	6	0	0
Fg blocking	3	7	7	0	0
Fg blocking	3	7	8	0	0
Fg blocking	3	7	9	0	0
Fg blocking	3	7	10	0	0
Fg blocking	3	7	11	0	0
Fg blocking	3	7	12	0	0
Fg blocking	3	7	13	0	0
Fg blocking	3	7	14	0	0
Fg blocking	3	7	15	0	0
Fg blocking	3	7	16	0	0
Fg blocking	3	8	16	0	0
Fg blocking	3	8	15	0	0
Fg blocking	3	8	14	0	0
Fg blocking	3	8	13	0	0
Fg blocking	3	8	12	0	0
Fg blocking	3	8	11	0	0
Fg blocking	3	8	10	0	0
Fg blocking	3	8	9	0	0
Fg blocking	3	8	8	0	0
Fg blocking	3	8	7	0	0
Fg blocking	3	8	6	0	0
Fg blocking	3	8	5	0	0
Fg blocking	3	8	4	1946.24	321.686
Fg blocking	3	8	3	1505.77	543.484
Fg blocking	3	8	2	0	0
Fg blocking	3	8	1	1884.43	307.192
Fg blocking	3	9	1	1882.03	304.149
Fg blocking	3	9	2	1839.9	297.214
Fg blocking	3	9	3	1880.03	299.841
Fg blocking	3	9	4	0	0
Fg blocking	3	9	5	0	0
Fg blocking	3	9	6	0	0
Fg blocking	3	9	7	0	0
Fg blocking	3	9	8	0	0
Fg blocking	3	9	9	0	0
Fg blocking	3	9	10	0	0
Fg blocking	3	9	11	0	0
Fg blocking	3	9	12	0	0
Fg blocking	3	9	13	0	0
Fg blocking	3	9	14	0	0
Fg blocking	3	9	15	0	0
Fg blocking	3	9	16	0	0
Fg blocking	3	10	16	0	0
Fg blocking	3	10	15	0	0
Fg blocking	3	10	14	0	0
Fg blocking	3	10	13	0	0
Fg blocking	3	10	12	0	0
Fg blocking	3	10	11	0	0
Fg blocking	3	10	10	0	0
Fg blocking	3	10	9	0	0
Fg blocking	3	10	8	0	0
Fg blocking	3	10	7	0	0
Fg blocking	3	10	6	0	0
Fg blocking	3	10	5	0	0
Fg blocking	3	10	4	1882.04	318.844
Fg blocking	3	10	3	1845.78	263.607
Fg blocking	3	10	2	0	0
Fg blocking	3	10	1	1886.41	362.318
Fg blocking	3	11	1	1845.61	329.906
Fg blocking	3	11	2	1797.63	397.393
Fg blocking	3	11	3	1867.77	303.418
Fg blocking	3	11	4	1863.42	416.922
Fg blocking	3	11	5	734.187	375.53
Fg blocking	3	11	6	0	0
Fg blocking	3	11	7	0	0
Fg blocking	3	11	8	0	0
Fg blocking	3	11	9	0	0
Fg blocking	3	11	10	0	0
Fg blocking	3	11	11	0	0
Fg blocking	3	11	12	0	0
Fg blocking	3	11	13	0	0
Fg blocking	3	11	14	0	0
Fg blocking	3	11	15	0	0
Fg blocking	3	11	16	0	0
Fg blocking	3	12	16	0	0
Fg blocking	3	12	15	0	0
Fg blocking	3	12	14	0	0
Fg blocking	3	12	13	0	0
Fg blocking	3	12	12	0	0
Fg blocking	3	12	11	0	0
Fg blocking	3	12	10	0	0
Fg blocking	3	12	9	0	0
Fg blocking	3	12	8	0	0
Fg blocking	3	12	7	0	0
Fg blocking	3	12	6	0	0
Fg blocking	3	12	5	0	0
Fg blocking	3	12	4	0	0
Fg blocking	3	12	3	1815.7	317.287
Fg blocking	3	12	2	0	0
Fg blocking	3	12	1	0	0
Fg blocking	3	13	1	0	0
Fg blocking	3	13	2	0	0
Fg blocking	3	13	3	0	0
Fg blocking	3	13	4	0	0
Fg blocking	3	13	5	0	0
Fg blocking	3	13	6	0	0
Fg blocking	3	13	7	0	0
Fg blocking	3	13	8	0	0
Fg blocking	3	13	9	0	0
Fg blocking	3	13	10	0	0
Fg blocking	3	13	11	0	0
Fg blocking	3	13	12	0	0
Fg blocking	3	13	13	0	0
Fg blocking	3	13	14	0	0
Fg blocking	3	13	15	0	0
Fg blocking	3	13	16	1593.05	357.225
Fg blocking	3	14	16	0	0
Fg blocking	3	14	15	0	0
Fg blocking	3	14	14	0	0
Fg blocking	3	14	13	0	0
Fg blocking	3	14	12	1797.39	217.347
Fg blocking	3	14	11	0	0
Fg blocking	3	14	10	0	0
Fg blocking	3	14	9	0	0
Fg blocking	3	14	8	0	0
Fg blocking	3	14	7	0	0
Fg blocking	3	14	6	0	0
Fg blocking	3	14	5	0	0
Fg blocking	3	14	4	0	0
Fg blocking	3	14	3	1894.63	331.304
Fg blocking	3	14	2	0	0
Fg blocking	3	14	1	0	0
Fg blocking	3	15	1	0	0
Fg blocking	3	15	2	0	0
Fg blocking	3	15	3	0	0
Fg blocking	3	15	4	0	0
Fg blocking	3	15	5	0	0
Fg blocking	3	15	6	0	0
Fg blocking	3	15	7	0	0
Fg blocking	3	15	8	0	0
Fg blocking	3	15	9	0	0
Fg blocking	3	15	10	0	0
Fg blocking	3	15	11	1837.82	338.478
Fg blocking	3	15	12	1444.09	234.627
Fg blocking	3	15	13	1837.12	284.748
Fg blocking	3	15	14	0	0
Fg blocking	3	15	15	0	0
Fg blocking	3	15	16	1739.94	344.684
Fg blocking	3	16	16	0	0
Fg blocking	3	16	15	0	0
Fg blocking	3	16	14	0	0
Fg blocking	3	16	13	0	0
Fg blocking	3	16	12	1862.88	359.369
Fg blocking	3	16	11	0	0
Fg blocking	3	16	10	0	0
Fg blocking	3	16	9	0	0
Fg blocking	3	16	8	0	0
Fg blocking	3	16	7	0	0
Fg blocking	3	16	6	0	0
Fg blocking	3	16	5	0	0
Fg blocking	3	16	4	0	0
Fg blocking	3	16	3	0	0
Fg blocking	3	16	2	0	0
Fg blocking	3	16	1	0	0
